# Supplementary material for: Transcriptomic Analysis of Insulin-Sensitive Tissues from Anti-Diabetic Drug Treated ZDF Rats, a T2DM Animal Model
Source: PLoS One. 2013 Jul 26;8(7):e69624. doi: 10.1371/journal.pone.0069624 (PMC3724940; doi:10.1371/journal.pone.0069624)
Supplement: Table S4 — GSA results from total intersect. (ZIP) [file pone.0069624.s005.zip]

Archive with 16 entries (16 files):
- Rosiglitazone-Muscle.xlsx
- Rosiglitazone-WAT.xlsx
- Normal-WAT.xlsx
- Rosiglitazone-Pancreas.xlsx
- Normal-Liver.xlsx
- Normal-Muscle.xlsx
- Normal-Pancreas.xlsx
- Glimepiride-Muscle.xlsx
- Glimepiride-Liver.xlsx
- Glimepiride-WAT.xlsx
- Glimepiride-Pancreas.xlsx
- Metformin-Liver.xlsx
- Metformin-Muscle.xlsx
- Metformin-WAT.xlsx
- Metformin-Pancreas.xlsx
- Rosiglitazone-Liver.xlsx
