# Supplementary material for: Transcriptomic Analysis of Insulin-Sensitive Tissues from Anti-Diabetic Drug Treated ZDF Rats, a T2DM Animal Model
Source: PLoS One. 2013 Jul 26;8(7):e69624. doi: 10.1371/journal.pone.0069624 (PMC3724940; doi:10.1371/journal.pone.0069624)
Supplement: Table S4 — GSA results from total intersect. (ZIP) [file pone.0069624.s005.zip › Rosiglitazone-Muscle.xlsx]

## Sheet: R-Muscle
Category	Term	Count	%	PValue	Genes	List Total	Pop Hits	Pop Total	Fold Enrichment	Bonferroni	Benjamini	FDR
KEGG_PATHWAY	rno03010:Ribosome	41	4.4711	5.9619945168112425E-30	RPL36A-PS2, RPL17, LOC683961, RPL36A-PS1, RPL36A, RPS27L, LOC501769, LOC687780, LOC691975, LOC691065, LOC287947, FAU, RPL11, LOC685963, RGD1560831, RPS27A, RPL36AL, LOC680441, RGD1561843, RPL35A, LOC687439, RGD1565732, RGD1561987, RGD1563570, LOC681260, RGD1566136, RGD1564606, LOC367535, LOC680395, LOC691392, LOC690468, RPS18, LOC364687, RPS17, RGD1565215, RPS12, RPS13, RGD1563903, RPS11, RGD1562…	296	83	5590	9.3288	9.896910897906662E-28	9.896910897906662E-28	7.244287251551894E-27
KEGG_PATHWAY	rno05016:Huntington's disease	24	2.61723	1.4213855203999877E-4	POLR2G, ATP5E, POLR2F, NDUFB6, POLR2L, POLR2J, NDUFAB1, NDUFV3-PS1, REST, ACOT6, POLR2C, POLR2L-PS1, LOC688386, TFAM, PLCB4, LOC686947, LOC685322, LOC501602, LOC683884, NDUFA2, COX7A2, COX8B, LOC295142, CREBBP, PPARGC1A, ITPR1, LOC289172, NDUFV3, LOC681193, PPID, SDHD, RGD1563563, COX6A1, DNAL1, LOC682566	296	190	5590	2.38549	0.0233205	0.011729	0.172573
KEGG_PATHWAY	rno04120:Ubiquitin mediated proteolysis	17	1.85387	8.753481552035488E-4	CHMP2A, UBE3A, HERC1, STUB1, RBX1, PRPF19, UBE2O, CBLB, CUL5, FBXW8, UBA1, UBR5, MAP3K1, UBE2M, TRIM32, MDM2, SMURF2, RCHY1	296	126	5590	2.54799	0.135299	0.0473018	1.05844
KEGG_PATHWAY	rno03020:RNA polymerase	7	0.763359	0.00192648	POLR2G, POLR2F, LOC681193, POLR2L, POLR2J, POLR1B, POLR2C, POLR2L-PS1	296	26	5590	5.08446	0.273926	0.0769075	2.31584
KEGG_PATHWAY	rno03050:Proteasome	8	0.87241	0.0150361	PSMB4, PSMB6, PSMB1, LOC503156, PSMC3, PSMD1, PSMA3, PSME4, PSMA3L, LOC367127	296	50	5590	3.02162	0.919133	0.395279	16.8137
KEGG_PATHWAY	rno00230:Purine metabolism	16	1.74482	0.0153237	XDH, POLR2G, POLR2F, POLR2L, POLR2J, PDE4D, RRM2B, DGUOK, POLR1B, POLR2C, APRT, POLR2L-PS1, LOC681193, NME1, POLD2, ENTPD5, PAICS	296	154	5590	1.96209	0.922959	0.347691	17.1083
KEGG_PATHWAY	rno00240:Pyrimidine metabolism	11	1.19956	0.0223497	POLR2G, POLR2F, LOC681193, POLR2L, NME1, POLR2J, POLD2, ENTPD5, POLR1B, RRM2B, POLR2C, POLR2L-PS1	296	92	5590	2.25801	0.976532	0.414927	24.016
KEGG_PATHWAY	rno05010:Alzheimer's disease	18	1.96292	0.0301518	LOC683884, ATP5E, HSD17B10, NDUFA2, NDUFB6, COX7A2, COX8B, IDE, NDUFAB1, NDUFV3-PS1, ITPR1, ATF6, NDUFV3, LOC688386, PLCB4, LOC686947, MAPT, MAPK3, CASP12, SDHD, COX6A1, LOC685322, LOC682566	296	197	5590	1.72555	0.993794	0.470211	31.0649
KEGG_PATHWAY	rno00270:Cysteine and methionine metabolism	6	0.654308	0.0349852	LOC683008, RGD1559938, LDHB, DNMT3A, CTH, MAT2A, RGD1560523, LOC690027, CDO1, SMS	296	35	5590	3.23745	0.997292	0.481513	35.1253
KEGG_PATHWAY	rno04260:Cardiac muscle contraction	9	0.981461	0.0520589	TNNT2, LOC688386, CACNA2D1, COX7A2, COX8B, ATP1B2, TNNC1, LOC686947, COX6A1, LOC685322, TPM4	296	78	5590	2.17905	0.99986	0.58831	47.7754
KEGG_PATHWAY	rno03040:Spliceosome	12	1.30862	0.0535649	RGD1565486, RGD1564921, PRPF3, SF3B5, SMNDC1, PRPF19, TCERG1, PLRG1, HSPA2, LOC687679, PRPF8, DHX15, SNRPGL2, SNRPG-PS1, RBM25, SNRPG	296	121	5590	1.87291	0.999893	0.564299	48.7746
KEGG_PATHWAY	rno03320:PPAR signaling pathway	8	0.87241	0.0791403	SCD1, SLC27A1, LOC681458, AQP7, ACSL4, CYP8B1, ACSL3, ADIPOQ, NR1H3	296	71	5590	2.1279	0.999999	0.680349	63.2783
KEGG_PATHWAY	rno04614:Renin-angiotensin system	4	0.436205	0.0853567	LNPEP, CPA3, NLN, CTSG	296	20	5590	3.77703	1	0.679952	66.1796
Category	Term	Count	%	PValue	Genes	List Total	Pop Hits	Pop Total	Fold Enrichment	Bonferroni	Benjamini	FDR
GOTERM_BP_FAT	GO:0006414~translational elongation	42	4.58015	2.620146973727962E-30	RPL17, LOC683961, RPS27L, LOC501769, LOC687780, LOC691975, LOC691065, LOC287947, FAU, RPL11, LOC685963, RGD1560831, RPS27A, LOC680441, RGD1561843, RPL35A, LOC687439, RGD1565732, RGD1561987, RGD1563570, EEF2, LOC681260, RGD1566136, RGD1564606, LOC367535, LOC365574, LOC691392, LOC690468, RPS18, LOC364687, RPS17, RGD1565215, RPS28-PS1, RPS12, RPS13, RGD1563903, RPS11, RGD1562542, RPL26-PS1, RGD15615…	550	95	12092	9.71989	6.757359045244413E-27	6.757359045244413E-27	4.6385639760272674E-27
GOTERM_BP_FAT	GO:0006412~translation	75	8.17884	3.0323334724584148E-24	RPL36A-PS2, RPL17, LOC683961, RPL36A-PS1, LOC501769, FAU, RPL11, LOC680441, MRPL51, LOC687439, RGD1565732, EIF3I-PS1, RGD1561987, LOC681260, RGD1566136, LOC680395, LOC691392, RPS18, RPS17, RGD1565215, LOC287569, RPS12, RPS13, RGD1563903, RPS11, RGD1562542, RPL26-PS1, LOC683899, RGD1562851, RGD1565272, MTIF2, LOC499207, RPS25, RPS26, RGD1563705, RPS27, RPS28, RGD1562171, LOC680393, RPS29, LOC68133…	550	428	12092	3.85259	7.820388025470251E-21	3.910194012735126E-21	5.3682762645312776E-21
GOTERM_BP_FAT	GO:0006396~RNA processing	37	4.0349	7.087086883807971E-6	RNMT, RGD1560900, RBM3, SYNCRIP, RGD1565291, SMNDC1, LOC691975, PLRG1, SRRM1, RPL11, LOC365287, RPL35A, RGD1563459, GTPBP3, PCF11, RPS17, RGD1565215, RPS28-PS1, CPSF6, RGD1565056, RPL26-PS1, SSU72, POLR2G, HSD17B10, POLR2F, PUS3, LOC365569, POLR2J, LOC691650, LOC685887, CDK105, LOC499391, SF3B5, POLR2C, LOC364390, POLR2L-PS1, LOC367275, PRPF19, RPS28, LOC680393, PRPF8, RGD1560729, RGD1563484, RGD…	550	360	12092	2.25962	0.0181116	0.00607403	0.0125458
GOTERM_BP_FAT	GO:0030163~protein catabolic process	33	3.59869	5.02727490103312E-5	USP2, IDE, USE1, RBX1, LNPEP, SUMO2, PSMB4, LOC682787, CUL5, PSMB6, PSMB1, MAP3K1, PSMD1, USP10, PSMD5, LOC367127, RGD1559917, USP15, FBXO8, VCPIP1, LOC503156, LOC363188, SELS, URM1, CBLB, UHRF2, UBA1, PSMC3, UBR5, RNF2, TRIM32, PSMA3, MDM2, CAND1, SMURF2, PSMA3L, ASB2	550	333	12092	2.17874	0.121603	0.0318945	0.0889627
GOTERM_BP_FAT	GO:0007005~mitochondrion organization	17	1.85387	5.4342533663985435E-5	GRPEL1, HSP90AA1, LOC498264, TIMM10, FXC1-PS1, BCS1L, PRDX3, RRM2B, PPARGC1A, TIMM8B, TFAM, LOC681144, FXC1, MAP3K1, GFM1, PTCD2, LOC682160, LOC363933, LOC315370, TOMM20, CD24, COX18, PMPCB	550	114	12092	3.27853	0.130775	0.0276414	0.0961614
GOTERM_BP_FAT	GO:0009057~macromolecule catabolic process	40	4.36205	1.251705230502531E-4	EIF2C1, USP2, IDE, HNRPD, USE1, RBX1, LNPEP, SUMO2, PSMB4, LOC682787, CUL5, PSMB6, PSMB1, MAP3K1, PSMD1, USP10, PSMD5, LOC367127, RGD1559917, USP15, FBXO8, AGL, VCPIP1, LOC503156, LOC363188, CIDEA, SELS, URM1, CBLB, UHRF2, XPC, UBA1, PYGL, PSMC3, UBR5, RNF2, ENDOG, TRIM32, PSMA3, MDM2, CAND1, SMURF2, PSMA3L, ASB2	550	460	12092	1.91178	0.275907	0.0523839	0.221364
GOTERM_BP_FAT	GO:0042273~ribosomal large subunit biogenesis	5	0.545256	2.542050416004166E-4	LOC365287, RPL35A, RGD1563459, RGD1560900, LOC691650, LOC685887, RPL26, RPL24, LOC367535, LOC364390, LOC367275, RGD1565215, RGD1560231, RPL11, RPL5, RPL26-PS1	550	8	12092	13.7409	0.48091	0.0894153	0.449076
GOTERM_BP_FAT	GO:0006461~protein complex assembly	36	3.92585	3.0898360672523503E-4	HSD17B10, POLR2G, RGD1565017, POLR2F, NUP98, LOC683894, BLM, POLR2J, IDE, AQP4, PF4, TTN, POLR2C, POLR2L-PS1, TFAM, LOC681144, FGA, MAP3K1, LOC682160, PRKAA2, COX18, KPNB1, SCO1, HSP90AA1, PCBD1, ALDH5A1, LOC498264, SMAD2, BCS1L, XTP3TPA, ADIPOQ, SEPT11, TNNT2, LOC689641, TAF13, THEM2, TBCA, GTF2F2, MAPK3, LOC363933, LOC315370, MDM2, ATPIF1, SEPT7	550	415	12092	1.90717	0.549317	0.0948223	0.545598
GOTERM_BP_FAT	GO:0070271~protein complex biogenesis	36	3.92585	3.0898360672523503E-4	HSD17B10, POLR2G, RGD1565017, POLR2F, NUP98, LOC683894, BLM, POLR2J, IDE, AQP4, PF4, TTN, POLR2C, POLR2L-PS1, TFAM, LOC681144, FGA, MAP3K1, LOC682160, PRKAA2, COX18, KPNB1, SCO1, HSP90AA1, PCBD1, ALDH5A1, LOC498264, SMAD2, BCS1L, XTP3TPA, ADIPOQ, SEPT11, TNNT2, LOC689641, TAF13, THEM2, TBCA, GTF2F2, MAPK3, LOC363933, LOC315370, MDM2, ATPIF1, SEPT7	550	415	12092	1.90717	0.549317	0.0948223	0.545598
GOTERM_BP_FAT	GO:0022613~ribonucleoprotein complex biogenesis	17	1.85387	3.123298764850241E-4	LOC365569, RGD1560900, EIF3S10, LOC685887, LOC691650, CDK105, RGD1565291, LOC499391, LOC364390, SMNDC1, LOC367275, RPS25, RPS28, LOC691975, LOC680393, RGD1560729, RGD1563484, RGD1560231, LOC690475, RPL5, RPL11, GEMIN7, GEMIN4, RPS24, LOC365287, RGD1559610, RPL35A, RGD1563459, RPL26, LOC686418, RPL24, LOC367535, RPS7, LOC691532, RPS17, RGD1565215, RPS28-PS1, LOC307783, POP4, RGD1565056, RGD1559795…	550	132	12092	2.83146	0.553191	0.0856244	0.551492
GOTERM_BP_FAT	GO:0006364~rRNA processing	11	1.19956	3.81977369197022E-4	LOC365569, RGD1560900, LOC691650, LOC685887, CDK105, RGD1565291, LOC364390, LOC367275, LOC691975, RPS28, LOC680393, RGD1560729, RGD1563484, RGD1560231, LOC690475, RPL11, RPL5, RPS24, LOC365287, RGD1559610, RPL35A, RGD1563459, RPL26, LOC686418, RPS7, RPS17, RGD1565215, RPS28-PS1, LOC307783, POP4, RGD1565056, RGD1559795, RPL26-PS1	550	61	12092	3.96459	0.626676	0.0938322	0.674079
GOTERM_BP_FAT	GO:0051603~proteolysis involved in cellular protein catabolic process	29	3.16249	4.1044428957452293E-4	USP2, IDE, SUMO2, PSMB4, CUL5, LOC682787, PSMB6, PSMB1, MAP3K1, PSMD1, USP10, PSMD5, LOC367127, RGD1559917, USP15, FBXO8, VCPIP1, LOC503156, SELS, URM1, CBLB, UHRF2, UBA1, PSMC3, UBR5, RNF2, TRIM32, PSMA3, MDM2, CAND1, SMURF2, ASB2, PSMA3L	550	310	12092	2.0567	0.653112	0.0917633	0.724142
GOTERM_BP_FAT	GO:0044257~cellular protein catabolic process	29	3.16249	4.7897980635247593E-4	USP2, IDE, SUMO2, PSMB4, CUL5, LOC682787, PSMB6, PSMB1, MAP3K1, PSMD1, USP10, PSMD5, LOC367127, RGD1559917, USP15, FBXO8, VCPIP1, LOC503156, SELS, URM1, CBLB, UHRF2, UBA1, PSMC3, UBR5, RNF2, TRIM32, PSMA3, MDM2, CAND1, SMURF2, ASB2, PSMA3L	550	313	12092	2.03699	0.709335	0.0978418	0.844576
GOTERM_BP_FAT	GO:0006605~protein targeting	18	1.96292	4.93482958846137E-4	GRPEL1, NUP98, LOC502869, TIMM10, FXC1-PS1, LOC367275, RGD1563847, TRAK2, LOC503452, FXC1, EXOC4, RGD1560231, RPL11, BCL6, PEX12, LOC307465, KPNB1, AP3B1, SRP54A, TIMM8B, LOC689615, RPAIN, MAPK3, TOMM20, KPNA2, PMPCB	550	151	12092	2.62078	0.720011	0.0932818	0.870044
GOTERM_BP_FAT	GO:0016072~rRNA metabolic process	11	1.19956	4.990809779474145E-4	LOC365569, RGD1560900, LOC691650, LOC685887, CDK105, RGD1565291, LOC364390, LOC367275, LOC691975, RPS28, LOC680393, RGD1560729, RGD1563484, RGD1560231, LOC690475, RPL11, RPL5, RPS24, LOC365287, RGD1559610, RPL35A, RGD1563459, RPL26, LOC686418, RPS7, RPS17, RGD1565215, RPS28-PS1, LOC307783, POP4, RGD1565056, RGD1559795, RPL26-PS1	550	63	12092	3.83873	0.724027	0.0878591	0.879872
GOTERM_BP_FAT	GO:0065003~macromolecular complex assembly	43	4.6892	5.234337065252116E-4	IDE, EIF3S10, AQP4, TTN, SMNDC1, LOC681144, LOC682160, COX18, KPNB1, HSP90AA1, ALDH5A1, PCBD1, LOC498264, LOC367535, TNNT2, THEM2, TAF13, DGAT1, LOC691532, TBCA, MAPK3, LOC363933, MDM2, ATPIF1, SEPT7, HSD17B10, POLR2G, RGD1565017, NUP98, POLR2F, LOC683894, BLM, POLR2J, PF4, LOC499391, POLR2C, POLR2L-PS1, RPS25, TFAM, FGA, MAP3K1, PRKAA2, GEMIN7, GEMIN4, SCO1, RPL24, BCS1L, XTP3TPA, SMAD2, ADIPOQ,…	550	544	12092	1.73782	0.740835	0.0860864	0.922618
GOTERM_BP_FAT	GO:0034470~ncRNA processing	16	1.74482	5.31186584723409E-4	HSD17B10, PUS3, LOC365569, RGD1560900, LOC685887, LOC691650, CDK105, RGD1565291, LOC364390, LOC367275, RPS28, LOC691975, LOC680393, RGD1560729, RGD1563484, RGD1560231, LOC690475, RPL5, RPL11, RPS24, LOC365287, RGD1559610, RPL35A, RGD1563459, GTPBP3, RPL26, LOC686418, SSB, RPS7, URM1, RPS17, RGD1565215, RPS28-PS1, LOC307783, POP4, RGD1565056, RGD1559795, RPL26-PS1	550	125	12092	2.81414	0.745968	0.0820785	0.936223
GOTERM_BP_FAT	GO:0019941~modification-dependent protein catabolic process	27	2.94438	5.329760639320736E-4	USP2, SUMO2, PSMB4, CUL5, LOC682787, PSMB6, PSMB1, MAP3K1, PSMD1, USP10, PSMD5, RGD1559917, LOC367127, USP15, FBXO8, VCPIP1, SELS, URM1, CBLB, UHRF2, UBA1, PSMC3, RNF2, UBR5, TRIM32, PSMA3, MDM2, CAND1, SMURF2, ASB2, PSMA3L	550	284	12092	2.09017	0.747138	0.077693	0.939363
GOTERM_BP_FAT	GO:0043632~modification-dependent macromolecule catabolic process	27	2.94438	5.329760639320736E-4	USP2, SUMO2, PSMB4, CUL5, LOC682787, PSMB6, PSMB1, MAP3K1, PSMD1, USP10, PSMD5, RGD1559917, LOC367127, USP15, FBXO8, VCPIP1, SELS, URM1, CBLB, UHRF2, UBA1, PSMC3, RNF2, UBR5, TRIM32, PSMA3, MDM2, CAND1, SMURF2, ASB2, PSMA3L	550	284	12092	2.09017	0.747138	0.077693	0.939363
GOTERM_BP_FAT	GO:0006886~intracellular protein transport	27	2.94438	5.928449367283259E-4	GRPEL1, NUP98, LOC502869, AP1G1, TIMM10, FXC1-PS1, LOC367275, RGD1563847, TRAK2, AP3M1, FXC1, LOC503452, EXOC4, CHM, AP3D1, RGD1560231, BCL6, RPL11, CD24, LOC307465, PEX12, KPNB1, AP3B1, RAMP2, SRP54A, TIMM8B, SELS, LOC689615, RPAIN, MAPK3, TOMM20, SORT1, GOSR2, KPNA2, PMPCB	550	286	12092	2.07555	0.783334	0.0814571	1.04436
GOTERM_BP_FAT	GO:0034613~cellular protein localization	29	3.16249	6.471857930487789E-4	GRPEL1, NUP98, LOC502869, AP1G1, TIMM10, FXC1-PS1, LOC367275, RGD1563847, TRAK2, AP3M1, FXC1, LOC503452, EXOC4, CHM, AP3D1, RGD1560231, BCL6, RPL11, CD24, PEX12, LOC307465, COX18, KPNB1, AP3B1, RAMP2, SRP54A, TIMM8B, SELS, TNKS2, LOC689615, RPAIN, MAPK3, TOMM20, SORT1, GOSR2, KPNA2, PMPCB	550	319	12092	1.99868	0.811684	0.084125	1.13957
GOTERM_BP_FAT	GO:0044265~cellular macromolecule catabolic process	34	3.70774	6.948673064924385E-4	EIF2C1, USP2, HNRPD, IDE, SUMO2, PSMB4, LOC682787, CUL5, PSMB6, PSMB1, MAP3K1, PSMD1, USP10, PSMD5, LOC367127, RGD1559917, USP15, FBXO8, VCPIP1, LOC503156, CIDEA, SELS, URM1, CBLB, UHRF2, XPC, UBA1, PSMC3, UBR5, RNF2, ENDOG, TRIM32, PSMA3, MDM2, CAND1, SMURF2, PSMA3L, ASB2	550	401	12092	1.8641	0.833488	0.0857345	1.22304
GOTERM_BP_FAT	GO:0070727~cellular macromolecule localization	29	3.16249	7.143085416908962E-4	GRPEL1, NUP98, LOC502869, AP1G1, TIMM10, FXC1-PS1, LOC367275, RGD1563847, TRAK2, AP3M1, FXC1, LOC503452, EXOC4, CHM, AP3D1, RGD1560231, BCL6, RPL11, CD24, PEX12, LOC307465, COX18, KPNB1, AP3B1, RAMP2, SRP54A, TIMM8B, SELS, TNKS2, LOC689615, RPAIN, MAPK3, TOMM20, SORT1, GOSR2, KPNA2, PMPCB	550	321	12092	1.98622	0.841636	0.084015	1.25706
GOTERM_BP_FAT	GO:0042254~ribosome biogenesis	13	1.41767	7.330922379951556E-4	LOC365569, RGD1560900, LOC685887, LOC691650, CDK105, RGD1565291, LOC364390, LOC367275, RPS25, LOC691975, RPS28, LOC680393, RGD1560729, RGD1563484, RGD1560231, LOC690475, RPL5, RPL11, RPS24, LOC365287, RPL35A, RGD1559610, RGD1563459, RPL26, LOC686418, RPL24, LOC367535, RPS7, LOC691532, RPS17, RGD1565215, RPS28-PS1, LOC307783, POP4, RGD1565056, RGD1559795, RPL26-PS1	550	90	12092	3.17568	0.84913	0.0823782	1.28991
GOTERM_BP_FAT	GO:0043933~macromolecular complex subunit organization	44	4.79826	8.943733408480465E-4	IDE, EIF3S10, AQP4, TTN, SMNDC1, LOC681144, LOC682160, COX18, KPNB1, HSP90AA1, ALDH5A1, PCBD1, LOC498264, LOC367535, TNNT2, THEM2, TAF13, DGAT1, LOC691532, TBCA, MAPK3, LOC363933, MDM2, ATPIF1, SEPT7, HSD17B10, POLR2G, RGD1565017, NUP98, POLR2F, LOC683894, BLM, POLR2J, PF4, LOC499391, POLR2C, POLR2L-PS1, RPS25, PFN1, TFAM, FGA, MAP3K1, PRKAA2, GEMIN7, GEMIN4, SCO1, RPL24, BCS1L, XTP3TPA, SMAD2, A…	550	576	12092	1.67944	0.900502	0.0954623	1.57158
GOTERM_BP_FAT	GO:0017038~protein import	13	1.41767	8.945198790883096E-4	NUP98, GRPEL1, LOC502869, TIMM10, FXC1-PS1, TIMM8B, LOC689615, RGD1563847, RPAIN, FXC1, LOC503452, MAPK3, TOMM20, BCL6, PEX12, LOC307465, KPNB1, KPNA2, PMPCB	550	92	12092	3.10664	0.90054	0.0916874	1.57183
GOTERM_BP_FAT	GO:0070585~protein localization in mitochondrion	6	0.654308	0.0012958	GRPEL1, FXC1, TIMM10, TOMM20, FXC1-PS1, TIMM8B, PMPCB	550	19	12092	6.94278	0.964706	0.125201	2.26936
GOTERM_BP_FAT	GO:0006626~protein targeting to mitochondrion	6	0.654308	0.0012958	GRPEL1, FXC1, TIMM10, TOMM20, FXC1-PS1, TIMM8B, PMPCB	550	19	12092	6.94278	0.964706	0.125201	2.26936
GOTERM_BP_FAT	GO:0006397~mRNA processing	21	2.29008	0.00140882	POLR2G, POLR2F, RNMT, RGD1565486, POLR2J, SYNCRIP, LOC499391, SF3B5, POLR2C, SMNDC1, POLR2L-PS1, PRPF19, PCF11, PLRG1, PRPF8, GTF2F2, SRRM1, CPSF6, POP4, GEMIN7, GEMIN4, RBM25, SSU72	550	210	12092	2.19855	0.97364	0.130505	2.46497
GOTERM_BP_FAT	GO:0010605~negative regulation of macromolecule metabolic process	47	5.12541	0.00142918	LOC683961, EIF2C1, THRA, RBM3, IDE, REST, SPINK5, RPS3, LOC690022, PSMD1, PSMD5, NR2F2, RGD1560831, RCOR2, LDB1, PURB, SIGIRR, PSMA3, MDM2, RPS13, MTDH, GCLC, BLM, TXN1, PF4, SOX6, TIMP3, MSX3, PSMB4, PSMB6, HAND1, PSMB1, BCL6, SUPT4H1, LOC692040, LOC367127, TCF4, LOC684988, TERF1, NR1H3, HNRNPAB, MYF6, DNMT3A, SMAD2, ADIPOQ, FOXP1, SIRT3, HDAC4, RBPSUH, PSMC3, RNF2, RGD1565031, INS2, PSMA3L, RBP…	550	643	12092	1.60702	0.974991	0.127691	2.50017
GOTERM_BP_FAT	GO:0032446~protein modification by small protein conjugation	13	1.41767	0.00143152	CHMP2A, STUB1, RBX1, PRPF19, CUL5, UHRF2, RNF2, MAP3K1, UBR5, TRIM32, UBE2M, MDM2, CAND1, VCPIP1	550	97	12092	2.9465	0.975141	0.123613	2.50421
GOTERM_BP_FAT	GO:0006511~ubiquitin-dependent protein catabolic process	18	1.96292	0.00143921	USP2, SELS, PSMB4, CUL5, PSMB6, UHRF2, PSMB1, PSMC3, MAP3K1, TRIM32, PSMD1, PSMA3, MDM2, SMURF2, USP10, PSMD5, PSMA3L, LOC367127, USP15, FBXO8	550	166	12092	2.38396	0.97563	0.120219	2.5175
GOTERM_BP_FAT	GO:0016071~mRNA metabolic process	23	2.50818	0.00160844	POLR2G, POLR2F, EIF2C1, RNMT, POLR2J, HNRPD, SYNCRIP, LOC499391, SF3B5, POLR2C, POLR2L-PS1, SMNDC1, PRPF19, PLRG1, PRPF8, SRRM1, GEMIN7, RBM25, GEMIN4, RGD1565486, PCF11, GTF2F2, CPSF6, POP4, SSU72	550	243	12092	2.08093	0.984259	0.129235	2.80956
GOTERM_BP_FAT	GO:0051289~protein homotetramerization	7	0.763359	0.00199193	RGD1565017, LOC689641, HSD17B10, THEM2, LOC683894, PCBD1, ALDH5A1, IDE, XTP3TPA, ATPIF1	550	30	12092	5.12994	0.994156	0.152853	3.46834
GOTERM_BP_FAT	GO:0051186~cofactor metabolic process	20	2.18103	0.00211816	LDHB, GCLC, TALDO1, ACOT2, ACOT1, ACOT6, NUDT7, VKORC1, RGD1565753, ISCA1-PS1, GSTA3, ALDH5A1, PDK4, CS, IREB2, LOC688369, GSTT2, COQ5, ISCA1, CTH, DHFR, SDHD, DNAL1, MGST1, RGD1563546	550	202	12092	2.17678	0.995783	0.157087	3.68427
GOTERM_BP_FAT	GO:0042274~ribosomal small subunit biogenesis	5	0.545256	0.00216454	LOC365569, LOC686418, RPS7, RPS25, LOC691975, RPS28, LOC691532, LOC680393, RPS17, RPS28-PS1, RGD1560729, LOC690475, RGD1565056, RGD1559795, RPS24	550	13	12092	8.45594	0.996259	0.155783	3.76349
GOTERM_BP_FAT	GO:0006732~coenzyme metabolic process	17	1.85387	0.00250541	RGD1565753, LDHB, GSTA3, TALDO1, GCLC, ALDH5A1, CS, PDK4, ACOT2, LOC688369, ACOT1, GSTT2, ACOT6, COQ5, CTH, DHFR, NUDT7, SDHD, DNAL1, MGST1, RGD1563546	550	160	12092	2.33595	0.99845	0.173274	4.34384
GOTERM_BP_FAT	GO:0034660~ncRNA metabolic process	18	1.96292	0.00269456	HSD17B10, PUS3, LOC365569, RGD1560900, LOC685887, LOC691650, CDK105, RGD1565291, LOC364390, LOC367275, RPS28, LOC691975, LOC680393, RGD1560729, RGD1563484, RGD1560231, LOC690475, RPL5, RPL11, RPS24, MARS, LOC365287, RGD1559610, RPL35A, RGD1563459, GTPBP3, RPL26, EPRS, LOC686418, SSB, RPS7, URM1, RPS17, RGD1565215, RPS28-PS1, LOC307783, POP4, RGD1565056, RGD1559795, RPL26-PS1	550	176	12092	2.24851	0.99905	0.180302	4.66445
GOTERM_BP_FAT	GO:0006368~RNA elongation from RNA polymerase II promoter	8	0.87241	0.00297122	POLR2G, POLR2F, TAF13, POLR2J, GTF2F2, SUPT4H1, POLR2C, POLR2L-PS1	550	43	12092	4.09032	0.999535	0.191983	5.13156
GOTERM_BP_FAT	GO:0033365~protein localization in organelle	13	1.41767	0.00305776	NUP98, GRPEL1, LOC502869, SRP54A, TIMM10, FXC1-PS1, TIMM8B, LOC689615, RGD1563847, RPAIN, FXC1, LOC503452, MAPK3, TOMM20, BCL6, LOC307465, KPNB1, KPNA2, PMPCB	550	106	12092	2.69633	0.999629	0.192216	5.27723
GOTERM_BP_FAT	GO:0015980~energy derivation by oxidation of organic compounds	13	1.41767	0.00330614	RGD1565753, COX8B, ALDH5A1, PHKB, IL6ST, CS, PHKA1, PPARGC1A, PPP1R3C, PYGL, LOC686947, SDHD, LOC685322, NFATC3, AGL	550	107	12092	2.67113	0.999805	0.201288	5.69417
GOTERM_BP_FAT	GO:0016567~protein ubiquitination	11	1.19956	0.00387201	PRPF19, CUL5, UHRF2, RNF2, UBR5, MAP3K1, TRIM32, MDM2, CAND1, STUB1, VCPIP1	550	82	12092	2.94927	0.999955	0.226281	6.63755
GOTERM_BP_FAT	GO:0060537~muscle tissue development	15	1.63577	0.00399136	MYF6, MYL6, SCHIP1, RBP4, NEURL, TNNC1, MET, TTN, PTEN, MYL6L, FOXP1, TNNT2, RGD1560334, HAND1, XIRP1, MYL6B, PTCD2, NR2F2	550	138	12092	2.38972	0.999967	0.227295	6.83539
GOTERM_BP_FAT	GO:0007517~muscle organ development	17	1.85387	0.00431934	MYF6, MYL6, SCHIP1, RBP4, NEURL, TNNC1, CHKB, MET, TTN, PTEN, MYL6L, FOXP1, TNNT2, RGD1560334, HAND1, XIRP1, MYL6B, PTCD2, NR2F2, JPH1	550	169	12092	2.21155	0.999986	0.238363	7.37701
GOTERM_BP_FAT	GO:0048738~cardiac muscle tissue development	9	0.981461	0.004439	TNNT2, RBP4, HAND1, XIRP1, TNNC1, PTCD2, TTN, PTEN, FOXP1	550	58	12092	3.41154	0.99999	0.239046	7.57387
GOTERM_BP_FAT	GO:0051247~positive regulation of protein metabolic process	21	2.29008	0.00471859	GCLC, IL6ST, MAP2K4, RPS4X, ADIPOQ, HDAC4, PSMB4, CBLB, PSMB6, PSMB1, PSMC3, TRIM32, MAPK3, CD81, PSMD1, PSMA3, MDM2, PSMD5, PSMA3L, INS2, CD24, LOC367127, NR1H3	550	233	12092	1.98152	0.999995	0.246989	8.03232
GOTERM_BP_FAT	GO:0006354~RNA elongation	8	0.87241	0.00496115	POLR2G, POLR2F, TAF13, POLR2J, GTF2F2, SUPT4H1, POLR2C, POLR2L-PS1	550	47	12092	3.74221	0.999997	0.252869	8.42832
GOTERM_BP_FAT	GO:0046907~intracellular transport	36	3.92585	0.00567313	MYL6, NUP98, GRPEL1, LOC502869, AP1G1, CHMP5, HNRPD, TIMM10, USE1, FXC1-PS1, MYL6L, LOC367275, RGD1563847, SLC25A20, RGD1560334, TRAK2, MYL6B, AP3M1, FXC1, LOC503452, ATG2A, EXOC4, CHM, RGD1560231, AP3D1, RPL11, BCL6, CD24, PEX12, LOC307465, EHD1, KPNB1, AP3B1, RAMP2, SRP54A, TIMM8B, SELS, TNNT2, LOC689615, NPC2, RPAIN, MAPK3, TOMM20, SORT1, GOSR2, YKT6, KPNA2, PMPCB	550	492	12092	1.60869	1	0.278237	9.58137
GOTERM_BP_FAT	GO:0007595~lactation	7	0.763359	0.00596278	XDH, NEURL, BCAT2, NME1, MET, CDO1, APRT	550	37	12092	4.15941	1	0.28488	10.0465
GOTERM_BP_FAT	GO:0008104~protein localization	45	4.90731	0.00624201	GRPEL1, LOC502869, RGD1307279, AP1G1, CHMP5, TRAK2, FXC1, RPL11, LOC307465, COX18, LOC680271, KPNB1, LOC501441, AP3B1, RAMP2, SCAMP3, NUP88, SRP54A, TMSB10, LOC691768, TIMM8B, TNKS2, LOC689615, RPAIN, RAB18, CD81, MAPK3, UBE2M, TOMM20, SORT1, TMSB4X, KPNA2, PMPCB, CHMP2A, LOC685843, NUP98, TIMM10, FXC1-PS1, RDX, CCDC91, LOC683660, LOC367275, RGD1563847, AP3M1, TMED3, LOC503452, EXOC4, CHM, AP3D1,…	550	658	12092	1.50356	1	0.290778	10.4928
GOTERM_BP_FAT	GO:0015031~protein transport	39	4.253	0.00642679	GRPEL1, LOC502869, RGD1307279, AP1G1, CHMP5, TRAK2, FXC1, RPL11, LOC307465, KPNB1, LOC501441, AP3B1, RAMP2, SCAMP3, NUP88, SRP54A, TIMM8B, LOC689615, RPAIN, RAB18, UBE2M, MAPK3, TOMM20, SORT1, KPNA2, PMPCB, CHMP2A, NUP98, TIMM10, FXC1-PS1, CCDC91, LOC367275, RGD1563847, AP3M1, TMED3, LOC503452, CHM, EXOC4, AP3D1, RGD1560231, BCL6, PEX12, SNX24, CD24, EXOC5, GABARAPL2, SELS, GOSR2, YKT6	550	549	12092	1.56181	1	0.292785	10.787
GOTERM_BP_FAT	GO:0014706~striated muscle tissue development	14	1.52672	0.00652952	MYL6, MYF6, RBP4, NEURL, TNNC1, MET, TTN, PTEN, MYL6L, FOXP1, TNNT2, RGD1560334, HAND1, XIRP1, MYL6B, PTCD2, NR2F2	550	131	12092	2.34959	1	0.291633	10.9502
GOTERM_BP_FAT	GO:0000278~mitotic cell cycle	20	2.18103	0.00689062	RGD1308759, RPL24, CETN1, LOC367535, TTN, RGS14, SMC4, PSMB4, CDKN1A, PSMB6, PSMB1, PSMC3, RNF2, ZWINT, PSMD1, PSMA3, MDM2, CLASP2, PSMD5, PSMA3L, LOC367127, SEPT7, VCPIP1	550	225	12092	1.95426	1	0.299981	11.5214
GOTERM_BP_FAT	GO:0045184~establishment of protein localization	39	4.253	0.00728049	GRPEL1, LOC502869, RGD1307279, AP1G1, CHMP5, TRAK2, FXC1, RPL11, LOC307465, KPNB1, LOC501441, AP3B1, RAMP2, SCAMP3, NUP88, SRP54A, TIMM8B, LOC689615, RPAIN, RAB18, UBE2M, MAPK3, TOMM20, SORT1, KPNA2, PMPCB, CHMP2A, NUP98, TIMM10, FXC1-PS1, CCDC91, LOC367275, RGD1563847, AP3M1, TMED3, LOC503452, CHM, EXOC4, AP3D1, RGD1560231, BCL6, PEX12, SNX24, CD24, EXOC5, GABARAPL2, SELS, GOSR2, YKT6	550	554	12092	1.54771	1	0.308928	12.1343
GOTERM_BP_FAT	GO:0006518~peptide metabolic process	8	0.87241	0.00781747	LNPEP, GSTA3, CTH, GCLC, ALDH5A1, IDE, GSTT2, MGST1	550	51	12092	3.4487	1	0.322428	12.972
GOTERM_BP_FAT	GO:0070647~protein modification by small protein conjugation or removal	13	1.41767	0.00828016	CHMP2A, STUB1, RBX1, PRPF19, CUL5, UHRF2, RNF2, MAP3K1, UBR5, TRIM32, UBE2M, MDM2, CAND1, VCPIP1	550	120	12092	2.38176	1	0.332752	13.6877
GOTERM_BP_FAT	GO:0045934~negative regulation of nucleobase, nucleoside, nucleotide and nucleic acid metabolic process	33	3.59869	0.008321	LOC683961, THRA, LOC683894, GCLC, MTDH, BLM, TXN1, SOX6, REST, RPS3, MSX3, LOC690022, HAND1, BCL6, LOC692040, SUPT4H1, TCF4, NR2F2, LOC684988, RGD1560831, NR1H3, TERF1, HNRNPAB, MYF6, DNMT3A, RCOR2, LDB1, SMAD2, PURB, FOXP1, SIRT3, LOC689641, HDAC4, RBPSUH, RNF2, RPS13, MDM2, RGD1565031, ATPIF1, INS2, RBPJ, NFIB	550	451	12092	1.60869	1	0.329054	13.7506
GOTERM_BP_FAT	GO:0032268~regulation of cellular protein metabolic process	31	3.38059	0.00837644	GCLC, EIF2C1, IL6ST, IDE, MTIF2, SPINK5, TIMP3, RGD1562125, MSX3, PSMB4, PSMB6, PSMB1, MAP3K1, PSMD1, PSMD5, CD24, LOC367127, NR1H3, LOC689824, MAP2K4, IREB2, RPS4X, ADIPOQ, EIF4G1, HDAC4, RPS18, PSMC3, HIPK3, PSMA3, MAPK3, CD81, MDM2, PSMA3L, INS2, PPP1R15A	550	416	12092	1.63834	1	0.325938	13.8359
GOTERM_BP_FAT	GO:0051262~protein tetramerization	7	0.763359	0.00878012	RGD1565017, LOC689641, HSD17B10, THEM2, LOC683894, PCBD1, ALDH5A1, IDE, XTP3TPA, ATPIF1	550	40	12092	3.84745	1	0.333784	14.4548
GOTERM_BP_FAT	GO:0006749~glutathione metabolic process	6	0.654308	0.00910317	GSTA3, CTH, GCLC, ALDH5A1, GSTT2, MGST1	550	29	12092	4.54871	1	0.338843	14.947
GOTERM_BP_FAT	GO:0000375~RNA splicing, via transesterification reactions	13	1.41767	0.00939915	POLR2G, POLR2F, POLR2J, LOC499391, SF3B5, POLR2C, SMNDC1, POLR2L-PS1, PCF11, PRPF8, GTF2F2, SRRM1, GEMIN7, GEMIN4	550	122	12092	2.34271	1	0.342897	15.3956
GOTERM_BP_FAT	GO:0000377~RNA splicing, via transesterification reactions with bulged adenosine as nucleophile	13	1.41767	0.00939915	POLR2G, POLR2F, POLR2J, LOC499391, SF3B5, POLR2C, SMNDC1, POLR2L-PS1, PCF11, PRPF8, GTF2F2, SRRM1, GEMIN7, GEMIN4	550	122	12092	2.34271	1	0.342897	15.3956
GOTERM_BP_FAT	GO:0000398~nuclear mRNA splicing, via spliceosome	13	1.41767	0.00939915	POLR2G, POLR2F, POLR2J, LOC499391, SF3B5, POLR2C, SMNDC1, POLR2L-PS1, PCF11, PRPF8, GTF2F2, SRRM1, GEMIN7, GEMIN4	550	122	12092	2.34271	1	0.342897	15.3956
GOTERM_BP_FAT	GO:0030162~regulation of proteolysis	8	0.87241	0.00963145	GCLC, LTBP4, IDE, CFH, MDM2, INS2, TIMP3, SPINK5	550	53	12092	3.31856	1	0.344954	15.7462
GOTERM_BP_FAT	GO:0051172~negative regulation of nitrogen compound metabolic process	33	3.59869	0.010273	LOC683961, THRA, LOC683894, GCLC, MTDH, BLM, TXN1, SOX6, REST, RPS3, MSX3, LOC690022, HAND1, BCL6, LOC692040, SUPT4H1, TCF4, NR2F2, LOC684988, RGD1560831, NR1H3, TERF1, HNRNPAB, MYF6, DNMT3A, RCOR2, LDB1, SMAD2, PURB, FOXP1, SIRT3, LOC689641, HDAC4, RBPSUH, RNF2, RPS13, MDM2, RGD1565031, ATPIF1, INS2, RBPJ, NFIB	550	458	12092	1.5841	1	0.358439	16.7072
GOTERM_BP_FAT	GO:0051098~regulation of binding	14	1.52672	0.0105567	ICAM1, MTDH, THRA, BLM, PCBD1, SMAD2, PRDX3, DPH3, RPS3, SIGIRR, HDAC4, LOC690022, SMARCB1, NME1, MAPK3, RGD1560831	550	139	12092	2.21436	1	0.361539	17.1288
GOTERM_BP_FAT	GO:0006474~N-terminal protein amino acid acetylation	3	0.327154	0.0116143	NARG1, CREBBP, ARD1A	550	4	12092	16.4891	1	0.384884	18.6831
GOTERM_BP_FAT	GO:0008535~respiratory chain complex IV assembly	3	0.327154	0.0116143	BCS1L, COX18, SCO1	550	4	12092	16.4891	1	0.384884	18.6831
GOTERM_BP_FAT	GO:0006350~transcription	45	4.90731	0.0120327	POLR2G, POLR2F, THRA, POLR2L, CREM, POLR2J, REST, POLR2C, ZFP110, POLR2L-PS1, TFAM, CHD8, HAND1, XBP1, PSIP1, RQCD1, SUPT4H1, TCF4, NFIL3, NR2F2, NR1H3, DNMT3A, ESRRA, NRBF2, KLF9, RCOR2, KLF10, MGC72612, SMAD2, HES6, POLR1B, PPARGC1A, FOXP1, PURB, ATF5, HDAC4, TAF13, PHF3, LOC681193, RNF2, HIPK3, GTF2F2, RGD1565031, CAND1, NFIB, SUV420H1, UNCX	550	684	12092	1.44641	1	0.390772	19.2903
GOTERM_BP_FAT	GO:0006091~generation of precursor metabolites and energy	20	2.18103	0.0121806	RGD1565753, LDHB, ATP5E, COX8B, IL6ST, FDX1, ALDH5A1, PHKB, CS, PHKA1, NDUFV3-PS1, TXN1, PPARGC1A, ATP6V1F, NDUFV3, PPP1R3C, PYGL, LOC686947, SDHD, LOC685322, NFATC3, ETFB, AGL, LOC682566	550	238	12092	1.84752	1	0.389731	19.504
GOTERM_BP_FAT	GO:0032270~positive regulation of cellular protein metabolic process	19	2.07197	0.0124669	GCLC, IL6ST, MAP2K4, RPS4X, ADIPOQ, HDAC4, PSMB4, PSMB6, PSMB1, PSMC3, MAPK3, CD81, PSMD1, PSMA3, MDM2, PSMD5, INS2, CD24, PSMA3L, LOC367127, NR1H3	550	222	12092	1.88164	1	0.392107	19.916
GOTERM_BP_FAT	GO:0009628~response to abiotic stimulus	29	3.16249	0.0147402	RBP4, SLC27A1, GCLC, BLM, RGD1560523, MMP9, RBM3, COL3A1, PRKDC, AQP4, CETN1, TIMP3, TSC22D3, CUL5, PLCB4, MAP3K1, TRPV4, SLC12A2, MAT2A, IMMT, MMP14, CBLB, CDKN1A, XPC, RPAIN, CASP12, HSPB1, HSPB3, ABCC8, CLCN7	550	399	12092	1.59794	1	0.440255	23.1178
GOTERM_BP_FAT	GO:0010604~positive regulation of macromolecule metabolic process	52	5.67067	0.0151673	THRA, IL6ST, GPBP1, FOXO1, MED21, PSMD1, PSMD5, NR2F2, SERTAD1, PCBD1, TCFAP2E, RPS4X, PPARGC1A, PSMA3, CD81, MAPK3, TRIM32, MDM2, CAND1, GCLC, BLM, PF4, SOX6, PSMB4, CHD8, PSMB6, PSMB1, HAND1, SMARCB1, MAP3K1, CD24, SUPT4H1, TCF4, LOC367127, NFATC3, HNRNPAB, NR1H3, MYF6, KLF5, KLF7, ESRRA, CREBBP, MAP2K4, SMAD2, ADIPOQ, HDAC4, CBLB, NARG1, RBPSUH, PSMC3, GTF2F2, PSMA3L, INS2, RBPJ, NFIB	550	825	12092	1.38575	1	0.444729	23.7056
GOTERM_BP_FAT	GO:0022900~electron transport chain	9	0.981461	0.0159889	NDUFV3, COX8B, FDX1, ALDH5A1, LOC686947, SDHD, NDUFV3-PS1, LOC685322, TXN1, PPARGC1A, ETFB, LOC682566	550	72	12092	2.74818	1	0.457356	24.8246
GOTERM_BP_FAT	GO:0008380~RNA splicing	16	1.74482	0.0163218	POLR2G, POLR2F, POLR2J, SYNCRIP, LOC499391, SF3B5, POLR2C, SMNDC1, POLR2L-PS1, PRPF19, PCF11, PLRG1, PRPF8, GTF2F2, SRRM1, GEMIN7, GEMIN4	550	179	12092	1.96518	1	0.459407	25.2735
GOTERM_BP_FAT	GO:0006839~mitochondrial transport	7	0.763359	0.0188311	SLC25A20, GRPEL1, FXC1, TIMM10, TOMM20, FXC1-PS1, TIMM8B, PMPCB	550	47	12092	3.27443	1	0.503617	28.5773
GOTERM_BP_FAT	GO:0045214~sarcomere organization	4	0.436205	0.0189343	TNNT2, XIRP1, TTN, CAPN3	550	13	12092	6.76476	1	0.500607	28.7101
GOTERM_BP_FAT	GO:0010558~negative regulation of macromolecule biosynthetic process	33	3.59869	0.019171	THRA, GCLC, EIF2C1, MTDH, PF4, TXN1, SOX6, REST, MSX3, HAND1, BCL6, SUPT4H1, TCF4, NR2F2, TERF1, NR1H3, HNRNPAB, MYF6, DNMT3A, RCOR2, LDB1, SMAD2, ADIPOQ, PURB, FOXP1, SIGIRR, SIRT3, HDAC4, RBPSUH, RNF2, MDM2, RGD1565031, INS2, RBPJ, NFIB	550	480	12092	1.5115	1	0.500107	29.014
GOTERM_BP_FAT	GO:0006413~translational initiation	6	0.654308	0.0199274	EIF3C, EIF3I-PS1, LOC680393, RGD1560729, EIF3F, EIF3S10, LOC690475, LOC686418, EIF3I, MTIF2, RGD1565056, RPS24	550	35	12092	3.76894	1	0.508907	29.977
GOTERM_BP_FAT	GO:0043193~positive regulation of gene-specific transcription	9	0.981461	0.0200458	HDAC4, HAND1, SMARCB1, MAP3K1, SMAD2, NR2F2, PPARGC1A, HNRNPAB, NR1H3	550	75	12092	2.63825	1	0.506248	30.1266
GOTERM_BP_FAT	GO:0006575~cellular amino acid derivative metabolic process	15	1.63577	0.0207789	SAT1, RGD1559938, DNMT3A, GSTA3, GCLC, SNCB, MAT2A, ALDH5A1, RGD1560523, CHKB, PHKA1, GSTT2, LOC683008, CTH, TMLHE, LOC690027, DHPS, SMS, MGST1	550	168	12092	1.96299	1	0.514242	31.0462
GOTERM_BP_FAT	GO:0045638~negative regulation of myeloid cell differentiation	5	0.545256	0.0216716	NME1, LDB1, PF4, ADIPOQ, TOB2	550	24	12092	4.5803	1	0.52455	32.1506
GOTERM_BP_FAT	GO:0031397~negative regulation of protein ubiquitination	8	0.87241	0.0217128	PSMB4, GCLC, PSMB6, PSMB1, PSMC3, PSMD1, PSMA3, PSMD5, PSMA3L, LOC367127	550	62	12092	2.83683	1	0.520614	32.2012
GOTERM_BP_FAT	GO:0044042~glucan metabolic process	6	0.654308	0.0223044	PPP1R3C, PHKB, PYGL, IL6ST, PHKA1, AGL	550	36	12092	3.66424	1	0.525656	32.9234
GOTERM_BP_FAT	GO:0046634~regulation of alpha-beta T cell activation	6	0.654308	0.0223044	CBLB, BLM, AP3D1, BCL6, CD24, AP3B1	550	36	12092	3.66424	1	0.525656	32.9234
GOTERM_BP_FAT	GO:0006073~cellular glucan metabolic process	6	0.654308	0.0223044	PPP1R3C, PHKB, PYGL, IL6ST, PHKA1, AGL	550	36	12092	3.66424	1	0.525656	32.9234
GOTERM_BP_FAT	GO:0005977~glycogen metabolic process	6	0.654308	0.0223044	PPP1R3C, PHKB, PYGL, IL6ST, PHKA1, AGL	550	36	12092	3.66424	1	0.525656	32.9234
GOTERM_BP_FAT	GO:0006261~DNA-dependent DNA replication	6	0.654308	0.0223044	TFAM, RPAIN, BLM, RGD1563943, POLD2, RRM2B, MCM4	550	36	12092	3.66424	1	0.525656	32.9234
GOTERM_BP_FAT	GO:0018205~peptidyl-lysine modification	4	0.436205	0.0233011	HDAC4, PLOD1, CREBBP, DHPS	550	14	12092	6.28156	1	0.536839	34.1237
GOTERM_BP_FAT	GO:0044092~negative regulation of molecular function	22	2.39913	0.0236328	LOC683894, THRA, GNAI2, PRDX3, RPS3, PSMB4, LOC690022, PSMB6, PSMB1, PSMD1, PSMD5, LOC367127, RGD1560831, TERF1, DEPDC6, SIGIRR, TNNT2, LOC689641, HDAC4, CDKN1A, PSMC3, HIPK3, PSMA3, SORT1, ATPIF1, CAND1, PSMA3L, INS2	550	290	12092	1.66786	1	0.537454	34.5187
GOTERM_BP_FAT	GO:0006631~fatty acid metabolic process	16	1.74482	0.024277	SCD1, LOC683884, SLC27A1, ACAA2, ALDH5A1, CREM, NDUFAB1, ACOT2, ACOT1, CRAT, ADIPOQ, DCI, CRYL1, LOC681458, PRKAA2, HSD17B4, ACSL4, ACSL3	550	188	12092	1.8711	1	0.542741	35.2794
GOTERM_BP_FAT	GO:0006612~protein targeting to membrane	5	0.545256	0.024899	SRP54A, FXC1, EXOC4, TIMM10, FXC1-PS1, TIMM8B	550	25	12092	4.39709	1	0.547523	36.0059
GOTERM_BP_FAT	GO:0006367~transcription initiation from RNA polymerase II promoter	7	0.763359	0.0271606	POLR2G, POLR2F, TAF13, POLR2J, GTF2F2, POLR2C, POLR2L-PS1	550	51	12092	3.01761	1	0.574978	38.5832
GOTERM_BP_FAT	GO:0045039~protein import into mitochondrial inner membrane	3	0.327154	0.0273269	FXC1, TIMM10, FXC1-PS1, TIMM8B	550	6	12092	10.9927	1	0.572875	38.7688
GOTERM_BP_FAT	GO:0006534~cysteine metabolic process	3	0.327154	0.0273269	CTH, GCLC, CDO1	550	6	12092	10.9927	1	0.572875	38.7688
GOTERM_BP_FAT	GO:0051129~negative regulation of cellular component organization	12	1.30862	0.0281164	LOC685843, TMSB10, LOC691768, MMP14, PTEN, ADIPOQ, MBP, LOC683660, MSX3, MAP3K1, MAPT, TMSB4X, CLASP2, LOC680271, NR1H3, TERF1	550	126	12092	2.09385	1	0.579078	39.6427
GOTERM_BP_FAT	GO:0030098~lymphocyte differentiation	10	1.09051	0.0283332	CHD7, BLM, RPL22, RBPSUH, PRKDC, RORC, BCL6, CD24, RAG2, RBPJ, FOXP1	550	95	12092	2.31426	1	0.577656	39.8806
GOTERM_BP_FAT	GO:0060415~muscle tissue morphogenesis	5	0.545256	0.0284009	TNNT2, HAND1, TNNC1, PTCD2, TTN	550	26	12092	4.22797	1	0.574332	39.9548
GOTERM_BP_FAT	GO:0022406~membrane docking	5	0.545256	0.0284009	ICAM1, SCFD2, EXOC4, EXOC5, YKT6	550	26	12092	4.22797	1	0.574332	39.9548
GOTERM_BP_FAT	GO:0055008~cardiac muscle tissue morphogenesis	5	0.545256	0.0284009	TNNT2, HAND1, TNNC1, PTCD2, TTN	550	26	12092	4.22797	1	0.574332	39.9548
GOTERM_BP_FAT	GO:0010629~negative regulation of gene expression	30	3.27154	0.0292441	THRA, MTDH, GCLC, EIF2C1, RBM3, TXN1, SOX6, REST, MSX3, HAND1, BCL6, SUPT4H1, NR2F2, TCF4, NR1H3, HNRNPAB, MYF6, DNMT3A, RCOR2, LDB1, SMAD2, PURB, FOXP1, SIRT3, HDAC4, RBPSUH, RNF2, MDM2, RGD1565031, INS2, RBPJ, NFIB	550	441	12092	1.49561	1	0.580979	40.8706
GOTERM_BP_FAT	GO:0006006~glucose metabolic process	15	1.63577	0.0295377	PDK1, RBP4, LDHB, TALDO1, ALDH5A1, PHKB, IL6ST, CREM, PDK4, PHKA1, ADIPOQ, PPP1R3C, PYGL, INS2, AGL	550	176	12092	1.87376	1	0.580556	41.1865
GOTERM_BP_FAT	GO:0030183~B cell differentiation	6	0.654308	0.0305088	RBPSUH, PRKDC, BCL6, CD24, RAG2, RBPJ, FOXP1	550	39	12092	3.38238	1	0.588465	42.2197
GOTERM_BP_FAT	GO:0016481~negative regulation of transcription	28	3.05344	0.0312315	MTDH, GCLC, THRA, TXN1, SOX6, REST, MSX3, HAND1, BCL6, SUPT4H1, NR2F2, TCF4, NR1H3, HNRNPAB, MYF6, DNMT3A, RCOR2, LDB1, SMAD2, PURB, FOXP1, SIRT3, HDAC4, RBPSUH, RNF2, MDM2, RGD1565031, INS2, RBPJ, NFIB	550	407	12092	1.51251	1	0.59312	42.9774
GOTERM_BP_FAT	GO:0001501~skeletal system development	20	2.18103	0.032004	SCHIP1, RBP4, ESRRA, THRA, LGALS3, KLF10, MMP9, COL3A1, HEXB, SMAD2, LOC691768, SOX6, MMP14, EPHA2, HDAC4, CHD7, MAPK3, ANKRD11, SORT1, TMSB4X, UNCX	550	264	12092	1.66556	1	0.59821	43.777
GOTERM_BP_FAT	GO:0009890~negative regulation of biosynthetic process	33	3.59869	0.0325547	THRA, GCLC, EIF2C1, MTDH, PF4, TXN1, SOX6, REST, MSX3, HAND1, BCL6, SUPT4H1, TCF4, NR2F2, TERF1, NR1H3, HNRNPAB, MYF6, DNMT3A, RCOR2, LDB1, SMAD2, ADIPOQ, PURB, FOXP1, SIGIRR, SIRT3, HDAC4, RBPSUH, RNF2, MDM2, RGD1565031, INS2, RBPJ, NFIB	550	501	12092	1.44814	1	0.600604	44.3407
GOTERM_BP_FAT	GO:0005996~monosaccharide metabolic process	18	1.96292	0.0330899	PDK1, LDHB, RBP4, TALDO1, ALDH5A1, PHKB, IL6ST, CREM, GNPNAT1, HEXB, PDK4, PHKA1, FUCA1, ADIPOQ, PPP1R3C, PYGL, INS2, AGL	550	230	12092	1.7206	1	0.602763	44.8833
GOTERM_BP_FAT	GO:0006970~response to osmotic stress	6	0.654308	0.0336129	TSC22D3, CUL5, SLC12A2, MAP3K1, TRPV4, AQP4	550	40	12092	3.29782	1	0.604732	45.4087
GOTERM_BP_FAT	GO:0045637~regulation of myeloid cell differentiation	8	0.87241	0.0340092	ESRRA, NME1, LDB1, KLF10, PF4, JAG1, ADIPOQ, TOB2	550	68	12092	2.58652	1	0.605265	45.8036
GOTERM_BP_FAT	GO:0051436~negative regulation of ubiquitin-protein ligase activity during mitotic cell cycle	7	0.763359	0.0347988	PSMB4, PSMB6, PSMB1, PSMC3, PSMD1, PSMA3, PSMD5, PSMA3L, LOC367127	550	54	12092	2.84997	1	0.610036	46.5826
GOTERM_BP_FAT	GO:0031145~anaphase-promoting complex-dependent proteasomal ubiquitin-dependent protein catabolic process	7	0.763359	0.0347988	PSMB4, PSMB6, PSMB1, PSMC3, PSMD1, PSMA3, PSMD5, PSMA3L, LOC367127	550	54	12092	2.84997	1	0.610036	46.5826
GOTERM_BP_FAT	GO:0055085~transmembrane transport	12	1.30862	0.0359646	ATP5E, RBP4, GRPEL1, NUP98, RGD1307279, NUP88, TIMM10, FXC1-PS1, LOC688339, TIMM8B, ATP6V1F, SLC25A20, FXC1, ABCC1	550	131	12092	2.01393	1	0.618596	47.7134
GOTERM_BP_FAT	GO:0043623~cellular protein complex assembly	11	1.19956	0.0361288	NUP98, HSP90AA1, LOC498264, SMAD2, BCS1L, TTN, TFAM, LOC681144, FGA, TBCA, LOC682160, LOC315370, LOC363933, COX18, KPNB1, SCO1	550	115	12092	2.10296	1	0.616569	47.8707
GOTERM_BP_FAT	GO:0006112~energy reserve metabolic process	6	0.654308	0.0369062	PPP1R3C, PHKB, PYGL, IL6ST, PHKA1, AGL	550	41	12092	3.21738	1	0.620849	48.6101
GOTERM_BP_FAT	GO:0051444~negative regulation of ubiquitin-protein ligase activity	7	0.763359	0.037623	PSMB4, PSMB6, PSMB1, PSMC3, PSMD1, PSMA3, PSMD5, PSMA3L, LOC367127	550	55	12092	2.79815	1	0.624399	49.283
GOTERM_BP_FAT	GO:0051352~negative regulation of ligase activity	7	0.763359	0.037623	PSMB4, PSMB6, PSMB1, PSMC3, PSMD1, PSMA3, PSMD5, PSMA3L, LOC367127	550	55	12092	2.79815	1	0.624399	49.283
GOTERM_BP_FAT	GO:0009894~regulation of catabolic process	10	1.09051	0.0377024	HDAC4, PPP1R3C, CBLB, GCLC, TRIM32, PSMD1, MDM2, CIDEA, INS2, TIMP3	550	100	12092	2.19855	1	0.621566	49.357
GOTERM_BP_FAT	GO:0006508~proteolysis	47	5.12541	0.0377488	CNDP1, ATP6AP2, MMP9, IDE, LNPEP, CUL5, LOC682787, TPP2, PSMD1, CFH, CPA3, USP10, PSMD5, RGD1559917, CFD, USP15, VCPIP1, CAPNS1, LOC503156, NPEPPS, MMP14, UHRF2, UBR5, PSMA3, TRIM32, MDM2, CAND1, ASB2, CPD, CTSG, PMPCB, USP2, PSMB4, SUMO2, PSMB6, PSMB1, MAP3K1, LOC367127, FBXO8, ADAM28, CAPN3, SELS, URM1, CBLB, PSMC3, UBA1, RNF2, CASP12, SMURF2, NLN, PSMA3L	550	775	12092	1.33331	1	0.61844	49.4003
GOTERM_BP_FAT	GO:0043086~negative regulation of catalytic activity	18	1.96292	0.0379465	DEPDC6, LOC683894, GNAI2, PRDX3, TNNT2, PSMB4, LOC689641, CDKN1A, PSMB6, PSMB1, PSMC3, HIPK3, PSMD1, PSMA3, SORT1, CAND1, ATPIF1, PSMD5, INS2, PSMA3L, LOC367127, TERF1	550	234	12092	1.69119	1	0.616846	49.584
GOTERM_BP_FAT	GO:0006687~glycosphingolipid metabolic process	4	0.436205	0.039372	ALDH5A1, CREM, HEXB, B4GALT6	550	17	12092	5.17305	1	0.627159	50.8902
GOTERM_BP_FAT	GO:0031327~negative regulation of cellular biosynthetic process	32	3.48964	0.0397698	THRA, GCLC, EIF2C1, MTDH, TXN1, SOX6, REST, MSX3, HAND1, BCL6, SUPT4H1, TCF4, NR2F2, TERF1, NR1H3, HNRNPAB, MYF6, DNMT3A, RCOR2, LDB1, SMAD2, ADIPOQ, PURB, FOXP1, SIGIRR, SIRT3, HDAC4, RBPSUH, RNF2, MDM2, RGD1565031, INS2, RBPJ, NFIB	550	491	12092	1.43286	1	0.627446	51.249
GOTERM_BP_FAT	GO:0032269~negative regulation of cellular protein metabolic process	14	1.52672	0.0407322	EIF2C1, GCLC, IDE, TIMP3, SPINK5, MSX3, PSMB4, PSMB6, PSMB1, PSMC3, PSMD1, PSMA3, INS2, PSMA3L, PSMD5, LOC367127	550	167	12092	1.84309	1	0.632971	52.1069
GOTERM_BP_FAT	GO:0042127~regulation of cell proliferation	41	4.4711	0.0417839	SAT1, IL6ST, FOXO1, JAG1, PRDX3, DDR2, PTEN, LOC687680, CSNK2A1, LOC691065, RGD1563097, RGD1566136, RPS4X, CTH, XIRP1, NME1, CD81, ATPIF1, SMARCA2, LOC691716, RBP4, LOC683894, BLM, MVD, GNAI2, IFITM3, EGLN3, RPS15A, SMARCB1, LOC681330, RPS15A-PS1, BCL6, CD24, KLF5, ESRRA, FLT1, KLF10, ROGDI, RPS9, SMAD2, LOC501835, FOXP1, HDAC4, LOC689641, CBLB, CDKN1A, NUPR1, RBPSUH, EEF1E1, LOC681065, INS2, RBP…	550	665	12092	1.35549	1	0.639127	53.028
GOTERM_BP_FAT	GO:0051253~negative regulation of RNA metabolic process	23	2.50818	0.0424998	LOC683961, MTDH, TXN1, SOX6, REST, MSX3, HAND1, BCL6, SUPT4H1, LOC692040, TCF4, NR2F2, LOC684988, HNRNPAB, DNMT3A, LDB1, SMAD2, FOXP1, PURB, SIRT3, HDAC4, RBPSUH, RNF2, MDM2, RPS13, INS2, RBPJ	550	327	12092	1.54638	1	0.642121	53.6454
GOTERM_BP_FAT	GO:0019318~hexose metabolic process	16	1.74482	0.0435119	PDK1, RBP4, LDHB, TALDO1, ALDH5A1, PHKB, IL6ST, CREM, PDK4, PHKA1, FUCA1, ADIPOQ, PPP1R3C, PYGL, INS2, AGL	550	203	12092	1.73284	1	0.64761	54.5052
GOTERM_BP_FAT	GO:0051437~positive regulation of ubiquitin-protein ligase activity during mitotic cell cycle	7	0.763359	0.0436997	PSMB4, PSMB6, PSMB1, PSMC3, PSMD1, PSMA3, PSMD5, PSMA3L, LOC367127	550	57	12092	2.69997	1	0.645902	54.6631
GOTERM_BP_FAT	GO:0007041~lysosomal transport	4	0.436205	0.0456995	CHMP5, USE1, SORT1, AP3B1	550	18	12092	4.88566	1	0.659424	56.3125
GOTERM_BP_FAT	GO:0001953~negative regulation of cell-matrix adhesion	3	0.327154	0.0480314	BCL6, MMP14, PTEN	550	8	12092	8.24455	1	0.674835	58.1644
GOTERM_BP_FAT	GO:0031365~N-terminal protein amino acid modification	3	0.327154	0.0480314	NARG1, CREBBP, ARD1A	550	8	12092	8.24455	1	0.674835	58.1644
GOTERM_BP_FAT	GO:0051090~regulation of transcription factor activity	9	0.981461	0.0487586	HDAC4, ICAM1, LOC690022, MTDH, THRA, SMARCB1, MAPK3, PRDX3, RGD1560831, SIGIRR, RPS3	550	89	12092	2.22325	1	0.677243	58.7265
GOTERM_BP_FAT	GO:0000087~M phase of mitotic cell cycle	10	1.09051	0.0489912	ZWINT, RGD1308759, CETN1, RPL24, CLASP2, LOC367535, TTN, SEPT7, RGS14, SMC4, VCPIP1	550	105	12092	2.09385	1	0.675837	58.9048
GOTERM_BP_FAT	GO:0051248~negative regulation of protein metabolic process	14	1.52672	0.0495823	EIF2C1, GCLC, IDE, TIMP3, SPINK5, MSX3, PSMB4, PSMB6, PSMB1, PSMC3, PSMD1, PSMA3, INS2, PSMA3L, PSMD5, LOC367127	550	172	12092	1.78951	1	0.677166	59.3547
