# Supplementary material for: Transcriptomic Analysis of Insulin-Sensitive Tissues from Anti-Diabetic Drug Treated ZDF Rats, a T2DM Animal Model
Source: PLoS One. 2013 Jul 26;8(7):e69624. doi: 10.1371/journal.pone.0069624 (PMC3724940; doi:10.1371/journal.pone.0069624)
Supplement: Table S4 — GSA results from total intersect. (ZIP) [file pone.0069624.s005.zip › Rosiglitazone-WAT.xlsx]

## Sheet: R-WAT
Category	Term	Count	%	PValue	Genes	List Total	Pop Hits	Pop Total	Fold Enrichment	Bonferroni	Benjamini	FDR
KEGG_PATHWAY	rno00280:Valine, leucine and isoleucine degradation	14	0.0370214	3.833542911684742E-6	BCKDHA, ACAA2, ACADSB, BCAT2, BCKDHB, HMGCS1, ECHS1, HADHA, HIBADH, ALDH3A2, HMGCS2, MCCC1, HIBCH, PCCA	361	46	5590	4.71275	6.783082408511332E-4	6.783082408511332E-4	0.0047086
KEGG_PATHWAY	rno03040:Spliceosome	21	0.055532	7.585718226894327E-5	RGD1566227, NCBP1, SIAHBP1, SKIIP, LSM6, CWC15, RGD1307882, PRPF3, CDC5L, RBM8, HNRPM, PRPF6, DDX46, PLRG1, HSPA2, DHX15, SFRS10, DHX16, HNRNPC, LOC683689, LOC310177, THOC1, BAT1	361	121	5590	2.68744	0.0133375	0.00669113	0.0931348
KEGG_PATHWAY	rno00480:Glutathione metabolism	10	0.0264438	0.00408972	GSS, LOC501110, GSTA3, SRM, GPX3, GSTT2, RRM2B, MGST1	361	50	5590	3.09695	0.515852	0.214778	4.90907
KEGG_PATHWAY	rno00270:Cysteine and methionine metabolism	8	0.0211551	0.00605713	DNMT3A, LDHB, AHCY, SRM, MAT2A, RGD1560523, LOC314123, CDO1, LOC500370, GOT2, LOC363813, LOC296593, AMD1	361	35	5590	3.53937	0.658829	0.235737	7.19089
KEGG_PATHWAY	rno04142:Lysosome	16	0.0423101	0.00767587	TCIRG1, CLTA, AP1G1, LGMN, PPT2, CD63, CD164, CTSK, AP1S1, TPP1, IGF2R, AP3D1, CTSD, SORT1, AP4B1, ATP6V0D2	361	117	5590	2.11757	0.744331	0.238735	9.03048
KEGG_PATHWAY	rno04144:Endocytosis	23	0.0608208	0.00954383	CHMP2A, CLTA, RGD1559948, RT1-M3-1, LDLR, RAB5B, RAB5C, RGD1563933, VPS37A, ADRB3, RGD1562171, HSPA2, RGD1561323, RPL9, EHD2, RGD1565048, RGD1562204, RT1-CE11, RT1-CE7, RGD1561987, TGFBR1, TGFBR2, RGD1561928, LOC683761, LDLRAP1, ADRB2, LOC364687, TFRC, NEDD4, AP2A1, UBE2M, RAB5A, MDM2, PIP4K2B, LOC690133	361	201	5590	1.77189	0.816836	0.246401	11.1116
KEGG_PATHWAY	rno00062:Fatty acid elongation in mitochondria	4	0.0105775	0.0116288	ACAA2, PPT2, ECHS1, HADHA	361	8	5590	7.74238	0.87386	0.256038	13.3829
KEGG_PATHWAY	rno00310:Lysine degradation	8	0.0211551	0.0145375	SETDB1, LOC689873, PLOD1, SETMAR, ASH1L, TMLHE, ECHS1, HADHA, ALDH3A2	361	41	5590	3.02142	0.925132	0.276752	16.4624
KEGG_PATHWAY	rno00071:Fatty acid metabolism	8	0.0211551	0.0165113	ACAA2, CPT1B, ACADSB, ECHS1, ACSL4, DCI, HADHA, ALDH3A2	361	42	5590	2.94948	0.947497	0.279228	18.4945
KEGG_PATHWAY	rno00640:Propanoate metabolism	7	0.0185107	0.0172078	LDHB, ECHS1, ACACB, HIBCH, PCCA, HADHA, ALDH3A2	361	33	5590	3.28465	0.953685	0.264517	19.2006
KEGG_PATHWAY	rno04120:Ubiquitin mediated proteolysis	15	0.0396657	0.0310442	CHMP2A, ANAPC5, UBE3A, LOC691764, UBE2G1, ANAPC4, HERC4, CDC16, BIRC3, UBE2L3, UBE2Q1, FBXW8, NEDD4, UBE2M, MDM2, FBXO4, LOC691708, LOC689226	361	126	5590	1.84342	0.996235	0.39797	32.1151
KEGG_PATHWAY	rno00980:Metabolism of xenobiotics by cytochrome P450	9	0.0237994	0.0371021	LOC501110, GSTA3, UGT2B34, EPHX1, GSTT2, CYP3A9, MGST1	361	60	5590	2.32271	0.998759	0.427456	37.1482
KEGG_PATHWAY	rno00410:beta-Alanine metabolism	5	0.0132219	0.049191	SRM, ECHS1, HIBCH, HADHA, ALDH3A2	361	22	5590	3.51926	0.999867	0.49681	46.1827
KEGG_PATHWAY	rno00650:Butanoate metabolism	6	0.0158663	0.0577471	HMGCS2, ALDH5A1, HMGCS1, ECHS1, HADHA, ALDH3A2	361	33	5590	2.81541	0.999973	0.528585	51.8383
KEGG_PATHWAY	rno00510:N-Glycan biosynthesis	7	0.0185107	0.0608694	MAN2A2, MGAT1, MAN2A1, FUT8, MAN1B1, DPM1, ALG9	361	44	5590	2.46349	0.999985	0.523386	53.7623
KEGG_PATHWAY	rno01040:Biosynthesis of unsaturated fatty acids	5	0.0132219	0.0646549	PECR, FADS1, HSD17B12, SCD4, HADHA	361	24	5590	3.22599	0.999993	0.522607	56.0002
KEGG_PATHWAY	rno00982:Drug metabolism	9	0.0237994	0.0899179	LOC501110, GSTA3, UGT2B34, FMO1, GSTT2, CYP3A9, MGST1	361	72	5590	1.9356	1	0.625065	68.5667
KEGG_PATHWAY	rno04330:Notch signaling pathway	7	0.0185107	0.0926075	HDAC2, APH1A, RBPSUH, SKIIP, PSEN2, LOC500195, JAG2, LOC500918, CABC1, RBPJ, DVL1	361	49	5590	2.21211	1	0.615421	69.6889
Category	Term	Count	%	PValue	Genes	List Total	Pop Hits	Pop Total	Fold Enrichment	Bonferroni	Benjamini	FDR
GOTERM_BP_FAT	GO:0010033~response to organic substance	92	0.243283	2.932589368664443E-7	EIF2C2, ADCY2, RBM3, MMP9, ADCY6, LOC500195, AQP1, XRCC1, CXCL12, B2M, GOT2, SLC2A8, PRKAR2A, MYD88, FNTA, PRLH, MB, CRYAB, AKR1B1-PS2, MFGE8, CDO1, PPARGC1B, RETN, NME1, RYR1, RBP4, IL1R1, LOC314123, PFKFB1, HMGCS1, DERL3, TIMP1, KRAS, LOC296593, ALB, SRR, GYS2, SCARB1, TCF4, NKX2-5, NR1H3, MAP2K1, TGFBR1, KLF10, TGFBR2, EPHX1, SMAD2, ACACB, PTPN11, P2RX4, CDKN1A, HDAC2, ATP2A2, PLCG1, HMGCS2, B…	700	928	12092	1.71254	9.154285336780976E-4	9.154285336780976E-4	5.304251152971062E-4
GOTERM_BP_FAT	GO:0006461~protein complex assembly	50	0.132219	1.3623089899400096E-6	XPO1, ATL3, IDE, AQP4, TBP, POLR2HL, NDUFAF3, PRKAR2A, LOC300303, GPX3, ILK, CASP8, COX18, USP16, KPNB1, CRYAB, ALDH5A1, PRKAB1, RGD1565904, TMEM70, THEM2, NCOA6, MDM2, TUBA4A, SPAST, POLR2H, BLM, DIAPH1, CALR, TFAM, NPM1, SRR, PEX13, PRKAA2, SHMT1, SHMT2, LOC683435, MAP2K1, LOC689162, TRIM27, SMAD2, BCS1L, TRIM24, ANXA5, BIRC3, CENPJ, SEPT11, DVL1, MED31, P2RX4, MNAT1, PSMG1, MGL1, THRAP3, LRP4	700	415	12092	2.08124	0.00424546	0.00212499	0.00246402
GOTERM_BP_FAT	GO:0070271~protein complex biogenesis	50	0.132219	1.3623089899400096E-6	XPO1, ATL3, IDE, AQP4, TBP, POLR2HL, NDUFAF3, PRKAR2A, LOC300303, GPX3, ILK, CASP8, COX18, USP16, KPNB1, CRYAB, ALDH5A1, PRKAB1, RGD1565904, TMEM70, THEM2, NCOA6, MDM2, TUBA4A, SPAST, POLR2H, BLM, DIAPH1, CALR, TFAM, NPM1, SRR, PEX13, PRKAA2, SHMT1, SHMT2, LOC683435, MAP2K1, LOC689162, TRIM27, SMAD2, BCS1L, TRIM24, ANXA5, BIRC3, CENPJ, SEPT11, DVL1, MED31, P2RX4, MNAT1, PSMG1, MGL1, THRAP3, LRP4	700	415	12092	2.08124	0.00424546	0.00212499	0.00246402
GOTERM_BP_FAT	GO:0006396~RNA processing	45	0.118997	1.901317672190131E-6	RGD1566227, NCBP1, EIF2C2, SIAHBP1, RBM3, CWC15, SYNCRIP, RGD1307882, RBM8, POLR2HL, HNRPM, IMP3, PLRG1, INTS5, CTU1, INTS4, DDX20, FTSJ1, GTPBP3, RGD1565904, CCNL1, EXOSC3, CDC5L, LOC366782, RGD1559574, PRPF6, QK, DDX39, TRMT12, RBMXRT, CPSF5, BAT1, THOC1, POLR2H, PUS3, RBMXRTL, PNPT1, LOC293712, DDX46, RPL7, SFRS10, HNRNPC, GEMIN6, LOC310177, GEMIN4, PDCD11, TSEN54, SSB, FBL, CCDC76, HNRNPUL1, …	700	360	12092	2.15929	0.00592023	0.00197732	0.00343892
GOTERM_BP_FAT	GO:0043933~macromolecular complex subunit organization	59	0.156019	2.279090290113948E-5	XPO1, ATL3, IDE, AQP4, TBP, CTCF, EIF2A, POLR2HL, NDUFAF3, PRKAR2A, LOC300303, GPX3, ILK, CASP8, USP16, COX18, KPNB1, MTERFD3, FECH, MTERF, ALDH5A1, CRYAB, HIST1H1B, RGD1565904, PRKAB1, TMEM70, THEM2, NCOA6, MDM2, TUBA4A, SPAST, POLR2H, BLM, DIAPH1, NUFIP1, CALR, TFAM, NPM1, SRR, PEX13, PRKAA2, GEMIN6, GEMIN4, SHMT1, SHMT2, LOC683435, MAP2K1, LOC689162, TRIM27, BCS1L, SMAD2, TRIM24, ANXA5, BIRC3,…	700	576	12092	1.76941	0.0687028	0.0176368	0.0412146
GOTERM_BP_FAT	GO:0065003~macromolecular complex assembly	56	0.148085	3.3483210565325624E-5	XPO1, ATL3, IDE, AQP4, TBP, EIF2A, POLR2HL, NDUFAF3, PRKAR2A, LOC300303, GPX3, ILK, CASP8, USP16, COX18, KPNB1, FECH, CRYAB, HIST1H1B, ALDH5A1, RGD1565904, PRKAB1, TMEM70, THEM2, NCOA6, MDM2, TUBA4A, SPAST, POLR2H, BLM, DIAPH1, NUFIP1, CALR, TFAM, NPM1, SRR, PEX13, PRKAA2, GEMIN6, GEMIN4, SHMT1, SHMT2, LOC683435, MAP2K1, LOC689162, TRIM27, BCS1L, SMAD2, TRIM24, ANXA5, BIRC3, CENPJ, SEPT11, DVL1, …	700	544	12092	1.77824	0.0992881	0.0206968	0.0605448
GOTERM_BP_FAT	GO:0050657~nucleic acid transport	14	0.0370214	6.106600057189288E-5	XPO1, NCBP1, NUP88, SKIIP, NUP85, NXF1, RBM8, QK, DDX39, LOC300303, NPM1, LRPPRC, BAT1, THOC1	700	64	12092	3.77875	0.173632	0.031286	0.110394
GOTERM_BP_FAT	GO:0051236~establishment of RNA localization	14	0.0370214	6.106600057189288E-5	XPO1, NCBP1, NUP88, SKIIP, NUP85, NXF1, RBM8, QK, DDX39, LOC300303, NPM1, LRPPRC, BAT1, THOC1	700	64	12092	3.77875	0.173632	0.031286	0.110394
GOTERM_BP_FAT	GO:0050658~RNA transport	14	0.0370214	6.106600057189288E-5	XPO1, NCBP1, NUP88, SKIIP, NUP85, NXF1, RBM8, QK, DDX39, LOC300303, NPM1, LRPPRC, BAT1, THOC1	700	64	12092	3.77875	0.173632	0.031286	0.110394
GOTERM_BP_FAT	GO:0051028~mRNA transport	13	0.034377	8.082400841387893E-5	NCBP1, XPO1, DDX39, NUP88, SKIIP, NUP85, NXF1, RBM8, LRPPRC, THOC1, BAT1, QK	700	57	12092	3.93975	0.223084	0.0354181	0.146088
GOTERM_BP_FAT	GO:0006403~RNA localization	14	0.0370214	8.542395036524428E-5	XPO1, NCBP1, NUP88, SKIIP, NUP85, NXF1, RBM8, QK, DDX39, LOC300303, NPM1, LRPPRC, BAT1, THOC1	700	66	12092	3.66424	0.234166	0.0327989	0.154396
GOTERM_BP_FAT	GO:0046395~carboxylic acid catabolic process	17	0.0449545	1.2823755556417096E-4	BCKDHA, SHMT1, ACADSB, BCAT2, AHCY, LOC314123, BCKDHB, ECHS1, CRAT, CDO1, PHYH, DCI, LOC500370, HADHA, FAH, GOT2, LOC363813, LOC296593, PEX13, HIBCH, PCCA	700	97	12092	3.02745	0.330023	0.0435256	0.231693
GOTERM_BP_FAT	GO:0016054~organic acid catabolic process	17	0.0449545	1.2823755556417096E-4	BCKDHA, SHMT1, ACADSB, BCAT2, AHCY, LOC314123, BCKDHB, ECHS1, CRAT, CDO1, PHYH, DCI, LOC500370, HADHA, FAH, GOT2, LOC363813, LOC296593, PEX13, HIBCH, PCCA	700	97	12092	3.02745	0.330023	0.0435256	0.231693
GOTERM_BP_FAT	GO:0008380~RNA splicing	24	0.0634652	2.5954866164898426E-4	POLR2H, SIAHBP1, CWC15, RBMXRTL, SYNCRIP, RBM8, POLR2HL, HNRPM, DDX46, PLRG1, SFRS10, HNRNPC, DDX20, GEMIN6, LOC310177, GEMIN4, TSEN54, RGD1565904, CDC5L, QK, PRPF6, DDX39, HNRNPUL1, ZRANB2, RBMXRT, LOC683689, BAT1, THOC1	700	179	12092	2.31611	0.555442	0.0778686	0.468414
GOTERM_BP_FAT	GO:0015931~nucleobase, nucleoside, nucleotide and nucleic acid transport	14	0.0370214	3.273130505883648E-4	XPO1, NCBP1, NUP88, SKIIP, NUP85, NXF1, RBM8, QK, DDX39, LOC300303, NPM1, LRPPRC, BAT1, THOC1	700	75	12092	3.22453	0.640257	0.088754	0.590369
GOTERM_BP_FAT	GO:0016071~mRNA metabolic process	29	0.0766871	3.755072559486291E-4	POLR2H, NCBP1, EIF2C2, SIAHBP1, CWC15, RBMXRTL, PNPT1, SYNCRIP, RBM8, POLR2HL, HNRPM, DDX46, PLRG1, DNAJB11, SFRS10, DDX20, HNRNPC, GEMIN6, LOC310177, GEMIN4, RGD1565904, CDC5L, PRPF6, QK, DDX39, HNRNPUL1, PNRC2, ZRANB2, CPSF5, RBMXRT, LOC683689, THOC1, BAT1	700	243	12092	2.06154	0.690541	0.0931191	0.677017
GOTERM_BP_FAT	GO:0006397~mRNA processing	26	0.068754	4.6698323330346934E-4	POLR2H, NCBP1, EIF2C2, SIAHBP1, RBMXRTL, CWC15, SYNCRIP, RBM8, POLR2HL, HNRPM, DDX46, PLRG1, SFRS10, DDX20, HNRNPC, GEMIN6, LOC310177, GEMIN4, RGD1565904, CDC5L, PRPF6, QK, DDX39, HNRNPUL1, ZRANB2, RBMXRT, CPSF5, LOC683689, THOC1, BAT1	700	210	12092	2.13872	0.767468	0.106143	0.841285
GOTERM_BP_FAT	GO:0008104~protein localization	60	0.158663	4.7666935710387423E-4	XPO1, GRPEL1, CLTA, RAB5B, AP1G1, RAB5C, RAB1B, AP1S1, TRAK2, VPS13D, LOC300303, COPB1, RGD1566215, NECAP2, NECAP1, COX18, KPNB1, LOC680271, NUP88, LOC691768, NUP85, TMSB10, BCAP31, BBS2, LOC502984, ZDHHC17, RPAIN, RAB18, LAX1, IGF2R, UBE2M, PSEN2, RAB5A, RAB14, SORT1, TMSB4X, FRAS1, CHMP2A, LOC685843, RAB1B-PS1, STX7, EXOC8, CALR, LOC683660, KATNA1, LOC365081, NPM1, AP3D1, LOC365082, BCL6, PEX13…	700	658	12092	1.57516	0.7744	0.100896	0.858664
GOTERM_BP_FAT	GO:0016192~vesicle-mediated transport	43	0.113708	8.510725308648214E-4	CLTA, RGD1559948, LDLR, AP1G1, RGD1563933, CD209B, CD209C, AP1S1, COPB1, RGD1566215, NECAP2, NECAP1, RGD1565048, RGD1562204, RGD1561987, MFGE8, SPIRE1, ERGIC1, ADRB2, LOC364687, NME1, ZWINT, RAB14, RAB5A, SORT1, SPAST, STX7, EXOC8, KRAS, RGD1562171, RGD1561323, LOC365081, RPL9, LOC365082, AP3D1, SCARB1, EXOC5, EHD2, LOC362306, VAV3, HCK, TGFBR2, LIN7C, RGD1561928, ANXA4, MARCH3, SCFD1, LOC683037,…	700	438	12092	1.69588	0.929984	0.162445	1.52822
GOTERM_BP_FAT	GO:0043066~negative regulation of apoptosis	35	0.0925534	8.928866853506053E-4	NUAK2, SNCB, UNG, BTC, ASNS, NR3C1, PTEN, TIMP1, TRIAP1, TSC22D3, CHD8, KRAS, AKT1S1, MYD88, FNTA, HSPA2, ALB, ILK, LOC501602, BCL6, CABC1, RGD1561890, NKX2-5, RPS27A, CRYAB, TGFBR1, LOC295142, CIDEA, BIRC3, TRPM2, LOC289172, ATF5, MNAT1, CDKN1A, GNAQ, RBPSUH, PPID, PSEN2, RGD1563563, SORT1, CFDP1, RBPJ	700	333	12092	1.81562	0.938562	0.160004	1.60273
GOTERM_BP_FAT	GO:0051259~protein oligomerization	25	0.0661096	0.00114972	BLM, IDE, ATL3, AQP4, PRKAR2A, LOC300303, CASP8, NPM1, ILK, GPX3, SRR, PRKAA2, USP16, SHMT1, SHMT2, MAP2K1, CRYAB, ALDH5A1, PRKAB1, TRIM27, ANXA5, BIRC3, SEPT11, P2RX4, THEM2, SPAST	700	211	12092	2.04672	0.972474	0.190494	2.05923
GOTERM_BP_FAT	GO:0043069~negative regulation of programmed cell death	35	0.0925534	0.00115689	NUAK2, SNCB, UNG, BTC, ASNS, NR3C1, PTEN, TIMP1, TRIAP1, TSC22D3, CHD8, KRAS, AKT1S1, MYD88, FNTA, HSPA2, ALB, ILK, LOC501602, BCL6, CABC1, RGD1561890, NKX2-5, RPS27A, CRYAB, TGFBR1, LOC295142, CIDEA, BIRC3, TRPM2, LOC289172, ATF5, MNAT1, CDKN1A, GNAQ, RBPSUH, PPID, PSEN2, RGD1563563, SORT1, CFDP1, RBPJ	700	338	12092	1.78876	0.973085	0.181954	2.07194
GOTERM_BP_FAT	GO:0060548~negative regulation of cell death	35	0.0925534	0.00121599	NUAK2, SNCB, UNG, BTC, ASNS, NR3C1, PTEN, TIMP1, TRIAP1, TSC22D3, CHD8, KRAS, AKT1S1, MYD88, FNTA, HSPA2, ALB, ILK, LOC501602, BCL6, CABC1, RGD1561890, NKX2-5, RPS27A, CRYAB, TGFBR1, LOC295142, CIDEA, BIRC3, TRPM2, LOC289172, ATF5, MNAT1, CDKN1A, GNAQ, RBPSUH, PPID, PSEN2, RGD1563563, SORT1, CFDP1, RBPJ	700	339	12092	1.78348	0.977626	0.181263	2.1767
GOTERM_BP_FAT	GO:0006350~transcription	60	0.158663	0.00125125	EIF2C2, SIAHBP1, LMO4, TBP, CTCF, POLR2HL, CNOT6, MAX, PSIP1, ZFP238, USP16, NFIL3, MTERFD3, MTERF, RGD1565904, CCNL1, POLR1C, CDC5L, POLR1B, PURB, PPARGC1B, HNRPDL, RGD1564855, GTF2I, NCOA6, CAND1, RUVBL1, MYBBP1A, CLOCK, LRPPRC, POLR2H, CREM, TRIB3, CDC73, NR3C1, ZFP110, TFAM, CHD8, NR1D1, XBP1, TADA2L, TCF4, NR1H3, DNMT3A, KLF6, ESRRA, LOC683435, LOC689162, SUB1, KLF10, SMAD2, TRIM24, POLR3C, …	700	684	12092	1.51529	0.979962	0.177581	2.23915
GOTERM_BP_FAT	GO:0051289~protein homotetramerization	8	0.0211551	0.00132303	SHMT1, SHMT2, THEM2, ALDH5A1, GPX3, IDE, SRR, USP16	700	30	12092	4.60648	0.98399	0.178714	2.36615
GOTERM_BP_FAT	GO:0015031~protein transport	50	0.132219	0.00154885	XPO1, GRPEL1, CLTA, RAB5B, AP1G1, RAB5C, RAB1B, AP1S1, TRAK2, RGD1566215, COPB1, NECAP2, NECAP1, KPNB1, NUP88, NUP85, BCAP31, LOC502984, ZDHHC17, RPAIN, RAB18, LAX1, IGF2R, UBE2M, PSEN2, RAB5A, RAB14, SORT1, CHMP2A, FRAS1, RAB1B-PS1, STX7, EXOC8, CALR, LOC365081, LOC365082, AP3D1, PEX13, BCL6, CABC1, EXOC5, TNPO1, LOC362306, SNX27, LIN7C, ATG3, SCFD1, ARF1, TOM1L2, NEDD4, RAB1, ARF4, PTTG1IP, YWH…	700	549	12092	1.57325	0.992099	0.197511	2.76469
GOTERM_BP_FAT	GO:0045935~positive regulation of nucleobase, nucleoside, nucleotide and nucleic acid metabolic process	54	0.142797	0.0017289	NCBP1, LOC500195, TBP, CTCF, FOXO3, MED21, BRPF1, MYD88, LOC300303, GUCY1A3, USP16, RPS27A, TBL1XR1, PPARGC1B, PRPF6, ADRB2, RFC1, NCOA6, GIPR, CAND1, CLOCK, KDM1, BLM, NUFIP1, NR3C1, CALR, CHD8, NPM1, TCF4, NKX2-5, NR1H3, ZBTB7B, BCKDHA, KLF6, KLF7, ESRRA, LOC683435, MAP2K1, LOC689162, TGFBR1, SMAD2, AFF1, KLF15, TRIM24, UIMC1, TNNI2, MNAT1, HDAC2, ILF2, NARG1, RBPSUH, ETS2, THRAP3, NFIC, TBL1X,…	700	608	12092	1.53423	0.995502	0.209395	3.08134
GOTERM_BP_FAT	GO:0045184~establishment of protein localization	50	0.132219	0.00188468	XPO1, GRPEL1, CLTA, RAB5B, AP1G1, RAB5C, RAB1B, AP1S1, TRAK2, RGD1566215, COPB1, NECAP2, NECAP1, KPNB1, NUP88, NUP85, BCAP31, LOC502984, ZDHHC17, RPAIN, RAB18, LAX1, IGF2R, UBE2M, PSEN2, RAB5A, RAB14, SORT1, CHMP2A, FRAS1, RAB1B-PS1, STX7, EXOC8, CALR, LOC365081, LOC365082, AP3D1, PEX13, BCL6, CABC1, EXOC5, TNPO1, LOC362306, SNX27, LIN7C, ATG3, SCFD1, ARF1, TOM1L2, NEDD4, RAB1, ARF4, PTTG1IP, YWH…	700	554	12092	1.55905	0.997237	0.217668	3.35454
GOTERM_BP_FAT	GO:0051241~negative regulation of multicellular organismal process	20	0.0528877	0.00191359	RBP4, GNAI2, LGMN, TGFBR2, CIDEA, ATP1A2, ANXA5, FURIN, ANXA2, LRPAP1, BBS2, ADRB3, P2RX4, ADRB2, HSF1, ATP2A2, HSPA2, GUCY1A3, BCL6, SRGN	700	158	12092	2.18662	0.997476	0.212802	3.40516
GOTERM_BP_FAT	GO:0055114~oxidation reduction	54	0.142797	0.0019929	LOC301496, RGD1560581, LDHB, LOC680538, GMPR2, LOC499435, ALDH1L2, RGD1564958, HIBADH, PECR, LOC366395, LOC366094, LOC297785, LOC303448, PLOD1, LOC315007, RGD1565891, LOC313297, LOC366623, SCD4, LOC362405, CYP3A9, LOC499543, LOC366296, FTL, RGD1562458, RGD1565735, LOC308287, LOC500424, LOC361904, AKR1B1-PS2, QDPR, CDO1, LOC362225, RGD1564688, LOC501595, RGD1561435, LOC364532, RGD1565801, LOC36663…	700	612	12092	1.5242	0.998031	0.21307	3.54389
GOTERM_BP_FAT	GO:0051173~positive regulation of nitrogen compound metabolic process	55	0.145441	0.00200313	NCBP1, LOC500195, TBP, CTCF, FOXO3, MED21, BRPF1, MYD88, LOC300303, GUCY1A3, USP16, RPS27A, TBL1XR1, PPARGC1B, PRPF6, ADRB2, RFC1, NCOA6, GIPR, CAND1, CLOCK, KDM1, RT1-M3-1, BLM, NUFIP1, NR3C1, CALR, CHD8, NPM1, TCF4, NKX2-5, NR1H3, ZBTB7B, BCKDHA, KLF6, KLF7, ESRRA, LOC683435, MAP2K1, LOC689162, TGFBR1, SMAD2, TRIM24, AFF1, KLF15, UIMC1, TNNI2, MNAT1, HDAC2, ILF2, NARG1, RBPSUH, ETS2, THRAP3, NF…	700	626	12092	1.51771	0.998093	0.206996	3.56177
GOTERM_BP_FAT	GO:0006399~tRNA metabolic process	15	0.0396657	0.00214253	PUS3, TSEN54, TARS2, GTPBP3, RARS2, DALRD3, SSB, DARS2, DLAT, RGD1560386, FBL, CCDC76, CTU1, TRMT12, LARS	700	102	12092	2.54034	0.998767	0.212762	3.80513
GOTERM_BP_FAT	GO:0009719~response to endogenous stimulus	51	0.134864	0.00226654	ADCY2, LDLR, GPR81, IGFBP7, ADCY6, AQP1, PTEN, CXCL12, SLC2A8, PRKAR2A, CASP8, GPX3, PRLH, MB, CRYAB, MFGE8, CDO1, MMP14, PPARGC1B, RETN, SERPINA3M, SORT1, RBP4, RGD1560523, PFKFB1, HMGCS1, ASNS, GNG12, TIMP1, KRAS, NKX2-5, NR1H3, BCKDHA, GSTA3, MAP2K1, MAT2A, TGFBR1, FADS1, BCKDHB, TGFBR2, TRIM24, PTPN11, CDKN1A, ATP2A2, PLCG1, HMGCS2, GSK3A, LRP6, TBL1X, BMP7, MGST1, LRP5	700	573	12092	1.5375	0.999164	0.216795	4.02114
GOTERM_BP_FAT	GO:0006518~peptide metabolic process	10	0.0264438	0.00233547	GSS, GSTA3, TPP1, ALDH5A1, GPX3, IDE, GSTT2, FURIN, MGST1	700	51	12092	3.38711	0.999326	0.216047	4.14099
GOTERM_BP_FAT	GO:0043623~cellular protein complex assembly	16	0.0423101	0.00252161	XPO1, DIAPH1, TMEM70, SMAD2, BCS1L, CALR, CENPJ, DVL1, NDUFAF3, TFAM, PSMG1, TUBA4A, PEX13, COX18, KPNB1, LRP4	700	115	12092	2.40338	0.999624	0.224582	4.46398
GOTERM_BP_FAT	GO:0042981~regulation of apoptosis	58	0.153374	0.00253223	NUAK2, SNCB, MMP9, BTC, JAG2, FOXO3, PTEN, PRDX1, TRIAP1, FNTA, MYD88, ILK, CASP8, DDX20, RPS27A, DEPDC6, CRYAB, LOC295142, STK4, TRPM2, LOC289172, TRIM35, ADRB2, GNAQ, IGF2R, RGD1563563, UBE2M, PSEN2, SORT1, SIVA1, CHMP2A, APH1A, UNG, PRKDC, ASNS, NR3C1, RRM2B, FEM1B, TIMP1, TSC22D3, CHD8, KRAS, AKT1S1, HSPA2, ALB, LOC501602, BCL6, CABC1, NKX2-5, RGD1561890, TGFBR1, KLF10, CIDEA, BIRC3, LOC67952…	700	677	12092	1.47992	0.999636	0.219206	4.48237
GOTERM_BP_FAT	GO:0006631~fatty acid metabolic process	22	0.0581764	0.00284006	CPT1B, ACAA2, ACADSB, ALDH5A1, CREM, FADS1, PRKAB1, ECHS1, ACACB, CRAT, PHYH, LOC686661, HADHA, DCI, QK, PECR, LOC691221, PLA1A, SCD4, PEX13, PRKAA2, ACSL4, PCCA	700	188	12092	2.02146	0.999861	0.235976	5.01414
GOTERM_BP_FAT	GO:0034660~ncRNA metabolic process	21	0.055532	0.00289812	TSEN54, PUS3, TARS2, GTPBP3, RARS2, EXOSC3, DALRD3, SSB, DARS2, DLAT, RGD1560386, LOC366782, RGD1559574, FBL, LOC293712, CCDC76, IMP3, RPL7, CTU1, INTS5, INTS4, TRMT12, LARS, FTSJ1	700	176	12092	2.06114	0.999884	0.234011	5.11412
GOTERM_BP_FAT	GO:0009725~response to hormone stimulus	46	0.121642	0.00297667	RBP4, ADCY2, LDLR, RGD1560523, GPR81, IGFBP7, PFKFB1, ADCY6, HMGCS1, GNG12, AQP1, PTEN, CXCL12, TIMP1, SLC2A8, PRKAR2A, KRAS, GPX3, CASP8, NKX2-5, PRLH, MB, NR1H3, BCKDHA, MAT2A, MAP2K1, CRYAB, TGFBR1, FADS1, BCKDHB, TGFBR2, MFGE8, TRIM24, MMP14, CDO1, PPARGC1B, PTPN11, RETN, CDKN1A, SERPINA3M, ATP2A2, HMGCS2, GSK3A, LRP6, SORT1, BMP7, TBL1X, LRP5	700	510	12092	1.55807	0.999909	0.233561	5.24922
GOTERM_BP_FAT	GO:0048193~Golgi vesicle transport	13	0.034377	0.0030995	LOC362306, CLTA, STX7, SPIRE1, ERGIC1, SCFD1, AP1S1, ARF1, COPB1, LOC365081, RAB1, RAB14, SORT1, LOC365082, YKT6, SPAST	700	84	12092	2.6734	0.999938	0.236086	5.46015
GOTERM_BP_FAT	GO:0019318~hexose metabolic process	23	0.0608208	0.00332247	RGD1560581, LOC301496, LDHB, LOC680538, LOC499435, RGD1564958, HIBADH, SLC2A8, LOC366395, LOC297785, LOC366094, LOC303448, LOC315007, RGD1565891, LOC366623, LOC313297, LOC362405, LOC499543, LOC366296, RGD1562458, RGD1565735, LOC308287, LOC500424, LOC361904, CRYAB, LOC362225, LOC501595, RGD1564688, LOC364532, RGD1561435, RGD1565801, LOC366637, LOC305630, RBP4, LOC313443, LOC364158, LOC294903, PFKF…	700	203	12092	1.95719	0.999969	0.244897	5.84188
GOTERM_BP_FAT	GO:0046165~alcohol biosynthetic process	9	0.0237994	0.00332738	RGD1560581, LOC301496, LOC680538, LOC499435, RGD1564958, LOC366395, LOC297785, LOC366094, LOC303448, LOC315007, RGD1565891, LOC366623, LOC313297, LOC362405, LOC499543, LOC366296, RGD1562458, RGD1565735, LOC308287, LOC500424, LOC361904, AKR1B1-PS2, LOC362225, LOC501595, RGD1564688, LOC364532, RGD1561435, RGD1565801, LOC366637, LOC305630, RBP4, LOC313443, GNE, LOC364158, LOC294903, ISYNA1, RGD15644…	700	44	12092	3.53338	0.99997	0.239603	5.85026
GOTERM_BP_FAT	GO:0051260~protein homooligomerization	15	0.0396657	0.00336147	SHMT1, SHMT2, ALDH5A1, CRYAB, IDE, ATL3, AQP4, ANXA5, P2RX4, THEM2, LOC300303, NPM1, GPX3, SRR, USP16, SPAST	700	107	12092	2.42163	0.999973	0.236337	5.90848
GOTERM_BP_FAT	GO:0006897~endocytosis	19	0.0502433	0.00339463	CLTA, RGD1559948, LDLR, RGD1563933, CD209B, CD209C, KRAS, RGD1562171, RGD1561323, RPL9, NECAP2, NECAP1, SCARB1, EHD2, RGD1565048, RGD1562204, RGD1561987, HCK, TGFBR2, RGD1561928, MFGE8, MARCH3, LOC683037, ADRB2, TFRC, LOC364687, NME1, NEDD4, RAB5A, SORT1, LRP4, LOC690133	700	154	12092	2.13124	0.999976	0.233167	5.9651
GOTERM_BP_FAT	GO:0010324~membrane invagination	19	0.0502433	0.00339463	CLTA, RGD1559948, LDLR, RGD1563933, CD209B, CD209C, KRAS, RGD1562171, RGD1561323, RPL9, NECAP2, NECAP1, SCARB1, EHD2, RGD1565048, RGD1562204, RGD1561987, HCK, TGFBR2, RGD1561928, MFGE8, MARCH3, LOC683037, ADRB2, TFRC, LOC364687, NME1, NEDD4, RAB5A, SORT1, LRP4, LOC690133	700	154	12092	2.13124	0.999976	0.233167	5.9651
GOTERM_BP_FAT	GO:0043067~regulation of programmed cell death	58	0.153374	0.00342776	NUAK2, SNCB, MMP9, BTC, JAG2, FOXO3, PTEN, PRDX1, TRIAP1, FNTA, MYD88, ILK, CASP8, DDX20, RPS27A, DEPDC6, CRYAB, LOC295142, STK4, TRPM2, LOC289172, TRIM35, ADRB2, GNAQ, IGF2R, RGD1563563, UBE2M, PSEN2, SORT1, SIVA1, CHMP2A, APH1A, UNG, PRKDC, ASNS, NR3C1, RRM2B, FEM1B, TIMP1, TSC22D3, CHD8, KRAS, AKT1S1, HSPA2, ALB, LOC501602, BCL6, CABC1, NKX2-5, RGD1561890, TGFBR1, KLF10, CIDEA, BIRC3, LOC67952…	700	686	12092	1.46051	0.999978	0.230137	6.02162
GOTERM_BP_FAT	GO:0005996~monosaccharide metabolic process	25	0.0661096	0.00363955	LOC301496, RGD1560581, LDHB, LOC680538, LOC499435, RGD1564958, HIBADH, SLC2A8, LOC366395, LOC366094, LOC297785, LOC303448, LOC315007, RGD1565891, LOC313297, LOC366623, LOC362405, LOC499543, LOC366296, RGD1562458, RGD1565735, LOC308287, LOC500424, LOC361904, CRYAB, LOC362225, RGD1564688, LOC501595, RGD1561435, LOC364532, RGD1565801, LOC366637, LOC305630, RBP4, LOC313443, GNE, LOC364158, LOC294903,…	700	230	12092	1.87764	0.999989	0.237475	6.3822
GOTERM_BP_FAT	GO:0009057~macromolecule catabolic process	42	0.111064	0.0037172	NCBP1, APH1A, ATG12, LDLR, USP2, UBE2G1, PNPT1, IDE, MAN1B1, RBM8, FEM1B, NGLY1, CASP8, ERAP1, CABC1, USP16, ERCC4, LOC689226, RPS27A, TBL1XR1, HYAL2, UFSP2, ANAPC5, LOC691764, ANAPC4, HERC4, CIDEA, ATG3, MARCH3, PJA2, MNAT1, UHRF2, PYGM, PSMA6, NEDD4, PYGL, PNRC2, PSEN2, LOC500918, MDM2, UBD, CAND1, ASB2, LOC691708, TBL1X, PYGB	700	460	12092	1.57722	0.999991	0.236983	6.51408
GOTERM_BP_FAT	GO:0010941~regulation of cell death	58	0.153374	0.00379827	NUAK2, SNCB, MMP9, BTC, JAG2, FOXO3, PTEN, PRDX1, TRIAP1, FNTA, MYD88, ILK, CASP8, DDX20, RPS27A, DEPDC6, CRYAB, LOC295142, STK4, TRPM2, LOC289172, TRIM35, ADRB2, GNAQ, IGF2R, RGD1563563, UBE2M, PSEN2, SORT1, SIVA1, CHMP2A, APH1A, UNG, PRKDC, ASNS, NR3C1, RRM2B, FEM1B, TIMP1, TSC22D3, CHD8, KRAS, AKT1S1, HSPA2, ALB, LOC501602, BCL6, CABC1, NKX2-5, RGD1561890, TGFBR1, KLF10, CIDEA, BIRC3, LOC67952…	700	689	12092	1.45415	0.999993	0.2367	6.65158
GOTERM_BP_FAT	GO:0009062~fatty acid catabolic process	8	0.0211551	0.00401329	ACADSB, ECHS1, PEX13, CRAT, PHYH, DCI, PCCA, HADHA	700	36	12092	3.83873	0.999996	0.243523	7.01534
GOTERM_BP_FAT	GO:0045941~positive regulation of transcription	47	0.124286	0.0042782	LOC500195, CTCF, TBP, FOXO3, MED21, BRPF1, MYD88, USP16, RPS27A, TBL1XR1, PPARGC1B, PRPF6, ADRB2, RFC1, NCOA6, CAND1, CLOCK, KDM1, BLM, NUFIP1, NR3C1, CHD8, TCF4, NKX2-5, NR1H3, ZBTB7B, BCKDHA, KLF6, KLF7, ESRRA, LOC683435, LOC689162, TGFBR1, SMAD2, KLF15, TRIM24, AFF1, TNNI2, MNAT1, HDAC2, NARG1, ILF2, RBPSUH, ETS2, THRAP3, RBPJ, TBL1X, BMP7, NFIC, KLF4	700	534	12092	1.5204	0.999998	0.252541	7.46167
GOTERM_BP_FAT	GO:0006937~regulation of muscle contraction	11	0.0290882	0.00435971	P2RX4, ADRB2, ATP2A2, MAP2K1, TNNC1, GUCY1A3, ATP1A2, SDC4, NKX2-5, DMPK, TNNI2	700	66	12092	2.87905	0.999999	0.251978	7.59858
GOTERM_BP_FAT	GO:0051726~regulation of cell cycle	26	0.068754	0.00458075	LOC691716, XPO1, ILKAP, BLM, BTC, LOC500195, RPS15A, ASNS, CALR, PTEN, LOC687680, LOC300963, FNTA, LOC681330, LOC691065, LOC300303, NPM1, RPS15A-PS1, TPR, TCF4, PLA2G16, NUCKS1, ROCK2, RGD1563097, UIMC1, PTPN11, LOC690728, TRIM35, CDKN1A, HDAC2, ID2, MDM2, BMP7, NEK6	700	247	12092	1.81835	0.999999	0.258233	7.96891
GOTERM_BP_FAT	GO:0006732~coenzyme metabolic process	19	0.0502433	0.00509674	MOCOS, SHMT1, LDHB, GSTA3, RGD1307929, ALDH5A1, IDH3B, GSTT2, ACACB, DLAT, ALDH1L2, HIBADH, COQ6, GSS, PANK4, GPX3, TCF4, MGST1	700	160	12092	2.05132	1	0.277957	8.82797
GOTERM_BP_FAT	GO:0009081~branched chain family amino acid metabolic process	5	0.0132219	0.00520182	BCKDHA, BCAT2, BCKDHB, HIBCH, HIBADH	700	13	12092	6.64396	1	0.278017	9.00198
GOTERM_BP_FAT	GO:0006749~glutathione metabolic process	7	0.0185107	0.00552748	GSS, GSTA3, ALDH5A1, GPX3, GSTT2, MGST1	700	29	12092	4.16966	1	0.287814	9.53929
GOTERM_BP_FAT	GO:0009083~branched chain family amino acid catabolic process	4	0.0105775	0.00564829	BCKDHA, BCAT2, BCKDHB, HIBCH	700	7	12092	9.87102	1	0.288361	9.73784
GOTERM_BP_FAT	GO:0009063~cellular amino acid catabolic process	10	0.0264438	0.00570732	BCKDHA, SHMT1, AHCY, BCAT2, LOC314123, BCKDHB, CDO1, LOC500370, FAH, GOT2, LOC363813, LOC296593, HIBCH, PCCA	700	58	12092	2.97833	1	0.28628	9.83471
GOTERM_BP_FAT	GO:0044265~cellular macromolecule catabolic process	37	0.0978422	0.0057637	NCBP1, APH1A, ATG12, LDLR, USP2, UBE2G1, PNPT1, IDE, MAN1B1, RBM8, FEM1B, CASP8, ERAP1, CABC1, USP16, ERCC4, LOC689226, RPS27A, TBL1XR1, UFSP2, ANAPC5, LOC691764, ANAPC4, HERC4, CIDEA, ATG3, MARCH3, PJA2, MNAT1, UHRF2, PSMA6, NEDD4, PNRC2, PSEN2, LOC500918, UBD, MDM2, CAND1, ASB2, LOC691708, TBL1X	700	401	12092	1.59389	1	0.28416	9.92715
GOTERM_BP_FAT	GO:0051186~cofactor metabolic process	22	0.0581764	0.00655102	MOCOS, LDHB, SHMT1, GSTA3, RGD1307929, FECH, ALDH5A1, IREB2, IDH3B, GSTT2, ACACB, DLAT, ALDH1L2, HIBADH, COQ6, GSS, TST, PANK4, GPX3, TCF4, MGST1	700	202	12092	1.88136	1	0.311474	11.2086
GOTERM_BP_FAT	GO:0010628~positive regulation of gene expression	47	0.124286	0.00663297	LOC500195, CTCF, TBP, FOXO3, MED21, BRPF1, MYD88, USP16, RPS27A, TBL1XR1, PPARGC1B, PRPF6, ADRB2, RFC1, NCOA6, CAND1, CLOCK, KDM1, BLM, NUFIP1, NR3C1, CHD8, TCF4, NKX2-5, NR1H3, ZBTB7B, BCKDHA, KLF6, KLF7, ESRRA, LOC683435, LOC689162, TGFBR1, SMAD2, KLF15, TRIM24, AFF1, TNNI2, MNAT1, HDAC2, NARG1, ILF2, RBPSUH, ETS2, THRAP3, RBPJ, TBL1X, BMP7, NFIC, KLF4	700	547	12092	1.48426	1	0.310052	11.341
GOTERM_BP_FAT	GO:0051262~protein tetramerization	8	0.0211551	0.00733933	SHMT1, SHMT2, THEM2, ALDH5A1, GPX3, IDE, SRR, USP16	700	40	12092	3.45486	1	0.33209	12.4744
GOTERM_BP_FAT	GO:0034101~erythrocyte homeostasis	9	0.0237994	0.00743651	FECH, ID2, IREB2, SLC25A38, BCL6, PRDX1, LOC679528, MB, TIMP1, ADD1	700	50	12092	3.10937	1	0.330962	12.6292
GOTERM_BP_FAT	GO:0032412~regulation of ion transmembrane transporter activity	6	0.0158663	0.0089649	ADRB2, PLCG1, GNAI2, PKD2, NKX2-5, CXCL12	700	23	12092	4.50634	1	0.379154	15.0309
GOTERM_BP_FAT	GO:0006892~post-Golgi vesicle-mediated transport	7	0.0185107	0.00910351	LOC362306, SCFD1, CLTA, AP1S1, STX7, ARF1, RAB14, SORT1	700	32	12092	3.77875	1	0.378741	15.2456
GOTERM_BP_FAT	GO:0060249~anatomical structure homeostasis	13	0.034377	0.00914263	XDH, RBP4, BLM, NCDN, FGGY, PRKDC, ADRB2, CTSK, HSPA2, TPP1, ERCC4, PRLH, ADD1	700	96	12092	2.33923	1	0.375139	15.3061
GOTERM_BP_FAT	GO:0016044~membrane organization	28	0.0740427	0.00992877	CLTA, STX7, RGD1559948, LDLR, RGD1563933, CD209B, CD209C, ANXA7, AP1S1, RGD1562171, KRAS, RGD1561323, RPL9, COPB1, LOC310579, NECAP2, NECAP1, SCARB1, COX18, EHD2, RGD1565048, LOC362306, RGD1562204, VAV3, RGD1561987, HCK, NSFL1C, TGFBR2, RGD1561928, MFGE8, MARCH3, LOC683037, ADRB2, LOC364687, TFRC, ARF1, NEDD4, NME1, RAB5A, SORT1, TMPO, LRP4, LOC690133	700	290	12092	1.66786	1	0.395057	16.5132
GOTERM_BP_FAT	GO:0051254~positive regulation of RNA metabolic process	40	0.105775	0.010287	NCBP1, KDM1, LOC500195, NUFIP1, CTCF, FOXO3, NR3C1, MED21, CHD8, MYD88, TCF4, USP16, NKX2-5, NR1H3, ZBTB7B, BCKDHA, KLF6, TBL1XR1, ESRRA, KLF7, LOC683435, MAP2K1, LOC689162, SMAD2, AFF1, KLF15, PPARGC1B, PRPF6, MNAT1, ADRB2, HDAC2, ILF2, NARG1, ETS2, THRAP3, NCOA6, CAND1, NFIC, BMP7, TBL1X, CLOCK, KLF4	700	460	12092	1.50211	1	0.401053	17.0579
GOTERM_BP_FAT	GO:0045449~regulation of transcription	115	0.304104	0.0103437	EIF2C2, SIAHBP1, LOC500195, ASCC1, RORC, RAB1B, TBP, FOXO3, MED21, CNOT6, BRPF1, MYD88, TRAK2, ATF6B, PSIP1, DDX20, MTERFD3, RPS27A, LOC680117, PPARGC1B, RFC1, MYBBP1A, LRPPRC, BLM, CALR, KRAS, LOC365081, NPM1, LOC365082, LHX8, TCF4, NKX2-5, NR1H3, KLF6, DNMT3A, ESRRA, KLF7, LOC683435, MAP2K1, SUB1, LOC689162, KLF10, TGFBR1, SMAD2, KLF15, UIMC1, TNNI2, ATF6, ATF5, HDAC2, RBPSUH, HOXB8, NEDD4, ETS…	700	1608	12092	1.23541	1	0.397922	17.1438
GOTERM_BP_FAT	GO:0007566~embryo implantation	6	0.0158663	0.0107969	GRN, TGFBR1, IGFBP7, TGFBR2, POLR1B, PLAU	700	24	12092	4.31857	1	0.406411	17.8274
GOTERM_BP_FAT	GO:0034765~regulation of ion transmembrane transport	6	0.0158663	0.0107969	ADRB2, PLCG1, GNAI2, PKD2, NKX2-5, CXCL12	700	24	12092	4.31857	1	0.406411	17.8274
GOTERM_BP_FAT	GO:0006805~xenobiotic metabolic process	6	0.0158663	0.0107969	GSTA3, AS3MT, EPHX1, TCF4, CYP4B1	700	24	12092	4.31857	1	0.406411	17.8274
GOTERM_BP_FAT	GO:0046907~intracellular transport	42	0.111064	0.0116187	NCBP1, XPO1, GRPEL1, CLTA, AP1G1, AP1S1, TRAK2, LOC300303, COPB1, RGD1566215, KPNB1, SPIRE1, ERGIC1, BCAP31, LOC502984, DDX39, RPAIN, RAB14, SORT1, MYBBP1A, SPAST, BAT1, STX7, SKIIP, CALR, LOC365081, NPM1, LOC365082, AP3D1, BCL6, PEX13, TNPO1, LOC362306, CPT1B, MAP2K1, NXF1, VDAC1, SCFD1, ARF1, NEDD4, TOM1L2, DBP, RAB1, LOC363956, YWHAQ, PTTG1IP, GOSR2, YKT6, RGD1566161, SSR3	700	492	12092	1.47463	1	0.424775	19.0535
GOTERM_BP_FAT	GO:0006090~pyruvate metabolic process	8	0.0211551	0.0123634	RGD1560581, LOC301496, LDHB, LOC680538, LOC499435, RGD1564958, LOC366395, LOC297785, LOC366094, LOC303448, LOC315007, RGD1565891, LOC366623, LOC313297, LOC362405, LOC499543, LOC366296, RGD1562458, RGD1565735, LOC308287, LOC500424, LOC361904, LOC362225, LOC501595, RGD1564688, LOC364532, RGD1561435, RGD1565801, LOC366637, LOC305630, RBP4, LOC313443, ME3, LOC364158, LOC294903, SRR, RGD1564433, RGD15…	700	44	12092	3.14078	1	0.440032	20.1496
GOTERM_BP_FAT	GO:0007264~small GTPase mediated signal transduction	23	0.0608208	0.012677	LOC363897, RAB1B-PS1, RAB5B, RAB5C, GNA12, RAB1B, MCF2L, KRAS, LOC365081, RHOBTB1, RAB24, LOC365082, BCL6, LOC362306, VAV3, MAP2K1, TAX1BP3, VAV2, LOC502984, RAB18, ARF1, RAB1, ARF4, RAB5A, RAB14, YWHAQ, RIT1, RAP1B	700	228	12092	1.74258	1	0.443413	20.6069
GOTERM_BP_FAT	GO:0022898~regulation of transmembrane transporter activity	6	0.0158663	0.0128688	ADRB2, PLCG1, GNAI2, PKD2, NKX2-5, CXCL12	700	25	12092	4.14583	1	0.44358	20.8853
GOTERM_BP_FAT	GO:0051603~proteolysis involved in cellular protein catabolic process	29	0.0766871	0.0128693	APH1A, ATG12, USP2, UBE2G1, IDE, MAN1B1, FEM1B, CASP8, ERAP1, CABC1, USP16, RPS27A, LOC689226, TBL1XR1, UFSP2, ANAPC5, LOC691764, ANAPC4, HERC4, ATG3, MARCH3, PJA2, UHRF2, PSMA6, NEDD4, PSEN2, LOC500918, UBD, MDM2, CAND1, ASB2, TBL1X, LOC691708	700	310	12092	1.61598	1	0.438915	20.8862
GOTERM_BP_FAT	GO:0034470~ncRNA processing	15	0.0396657	0.0130905	PUS3, EIF2C2, TSEN54, GTPBP3, EXOSC3, SSB, LOC366782, RGD1559574, FBL, CCDC76, LOC293712, IMP3, RPL7, INTS5, CTU1, INTS4, TRMT12, FTSJ1	700	125	12092	2.07291	1	0.439877	21.2061
GOTERM_BP_FAT	GO:0010557~positive regulation of macromolecule biosynthetic process	51	0.134864	0.0131057	LOC500195, TBP, CTCF, FOXO3, MED21, CD209B, CD209C, BRPF1, MYD88, FNTA, LOC300303, USP16, RPS27A, TBL1XR1, PPARGC1B, PRPF6, ADRB2, RFC1, NCOA6, CAND1, CLOCK, KDM1, BLM, NUFIP1, NR3C1, CALR, CHD8, NPM1, TCF4, NKX2-5, NR1H3, ZBTB7B, BCKDHA, KLF6, KLF7, ESRRA, LOC683435, LOC689162, TGFBR1, SMAD2, AFF1, KLF15, TRIM24, TNNI2, MNAT1, LOC683037, HDAC2, ILF2, NARG1, RBPSUH, ETS2, THRAP3, NFIC, TBL1X, BMP…	700	628	12092	1.40285	1	0.435727	21.2281
GOTERM_BP_FAT	GO:0009310~amine catabolic process	10	0.0264438	0.0131892	BCKDHA, SHMT1, AHCY, BCAT2, LOC314123, BCKDHB, CDO1, LOC500370, FAH, GOT2, LOC363813, LOC296593, HIBCH, PCCA	700	66	12092	2.61732	1	0.433343	21.3486
GOTERM_BP_FAT	GO:0030258~lipid modification	10	0.0264438	0.0131892	ACADSB, ECHS1, PEX13, CRAT, PHYH, PTEN, DCI, HADHA, SACM1L, B4GALNT1	700	66	12092	2.61732	1	0.433343	21.3486
GOTERM_BP_FAT	GO:0006006~glucose metabolic process	19	0.0502433	0.0132283	RGD1560581, LOC301496, LDHB, LOC680538, LOC499435, RGD1564958, HIBADH, SLC2A8, LOC366395, LOC297785, LOC366094, LOC303448, LOC315007, RGD1565891, LOC366623, LOC313297, LOC362405, LOC499543, LOC366296, RGD1562458, RGD1565735, LOC308287, LOC500424, LOC361904, CRYAB, LOC362225, LOC501595, RGD1564688, LOC364532, RGD1561435, RGD1565801, LOC366637, LOC305630, RBP4, LOC313443, LOC364158, LOC294903, GYS2…	700	176	12092	1.86484	1	0.429929	21.4049
GOTERM_BP_FAT	GO:0009891~positive regulation of biosynthetic process	54	0.142797	0.0139068	LOC500195, TBP, CTCF, FOXO3, MED21, CD209B, CD209C, BRPF1, MYD88, FNTA, LOC300303, GUCY1A3, USP16, RPS27A, TBL1XR1, PPARGC1B, PRPF6, ADRB2, RFC1, NCOA6, GIPR, CAND1, CLOCK, KDM1, RT1-M3-1, BLM, NUFIP1, NR3C1, CALR, CHD8, NPM1, TCF4, NKX2-5, NR1H3, ZBTB7B, BCKDHA, KLF6, KLF7, ESRRA, LOC683435, LOC689162, TGFBR1, SMAD2, TRIM24, AFF1, KLF15, TNNI2, MNAT1, LOC683037, HDAC2, ILF2, NARG1, RBPSUH, ETS2,…	700	675	12092	1.38194	1	0.441858	22.3766
GOTERM_BP_FAT	GO:0051098~regulation of binding	16	0.0423101	0.014388	KDM1, MTDH, BLM, LOC500195, SMAD2, LDLRAP1, SIGIRR, LRPAP1, ADRB2, MYD88, HDAC2, KRAS, ID2, NME1, LOC300303, NPM1, TCF4, ADD1	700	139	12092	1.98841	1	0.448729	23.0589
GOTERM_BP_FAT	GO:0002028~regulation of sodium ion transport	5	0.0132219	0.014402	P2RX4, ADRB2, NEDD4, NKX2-5, DMPK	700	17	12092	5.08067	1	0.444769	23.0787
GOTERM_BP_FAT	GO:0045453~bone resorption	5	0.0132219	0.014402	XDH, CTSK, ADRB2, NCDN, TPP1	700	17	12092	5.08067	1	0.444769	23.0787
GOTERM_BP_FAT	GO:0044257~cellular protein catabolic process	29	0.0766871	0.0145033	APH1A, ATG12, USP2, UBE2G1, IDE, MAN1B1, FEM1B, CASP8, ERAP1, CABC1, USP16, RPS27A, LOC689226, TBL1XR1, UFSP2, ANAPC5, LOC691764, ANAPC4, HERC4, ATG3, MARCH3, PJA2, UHRF2, PSMA6, NEDD4, PSEN2, LOC500918, UBD, MDM2, CAND1, ASB2, TBL1X, LOC691708	700	313	12092	1.60049	1	0.442861	23.2215
GOTERM_BP_FAT	GO:0031328~positive regulation of cellular biosynthetic process	53	0.140152	0.0149223	LOC500195, TBP, CTCF, FOXO3, MED21, CD209B, CD209C, BRPF1, MYD88, LOC300303, GUCY1A3, USP16, RPS27A, TBL1XR1, PPARGC1B, PRPF6, ADRB2, RFC1, NCOA6, GIPR, CAND1, CLOCK, KDM1, RT1-M3-1, BLM, NUFIP1, NR3C1, CALR, CHD8, NPM1, TCF4, NKX2-5, NR1H3, ZBTB7B, BCKDHA, KLF6, KLF7, ESRRA, LOC683435, LOC689162, TGFBR1, SMAD2, TRIM24, AFF1, KLF15, TNNI2, MNAT1, LOC683037, HDAC2, ILF2, NARG1, RBPSUH, ETS2, THRAP…	700	663	12092	1.3809	1	0.448079	23.8099
GOTERM_BP_FAT	GO:0034762~regulation of transmembrane transport	6	0.0158663	0.0151935	ADRB2, PLCG1, GNAI2, PKD2, NKX2-5, CXCL12	700	26	12092	3.98637	1	0.449907	24.1884
GOTERM_BP_FAT	GO:0006563~L-serine metabolic process	4	0.0105775	0.0169983	SHMT1, SHMT2, SRR, PSAT1	700	10	12092	6.90971	1	0.483671	26.6623
GOTERM_BP_FAT	GO:0006575~cellular amino acid derivative metabolic process	18	0.0475989	0.017342	DNMT3A, GSTA3, AHCY, SRM, SNCB, MAT2A, ALDH5A1, RGD1560523, GSTT2, LOC500370, GSS, LOC363813, CKM, LY6E, P4HA2, TMLHE, GPX3, PCYOX1, AMD1, MGST1	700	168	12092	1.85082	1	0.48638	27.1249
GOTERM_BP_FAT	GO:0044092~negative regulation of molecular function	27	0.0713983	0.0175997	KDM1, ADCY2, GNAI2, LOC500195, ADCY6, TRIB3, AKT1S1, HSPA2, ILK, PKD2, TCF4, RPS27A, DEPDC6, ANAPC5, ANAPC4, DVL1, SIGIRR, LRPAP1, ADRB2, CDKN1A, HDAC2, PSMA6, ID2, LAX1, GSK3A, SORT1, PPP2R4, CAND1	700	290	12092	1.6083	1	0.487324	27.4696
GOTERM_BP_FAT	GO:0009410~response to xenobiotic stimulus	6	0.0158663	0.0177829	GSTA3, AS3MT, EPHX1, TCF4, CYP4B1	700	27	12092	3.83873	1	0.4868	27.7139
GOTERM_BP_FAT	GO:0051168~nuclear export	8	0.0211551	0.0194866	XPO1, DDX39, NCBP1, LOC300303, SKIIP, NPM1, NXF1, CALR, BAT1	700	48	12092	2.87905	1	0.514719	29.9485
GOTERM_BP_FAT	GO:0034621~cellular macromolecular complex subunit organization	25	0.0661096	0.0196985	XPO1, DIAPH1, NUFIP1, EIF2A, CTCF, CALR, NDUFAF3, TFAM, LOC300303, NPM1, PEX13, COX18, GEMIN6, MTERFD3, KPNB1, GEMIN4, MTERF, HIST1H1B, TMEM70, SMAD2, BCS1L, CENPJ, DVL1, PSMG1, TUBA4A, LRP4	700	265	12092	1.62965	1	0.514449	30.2219
GOTERM_BP_FAT	GO:0006916~anti-apoptosis	16	0.0423101	0.0204454	CRYAB, TGFBR1, LOC295142, NR3C1, BIRC3, TRPM2, LOC289172, TRIAP1, ATF5, TSC22D3, MYD88, AKT1S1, HSPA2, GNAQ, PPID, RGD1563563, LOC501602, CFDP1, NKX2-5, RGD1561890, RPS27A	700	145	12092	1.90613	1	0.523614	31.1772
GOTERM_BP_FAT	GO:0009792~embryonic development ending in birth or egg hatching	33	0.0872646	0.0216101	RBP4, KDM1, NDST1, LMO4, GNA12, PRKDC, MED21, RGMA, CHD8, FBXW8, HSF1, LY6E, CASP8, KRT8, PKD2, HS6ST1, CABC1, AMD1, ACSL4, NKX2-5, SETDB1, LOC689873, MAP2K1, TGFBR1, TGFBR2, SMAD2, DVL1, MAN2A1, MEOX2, PLCG1, HOXB8, GRN, PSEN2, NCOA6, ADD1	700	381	12092	1.4962	1	0.539444	32.6423
GOTERM_BP_FAT	GO:0008652~cellular amino acid biosynthetic process	8	0.0211551	0.0216392	GOT2, SHMT1, SHMT2, BCAT2, MAT2A, LOC296593, RGD1560523, LOC314123, SRR, ASNS, PSAT1	700	49	12092	2.82029	1	0.5359	32.6786
GOTERM_BP_FAT	GO:0044242~cellular lipid catabolic process	10	0.0264438	0.0223708	ACADSB, PLCG1, SMPDL3A, ECHS1, PEX13, CRAT, PHYH, DCI, PCCA, HADHA	700	72	12092	2.39921	1	0.543917	33.5833
GOTERM_BP_FAT	GO:0040015~negative regulation of multicellular organism growth	4	0.0105775	0.0223848	ADRB3, BBS2, ADRB2, LGMN	700	11	12092	6.28156	1	0.540192	33.6006
GOTERM_BP_FAT	GO:0009968~negative regulation of signal transduction	20	0.0528877	0.022655	DEPDC6, CIDEA, NR3C1, TAX1BP3, CALR, PTEN, SIGIRR, RGS10, CHD8, ADRB2, AKT1S1, GSK3A, TIAL1, GIPR, LRP6, BCL6, SOX17, TCF4, BMP7, LRP4, GRB14	700	200	12092	1.72743	1	0.540624	33.9317
GOTERM_BP_FAT	GO:0045893~positive regulation of transcription, DNA-dependent	38	0.100487	0.0232053	KDM1, LOC500195, NUFIP1, CTCF, FOXO3, NR3C1, MED21, CHD8, MYD88, TCF4, USP16, NKX2-5, NR1H3, ZBTB7B, BCKDHA, KLF6, TBL1XR1, ESRRA, KLF7, LOC683435, LOC689162, SMAD2, AFF1, KLF15, PPARGC1B, PRPF6, MNAT1, ADRB2, HDAC2, ILF2, NARG1, ETS2, THRAP3, NCOA6, CAND1, NFIC, BMP7, TBL1X, CLOCK, KLF4	700	456	12092	1.43952	1	0.545444	34.6013
GOTERM_BP_FAT	GO:0009628~response to abiotic stimulus	34	0.089909	0.0237736	RBP4, BLM, RGD1560523, RBM3, MMP9, IGFBP7, LOC500195, PRKDC, AQP4, CXCL12, ANXA7, ADRB3, TSC22D3, KRAS, HSF1, HSPA2, KRT8, LOC310579, CASP8, PKD2, ERCC4, REV1, FECH, MAT2A, CRYAB, TGFBR1, TGFBR2, ATP1A2, MMP14, UIMC1, ADRB2, CDKN1A, HDAC2, RPAIN, PLCG1, NEDD4, HSPB7	700	399	12092	1.47199	1	0.550393	35.2861
GOTERM_BP_FAT	GO:0009309~amine biosynthetic process	11	0.0290882	0.0243608	SHMT1, SHMT2, BCAT2, SRM, MAT2A, RGD1560523, LOC314123, ASNS, GOT2, LOC296593, TMLHE, SRR, PSAT1, AMD1	700	85	12092	2.2355	1	0.555473	35.9865
GOTERM_BP_FAT	GO:0006790~sulfur metabolic process	13	0.034377	0.024872	DNMT3A, GSTA3, AHCY, MAT2A, NDST1, ALDH5A1, RGD1560523, GSTT2, CDO1, LOC500370, GSS, LOC363813, GPX3, HS6ST1, MGST1	700	110	12092	2.04151	1	0.559281	36.5905
GOTERM_BP_FAT	GO:0001525~angiogenesis	14	0.0370214	0.0253472	NRP1, TGFBR2, IL15, MMP14, CXCL12, PTEN, ANXA2, MEOX2, RBPSUH, CASP8, HS6ST1, SOX17, RBPJ, PLAU, C1GALT1	700	123	12092	1.96618	1	0.562464	37.1471
GOTERM_BP_FAT	GO:0001568~blood vessel development	22	0.0581764	0.0254689	NRP1, MAP2K1, TGFBR1, TGFBR2, IL15, MMP14, CXCL12, PTEN, QK, ANXA2, LAMA4, FBXW8, MEOX2, RBPSUH, DHCR7, NCOA6, CASP8, HS6ST1, SOX17, RBPJ, NKX2-5, PLAU, C1GALT1	700	230	12092	1.65232	1	0.56051	37.2888
GOTERM_BP_FAT	GO:0048660~regulation of smooth muscle cell proliferation	9	0.0237994	0.0256268	MNAT1, MYD88, GNAQ, RBPSUH, ILK, TGFBR2, AKR1B1-PS2, AKR1B1, IL15, RBPJ, KLF4	700	62	12092	2.50756	1	0.559105	37.4724
GOTERM_BP_FAT	GO:0045444~fat cell differentiation	9	0.0237994	0.0256268	PEX11A, RETN, ADRB3, BBS2, LAMA4, ADRB2, TBL1X, PRLH, MB	700	62	12092	2.50756	1	0.559105	37.4724
GOTERM_BP_FAT	GO:0046394~carboxylic acid biosynthetic process	16	0.0423101	0.0268269	SHMT1, SHMT2, BCAT2, MAT2A, RGD1560523, FADS1, LOC314123, PRKAB1, ASNS, ACACB, LOC686661, QK, GOT2, PECR, LOC691221, LOC296593, SRR, SCD4, PRKAA2, PSAT1	700	150	12092	1.84259	1	0.572262	38.8508
GOTERM_BP_FAT	GO:0007568~aging	16	0.0423101	0.0268269	CRYAB, TGFBR1, MMP9, FADS1, TGFBR2, IL15, CALR, PTEN, TIMP1, ADRB3, KRAS, TFRC, LOC300303, ILK, NPM1, SRR, MADCAM1	700	150	12092	1.84259	1	0.572262	38.8508
GOTERM_BP_FAT	GO:0016053~organic acid biosynthetic process	16	0.0423101	0.0268269	SHMT1, SHMT2, BCAT2, MAT2A, RGD1560523, FADS1, LOC314123, PRKAB1, ASNS, ACACB, LOC686661, QK, GOT2, PECR, LOC691221, LOC296593, SRR, SCD4, PRKAA2, PSAT1	700	150	12092	1.84259	1	0.572262	38.8508
GOTERM_BP_FAT	GO:0032409~regulation of transporter activity	6	0.0158663	0.0272416	ADRB2, PLCG1, GNAI2, PKD2, NKX2-5, CXCL12	700	30	12092	3.45486	1	0.574299	39.3204
GOTERM_BP_FAT	GO:0030100~regulation of endocytosis	9	0.0237994	0.0279252	LOC683037, RAB5C, MFGE8, SCARB1, CD209B, CD63, CALR, CD209C, LDLRAP1, PTEN, NR1H3	700	63	12092	2.46776	1	0.57986	40.0871
GOTERM_BP_FAT	GO:0034440~lipid oxidation	7	0.0185107	0.0291727	ACADSB, ECHS1, PEX13, CRAT, PHYH, DCI, HADHA	700	41	12092	2.94927	1	0.592489	41.4627
GOTERM_BP_FAT	GO:0019395~fatty acid oxidation	7	0.0185107	0.0291727	ACADSB, ECHS1, PEX13, CRAT, PHYH, DCI, HADHA	700	41	12092	2.94927	1	0.592489	41.4627
GOTERM_BP_FAT	GO:0043009~chordate embryonic development	32	0.0846203	0.0295999	RBP4, KDM1, NDST1, LMO4, GNA12, PRKDC, MED21, RGMA, CHD8, FBXW8, HSF1, LY6E, CASP8, KRT8, PKD2, HS6ST1, CABC1, AMD1, NKX2-5, SETDB1, LOC689873, MAP2K1, TGFBR1, TGFBR2, SMAD2, DVL1, MAN2A1, MEOX2, PLCG1, HOXB8, GRN, PSEN2, NCOA6, ADD1	700	376	12092	1.47015	1	0.594353	41.9268
GOTERM_BP_FAT	GO:0010656~negative regulation of muscle cell apoptosis	3	0.00793315	0.0296871	RBPSUH, ILK, RBPJ, NKX2-5	700	5	12092	10.3646	1	0.591944	42.0211
GOTERM_BP_FAT	GO:0070723~response to cholesterol	3	0.00793315	0.0296871	TGFBR1, TGFBR2, SMAD2	700	5	12092	10.3646	1	0.591944	42.0211
GOTERM_BP_FAT	GO:0010824~regulation of centrosome duplication	3	0.00793315	0.0296871	XPO1, ROCK2, LOC300303, NPM1	700	5	12092	10.3646	1	0.591944	42.0211
GOTERM_BP_FAT	GO:0030163~protein catabolic process	29	0.0766871	0.0300762	APH1A, ATG12, USP2, UBE2G1, IDE, MAN1B1, FEM1B, CASP8, ERAP1, CABC1, USP16, RPS27A, LOC689226, TBL1XR1, UFSP2, ANAPC5, LOC691764, ANAPC4, HERC4, ATG3, MARCH3, PJA2, UHRF2, PSMA6, NEDD4, PSEN2, LOC500918, UBD, MDM2, CAND1, ASB2, TBL1X, LOC691708	700	333	12092	1.50437	1	0.593313	42.4402
GOTERM_BP_FAT	GO:0060070~Wnt receptor signaling pathway through beta-catenin	5	0.0132219	0.0301748	TBL1XR1, CHD8, LRP6, TBL1X, DVL1	700	21	12092	4.11293	1	0.591094	42.546
GOTERM_BP_FAT	GO:0051591~response to cAMP	9	0.0237994	0.0303623	BCKDHA, MAT2A, PYGM, RGD1560523, NME1, PFKFB1, BCKDHB, CDO1, TCF4, PPARGC1B	700	64	12092	2.4292	1	0.589993	42.7466
GOTERM_BP_FAT	GO:0034613~cellular protein localization	28	0.0740427	0.0304648	XPO1, CLTA, GRPEL1, STX7, AP1G1, CALR, AP1S1, TRAK2, COPB1, RGD1566215, AP3D1, BCL6, PEX13, COX18, KPNB1, TNPO1, SRGN, DVL1, BCAP31, LOC502984, BBS2, RPAIN, TOM1L2, NEDD4, YWHAQ, PTTG1IP, SORT1, GOSR2, SSR3	700	319	12092	1.51624	1	0.587875	42.8559
GOTERM_BP_FAT	GO:0009267~cellular response to starvation	6	0.0158663	0.0309866	ATG12, NUAK2, ALB, FADS1, CTSD, ASNS	700	31	12092	3.34341	1	0.590843	43.4096
GOTERM_BP_FAT	GO:0033554~cellular response to stress	36	0.0951978	0.0310293	NUAK2, ATG12, BLM, UNG, WRNIP1, LOC500195, PRKDC, ASNS, FOXO3, LOC688631, LOC364091, RRM2B, XRCC1, PRDX1, DERL3, KIN, LOC300963, MYD88, HSPA2, ALB, XBP1, GPX3, BCL6, ERCC4, LOC689892, REV1, CRYAB, FADS1, AKR1B1-PS2, LOC679528, UIMC1, PTPN11, MNAT1, CDKN1A, HDAC2, RPAIN, RFC1, NEDD4, AKR1B1, CTSD, RUVBL2	700	436	12092	1.42632	1	0.588046	43.4547
GOTERM_BP_FAT	GO:0070727~cellular macromolecule localization	28	0.0740427	0.031971	XPO1, CLTA, GRPEL1, STX7, AP1G1, CALR, AP1S1, TRAK2, COPB1, RGD1566215, AP3D1, BCL6, PEX13, COX18, KPNB1, TNPO1, SRGN, DVL1, BCAP31, LOC502984, BBS2, RPAIN, TOM1L2, NEDD4, YWHAQ, PTTG1IP, SORT1, GOSR2, SSR3	700	321	12092	1.50679	1	0.595878	44.4405
GOTERM_BP_FAT	GO:0010810~regulation of cell-substrate adhesion	7	0.0185107	0.0324326	ILK, HSD17B12, BCL6, MMP14, VIT, SDC4, PTEN	700	42	12092	2.87905	1	0.59796	44.9177
GOTERM_BP_FAT	GO:0034637~cellular carbohydrate biosynthetic process	9	0.0237994	0.0329416	RGD1560581, LOC301496, LOC680538, LOC499435, RGD1564958, LOC366395, LOC297785, LOC366094, LOC303448, LOC315007, RGD1565891, LOC366623, LOC313297, LOC362405, LOC499543, LOC366296, RGD1562458, RGD1565735, LOC308287, LOC500424, LOC361904, AKR1B1-PS2, LOC362225, LOC501595, RGD1564688, LOC364532, RGD1561435, RGD1565801, LOC366637, LOC305630, RBP4, LOC313443, GNE, LOC364158, LOC294903, ISYNA1, GYS2, RG…	700	65	12092	2.39182	1	0.600533	45.4394
GOTERM_BP_FAT	GO:0042127~regulation of cell proliferation	51	0.134864	0.0330564	LOC499475, E2F7, LOC500195, BTC, JAG2, IL15, PTEN, CXCL12, LOC687680, FNTA, MYD88, HSF1, LOC691065, LOC300303, ILK, GNL3, RGD1563097, AKR1B1-PS2, MFGE8, TRPM2, TRIM35, ADRB2, GNAQ, NME1, TIAL1, GRN, LOC691716, RBP4, GNAI2, BLM, RGD1563606, RPS15A, NR3C1, CALR, RGS10, KRAS, LOC681330, DHCR7, NPM1, RPS15A-PS1, BCL6, TCF4, NKX2-5, RGD1561890, SHMT2, ESRRA, CRIP2, TGFBR1, KLF10, TGFBR2, SMAD2, TRIM24…	700	665	12092	1.32479	1	0.598629	45.5565
GOTERM_BP_FAT	GO:0006357~regulation of transcription from RNA polymerase II promoter	47	0.124286	0.0331129	LOC500195, FOXO3, MED21, MYD88, TRAK2, ZFP238, BRD7, DDX20, TBL1XR1, OTX1, PPARGC1B, PRPF6, ADRB2, NCOA6, MDM2, CAND1, CLOCK, KDM1, MTDH, NUFIP1, CALR, CHD8, BCL6, TCF4, NKX2-5, NR1H3, ZBTB7B, KLF6, DNMT3A, ESRRA, LOC683435, MAP2K1, SUB1, LOC689162, TRIM27, SMAD2, MNAT1, ATF5, HDAC2, ID2, RBPSUH, NEDD4, HOXB8, THRAP3, HIVEP1, RBPJ, BMP7, TBL1X, NFIC, KLF4	700	604	12092	1.34419	1	0.596094	45.614
GOTERM_BP_FAT	GO:0006730~one-carbon metabolic process	13	0.034377	0.0336809	DNMT3A, SHMT1, KDM1, SHMT2, AHCY, METTL5, MAT2A, RGD1560523, CTCF, CAR5B, ALDH1L2, LOC500370, PRMT3, LOC363813, METTL3, FTSJ1, HRMT1L3	700	115	12092	1.95275	1	0.599287	46.189
GOTERM_BP_FAT	GO:0044087~regulation of cellular component biogenesis	13	0.034377	0.0336809	LOC685843, TGFBR1, LOC691768, TMSB10, MMP14, SDC4, PTEN, TRPM2, LOC683660, ARPC2, CAPG, TMSB4X, CAND1, TCF4, NKX2-5, LOC680271, ADD1	700	115	12092	1.95275	1	0.599287	46.189
GOTERM_BP_FAT	GO:0001944~vasculature development	22	0.0581764	0.0338461	NRP1, MAP2K1, TGFBR1, TGFBR2, IL15, MMP14, CXCL12, PTEN, QK, ANXA2, LAMA4, FBXW8, MEOX2, RBPSUH, DHCR7, NCOA6, CASP8, HS6ST1, SOX17, RBPJ, NKX2-5, PLAU, C1GALT1	700	237	12092	1.60352	1	0.597992	46.3551
GOTERM_BP_FAT	GO:0034622~cellular macromolecular complex assembly	22	0.0581764	0.0338461	XPO1, DIAPH1, HIST1H1B, TMEM70, NUFIP1, BCS1L, SMAD2, EIF2A, CALR, CENPJ, DVL1, NDUFAF3, TFAM, PSMG1, LOC300303, NPM1, TUBA4A, PEX13, COX18, GEMIN6, KPNB1, LRP4, GEMIN4	700	237	12092	1.60352	1	0.597992	46.3551
GOTERM_BP_FAT	GO:0008033~tRNA processing	8	0.0211551	0.0348869	CCDC76, TSEN54, PUS3, GTPBP3, CTU1, TRMT12, SSB, FBL	700	54	12092	2.55915	1	0.606201	47.3909
GOTERM_BP_FAT	GO:0006405~RNA export from nucleus	6	0.0158663	0.035039	DDX39, NCBP1, LOC300303, SKIIP, NPM1, NXF1, BAT1	700	32	12092	3.23893	1	0.604755	47.5406
GOTERM_BP_FAT	GO:0042733~embryonic digit morphogenesis	5	0.0132219	0.0352449	GNAQ, GNA12, LRP6, LRP4, LRP5	700	22	12092	3.92597	1	0.603899	47.7427
GOTERM_BP_FAT	GO:0009266~response to temperature stimulus	12	0.0317326	0.0353755	CRYAB, IGFBP7, MMP9, RBM3, LOC500195, CXCL12, ADRB3, ADRB2, HDAC2, HSPA2, HSF1, HSPB7, CASP8	700	103	12092	2.01254	1	0.602261	47.8705
GOTERM_BP_FAT	GO:0046685~response to arsenic	4	0.0105775	0.0356053	CDKN1A, AS3MT, NR3C1, PTEN	700	13	12092	5.31516	1	0.601686	48.0947
GOTERM_BP_FAT	GO:0009070~serine family amino acid biosynthetic process	4	0.0105775	0.0356053	SHMT1, SHMT2, SRR, PSAT1	700	13	12092	5.31516	1	0.601686	48.0947
GOTERM_BP_FAT	GO:0045932~negative regulation of muscle contraction	4	0.0105775	0.0356053	P2RX4, ADRB2, GUCY1A3, ATP1A2	700	13	12092	5.31516	1	0.601686	48.0947
GOTERM_BP_FAT	GO:0030218~erythrocyte differentiation	7	0.0185107	0.0396397	FECH, ID2, SLC25A38, BCL6, MB, TIMP1, ADD1	700	44	12092	2.74818	1	0.638925	51.8848
GOTERM_BP_FAT	GO:0051253~negative regulation of RNA metabolic process	28	0.0740427	0.0396639	KDM1, MTDH, LOC500195, CTCF, CALR, LOC300303, NPM1, ZFP238, BCL6, DDX20, TCF4, NKX2-5, DNMT3A, TBL1XR1, LDB1, TRIM27, SMAD2, TRIM24, PURB, LOC502984, HDAC2, ID2, RBPSUH, HOXB8, NEDD4, YWHAQ, MDM2, HIVEP1, NFIC, RBPJ, TBL1X, KLF4	700	327	12092	1.47914	1	0.6362	51.9068
GOTERM_BP_FAT	GO:0010605~negative regulation of macromolecule metabolic process	49	0.129575	0.0405869	EIF2C2, RBM3, LOC500195, IDE, CTCF, FNTA, LOC300303, ZFP238, DDX20, RPS27A, TBL1XR1, ANAPC5, LDB1, ANAPC4, PURB, SIGIRR, LOC502984, PSMA6, RFC1, PSEN2, MDM2, MYBBP1A, UTP3, KDM1, MTDH, BLM, CALR, TIMP1, NPM1, BCL6, CABC1, TCF4, ERCC4, NKX2-5, NR1H3, DNMT3A, TRIM27, SMAD2, TRIM24, FURIN, UIMC1, HDAC2, ID2, NEDD4, DBP, HOXB8, RBPSUH, YWHAQ, HIVEP1, PPP2R4, NFIC, TBL1X, RBPJ, KLF4	700	643	12092	1.31639	1	0.641906	52.736
GOTERM_BP_FAT	GO:0050764~regulation of phagocytosis	5	0.0132219	0.0407776	LOC683037, MFGE8, SCARB1, CD209B, CALR, CD209C, PTEN	700	23	12092	3.75528	1	0.640759	52.9056
GOTERM_BP_FAT	GO:0031333~negative regulation of protein complex assembly	5	0.0132219	0.0407776	LOC685843, CAPG, LOC691768, TMSB4X, TMSB10, LOC680271, TRPM2, LOC683660, ADD1	700	23	12092	3.75528	1	0.640759	52.9056
GOTERM_BP_FAT	GO:0051270~regulation of cell motion	18	0.0475989	0.0410815	NRP1, MAP2K1, DIAPH1, TGFBR1, MMP9, LOC691768, CD63, PTEN, CXCL12, FURIN, LAMA2, BBS2, PLCG1, CLIC4, RBPSUH, ILK, BCL6, MADCAM1, TMSB4X, RBPJ	700	186	12092	1.67171	1	0.640663	53.1747
GOTERM_BP_FAT	GO:0030099~myeloid cell differentiation	11	0.0290882	0.0418806	FECH, ID2, NCOA6, TGFBR2, CASP8, PSEN2, SLC25A38, BCL6, CABC1, MB, TIMP1, ADD1	700	93	12092	2.0432	1	0.645038	53.8756
GOTERM_BP_FAT	GO:0019216~regulation of lipid metabolic process	13	0.034377	0.0421788	CYP51, CPT1B, VAV3, IGFBP7, PRKAB1, CIDEA, NR3C1, ACACB, VAV2, DHCR7, PRKAA2, TCF4, NR1H3	700	119	12092	1.88711	1	0.644864	54.1346
GOTERM_BP_FAT	GO:0002475~antigen processing and presentation via MHC class Ib	3	0.00793315	0.0428447	RT1-M3-1, AP3D1, B2M	700	6	12092	8.63714	1	0.647932	54.7078
GOTERM_BP_FAT	GO:0030837~negative regulation of actin filament polymerization	4	0.0105775	0.0434194	LOC685843, CAPG, LOC691768, TMSB4X, TMSB10, LOC680271, LOC683660, ADD1	700	14	12092	4.93551	1	0.650143	55.1972
GOTERM_BP_FAT	GO:0051925~regulation of calcium ion transport via voltage-gated calcium channel activity	4	0.0105775	0.0434194	ADRB2, GNAI2, NKX2-5, CXCL12	700	14	12092	4.93551	1	0.650143	55.1972
GOTERM_BP_FAT	GO:0042594~response to starvation	7	0.0185107	0.0435946	ATG12, NUAK2, ALB, FADS1, PFKFB1, CTSD, ASNS	700	45	12092	2.68711	1	0.648884	55.3454
GOTERM_BP_FAT	GO:0010648~negative regulation of cell communication	21	0.055532	0.0444825	DEPDC6, GNAI2, CIDEA, NR3C1, TAX1BP3, CALR, PTEN, SIGIRR, RGS10, CHD8, ADRB2, AKT1S1, GSK3A, TIAL1, GIPR, LRP6, BCL6, SOX17, TCF4, BMP7, LRP4, GRB14	700	230	12092	1.57722	1	0.653708	56.0893
GOTERM_BP_FAT	GO:0030155~regulation of cell adhesion	13	0.034377	0.0445173	VAV3, MAP2K1, HSD17B12, JAG2, CYTH3, CD63, SDC4, VIT, MMP14, PTEN, LAMA2, ILK, BCL6	700	120	12092	1.87138	1	0.651271	56.1182
GOTERM_BP_FAT	GO:0032386~regulation of intracellular transport	8	0.0211551	0.0449705	SCFD1, NEDD4, CRYAB, TNNC1, TGFBR1, TCF4, PRDX1, LOC679528, PTPN11	700	57	12092	2.42446	1	0.652367	56.4932
GOTERM_BP_FAT	GO:0016042~lipid catabolic process	14	0.0370214	0.0461358	ACADSB, PLA2G16, PLBD1, ECHS1, CRAT, PHYH, HADHA, DCI, PLCG1, SMPDL3A, PLA1A, SCARB1, PEX13, PCCA	700	134	12092	1.80478	1	0.659291	57.4434
GOTERM_BP_FAT	GO:0043068~positive regulation of programmed cell death	28	0.0740427	0.0461677	SIVA1, CHMP2A, APH1A, MMP9, PRKDC, FOXO3, RRM2B, NR3C1, PTEN, PRDX1, CASP8, BCL6, CABC1, DDX20, RPS27A, TGFBR1, KLF10, STK4, LOC679528, CIDEC, EI24, TRIM35, ADRB2, CDKN1A, GNAQ, IGF2R, PSEN2, UBE2M, LOC500918, SORT1, BMP7, PERP	700	332	12092	1.45687	1	0.656882	57.4691
GOTERM_BP_FAT	GO:0001952~regulation of cell-matrix adhesion	5	0.0132219	0.0467737	ILK, BCL6, MMP14, SDC4, PTEN	700	24	12092	3.59881	1	0.659134	57.9553
GOTERM_BP_FAT	GO:0030178~negative regulation of Wnt receptor signaling pathway	5	0.0132219	0.0467737	CHD8, LRP6, SOX17, TAX1BP3, LRP4	700	24	12092	3.59881	1	0.659134	57.9553
GOTERM_BP_FAT	GO:0001894~tissue homeostasis	8	0.0211551	0.048707	XDH, RBP4, CTSK, ADRB2, NCDN, TPP1, PRLH, ADD1	700	58	12092	2.38266	1	0.671712	59.4711
GOTERM_BP_FAT	GO:0001701~in utero embryonic development	21	0.055532	0.0497192	SETDB1, LOC689873, KDM1, MAP2K1, TGFBR1, TGFBR2, GNA12, SMAD2, MED21, MAN2A1, CHD8, FBXW8, PLCG1, LY6E, HSF1, GRN, NCOA6, KRT8, PKD2, HS6ST1, AMD1, ADD1	700	233	12092	1.55691	1	0.67682	60.2441
GOTERM_BP_FAT	GO:0016051~carbohydrate biosynthetic process	11	0.0290882	0.0502361	RGD1560581, LOC301496, LOC680538, LOC499435, RGD1564958, LOC366395, LOC297785, LOC366094, LOC303448, LOC315007, RGD1565891, LOC366623, LOC313297, LOC362405, LOC499543, LOC366296, RGD1562458, RGD1565735, LOC308287, LOC500424, LOC361904, AKR1B1-PS2, LOC362225, LOC501595, RGD1564688, LOC364532, RGD1561435, RGD1565801, LOC366637, LOC305630, RBP4, LOC313443, GNE, LOC364158, LOC294903, ISYNA1, GYS2, RG…	700	96	12092	1.97935	1	0.678114	60.6335
GOTERM_BP_FAT	GO:0010942~positive regulation of cell death	28	0.0740427	0.0508111	SIVA1, CHMP2A, APH1A, MMP9, PRKDC, FOXO3, RRM2B, NR3C1, PTEN, PRDX1, CASP8, BCL6, CABC1, DDX20, RPS27A, TGFBR1, KLF10, STK4, LOC679528, CIDEC, EI24, TRIM35, ADRB2, CDKN1A, GNAQ, IGF2R, PSEN2, UBE2M, LOC500918, SORT1, BMP7, PERP	700	335	12092	1.44382	1	0.679815	61.0623
GOTERM_BP_FAT	GO:0010604~positive regulation of macromolecule metabolic process	60	0.158663	0.0514586	NCBP1, LOC500195, TBP, CTCF, FOXO3, MED21, CD209B, CD209C, BRPF1, FNTA, MYD88, LOC300303, USP16, RPS27A, TBL1XR1, ANAPC5, ANAPC4, PPARGC1B, PRPF6, ADRB2, PSMA6, RFC1, NCOA6, MDM2, CAND1, CLOCK, KDM1, BLM, NUFIP1, NR3C1, CALR, CHD8, NPM1, TCF4, NKX2-5, NR1H3, ZBTB7B, BCKDHA, KLF6, KLF7, ESRRA, LOC683435, MAP2K1, LOC689162, TGFBR1, SMAD2, TRIM24, AFF1, KLF15, UIMC1, TNNI2, MNAT1, LOC683037, HDAC2, …	700	825	12092	1.25631	1	0.682013	61.5399
GOTERM_BP_FAT	GO:0006942~regulation of striated muscle contraction	4	0.0105775	0.0520104	P2RX4, ATP1A2, NKX2-5, DMPK	700	15	12092	4.60648	1	0.683483	61.9426
GOTERM_BP_FAT	GO:0006913~nucleocytoplasmic transport	13	0.034377	0.052067	XPO1, NCBP1, SKIIP, NXF1, CALR, DDX39, RPAIN, DBP, LOC300303, NPM1, PTTG1IP, BCL6, MYBBP1A, KPNB1, BAT1	700	123	12092	1.82574	1	0.681386	61.9837
GOTERM_BP_FAT	GO:0048871~multicellular organismal homeostasis	10	0.0264438	0.0529128	XDH, RBP4, ADRB3, CTSK, ADRB2, NCDN, TPP1, CIDEA, PRLH, ADD1	700	84	12092	2.05646	1	0.68493	62.5926
GOTERM_BP_FAT	GO:0009069~serine family amino acid metabolic process	5	0.0132219	0.0532318	SHMT1, SHMT2, SRR, CDO1, PSAT1	700	25	12092	3.45486	1	0.684711	62.8198
GOTERM_BP_FAT	GO:0006695~cholesterol biosynthetic process	5	0.0132219	0.0532318	CYP51, HMGCS2, DHCR7, HMGCS1, PRKAA2	700	25	12092	3.45486	1	0.684711	62.8198
GOTERM_BP_FAT	GO:0046849~bone remodeling	5	0.0132219	0.0532318	XDH, CTSK, ADRB2, NCDN, TPP1	700	25	12092	3.45486	1	0.684711	62.8198
GOTERM_BP_FAT	GO:0006261~DNA-dependent DNA replication	6	0.0158663	0.0544047	TFAM, RPAIN, REV1, MCM7, BLM, RRM2B	700	36	12092	2.87905	1	0.690408	63.6442
GOTERM_BP_FAT	GO:0008203~cholesterol metabolic process	9	0.0237994	0.055209	CYP51, FECH, HMGCS2, LDLR, SQLE, DHCR7, HMGCS1, SCARB1, PRKAA2	700	72	12092	2.15929	1	0.693458	64.1994
GOTERM_BP_FAT	GO:0045892~negative regulation of transcription, DNA-dependent	27	0.0713983	0.0554164	KDM1, MTDH, LOC500195, CTCF, CALR, ZFP238, BCL6, DDX20, TCF4, NKX2-5, DNMT3A, TBL1XR1, LDB1, TRIM27, SMAD2, TRIM24, PURB, LOC502984, HDAC2, ID2, RBPSUH, HOXB8, NEDD4, YWHAQ, MDM2, HIVEP1, NFIC, RBPJ, TBL1X, KLF4	700	323	12092	1.44398	1	0.692448	64.3413
GOTERM_BP_FAT	GO:0010959~regulation of metal ion transport	10	0.0264438	0.056294	P2RX4, ADRB2, PLCG1, GNAI2, GNAQ, NEDD4, PKD2, NKX2-5, CXCL12, DMPK	700	85	12092	2.03227	1	0.695916	64.9358
GOTERM_BP_FAT	GO:0016568~chromatin modification	16	0.0423101	0.0571343	UTP3, SETDB1, DNMT3A, LOC689873, KDM1, LOC689892, LOC500195, CDC73, CTCF, NR3C1, LOC364091, UIMC1, BRPF1, CHD8, HDAC2, RGD1564855, SETMAR, TADA2L, RUVBL2, RUVBL1, USP16	700	166	12092	1.66499	1	0.699062	65.4962
GOTERM_BP_FAT	GO:0006260~DNA replication	13	0.034377	0.0575567	REV1, BLM, SSBP1, WRNIP1, BTC, RRM2B, KIN, TFAM, ORC2L, MCM7, RPAIN, RFC1, NFIC	700	125	12092	1.79653	1	0.699451	65.7748
GOTERM_BP_FAT	GO:0032413~negative regulation of ion transmembrane transporter activity	3	0.00793315	0.0577232	ADRB2, GNAI2, PKD2	700	7	12092	7.40327	1	0.698187	65.884
GOTERM_BP_FAT	GO:0044247~cellular polysaccharide catabolic process	3	0.00793315	0.0577232	PYGM, PYGL, PYGB	700	7	12092	7.40327	1	0.698187	65.884
GOTERM_BP_FAT	GO:0005980~glycogen catabolic process	3	0.00793315	0.0577232	PYGM, PYGL, PYGB	700	7	12092	7.40327	1	0.698187	65.884
GOTERM_BP_FAT	GO:0046173~polyol biosynthetic process	3	0.00793315	0.0577232	ISYNA1, PLCG1, AKR1B1-PS2, AKR1B1	700	7	12092	7.40327	1	0.698187	65.884
GOTERM_BP_FAT	GO:0009251~glucan catabolic process	3	0.00793315	0.0577232	PYGM, PYGL, PYGB	700	7	12092	7.40327	1	0.698187	65.884
GOTERM_BP_FAT	GO:0046605~regulation of centrosome cycle	3	0.00793315	0.0577232	XPO1, ROCK2, LOC300303, NPM1	700	7	12092	7.40327	1	0.698187	65.884
GOTERM_BP_FAT	GO:0051893~regulation of focal adhesion formation	3	0.00793315	0.0577232	MMP14, SDC4, PTEN	700	7	12092	7.40327	1	0.698187	65.884
GOTERM_BP_FAT	GO:0030111~regulation of Wnt receptor signaling pathway	6	0.0158663	0.0600453	CHD8, LRP6, SOX17, TAX1BP3, LRP4, DVL1	700	37	12092	2.80124	1	0.710518	67.373
GOTERM_BP_FAT	GO:0051169~nuclear transport	13	0.034377	0.0604416	XPO1, NCBP1, SKIIP, NXF1, CALR, DDX39, RPAIN, DBP, LOC300303, NPM1, PTTG1IP, BCL6, MYBBP1A, KPNB1, BAT1	700	126	12092	1.78227	1	0.710661	67.6209
GOTERM_BP_FAT	GO:0045786~negative regulation of cell cycle	8	0.0211551	0.0610717	PLA2G16, CDKN1A, ILKAP, TRIM35, HDAC2, LOC500195, TPR, BMP7, TCF4	700	61	12092	2.26548	1	0.712222	68.0114
GOTERM_BP_FAT	GO:0060674~placenta blood vessel development	4	0.0105775	0.061352	FBXW8, MAP2K1, NCOA6, HS6ST1	700	16	12092	4.31857	1	0.711655	68.1837
GOTERM_BP_FAT	GO:0051051~negative regulation of transport	14	0.0370214	0.0614497	GNAI2, CRYAB, CIDEA, PTEN, PTPN11, ADRB2, GNAQ, GSK3A, NEDD4, PKD2, TCF4, ARL6IP5, SRGN, NR1H3	700	140	12092	1.72743	1	0.709995	68.2436
GOTERM_BP_FAT	GO:0043039~tRNA aminoacylation	7	0.0185107	0.0618186	TARS2, RARS2, LARS, DALRD3, DARS2, RGD1560386, DLAT	700	49	12092	2.46776	1	0.709977	68.4686
GOTERM_BP_FAT	GO:0006418~tRNA aminoacylation for protein translation	7	0.0185107	0.0618186	TARS2, RARS2, LARS, DALRD3, DARS2, RGD1560386, DLAT	700	49	12092	2.46776	1	0.709977	68.4686
GOTERM_BP_FAT	GO:0043038~amino acid activation	7	0.0185107	0.0618186	TARS2, RARS2, LARS, DALRD3, DARS2, RGD1560386, DLAT	700	49	12092	2.46776	1	0.709977	68.4686
GOTERM_BP_FAT	GO:0010035~response to inorganic substance	23	0.0608208	0.0625871	XDH, TNNC1, NR3C1, PTEN, PRDX1, ALDH3A2, B2M, GSS, ANXA7, FNTA, ALB, GPX3, LOC310579, CASP8, SFRS10, MB, GSTA3, CRYAB, LOC679528, MNAT1, CDKN1A, TFRC, PLCG1, AS3MT, GIPR	700	268	12092	1.48249	1	0.712333	68.9325
GOTERM_BP_FAT	GO:0051252~regulation of RNA metabolic process	86	0.227417	0.062928	NCBP1, LOC500195, RORC, RAB1B, TBP, CTCF, FOXO3, MED21, MAX, MYD88, MCM7, TRAK2, HSF1, LOC300303, ATF6B, ZFP238, BRD7, DDX20, NFIL3, USP16, TBL1XR1, OTX1, LDB1, CDC5L, LOC680117, PPARGC1B, PURB, PRPF6, LOC502984, ADRB2, NCOA6, MDM2, CAND1, CLOCK, KDM1, RAB1B-PS1, MTDH, CREM, NUFIP1, NR3C1, CALR, ZFP112, ZFP110, TSC22D3, CHD8, NR1D1, XBP1, LOC365081, NPM1, LOC365082, BCL6, HNRNPC, LHX8, TCF4, NKX2…	700	1254	12092	1.18468	1	0.712138	69.1362
GOTERM_BP_FAT	GO:0006694~steroid biosynthetic process	9	0.0237994	0.0629893	CYP51, ACBD3, HMGCS2, DHCR7, HSD17B12, HMGCS1, SCARB1, PRKAA2, TIMP1	700	74	12092	2.10093	1	0.710306	69.1728
GOTERM_BP_FAT	GO:0008284~positive regulation of cell proliferation	31	0.0819759	0.0644858	LOC691716, GNAI2, BLM, RGD1563606, LOC500195, BTC, RPS15A, IL15, CALR, CXCL12, LOC687680, RGS10, KRAS, MYD88, FNTA, LOC681330, LOC691065, LOC300303, NPM1, ILK, RPS15A-PS1, BCL6, NKX2-5, SHMT2, CRIP2, RGD1563097, TGFBR1, AKR1B1-PS2, TGFBR2, MFGE8, TRPM2, MNAT1, ADRB2, CDKN1A, HDAC2, ID2, GNAQ, NME1, RBPSUH, TIAL1, GRN, AKR1B1, RBPJ	700	388	12092	1.38016	1	0.71682	70.0512
GOTERM_BP_FAT	GO:0030097~hemopoiesis	20	0.0528877	0.0646579	FECH, BLM, CRIP2, RGD1563606, TGFBR2, JAG2, PRKDC, RORC, IL15, TIMP1, ID2, RBPSUH, NCOA6, PSEN2, CASP8, SLC25A38, BCL6, NCAPH2, CABC1, RBPJ, NKX2-5, MB, ADD1	700	226	12092	1.5287	1	0.715645	70.1507
GOTERM_BP_FAT	GO:0019941~modification-dependent protein catabolic process	24	0.0634652	0.0649531	ATG12, USP2, UBE2G1, MAN1B1, FEM1B, USP16, LOC689226, RPS27A, TBL1XR1, UFSP2, ANAPC5, LOC691764, ANAPC4, HERC4, ATG3, MARCH3, PJA2, UHRF2, PSMA6, NEDD4, MDM2, UBD, CAND1, ASB2, LOC691708, TBL1X	700	284	12092	1.4598	1	0.715182	70.3206
GOTERM_BP_FAT	GO:0043632~modification-dependent macromolecule catabolic process	24	0.0634652	0.0649531	ATG12, USP2, UBE2G1, MAN1B1, FEM1B, USP16, LOC689226, RPS27A, TBL1XR1, UFSP2, ANAPC5, LOC691764, ANAPC4, HERC4, ATG3, MARCH3, PJA2, UHRF2, PSMA6, NEDD4, MDM2, UBD, CAND1, ASB2, LOC691708, TBL1X	700	284	12092	1.4598	1	0.715182	70.3206
GOTERM_BP_FAT	GO:0044271~nitrogen compound biosynthetic process	27	0.0713983	0.064984	ADCY2, BCAT2, SRM, RGD1560523, RBM3, LOC314123, ADCY6, RGD1563242, ASNS, RRM2B, GOT2, LOC296593, SRR, GUCY1A3, AMD1, ATP6V0D2, TCIRG1, SHMT1, SHMT2, FECH, MAT2A, QDPR, IREB2, ATP1A2, PRPSAP2, P2RX4, ATP2A2, RFK, NME1, TMLHE, RGD1560961, PSAT1	700	329	12092	1.41765	1	0.713221	70.3383
GOTERM_BP_FAT	GO:0050873~brown fat cell differentiation	5	0.0132219	0.0675157	PEX11A, ADRB3, LAMA4, ADRB2, MB	700	27	12092	3.19894	1	0.725213	71.7579
GOTERM_BP_FAT	GO:0006635~fatty acid beta-oxidation	5	0.0132219	0.0675157	ACADSB, ECHS1, CRAT, DCI, HADHA	700	27	12092	3.19894	1	0.725213	71.7579
GOTERM_BP_FAT	GO:0006406~mRNA export from nucleus	5	0.0132219	0.0675157	DDX39, NCBP1, SKIIP, NXF1, BAT1	700	27	12092	3.19894	1	0.725213	71.7579
GOTERM_BP_FAT	GO:0043065~positive regulation of apoptosis	27	0.0713983	0.067954	SIVA1, CHMP2A, APH1A, MMP9, PRKDC, FOXO3, RRM2B, NR3C1, PTEN, PRDX1, CASP8, BCL6, CABC1, DDX20, RPS27A, TGFBR1, KLF10, STK4, LOC679528, CIDEC, EI24, TRIM35, ADRB2, GNAQ, IGF2R, PSEN2, UBE2M, LOC500918, SORT1, BMP7, PERP	700	330	12092	1.41335	1	0.725498	71.997
GOTERM_BP_FAT	GO:0042592~homeostatic process	52	0.137508	0.0680002	RGD1306939, LDLR, LOC686496, LOC688591, FOXO3, PDIA4, PRDX1, DMPK, LOC367190, TPP1, LOC300303, ILK, PRLH, MB, FTL, FECH, LOC295142, LDLRAP1, LOC289172, QK, LOC686673, RGD1561055, CTSK, ADRB2, GNAQ, GTF2I, GIPR, RGD1563563, LOC364842, RYR1, SLC25A38, LOC690464, RGD1566189, ADD1, XDH, RBP4, BLM, FGGY, PRKDC, LOC364392, GLRX1, TIMP1, ADRB3, ANXA7, HSPA2, NPM1, LOC310579, PKD2, LOC501602, BCL6, LOC68…	700	714	12092	1.25807	1	0.723665	72.0221
GOTERM_BP_FAT	GO:0006886~intracellular protein transport	24	0.0634652	0.0690969	XPO1, CLTA, GRPEL1, STX7, AP1G1, CALR, AP1S1, TRAK2, RGD1566215, COPB1, AP3D1, PEX13, BCL6, KPNB1, TNPO1, BCAP31, LOC502984, RPAIN, NEDD4, TOM1L2, PTTG1IP, YWHAQ, SORT1, GOSR2, SSR3	700	286	12092	1.44959	1	0.727479	72.6117
GOTERM_BP_FAT	GO:0045926~negative regulation of growth	11	0.0290882	0.0701131	DCBLD2, ADRB3, BBS2, CDKN1A, ADRB2, EI24, NRP1, CRYAB, LGMN, BCL6, TCF4	700	102	12092	1.86291	1	0.730785	73.1474
GOTERM_BP_FAT	GO:0048701~embryonic cranial skeleton morphogenesis	4	0.0105775	0.0714127	NDST1, TGFBR1, TGFBR2, SMAD2	700	17	12092	4.06454	1	0.735471	73.8181
GOTERM_BP_FAT	GO:0006687~glycosphingolipid metabolic process	4	0.0105775	0.0714127	ALDH5A1, CREM, B4GALT6, B4GALNT1	700	17	12092	4.06454	1	0.735471	73.8181
GOTERM_BP_FAT	GO:0048514~blood vessel morphogenesis	17	0.0449545	0.0722999	NRP1, TGFBR1, TGFBR2, IL15, MMP14, CXCL12, PTEN, ANXA2, QK, MEOX2, RBPSUH, CASP8, HS6ST1, SOX17, RBPJ, NKX2-5, PLAU, C1GALT1	700	186	12092	1.57883	1	0.737962	74.267
GOTERM_BP_FAT	GO:0048732~gland development	18	0.0475989	0.0740677	XDH, KDM1, BCAT2, NRP1, TGFBR1, TGFBR2, DAG1, CTNND1, NR3C1, CDO1, FEM1B, PTEN, LY6E, XBP1, RBPSUH, NME1, BMP7, RBPJ, NKX2-5	700	201	12092	1.54695	1	0.744747	75.1396
GOTERM_BP_FAT	GO:0001953~negative regulation of cell-matrix adhesion	3	0.00793315	0.0740804	BCL6, MMP14, PTEN	700	8	12092	6.47786	1	0.742832	75.1457
GOTERM_BP_FAT	GO:0048771~tissue remodeling	8	0.0211551	0.0751934	XDH, CTSK, ADRB2, NCDN, TPP1, MMP9, AXL, MMP14	700	64	12092	2.15929	1	0.746274	75.6806
GOTERM_BP_FAT	GO:0032535~regulation of cellular component size	20	0.0528877	0.0766254	DCBLD2, LOC685843, NRP1, MMP9, CXCL12, LOC683660, AKT1S1, ARPC2, LOC300303, ILK, NPM1, BCL6, TCF4, LOC680271, DEPDC6, CRYAB, TGFBR1, LOC691768, TMSB10, EI24, CDKN1A, CAPG, TMSB4X, EMP3, ADD1	700	231	12092	1.49561	1	0.751142	76.3528
GOTERM_BP_FAT	GO:0010629~negative regulation of gene expression	34	0.089909	0.0775407	UTP3, EIF2C2, KDM1, MTDH, RBM3, LOC500195, CTCF, CALR, ZFP238, BCL6, DDX20, TCF4, NKX2-5, NR1H3, DNMT3A, TBL1XR1, LDB1, TRIM27, SMAD2, TRIM24, UIMC1, PURB, LOC502984, HDAC2, ID2, RFC1, DBP, RBPSUH, HOXB8, NEDD4, YWHAQ, MDM2, HIVEP1, NFIC, RBPJ, TBL1X, MYBBP1A, KLF4	700	441	12092	1.3318	1	0.75349	76.7732
GOTERM_BP_FAT	GO:0009451~RNA modification	6	0.0158663	0.0788757	PUS3, GTPBP3, DNAJB11, METTL3, CTU1, FTSJ1	700	40	12092	2.59114	1	0.757706	77.3737
GOTERM_BP_FAT	GO:0009100~glycoprotein metabolic process	13	0.034377	0.0797584	APH1A, FUT8, FUT11, IDE, NGLY1, MGAT1, MAN2A1, ST3GAL5, TRAK2, PSEN2, LOC500918, DPM1, HS6ST1, B3GNT2, CABC1	700	132	12092	1.70126	1	0.759796	77.7627
GOTERM_BP_FAT	GO:0031668~cellular response to extracellular stimulus	8	0.0211551	0.0802928	CDKN1A, ATG12, NUAK2, ALB, FADS1, AXL, CTSD, ASNS	700	65	12092	2.12607	1	0.760305	77.9951
GOTERM_BP_FAT	GO:0016125~sterol metabolic process	9	0.0237994	0.0805059	CYP51, FECH, HMGCS2, LDLR, SQLE, DHCR7, HMGCS1, SCARB1, PRKAA2	700	78	12092	1.99319	1	0.759385	78.0872
GOTERM_BP_FAT	GO:0002520~immune system development	22	0.0581764	0.0820282	BLM, UNG, RGD1563606, JAG2, RORC, PRKDC, IL15, TIMP1, CASP8, BCL6, CABC1, NKX2-5, MB, FECH, CRIP2, TGFBR1, TGFBR2, ID2, RBPSUH, PSEN2, NCOA6, SLC25A38, NCAPH2, RBPJ, ADD1	700	262	12092	1.45051	1	0.764213	78.7341
GOTERM_BP_FAT	GO:0006259~DNA metabolic process	28	0.0740427	0.0821242	BLM, UNG, WRNIP1, BTC, PRKDC, CTCF, LOC688631, RRM2B, LOC364091, LOC364562, XRCC1, KIN, TFAM, ORC2L, MCM7, HSPA2, RGD1559682, PSIP1, ERCC4, DNMT3A, RGD1562033, LOC689892, REV1, SSBP1, LOC314776, CIDEA, UIMC1, MNAT1, RGD1564855, RPAIN, RFC1, PPIA, RUVBL2, RUVBL1, NFIC	700	352	12092	1.37409	1	0.762792	78.7743
GOTERM_BP_FAT	GO:0032272~negative regulation of protein polymerization	4	0.0105775	0.0821576	LOC685843, CAPG, LOC691768, TMSB4X, TMSB10, LOC680271, LOC683660, ADD1	700	18	12092	3.83873	1	0.761105	78.7883
GOTERM_BP_FAT	GO:0051301~cell division	14	0.0370214	0.0832077	RBP4, ANAPC5, ROCK2, CDC16, CDC5L, RGS10, LOC300963, RGD1564855, ZWINT, TIAL1, KATNA1, PELO, RUVBL1, USP16, NEK6, SPAST	700	147	12092	1.64517	1	0.763813	79.223
GOTERM_BP_FAT	GO:0010608~posttranscriptional regulation of gene expression	14	0.0370214	0.0832077	NCBP1, EIF2C2, LOC689824, RBM3, IREB2, PRKDC, EIF2A, RBM8, CALR, MTIF2, PTEN, QK, EIF4G1, RGD1562125, HNRNPC, SOX17	700	147	12092	1.64517	1	0.763813	79.223
GOTERM_BP_FAT	GO:0006355~regulation of transcription, DNA-dependent	83	0.219484	0.0835264	LOC500195, RORC, RAB1B, TBP, CTCF, FOXO3, MED21, MAX, MYD88, MCM7, TRAK2, HSF1, ATF6B, ZFP238, BRD7, DDX20, NFIL3, USP16, TBL1XR1, OTX1, LDB1, CDC5L, LOC680117, PPARGC1B, PURB, PRPF6, LOC502984, ADRB2, NCOA6, MDM2, CAND1, CLOCK, KDM1, RAB1B-PS1, MTDH, CREM, NUFIP1, NR3C1, CALR, ZFP112, ZFP110, TSC22D3, CHD8, NR1D1, XBP1, LOC365081, LOC365082, BCL6, LHX8, TCF4, NKX2-5, NR1H3, BCKDHA, ZBTB7B, KLF6,…	700	1224	12092	1.17138	1	0.763366	79.3532
GOTERM_BP_FAT	GO:0018105~peptidyl-serine phosphorylation	5	0.0132219	0.0835717	TGFBR1, ILK, TGFBR2, PRKDC, STK4	700	29	12092	2.97833	1	0.761758	79.3717
GOTERM_BP_FAT	GO:0042311~vasodilation	5	0.0132219	0.0835717	P2RX4, ADRB3, ADRB2, ALB, GUCY1A3	700	29	12092	2.97833	1	0.761758	79.3717
GOTERM_BP_FAT	GO:0070647~protein modification by small protein conjugation or removal	12	0.0317326	0.0867448	CHMP2A, UBE2G1, CDC73, UBE2L3, ATG3, UIMC1, UHRF2, NEDD4, UBE2M, MDM2, CAND1, USP16, RPS27A	700	120	12092	1.72743	1	0.773196	80.626
GOTERM_BP_FAT	GO:0048534~hemopoietic or lymphoid organ development	21	0.055532	0.0891304	FECH, BLM, CRIP2, TGFBR1, RGD1563606, TGFBR2, JAG2, PRKDC, RORC, IL15, TIMP1, ID2, RBPSUH, NCOA6, PSEN2, CASP8, SLC25A38, BCL6, NCAPH2, CABC1, RBPJ, NKX2-5, MB, ADD1	700	250	12092	1.45104	1	0.780957	81.5213
GOTERM_BP_FAT	GO:0012502~induction of programmed cell death	17	0.0449545	0.0898527	SIVA1, APH1A, TGFBR1, KLF10, FOXO3, RRM2B, PTEN, PRDX1, LOC679528, CIDEC, TRIM35, EI24, CASP8, PSEN2, LOC500918, SORT1, CABC1, DDX20, PERP, RPS27A	700	192	12092	1.52949	1	0.782042	81.7845
GOTERM_BP_FAT	GO:0006917~induction of apoptosis	17	0.0449545	0.0898527	SIVA1, APH1A, TGFBR1, KLF10, FOXO3, RRM2B, PTEN, PRDX1, LOC679528, CIDEC, TRIM35, EI24, CASP8, PSEN2, LOC500918, SORT1, CABC1, DDX20, PERP, RPS27A	700	192	12092	1.52949	1	0.782042	81.7845
GOTERM_BP_FAT	GO:0032970~regulation of actin filament-based process	8	0.0211551	0.0910766	LOC685843, TNNC1, ARPC2, ILK, CAPG, LOC691768, TMSB4X, TMSB10, SDC4, LOC680271, LOC683660, ADD1	700	67	12092	2.0626	1	0.785031	82.2225
GOTERM_BP_FAT	GO:0010660~regulation of muscle cell apoptosis	3	0.00793315	0.091696	RBPSUH, ILK, RBPJ, NKX2-5	700	9	12092	5.7581	1	0.785683	82.4404
GOTERM_BP_FAT	GO:0010812~negative regulation of cell-substrate adhesion	3	0.00793315	0.091696	BCL6, MMP14, PTEN	700	9	12092	5.7581	1	0.785683	82.4404
GOTERM_BP_FAT	GO:0043434~response to peptide hormone stimulus	19	0.0502433	0.0921393	RBP4, FADS1, PFKFB1, HMGCS1, TRIM24, CDO1, CXCL12, TIMP1, SLC2A8, RETN, SERPINA3M, ATP2A2, HMGCS2, GSK3A, LRP6, SORT1, BMP7, PRLH, NR1H3, LRP5	700	222	12092	1.47843	1	0.785665	82.5947
GOTERM_BP_FAT	GO:0006888~ER to Golgi vesicle-mediated transport	5	0.0132219	0.0922379	SCFD1, RAB1, LOC365081, LOC365082, YKT6, ERGIC1, SPAST	700	30	12092	2.87905	1	0.784355	82.6289
GOTERM_BP_FAT	GO:0016126~sterol biosynthetic process	5	0.0132219	0.0922379	CYP51, HMGCS2, DHCR7, HMGCS1, PRKAA2	700	30	12092	2.87905	1	0.784355	82.6289
GOTERM_BP_FAT	GO:0042493~response to drug	26	0.068754	0.0942856	RGD1560523, MMP9, LOC500195, HMGCS1, AQP7, XRCC1, PTEN, HADHA, B2M, GPX3, SRR, ABCD3, TCF4, GSTA3, MAT2A, COX8B, SNX27, TGFBR2, ACACB, CYP4B1, ADFP, EI24, CDKN1A, HDAC2, HMGCS2, NME1, MGST1	700	327	12092	1.37349	1	0.790282	83.3242
GOTERM_BP_FAT	GO:0007242~intracellular signaling cascade	64	0.169241	0.0957591	LOC363897, ADCY2, NDST1, RAB5B, RAB5C, GNA12, ADCY6, PINK1, RAB1B, MCF2L, LOC300963, PRKAR2A, MYD88, RAB24, GUCY1A3, DEPDC6, MINPP1, RGD1564801, ROCK2, CRYAB, AKR1B1-PS2, STK4, PPARGC1B, TANK, LOC502984, ADRB2, TNS1, RAB18, GNAQ, LAX1, PSEN2, GIPR, RAB5A, RAB14, ASB2, GRB14, RAB1B-PS1, GNAI2, CNIH, CREM, PFKFB1, NR3C1, GNG12, PLCL2, ADRB3, KRAS, LOC365081, PKD2, LOC365082, RHOBTB1, BCL6, CABC1, L…	700	925	12092	1.19519	1	0.793962	83.8081
GOTERM_BP_FAT	GO:0051100~negative regulation of binding	7	0.0185107	0.0964285	KDM1, ADRB2, HDAC2, ID2, LOC500195, TCF4, LRPAP1, SIGIRR	700	55	12092	2.19855	1	0.794716	84.0235
GOTERM_BP_FAT	GO:0040008~regulation of growth	24	0.0634652	0.0976655	DCBLD2, RBP4, NRP1, IGFBP7, LGMN, CXCL12, NOV, ADRB3, HSF1, ILK, BCL6, TCF4, PRLH, CRIM1, CRYAB, TGFBR1, TGFBR2, PRKCDBP, PTPN11, BBS2, CDKN1A, ADRB2, EI24, RGD1564855, RUVBL1	700	298	12092	1.39122	1	0.79745	84.4146
GOTERM_BP_FAT	GO:0051789~response to protein stimulus	10	0.0264438	0.0977485	FNTA, HSPA2, ID2, XBP1, EIF4A2, KLF10, GIPR, NR3C1, LOC500607, DERL3, UBXN4	700	95	12092	1.81835	1	0.796133	84.4405
GOTERM_BP_FAT	GO:0045934~negative regulation of nucleobase, nucleoside, nucleotide and nucleic acid metabolic process	34	0.089909	0.0979607	KDM1, MTDH, BLM, LOC500195, CTCF, CALR, LOC300303, NPM1, ZFP238, BCL6, DDX20, TCF4, ERCC4, NKX2-5, NR1H3, DNMT3A, TBL1XR1, LDB1, TRIM27, SMAD2, TRIM24, UIMC1, PURB, LOC502984, HDAC2, ID2, RFC1, DBP, RBPSUH, HOXB8, NEDD4, YWHAQ, MDM2, HIVEP1, NFIC, RBPJ, TBL1X, MYBBP1A, KLF4	700	451	12092	1.30227	1	0.795272	84.5065
GOTERM_BP_FAT	GO:0051338~regulation of transferase activity	24	0.0634652	0.0999098	ADCY2, BLM, GNAI2, PFKFB1, ADCY6, TRIB3, SDC4, PRKAR2A, KRAS, AKT1S1, LOC300303, ILK, NPM1, CABC1, DEPDC6, VAV3, MAP2K1, TGFBR1, TGFBR2, VAV2, PTPN11, DVL1, CDKN1A, GSK3A, LAX1, PSEN2	700	299	12092	1.38656	1	0.800394	85.101
