# Supplementary material for: Transcriptomic Analysis of Insulin-Sensitive Tissues from Anti-Diabetic Drug Treated ZDF Rats, a T2DM Animal Model
Source: PLoS One. 2013 Jul 26;8(7):e69624. doi: 10.1371/journal.pone.0069624 (PMC3724940; doi:10.1371/journal.pone.0069624)
Supplement: Table S4 — GSA results from total intersect. (ZIP) [file pone.0069624.s005.zip › Normal-WAT.xlsx]

## Sheet: N-WAT
Category	Term	Count	%	PValue	Genes	List Total	Pop Hits	Pop Total	Fold Enrichment	Bonferroni	Benjamini	FDR
KEGG_PATHWAY	rno00640:Propanoate metabolism	14	0.0337764	2.1160293551440279E-7	LDHA, SUCLG2, SUCLG1, EHHADH, LOC366355, ACACA, ECHS1, ACACB, LOC503477, ALDH3A2, HADHA, LOC365605, LOC502220, LOC366627, LOC502627, RGD1562690, HIBCH, SUCLA2, PCCB, PCCA, LOC364462	410	33	5590	5.78418	3.766461717580327E-5	3.766461717580327E-5	2.6015485243835457E-4
KEGG_PATHWAY	rno00280:Valine, leucine and isoleucine degradation	16	0.0386017	4.446667592393306E-7	BCKDHA, ACAA2, BCAT2, EHHADH, BCKDHB, HMGCS1, ECHS1, HADHA, HIBADH, ALDH3A2, IVD, MCCC1, HIBCH, PCCB, PCCA	410	46	5590	4.74231	7.914756839988435E-5	3.9574567273104044E-5	5.466940361187334E-4
KEGG_PATHWAY	rno00071:Fatty acid metabolism	11	0.0265386	6.907415209099055E-4	CPT1C, ACAA2, CPT1B, GCDH, CPT2, EHHADH, ECHS1, ACSL4, HADHA, ALDH3A2, ACOX3	410	42	5590	3.57085	0.115731	0.0401691	0.845927
KEGG_PATHWAY	rno00650:Butanoate metabolism	9	0.0217134	0.00208792	ALDH5A1, EHHADH, HMGCS1, ECHS1, BDH1, HADHA, PDHB, ALDH3A2	410	33	5590	3.7184	0.310672	0.0888153	2.53694
KEGG_PATHWAY	rno00010:Glycolysis / Gluconeogenesis	15	0.0361891	0.00280732	RGD1560581, LOC301496, LOC680538, LDHA, LOC499435, PGAM2, RGD1564958, PDHB, LOC366395, LOC297785, LOC366094, LOC303448, LOC366627, LOC315007, RGD1565891, LOC313297, LOC366623, LOC362405, LOC499543, LOC366296, RGD1562458, RGD1565735, LOC500424, LOC308287, LOC361904, LOC362225, LOC501595, RGD1564688, RGD1561435, LOC364532, PGM1, RGD1565801, LOC366637, RGD1560826, LOC305630, LOC313443, LOC294903, LO…	410	84	5590	2.43467	0.393716	0.095236	3.39727
KEGG_PATHWAY	rno04920:Adipocytokine signaling pathway	13	0.0313638	0.00299226	CPT1C, TRAF2, CPT1B, SOCS3, NFKBIA, ACACB, PTPN11, LEP, TNFRSF1B, MAPK9, PRKAA2, ACSL4, AKT3	410	67	5590	2.64543	0.413406	0.0850662	3.61731
KEGG_PATHWAY	rno00270:Cysteine and methionine metabolism	9	0.0217134	0.00311069	DNMT3A, LDHA, AHCY, MAT2A, SRM, RGD1560523, LOC366355, CDO1, LOC503477, LOC500370, LOC365605, LOC502220, LOC363813, LOC366627, LOC502627, RGD1562690, AMD1, CBS, LOC364462	410	35	5590	3.50592	0.425678	0.0761668	3.75797
KEGG_PATHWAY	rno00410:beta-Alanine metabolism	7	0.0168882	0.00402355	SRM, EHHADH, ECHS1, DPYD, HIBCH, HADHA, ALDH3A2	410	22	5590	4.33814	0.512096	0.0857988	4.83589
KEGG_PATHWAY	rno00620:Pyruvate metabolism	9	0.0217134	0.00628625	ME3, LDHA, LOC366355, ACACA, ACACB, LOC503477, PDHB, RGD1561179, ALDH3A2, LOC365605, LOC502220, LOC366627, PKM2, LOC502627, RGD1562690, LOC290503, LOC681135, LOC499261, LOC290412, MDH2, LOC364462	410	39	5590	3.14634	0.67453	0.117256	7.4601
KEGG_PATHWAY	rno05410:Hypertrophic cardiomyopathy (HCM)	14	0.0337764	0.00747253	TNNC1, LMNA, DAG1, IGF1, TPM2, TPM1, TPM4, LAMA2, TNNT3, ATP2A2, ITGAV, PRKAA2, SGCA, SGCB	410	84	5590	2.27236	0.73687	0.124982	8.80918
KEGG_PATHWAY	rno00310:Lysine degradation	9	0.0217134	0.0085875	SETDB1, LOC689873, GCDH, EHHADH, SETMAR, ASH1L, ECHS1, HADHA, BBOX1, ALDH3A2	410	41	5590	2.99286	0.784582	0.13026	10.0607
KEGG_PATHWAY	rno05414:Dilated cardiomyopathy	14	0.0337764	0.0131756	TNNC1, LMNA, DAG1, IGF1, TPM2, TPM1, TPM4, LAMA2, TNNT3, ADRB1, ATP2A2, ITGAV, SGCA, SGCB	410	90	5590	2.12087	0.905659	0.178593	15.0463
KEGG_PATHWAY	rno00982:Drug metabolism	12	0.0289512	0.0146497	GSTA3, CYP2D5, CYP2D1, GSTT2, UGT1A1, UGT1A6, UGT1A9, UGT1A8, UGT2B34, UGT1A7C, UGT1A3, FMO1, UGT1A2, GSTK1, UGT1A5, FMO3, CYP3A9	410	72	5590	2.27236	0.9277	0.182964	16.5934
KEGG_PATHWAY	rno00062:Fatty acid elongation in mitochondria	4	0.00965041	0.0164971	ACAA2, PPT2, ECHS1, HADHA	410	8	5590	6.81707	0.948231	0.190629	18.4957
KEGG_PATHWAY	rno00020:Citrate cycle (TCA cycle)	7	0.0168882	0.019489	SDHB, SUCLG2, SUCLG1, IDH3B, SUCLA2, PDHB, MDH2	410	30	5590	3.1813	0.969902	0.208285	21.4923
KEGG_PATHWAY	rno00770:Pantothenate and CoA biosynthesis	5	0.012063	0.0201705	PANK4, BCAT2, PANK3, PANK1, DPYD	410	15	5590	4.54472	0.973406	0.202833	22.1605
KEGG_PATHWAY	rno04142:Lysosome	16	0.0386017	0.022694	TCIRG1, ARSB, CLTA, LIPA, GM2A, AP1G1, PPT2, CTSA, CD63, CTSL1, LAPTM5, TPP1, AP3D1, SORT1, AP4B1, ATP6V0D2	410	117	5590	1.8645	0.983195	0.213653	24.5897
KEGG_PATHWAY	rno03040:Spliceosome	16	0.0386017	0.0297462	NCBP1, CCDC12, SIAHBP1, TRA2A, CWC15, PRPF3, RBM8, DDX5, XAB2, PLRG1, HSPA2, DHX15, SFRS10, HNRNPC, LOC310177, THOC1	410	121	5590	1.80286	0.99537	0.258159	31.0138
KEGG_PATHWAY	rno00100:Steroid biosynthesis	5	0.012063	0.031323	CYP51, LIPA, SQLE, DHCR7, SC5DL	410	17	5590	4.01004	0.996534	0.257803	32.3796
KEGG_PATHWAY	rno00290:Valine, leucine and isoleucine biosynthesis	4	0.00965041	0.0316791	BCAT2, LARS, IARS2, PDHB	410	10	5590	5.45366	0.996753	0.249117	32.6846
KEGG_PATHWAY	rno03320:PPAR signaling pathway	11	0.0265386	0.0325868	CPT1C, CPT1B, CPT2, EHHADH, HMGCS1, SCD4, AQP7, GK, ACSL4, ACOX3, NR1H3	410	71	5590	2.11233	0.997252	0.24483	33.4563
KEGG_PATHWAY	rno00903:Limonene and pinene degradation	4	0.00965041	0.0412487	EHHADH, ECHS1, HADHA, ALDH3A2	410	11	5590	4.95787	0.999446	0.288812	40.4223
KEGG_PATHWAY	rno00500:Starch and sucrose metabolism	7	0.0168882	0.0497035	UGT1A1, UGT1A6, UGT1A9, UGT1A8, PYGM, UGT1A7C, UGT1A3, UGT2B34, UGT1A2, PYGL, UGT1A5, PGM1, GYS2, UGP2	410	37	5590	2.57943	0.999885	0.326017	46.5695
KEGG_PATHWAY	rno04260:Cardiac muscle contraction	11	0.0265386	0.0566297	TNNT3, ATP2A2, COX8B, TNNC1, ATP1A3, COX6A2, ATP1A2, UQCRFS1, TPM2, TPM1, TPM4	410	78	5590	1.92276	0.999969	0.351027	51.1651
KEGG_PATHWAY	rno00480:Glutathione metabolism	8	0.0193008	0.0696451	RGD1559671, GSTA3, SRM, RRM2, GSTK1, GSTT2, ANPEP	410	50	5590	2.18146	0.999997	0.401894	58.8328
KEGG_PATHWAY	rno04510:Focal adhesion	21	0.0506647	0.0762886	CAV2, MAP2K1, DIAPH1, FLT4, IGF1, MYLPF, MYLK2, MRLC2, ACTN3, FLNC, VAV2, BIRC3, COL5A2, SRC, LAMA2, LOC501280, PAK2, ITGAV, MAPK9, SHC1, LAMB1, AKT3	410	195	5590	1.46829	0.999999	0.41916	62.3048
KEGG_PATHWAY	rno05222:Small cell lung cancer	11	0.0265386	0.0795473	LAMA2, MAX, TRAF2, ITGAV, NFKBIA, RB1, BIRC3, LAMB1, CDK2, TRAF4, AKT3	410	83	5590	1.80694	1	0.421003	63.9076
KEGG_PATHWAY	rno00140:Steroid hormone biosynthesis	7	0.0168882	0.0906889	HSD17B1, SULT2A2, SULT2AL1, UGT1A1, UGT1A6, UGT1A9, UGT1A8, UGT1A7C, UGT1A3, UGT2B34, UGT1A2, AKR1C18, UGT1A5, HSD11B2, CYP3A9	410	43	5590	2.21951	1	0.453577	68.9265
KEGG_PATHWAY	rno01040:Biosynthesis of unsaturated fatty acids	5	0.012063	0.0937701	ACOT7, FADS1, SCD4, HADHA, ACOX3	410	24	5590	2.84045	1	0.453573	70.1965
KEGG_PATHWAY	rno05220:Chronic myeloid leukemia	10	0.024126	0.0950393	CDKN1A, KRAS, MAP2K1, TGFBR1, TGFBR2, NFKBIA, SHC1, RB1, AKT3, PTPN11	410	75	5590	1.81789	1	0.447071	70.7056
KEGG_PATHWAY	rno00510:N-Glycan biosynthesis	7	0.0168882	0.0988924	MAN2A2, MAN2A1, FUT8, ALG3, MAN1B1, DPM1, H2AFX	410	44	5590	2.16907	1	0.450041	72.2028
Category	Term	Count	%	PValue	Genes	List Total	Pop Hits	Pop Total	Fold Enrichment	Bonferroni	Benjamini	FDR
GOTERM_BP_FAT	GO:0010033~response to organic substance	103	0.248498	6.9196229915223E-9	LDHA, EIF2C2, PTGS1, CYP2D1, XRCC1, PRKAR2A, FNTA, LOC366627, LCAT, INSIG1, MB, SOCS3, CRYAB, PTPRN, CDO1, PPARGC1B, CCR5, NME1, RYR1, HSD11B2, MAPK9, RBP4, IL1R1, CCL2, ASS1, PFKFB1, HMGCS1, NFKBIA, TIMP4, DERL3, TTC3, SRC, TIMP1, LOC502220, KRAS, ALB, GYS2, NKX2-5, NR1H3, MAP2K1, KLF10, TGFBR1, TGFBR2, ACACA, ACACB, RGD1561179, PTPN11, RERG, TNFSF10, CDKN1A, ATP2A2, LOC502627, LOC681135, GK, AR…	755	928	12092	1.77763	2.2571555516104347E-5	2.2571555516104347E-5	1.2576151042775763E-5
GOTERM_BP_FAT	GO:0003012~muscle system process	23	0.0554899	9.045289217553665E-8	TNNC2, MYH1, TNNC1, MYBPC1, MYL1, MYH2, TBCE, IGF1, MYLPF, MYLK2, PGAM2, ACTN3, TPM1, TPM4, TNNI2, TNNT3, TNNT1, MYOM2, AGT, PSEN2, GUCY1A3, CABC1, MYOM1, MB	755	97	12092	3.79758	2.9501382248542374E-4	1.4751779199217996E-4	1.643945661600199E-4
GOTERM_BP_FAT	GO:0005996~monosaccharide metabolic process	36	0.0868537	7.725870531912924E-7	RGD1560581, LOC301496, LOC680538, LDHA, LOC499435, PGAM2, RGD1564958, PDHB, HIBADH, LOC366395, LOC297785, LOC366094, LOC303448, LOC366627, LOC315007, RGD1565891, LOC313297, LOC366623, H2AFX, LOC362405, LOC499543, LOC366296, RGD1562458, RGD1565735, LOC308287, LOC500424, LOC361904, CRYAB, LOC362225, RGD1564688, LOC501595, RGD1561435, LOC364532, PGM1, RGD1565801, LOC366637, LOC305630, MDH2, RBP4, LO…	755	230	12092	2.50684	0.00251701	8.397072287784635E-4	0.00140414
GOTERM_BP_FAT	GO:0055114~oxidation reduction	70	0.168882	9.526990362686366E-7	LOC301496, RGD1560581, LOC680538, LDHA, LOC499435, GMPR2, CYP2D5, EHHADH, PTGS1, CYP2D1, RGD1564958, ALDH1L2, HIBADH, BBOX1, PDHB, LOC366395, LOC366094, LOC297785, LOC303448, LOC366627, LOC315007, RGD1565891, LOC366623, LOC313297, SCD4, LOC362405, CYP3A9, LOC499543, LOC366296, RGD1562458, RGD1565735, LOC500424, LOC308287, LOC361904, QDPR, CDO1, LOC362225, RGD1564688, LOC501595, RGD1561435, LOC364…	755	612	12092	1.83188	0.00310288	7.766247049264541E-4	0.00173148
GOTERM_BP_FAT	GO:0006936~muscle contraction	20	0.0482521	1.0443897031073323E-6	TNNC2, MYH1, MYBPC1, TNNC1, MYL1, MYH2, MYLPF, MYLK2, PGAM2, ACTN3, TPM1, TPM4, TNNI2, TNNT3, TNNT1, MYOM2, AGT, PSEN2, CABC1, MYOM1, MB	755	86	12092	3.72463	0.003401	6.811281249264889E-4	0.00189812
GOTERM_BP_FAT	GO:0051186~cofactor metabolic process	32	0.0772033	2.745370385734279E-6	MOCOS, LDHA, RGD1563601, ALDH1L2, LOC503477, PDHB, HIBADH, MTHFD1, LOC365605, UGT1A6, TPI1, TDO2, UGT1A9, CBR1, LOC502220, UGT1A8, UGT1A3, UGT1A7C, LOC366627, UGT1A2, GSTK1, UGT1A5, LIAS, SUCLA2, NAPRT1, GCDH, GSTA3, FECH, SUCLG2, ALDH5A1, SUCLG1, LOC366355, IREB2, ACACA, IDH3B, GSTT2, ACACB, UGT1A1, COQ6, PANK4, SDHB, ISCU, LOC500959, BCL2A1D, LOC365156, LOC502627, MDH2, LOC364462	755	202	12092	2.53717	0.00891543	0.00149146	0.00498949
GOTERM_BP_FAT	GO:0019318~hexose metabolic process	32	0.0772033	3.052252325059656E-6	RGD1560581, LOC301496, LOC680538, LDHA, LOC499435, PGAM2, RGD1564958, PDHB, HIBADH, LOC366395, LOC366094, LOC297785, LOC303448, LOC366627, LOC315007, RGD1565891, LOC313297, LOC366623, LOC362405, LOC499543, LOC366296, RGD1562458, RGD1565735, LOC308287, LOC500424, LOC361904, CRYAB, LOC362225, RGD1564688, LOC501595, RGD1561435, LOC364532, PGM1, RGD1565801, LOC366637, LOC305630, MDH2, RBP4, LOC313443…	755	203	12092	2.52467	0.00990706	0.00142134	0.00554721
GOTERM_BP_FAT	GO:0009725~response to hormone stimulus	59	0.142344	5.540736085557723E-6	ARSB, LDHA, LDLR, PTGS1, LOC503477, UQCRFS1, LOC365605, FOS, PRKAR2A, UGT1A7C, LOC366627, LCAT, INSIG1, SHC1, ANGPT1, LOC290412, AKT3, MB, CRYAB, SOCS3, INPPL1, LOC366355, PTPRN, CDO1, MMP14, UGT1A1, LPIN1, CDK2, PPARGC1B, SDC1, NCOA1, SERPINA3M, PKM2, SORT1, HSD11B2, RBP4, CCL2, ASS1, RGD1560523, PFKFB1, HMGCS1, TIMP4, GNG12, SRC, TIMP1, UGT1A6, UGT1A9, LOC502220, KRAS, UGT1A8, UGT1A3, UGT1A2, U…	755	510	12092	1.85282	0.0179116	0.00225669	0.0100696
GOTERM_BP_FAT	GO:0006732~coenzyme metabolic process	27	0.0651403	6.026974351869321E-6	MOCOS, LDHA, RGD1563601, ALDH1L2, LOC503477, HIBADH, PDHB, MTHFD1, LOC365605, TPI1, TDO2, LOC502220, LOC366627, GSTK1, LIAS, SUCLA2, NAPRT1, GCDH, GSTA3, SUCLG2, ALDH5A1, SUCLG1, LOC366355, ACACA, IDH3B, GSTT2, ACACB, COQ6, PANK4, SDHB, LOC500959, BCL2A1D, LOC365156, LOC502627, MDH2, LOC364462	755	160	12092	2.70268	0.0194681	0.00218207	0.0109532
GOTERM_BP_FAT	GO:0009719~response to endogenous stimulus	64	0.154407	6.520114930477656E-6	ARSB, LDHA, LDLR, PTGS1, LOC503477, UQCRFS1, LOC365605, FOS, PRKAR2A, UGT1A7C, LOC366627, LCAT, INSIG1, SHC1, ANGPT1, LOC290412, AKT3, MB, CRYAB, SOCS3, INPPL1, LOC366355, PTPRN, CDO1, MMP14, UGT1A1, LPIN1, PPARGC1B, CDK2, NCOA1, SDC1, SERPINA3M, PKM2, MAPK9, SORT1, HSD11B2, RBP4, CCL2, ASS1, RGD1560523, PFKFB1, HMGCS1, TIMP4, ASNS, GNG12, SRC, TIMP1, UGT1A6, UGT1A9, LOC502220, KRAS, UGT1A8, UGT1…	755	573	12092	1.78886	0.0210441	0.00212461	0.0118494
GOTERM_BP_FAT	GO:0016054~organic acid catabolic process	20	0.0482521	6.972840446120696E-6	BCKDHA, BCAT2, CPT2, AHCY, EHHADH, BCKDHB, ECHS1, CRAT, CDO1, LOC500370, HADHA, ACOX3, LEP, MTHFD1, ACOT7, TDO2, LOC363813, GLS, HIBCH, PCCB, PCCA, CBS	755	97	12092	3.30225	0.0224888	0.00206563	0.0126721
GOTERM_BP_FAT	GO:0046395~carboxylic acid catabolic process	20	0.0482521	6.972840446120696E-6	BCKDHA, BCAT2, CPT2, AHCY, EHHADH, BCKDHB, ECHS1, CRAT, CDO1, LOC500370, HADHA, ACOX3, LEP, MTHFD1, ACOT7, TDO2, LOC363813, GLS, HIBCH, PCCB, PCCA, CBS	755	97	12092	3.30225	0.0224888	0.00206563	0.0126721
GOTERM_BP_FAT	GO:0006941~striated muscle contraction	12	0.0289512	1.722133942145049E-5	TNNC2, MYH1, TNNC1, MYL1, MYH2, PGAM2, TPM1, TNNI2, TNNT3, TNNT1, PSEN2, CABC1, MB	755	39	12092	4.92797	0.0546277	0.00467043	0.0312945
GOTERM_BP_FAT	GO:0006006~glucose metabolic process	27	0.0651403	3.40620310162976E-5	RGD1560581, LOC301496, LOC680538, LDHA, LOC499435, PGAM2, RGD1564958, PDHB, HIBADH, LOC366395, LOC366094, LOC297785, LOC303448, LOC366627, LOC315007, RGD1565891, LOC366623, LOC313297, LOC362405, LOC499543, LOC366296, RGD1562458, RGD1565735, LOC308287, LOC500424, LOC361904, CRYAB, LOC362225, RGD1564688, LOC501595, RGD1561435, LOC364532, PGM1, RGD1565801, LOC366637, LOC305630, MDH2, RBP4, LOC313443…	755	176	12092	2.45698	0.105162	0.00851067	0.0618883
GOTERM_BP_FAT	GO:0006631~fatty acid metabolic process	28	0.0675529	4.027846954551927E-5	CPT2, EHHADH, PTGS1, ECHS1, RGD1563601, LOC686661, HADHA, ACOX3, ACOT7, TPI1, PLA1A, SCD4, PRKAA2, ACSL4, CPT1B, ACAA2, GCDH, LIPA, ALDH5A1, FADS1, ACACA, LYPLA1, ACACB, CRAT, QK, LEP, LOC691221, ALOX15, LOC500959, LOC365156, PCCB, PCCA, SC5DL	755	188	12092	2.38535	0.123125	0.00934117	0.0731793
GOTERM_BP_FAT	GO:0016053~organic acid biosynthetic process	24	0.0579025	5.285399768665538E-5	BCAT2, ASS1, RGD1560523, PTGS1, ASNS, RGD1563601, LOC686661, MTHFD1, TPI1, LIAS, SCD4, PRKAA2, LOC290412, SHMT2, MAT2A, FADS1, ACACA, ACACB, RGD1561179, QK, LOC691221, ALOX15, LOC500959, LOC365156, PKM2, LOC290503, THNSL2, LOC681135, LOC499261, PSAT1, GULO, SC5DL, UGP2, CBS	755	150	12092	2.56254	0.15837	0.0114285	0.0960165
GOTERM_BP_FAT	GO:0046394~carboxylic acid biosynthetic process	24	0.0579025	5.285399768665538E-5	BCAT2, ASS1, RGD1560523, PTGS1, ASNS, RGD1563601, LOC686661, MTHFD1, TPI1, LIAS, SCD4, PRKAA2, LOC290412, SHMT2, MAT2A, FADS1, ACACA, ACACB, RGD1561179, QK, LOC691221, ALOX15, LOC500959, LOC365156, PKM2, LOC290503, THNSL2, LOC681135, LOC499261, PSAT1, GULO, SC5DL, UGP2, CBS	755	150	12092	2.56254	0.15837	0.0114285	0.0960165
GOTERM_BP_FAT	GO:0048545~response to steroid hormone stimulus	36	0.0868537	1.3747905170430238E-4	ARSB, LDHA, LDLR, PTGS1, LOC503477, LOC365605, FOS, LOC366627, UGT1A7C, LCAT, INSIG1, ANGPT1, SHC1, CRYAB, SOCS3, LOC366355, MMP14, CDO1, PTPRN, UGT1A1, PPARGC1B, CDK2, NCOA1, SDC1, HSD11B2, CCL2, ASS1, PFKFB1, SRC, UGT1A6, LOC502220, UGT1A9, UGT1A8, KRAS, UGT1A3, UGT1A2, UGT1A5, LOC688922, NKX2-5, BCKDHA, MAP2K1, TGFBR1, TGFBR2, BCKDHB, IGF1, CDKN1A, LOC502627, DPYD, TBL1X, IGFBP2, LOC364462	755	291	12092	1.98135	0.361407	0.0276413	0.249568
GOTERM_BP_FAT	GO:0001944~vasculature development	31	0.0747907	1.6557235556568432E-4	RTN4, ZFAND5, EFNA1, IL18, ANPEP, IL15, ELK3, BAK1, FBXW8, DHCR7, ITGAV, AGT, RHOB, HS6ST1, ANGPT1, SHC1, SOX17, PLXND1, PPAP2B, NKX2-5, CYR61, PTPRJ, MAP2K1, SOCS3, TGFBR1, TGFBR2, SPINT1, MMP14, QK, NCOA6, GLMN	755	237	12092	2.09491	0.417334	0.0312736	0.300494
GOTERM_BP_FAT	GO:0031960~response to corticosteroid stimulus	21	0.0506647	1.6959445933336162E-4	CCL2, ASS1, PFKFB1, PTGS1, SRC, FOS, UGT1A6, UGT1A9, UGT1A8, KRAS, UGT1A3, UGT1A7C, UGT1A2, UGT1A5, LCAT, SHC1, BCKDHA, MAP2K1, BCKDHB, IGF1, CDO1, UGT1A1, PPARGC1B, CDKN1A, SDC1, HSD11B2, DPYD, IGFBP2	755	131	12092	2.56743	0.42493	0.0302693	0.307783
GOTERM_BP_FAT	GO:0016192~vesicle-mediated transport	48	0.115805	1.7593958348379861E-4	CLTA, LDLR, AP1G1, SYT5, ITSN1, RGD1564956, ASGR1, COPB1, RHOB, SEC23A, STX4, MYLK2, SPIRE1, KIF1C, NME1, RAB5A, SORT1, OPHN1, VAMP3, VAMP1, SPAST, EXOC6B, CAV2, YWHAZ, EXOC8, SRC, KRAS, ITGAV, AP3D1, CHP, EXOC5, HAP1, TGFBR2, MYO1F, LIN7C, ANXA4, MARCH3, COG4, SCFD1, TFRC, FCGR2B, NEDD4, ARF4, RAB22A, BET1L, GOSR2, FCGR2A, LRP3, COG2	755	438	12092	1.75517	0.436713	0.029757	0.319281
GOTERM_BP_FAT	GO:0006937~regulation of muscle contraction	14	0.0337764	1.8265276134973125E-4	MAP2K1, TNNC1, PTGS1, MYLK2, ATP1A2, SDC4, TNNI2, ANXA6, TNNT3, TNNT1, ATP2A2, GUCY1A3, NKX2-5	755	66	12092	3.39731	0.448916	0.0293539	0.331444
GOTERM_BP_FAT	GO:0001568~blood vessel development	30	0.0723781	2.2637018755618444E-4	RTN4, EFNA1, IL18, ANPEP, IL15, ELK3, BAK1, FBXW8, DHCR7, ITGAV, AGT, RHOB, ANGPT1, HS6ST1, SHC1, SOX17, PLXND1, PPAP2B, NKX2-5, CYR61, PTPRJ, MAP2K1, SOCS3, TGFBR1, TGFBR2, SPINT1, MMP14, QK, NCOA6, GLMN	755	230	12092	2.08903	0.522171	0.0345556	0.41062
GOTERM_BP_FAT	GO:0051384~response to glucocorticoid stimulus	20	0.0482521	2.3323770037493694E-4	CCL2, ASS1, PFKFB1, PTGS1, FOS, UGT1A6, UGT1A9, UGT1A8, KRAS, UGT1A3, UGT1A7C, UGT1A2, UGT1A5, LCAT, SHC1, BCKDHA, MAP2K1, BCKDHB, IGF1, CDO1, UGT1A1, PPARGC1B, CDKN1A, SDC1, HSD11B2, DPYD, IGFBP2	755	124	12092	2.58321	0.532759	0.0339955	0.423053
GOTERM_BP_FAT	GO:0060674~placenta blood vessel development	7	0.0168882	2.686302595472661E-4	FBXW8, MAP2K1, SOCS3, NCOA6, SPINT1, HS6ST1, CYR61	755	16	12092	7.00695	0.583717	0.0373871	0.487101
GOTERM_BP_FAT	GO:0009062~fatty acid catabolic process	10	0.024126	2.778178204014142E-4	LEP, ACOT7, CPT2, EHHADH, ECHS1, CRAT, PCCB, PCCA, HADHA, ACOX3	755	36	12092	4.44886	0.596011	0.0370611	0.503721
GOTERM_BP_FAT	GO:0042493~response to drug	38	0.0916789	3.088447221122907E-4	LDHA, CYP2D1, AQP7, UQCRFS1, LOC503477, XRCC1, LOC365605, FOS, LOC366627, UGT1A7C, INPPL1, SOCS3, LOC366355, UGT1A1, CDK2, LOC686812, ADFP, NME1, MAPK9, HSD11B2, YWHAZ, CCL2, ASS1, RGD1560523, HMGCS1, HIATL1, TIMP4, HADHA, UGT1A6, LOC502220, UGT1A9, UGT1A8, UGT1A3, BLOC1S3, UGT1A2, UGT1A5, GSTA3, COX8B, MAT2A, SNX27, TGFBR2, ATP1A3, ACACA, ACACB, CYP4B1, CDKN1A, LOC502627, ABCC4, GK, DPYD, IGFBP2…	755	327	12092	1.86117	0.634908	0.0395029	0.559827
GOTERM_BP_FAT	GO:0006084~acetyl-CoA metabolic process	10	0.024126	4.299698073470346E-4	SDHB, TDO2, SUCLG2, SUCLG1, ACACA, IDH3B, ACACB, SUCLA2, PDHB, MDH2	755	38	12092	4.21471	0.754108	0.0525265	0.778575
GOTERM_BP_FAT	GO:0043066~negative regulation of apoptosis	38	0.0916789	4.439845090032859E-4	TRAF2, CCL2, NUAK2, SNCB, WFS1, KITLG, NFKBIA, ASNS, NR3C1, ELK3, ITSN1, TIMP1, MSX2, KRAS, AKT1S1, FNTA, HSPA2, ALB, AGT, LOC501602, CABC1, HSPA5, RGD1561890, NKX2-5, CRYAB, TGFBR1, LOC295142, IGF1, BIRC3, LOC289172, DAPK1, ATF5, MNAT1, ALOX15, BCL2A1D, CDKN1A, GNAQ, PPID, PSEN2, RGD1563563, SORT1, CFDP1, PRNP	755	333	12092	1.82764	0.765101	0.052238	0.803856
GOTERM_BP_FAT	GO:0043462~regulation of ATPase activity	6	0.0144756	5.096186224310979E-4	TNNT3, TNNC1, RGN, TPM2, TPM1	755	12	12092	8.00795	0.810393	0.0576568	0.92217
GOTERM_BP_FAT	GO:0009225~nucleotide-sugar metabolic process	6	0.0144756	5.096186224310979E-4	CSGALNACT1, GNE, GALT, DPM1, H2AFX, UGP2	755	12	12092	8.00795	0.810393	0.0576568	0.92217
GOTERM_BP_FAT	GO:0003009~skeletal muscle contraction	6	0.0144756	5.096186224310979E-4	TNNT3, TNNT1, TNNC2, TNNC1, MB, TNNI2	755	12	12092	8.00795	0.810393	0.0576568	0.92217
GOTERM_BP_FAT	GO:0051591~response to cAMP	13	0.0313638	5.157217393311261E-4	BCKDHA, LDHA, MAT2A, RGD1560523, LOC366355, PFKFB1, BCKDHB, CDO1, PTPRN, LOC503477, CDK2, PPARGC1B, LOC365605, FOS, LOC502220, SDC1, LOC366627, PYGM, NME1, LOC502627, LOC364462	755	64	12092	3.25323	0.814132	0.0563734	0.933165
GOTERM_BP_FAT	GO:0043069~negative regulation of programmed cell death	38	0.0916789	5.855976048532178E-4	TRAF2, CCL2, NUAK2, SNCB, WFS1, KITLG, NFKBIA, ASNS, NR3C1, ELK3, ITSN1, TIMP1, MSX2, KRAS, AKT1S1, FNTA, HSPA2, ALB, AGT, LOC501602, CABC1, HSPA5, RGD1561890, NKX2-5, CRYAB, TGFBR1, LOC295142, IGF1, BIRC3, LOC289172, DAPK1, ATF5, MNAT1, ALOX15, BCL2A1D, CDKN1A, GNAQ, PPID, PSEN2, RGD1563563, SORT1, CFDP1, PRNP	755	338	12092	1.8006	0.852035	0.0617066	1.05897
GOTERM_BP_FAT	GO:0009991~response to extracellular stimulus	35	0.0844411	5.903234419046585E-4	ARSB, LDHA, NUAK2, LOC503477, ASGR1, LOC365605, FOS, LOC366627, UGT1A7C, ANGPT1, LOC290412, SUOX, SOCS3, LOC366355, UGT1A1, NCOA1, PKM2, HSD11B2, ADSL, RBP4, CCL2, AHCY, ASS1, PFKFB1, HMGCS1, ASNS, LOC500370, UGT1A6, LOC502220, UGT1A9, UGT1A8, UGT1A3, ALB, UGT1A2, UGT1A5, HSPA5, ACSL4, BCKDHA, FADS1, TGFBR2, BCKDHB, AXL, IGF1, RGD1561179, LEP, CDKN1A, LOC363813, TFRC, LOC502627, LOC290503, LOC681…	755	302	12092	1.85615	0.8543	0.0602446	1.06747
GOTERM_BP_FAT	GO:0060548~negative regulation of cell death	38	0.0916789	6.183691723528769E-4	TRAF2, CCL2, NUAK2, SNCB, WFS1, KITLG, NFKBIA, ASNS, NR3C1, ELK3, ITSN1, TIMP1, MSX2, KRAS, AKT1S1, FNTA, HSPA2, ALB, AGT, LOC501602, CABC1, HSPA5, RGD1561890, NKX2-5, CRYAB, TGFBR1, LOC295142, IGF1, BIRC3, LOC289172, DAPK1, ATF5, MNAT1, ALOX15, BCL2A1D, CDKN1A, GNAQ, PPID, PSEN2, RGD1563563, SORT1, CFDP1, PRNP	755	339	12092	1.79529	0.867045	0.0611077	1.11791
GOTERM_BP_FAT	GO:0016042~lipid catabolic process	20	0.0482521	6.347230092878763E-4	PLD3, PLA2G16, LIPA, CPT2, GM2A, ENPP2, EHHADH, PLBD1, ECHS1, CRAT, PNPLA3, HADHA, ACOX3, LEP, ACOT7, AKR1C18, PLA2G2A, PLA1A, PCCB, PCCA	755	134	12092	2.39043	0.873956	0.0608324	1.14732
GOTERM_BP_FAT	GO:0006461~protein complex assembly	44	0.106155	6.959089858118057E-4	XPO1, ATL3, POLR2HL, NDUFAF3, NDUFS7, PRKAR2A, ANGPT1, OGT, STX4, MYH1, CRYAB, ALDH5A1, MYH2, RGD1565904, TMEM70, PFKM, RGD1559671, TNNT3, THEM2, RRM2, NCOA6, ADSL, TUBA4A, VAMP3, PRNP, TNFAIP1, SPAST, POLR2H, CAV2, TRAF2, BLM, DIAPH1, FKBP4, CALR, FGB, IVD, PRKAA2, SHMT2, LOC683435, MAP2K1, TAF5, LOC689162, TRIM27, BIRC3, ANXA5, MED31, COG4, MNAT1, PSMG1, THRAP3	755	415	12092	1.69807	0.896775	0.064608	1.25726
GOTERM_BP_FAT	GO:0070271~protein complex biogenesis	44	0.106155	6.959089858118057E-4	XPO1, ATL3, POLR2HL, NDUFAF3, NDUFS7, PRKAR2A, ANGPT1, OGT, STX4, MYH1, CRYAB, ALDH5A1, MYH2, RGD1565904, TMEM70, PFKM, RGD1559671, TNNT3, THEM2, RRM2, NCOA6, ADSL, TUBA4A, VAMP3, PRNP, TNFAIP1, SPAST, POLR2H, CAV2, TRAF2, BLM, DIAPH1, FKBP4, CALR, FGB, IVD, PRKAA2, SHMT2, LOC683435, MAP2K1, TAF5, LOC689162, TRIM27, BIRC3, ANXA5, MED31, COG4, MNAT1, PSMG1, THRAP3	755	415	12092	1.69807	0.896775	0.064608	1.25726
GOTERM_BP_FAT	GO:0009081~branched chain family amino acid metabolic process	6	0.0144756	7.858264786752034E-4	BCKDHA, BCAT2, IVD, BCKDHB, HIBCH, HIBADH	755	13	12092	7.39195	0.923033	0.0706481	1.41861
GOTERM_BP_FAT	GO:0009063~cellular amino acid catabolic process	12	0.0289512	7.903541343335886E-4	BCKDHA, AHCY, BCAT2, BCKDHB, CDO1, LOC500370, MTHFD1, TDO2, LOC363813, GLS, HIBCH, PCCB, PCCA, CBS	755	58	12092	3.31363	0.924162	0.069137	1.42673
GOTERM_BP_FAT	GO:0031100~organ regeneration	12	0.0289512	7.903541343335886E-4	CCL2, SOCS3, TGFBR1, PFKFB1, TGFBR2, AXL, LPIN1, RGD1561179, CDK2, CDKN1A, PKM2, LOC290503, SHC1, ANGPT1, LOC681135, LOC290412, LOC499261	755	58	12092	3.31363	0.924162	0.069137	1.42673
GOTERM_BP_FAT	GO:0007030~Golgi organization	7	0.0168882	0.00104864	COG4, MAP2K1, BHLHA15, ATL3, NSFL1C, COG2, KIFC3	755	20	12092	5.60556	0.967368	0.0883499	1.8888
GOTERM_BP_FAT	GO:0046165~alcohol biosynthetic process	10	0.024126	0.00133659	RGD1560581, LOC301496, LOC680538, LOC499435, PGAM2, RGD1564958, LOC366395, LOC297785, LOC366094, LOC303448, LOC315007, RGD1565891, LOC313297, LOC366623, H2AFX, LOC362405, LOC499543, LOC366296, RGD1562458, RGD1565735, LOC500424, LOC308287, LOC361904, LOC362225, LOC501595, RGD1564688, LOC364532, RGD1561435, RGD1565801, LOC366637, LOC305630, RBP4, LOC313443, GNE, LOC294903, LOC364158, RGD1563601, TP…	755	44	12092	3.63998	0.987258	0.108466	2.40152
GOTERM_BP_FAT	GO:0006916~anti-apoptosis	20	0.0482521	0.00166085	CCL2, CRYAB, TGFBR1, LOC295142, IGF1, NFKBIA, NR3C1, BIRC3, LOC289172, DAPK1, ATF5, ALOX15, BCL2A1D, AKT1S1, HSPA2, GNAQ, PPID, RGD1563563, CFDP1, LOC501602, HSPA5, PRNP, RGD1561890, NKX2-5	755	145	12092	2.20909	0.995583	0.129799	2.97586
GOTERM_BP_FAT	GO:0034637~cellular carbohydrate biosynthetic process	12	0.0289512	0.00208887	RGD1560581, LOC301496, LOC680538, LOC499435, PGAM2, RGD1564958, LOC366395, LOC297785, LOC366094, LOC303448, LOC315007, RGD1565891, LOC366623, LOC313297, LOC362405, LOC499543, LOC366296, RGD1562458, RGD1565735, LOC500424, LOC308287, LOC361904, LOC362225, LOC501595, RGD1564688, RGD1561435, LOC364532, RGD1565801, LOC366637, LOC305630, RBP4, LOC313443, GNE, LOC294903, LOC364158, RGD1563601, TPI1, GYS…	755	65	12092	2.95678	0.998909	0.156778	3.7291
GOTERM_BP_FAT	GO:0051789~response to protein stimulus	15	0.0361891	0.00218497	EGR1, KLF10, DEK, NR3C1, DERL3, TTC3, MSX2, FOS, FNTA, HSPA2, GIPR, MAPK9, CD4, UBXN4, CYR61	755	95	12092	2.52883	0.999203	0.159727	3.89746
GOTERM_BP_FAT	GO:0006105~succinate metabolic process	5	0.012063	0.0023256	SDHB, SUCLG2, ALDH5A1, SUCLG1, SUCLA2	755	10	12092	8.00795	0.999497	0.165424	4.14332
GOTERM_BP_FAT	GO:0009310~amine catabolic process	12	0.0289512	0.00236875	BCKDHA, AHCY, BCAT2, BCKDHB, CDO1, LOC500370, MTHFD1, TDO2, LOC363813, GLS, HIBCH, PCCB, PCCA, CBS	755	66	12092	2.91198	0.999563	0.164653	4.21866
GOTERM_BP_FAT	GO:0043648~dicarboxylic acid metabolic process	9	0.0217134	0.00240715	SDHB, ME3, SUCLG2, ALDH5A1, SUCLG1, IDH3B, GRHPR, SUCLA2, MDH2	755	39	12092	3.69598	0.999615	0.16362	4.28563
GOTERM_BP_FAT	GO:0016051~carbohydrate biosynthetic process	15	0.0361891	0.00241518	RGD1560581, LOC301496, LOC680538, LOC499435, PGAM2, RGD1564958, LOC366395, LOC297785, LOC366094, LOC303448, LOC315007, RGD1565891, LOC313297, LOC366623, H2AFX, LOC362405, LOC499543, LOC366296, RGD1562458, RGD1565735, LOC500424, LOC308287, LOC361904, LOC362225, LOC501595, RGD1564688, LOC364532, RGD1561435, RGD1565801, LOC366637, LOC305630, RBP4, LOC313443, GNE, LOC294903, LOC364158, RGD1563601, TP…	755	96	12092	2.50248	0.999625	0.160782	4.29963
GOTERM_BP_FAT	GO:0051187~cofactor catabolic process	8	0.0193008	0.00250766	SUCLG2, SUCLG1, IDH3B, ALDH1L2, UGT1A1, SDHB, UGT1A6, UGT1A9, UGT1A8, UGT1A7C, UGT1A3, UGT1A2, UGT1A5, SUCLA2, MDH2	755	31	12092	4.13313	0.999723	0.163099	4.46076
GOTERM_BP_FAT	GO:0031667~response to nutrient levels	31	0.0747907	0.00288843	ARSB, LDHA, NUAK2, LOC503477, LOC365605, LOC366627, UGT1A7C, ANGPT1, LOC290412, SUOX, SOCS3, LOC366355, UGT1A1, NCOA1, PKM2, HSD11B2, ADSL, RBP4, AHCY, CCL2, ASS1, PFKFB1, HMGCS1, ASNS, LOC500370, UGT1A6, LOC502220, UGT1A9, UGT1A8, UGT1A3, ALB, UGT1A2, UGT1A5, HSPA5, ACSL4, BCKDHA, FADS1, TGFBR2, BCKDHB, IGF1, RGD1561179, LEP, LOC363813, TFRC, LOC502627, LOC290503, LOC681135, LOC499261, DPYD, IGF…	755	282	12092	1.76061	0.99992	0.181891	5.1214
GOTERM_BP_FAT	GO:0006790~sulfur metabolic process	16	0.0386017	0.00335041	DNMT3A, GSTA3, AHCY, MAT2A, NDST1, ALDH5A1, RGD1560523, IGF1, GSTT2, CDO1, LOC500370, CSGALNACT1, MTHFD1, LOC363813, GSTK1, HS6ST1, LIAS, CBS	755	110	12092	2.32958	0.999982	0.203932	5.91718
GOTERM_BP_FAT	GO:0008202~steroid metabolic process	21	0.0506647	0.00398643	CYP51, FECH, LIPA, LDLR, HSD17B1, SULT2A2, SULT2AL1, HMGCS1, NR3C1, TIMP1, LEP, ACBD3, STARD5, AKR1C18, SQLE, LCAT, DHCR7, INSIG1, HSD17B6, HSD11B2, PRKAA2, LOC688922	755	168	12092	2.00199	0.999998	0.233494	7.00241
GOTERM_BP_FAT	GO:0043933~macromolecular complex subunit organization	53	0.127868	0.00431737	LOC684773, XPO1, HIST2H2AA3, ATL3, CTCF, POLR2HL, NDUFAF3, NDUFS7, PRKAR2A, LCAT, HIST3H2A, ANGPT1, OGT, LOC682543, STX4, FECH, MTERF, MYH1, ALDH5A1, CRYAB, MYH2, RGD1565904, TMEM70, PFKM, RGD1559671, TNNT3, THEM2, RRM2, NCOA6, ADSL, TUBA4A, VAMP3, PRNP, SPAST, TNFAIP1, POLR2H, CAV2, TRAF2, LOC306962, BLM, DIAPH1, LOC682560, FKBP4, LOC684807, CALR, IVD, FGB, LOC502125, PRKAA2, SHMT2, LOC683435, M…	755	576	12092	1.47368	0.999999	0.245934	7.56241
GOTERM_BP_FAT	GO:0009109~coenzyme catabolic process	7	0.0168882	0.00452121	SDHB, SUCLG2, SUCLG1, IDH3B, ALDH1L2, SUCLA2, MDH2	755	26	12092	4.31197	1	0.251614	7.90574
GOTERM_BP_FAT	GO:0044242~cellular lipid catabolic process	12	0.0289512	0.00475009	LEP, ACOT7, CPT2, GM2A, EHHADH, ECHS1, CRAT, PNPLA3, PCCB, PCCA, HADHA, ACOX3	755	72	12092	2.66932	1	0.258208	8.28982
GOTERM_BP_FAT	GO:0016071~mRNA metabolic process	27	0.0651403	0.00493975	POLR2H, NCBP1, EIF2C2, SIAHBP1, TRA2A, CWC15, SYNCRIP, RBM8, POLR2HL, XAB2, ZFP36L2, PLRG1, DNAJB11, SFRS10, DDX20, HNRNPC, LOC310177, CSTF3, GM672, CEBPG, CUGBP2, RGD1565904, QK, DDX39, ROD1, HNRNPUL1, PNRC2, CPSF2, THOC1	755	243	12092	1.77954	1	0.262715	8.60694
GOTERM_BP_FAT	GO:0010035~response to inorganic substance	29	0.0699655	0.00503295	D2HGDH, LDHA, ASS1, TNNC1, PGAM2, NR3C1, LOC503477, SRC, ALDH3A2, LOC365605, FOS, LOC502220, FNTA, LOC366627, FGB, ALB, LCAT, SERPINE1, SFRS10, SHC1, MB, GSTA3, CRYAB, LOC366355, CDK2, TNNT3, MNAT1, SDC1, CDKN1A, TFRC, GIPR, LOC502627, MAPK9, IGFBP2, PRNP, LOC364462	755	268	12092	1.73306	1	0.262726	8.76238
GOTERM_BP_FAT	GO:0046364~monosaccharide biosynthetic process	8	0.0193008	0.00516266	RGD1560581, LOC301496, LOC680538, LOC499435, PGAM2, RGD1564958, LOC366395, LOC297785, LOC366094, LOC303448, LOC315007, RGD1565891, LOC313297, LOC366623, LOC362405, LOC499543, LOC366296, RGD1562458, RGD1565735, LOC500424, LOC308287, LOC361904, LOC362225, LOC501595, RGD1564688, LOC364532, RGD1561435, RGD1565801, LOC366637, LOC305630, RBP4, LOC313443, GNE, LOC294903, LOC364158, RGD1563601, TPI1, RGD…	755	35	12092	3.66078	1	0.264339	8.97832
GOTERM_BP_FAT	GO:0006090~pyruvate metabolic process	9	0.0217134	0.00526835	LOC301496, RGD1560581, LOC680538, LDHA, LOC499435, PGAM2, RGD1564958, PDHB, LOC366395, LOC366094, LOC297785, LOC303448, LOC366627, LOC315007, RGD1565891, LOC366623, LOC313297, LOC362405, LOC499543, LOC366296, RGD1562458, RGD1565735, LOC500424, LOC308287, LOC361904, LOC362225, RGD1564688, LOC501595, RGD1561435, LOC364532, RGD1565801, LOC366637, LOC305630, RBP4, LOC313443, ME3, LOC294903, LOC364158…	755	44	12092	3.27598	1	0.264859	9.15391
GOTERM_BP_FAT	GO:0009060~aerobic respiration	7	0.0168882	0.00551214	SDHB, SUCLG2, SUCLG1, ADSL, IDH3B, SUCLA2, MDH2	755	27	12092	4.15227	1	0.271175	9.55771
GOTERM_BP_FAT	GO:0065003~macromolecular complex assembly	50	0.12063	0.00575655	LOC684773, XPO1, HIST2H2AA3, ATL3, POLR2HL, NDUFAF3, NDUFS7, PRKAR2A, HIST3H2A, ANGPT1, OGT, LOC682543, STX4, FECH, MYH1, CRYAB, ALDH5A1, MYH2, RGD1565904, TMEM70, PFKM, RGD1559671, TNNT3, THEM2, RRM2, NCOA6, ADSL, TUBA4A, VAMP3, PRNP, SPAST, TNFAIP1, POLR2H, CAV2, TRAF2, LOC306962, BLM, DIAPH1, LOC682560, FKBP4, LOC684807, CALR, IVD, FGB, LOC502125, PRKAA2, SHMT2, LOC683435, MAP2K1, LOC689162, T…	755	544	12092	1.47205	1	0.27725	9.96084
GOTERM_BP_FAT	GO:0043434~response to peptide hormone stimulus	25	0.0603151	0.0059495	RBP4, ASS1, PFKFB1, HMGCS1, TIMP4, TIMP1, INSIG1, SHC1, LOC290412, LOC688922, AKT3, NR1H3, INPPL1, SOCS3, FADS1, PTPRN, CDO1, LPIN1, RGD1561179, CDK2, LEP, TNFSF10, SERPINA3M, ATP2A2, PKM2, LRP6, SORT1, LOC290503, HSD11B2, LOC681135, LOC499261	755	222	12092	1.80359	1	0.281018	10.2779
GOTERM_BP_FAT	GO:0048514~blood vessel morphogenesis	22	0.0530773	0.00597812	RTN4, PTPRJ, EFNA1, TGFBR1, IL18, TGFBR2, ANPEP, IL15, ELK3, MMP14, QK, BAK1, ITGAV, GLMN, RHOB, ANGPT1, HS6ST1, SHC1, SOX17, PLXND1, NKX2-5, CYR61	755	186	12092	1.89435	1	0.278184	10.3248
GOTERM_BP_FAT	GO:0031099~regeneration	16	0.0386017	0.00601647	INA, CCL2, SOCS3, TGFBR1, TGFBR2, PFKFB1, AXL, IGF1, LPIN1, CDK2, RGD1561179, CDKN1A, PKM2, SERPINE1, LOC290503, ANGPT1, SHC1, LOC681135, PGCP, LOC290412, LOC499261	755	117	12092	2.19021	1	0.275813	10.3877
GOTERM_BP_FAT	GO:0051259~protein oligomerization	24	0.0579025	0.00634096	TRAF2, CAV2, BLM, ATL3, PRKAR2A, IVD, ANGPT1, PRKAA2, OGT, SHMT2, MAP2K1, CRYAB, ALDH5A1, TRIM27, PFKM, ANXA5, BIRC3, RGD1559671, TNNT3, THEM2, RRM2, ADSL, PRNP, SPAST, TNFAIP1	755	211	12092	1.82171	1	0.284432	10.9179
GOTERM_BP_FAT	GO:0050881~musculoskeletal movement	6	0.0144756	0.00657472	TNNT3, TNNT1, TNNC2, TNNC1, MB, TNNI2	755	20	12092	4.80477	1	0.289331	11.298
GOTERM_BP_FAT	GO:0050879~multicellular organismal movement	6	0.0144756	0.00657472	TNNT3, TNNT1, TNNC2, TNNC1, MB, TNNI2	755	20	12092	4.80477	1	0.289331	11.298
GOTERM_BP_FAT	GO:0009083~branched chain family amino acid catabolic process	4	0.00965041	0.00699182	BCKDHA, BCAT2, BCKDHB, HIBCH	755	7	12092	9.15194	1	0.300658	11.9724
GOTERM_BP_FAT	GO:0019216~regulation of lipid metabolic process	16	0.0386017	0.00703163	CYP51, CPT1B, CPT2, ACACB, RB1, NR3C1, VAV2, NIACR1, LEP, AKR1C18, DHCR7, AGT, INSIG1, MAPK9, PRKAA2, LOC688922, NR1H3	755	119	12092	2.1534	1	0.298214	12.0365
GOTERM_BP_FAT	GO:0016052~carbohydrate catabolic process	14	0.0337764	0.00767594	LOC301496, RGD1560581, LOC680538, LDHA, LOC499435, PGAM2, RGD1564958, HIBADH, PDHB, LOC366395, LOC366094, LOC297785, LOC303448, LOC366627, LOC315007, RGD1565891, LOC366623, LOC313297, LOC362405, LOC499543, LOC366296, RGD1562458, RGD1565735, LOC500424, LOC308287, LOC361904, LOC362225, RGD1564688, LOC501595, RGD1561435, LOC364532, RGD1565801, LOC366637, LOC305630, MDH2, LOC313443, LOC294903, LOC364…	755	98	12092	2.28798	1	0.316713	13.0681
GOTERM_BP_FAT	GO:0042981~regulation of apoptosis	59	0.142344	0.00801694	LDHA, NUAK2, SNCB, WFS1, JAG2, LOC503477, ITSN1, CRADD, LOC365605, MAGED1, BAK1, FNTA, LOC366627, DDX20, DEPDC6, CRYAB, LOC295142, LOC681486, LOC366355, STK4, LOC289172, DAPK1, ALOX15, GNAQ, RGD1563563, PSEN2, MAPK9, SORT1, PRNP, TRAF2, CCL2, APH1A, C6, APH1B, PRKDC, KITLG, NFKBIA, ASNS, NR3C1, ELK3, FEM1B, SRC, TIMP1, MSX2, LOC502220, KRAS, AKT1S1, HSPA2, ALB, AGT, LOC501602, HSPA5, CABC1, NKX2-…	755	677	12092	1.39577	1	0.324222	13.6095
GOTERM_BP_FAT	GO:0008380~RNA splicing	21	0.0506647	0.00805035	POLR2H, TSEN54, CSTF3, SIAHBP1, CWC15, CUGBP2, TRA2A, RGD1565904, SYNCRIP, TRPT1, POLR2HL, RBM8, XAB2, QK, DDX39, PLRG1, HNRNPUL1, SFRS10, DDX20, HNRNPC, CPSF2, LOC310177, THOC1	755	179	12092	1.87896	1	0.321413	13.6623
GOTERM_BP_FAT	GO:0048278~vesicle docking	6	0.0144756	0.00819448	CAV2, STX4, SCFD1, EXOC5, EXOC6B	755	21	12092	4.57597	1	0.322261	13.89
GOTERM_BP_FAT	GO:0051028~mRNA transport	10	0.024126	0.00823911	XPO1, DDX39, NCBP1, NUP88, NXF1, RBM8, LRPPRC, QK, THOC1	755	57	12092	2.80981	1	0.319912	13.9604
GOTERM_BP_FAT	GO:0032386~regulation of intracellular transport	10	0.024126	0.00823911	TNNT3, SCFD1, RGD1561897, NEDD4, CRYAB, TNNC1, TGFBR1, NFKBIA, MYLK2, UHMK1, PTPN11	755	57	12092	2.80981	1	0.319912	13.9604
GOTERM_BP_FAT	GO:0032868~response to insulin stimulus	17	0.0410143	0.00854624	RBP4, SOCS3, INPPL1, FADS1, PFKFB1, PTPRN, LPIN1, CDK2, RGD1561179, LEP, TNFSF10, PKM2, INSIG1, HSD11B2, LOC290503, SORT1, SHC1, LOC681135, LOC290412, LOC499261, LOC688922, AKT3, NR1H3	755	133	12092	2.04714	1	0.325871	14.4434
GOTERM_BP_FAT	GO:0016125~sterol metabolic process	12	0.0289512	0.0087243	CYP51, LEP, LIPA, FECH, LDLR, SQLE, DHCR7, LCAT, INSIG1, HMGCS1, PRKAA2, LOC688922	755	78	12092	2.46398	1	0.327662	14.7223
GOTERM_BP_FAT	GO:0007010~cytoskeleton organization	32	0.0772033	0.00888968	DYNC1LI1, NUAK2, SSH1, AP1G1, DIAPH1, PDLIM3, RGD1308350, CALR, VILL, LOC300963, KRAS, KATNA1, SHC1, PLS3, INA, TAOK2, MYH1, CRYAB, MYH2, TBCE, MYLPF, PCM1, LPIN1, SMC3, PPP1R9B, TNNT3, NCK2, CDC42BPA, OPHN1, TNFAIP1, SPAST, SGCB	755	318	12092	1.61166	1	0.329017	14.9805
GOTERM_BP_FAT	GO:0001558~regulation of cell growth	20	0.0482521	0.009048	RTN4, EXTL3, LMX1B, CRYAB, SOCS3, TGFBR1, FLT4, IL9, IGF1, MYLPF, PRKCDBP, DPYSL2, RERG, PPP1R9B, ALOX15, CDKN1A, KAZALD1, AGT, IGFBP2, CYR61	755	169	12092	1.89537	1	0.330123	15.2269
GOTERM_BP_FAT	GO:0001525~angiogenesis	16	0.0386017	0.00947177	RTN4, EFNA1, IL18, TGFBR2, ANPEP, IL15, ELK3, MMP14, ITGAV, RHOB, SHC1, HS6ST1, ANGPT1, SOX17, PLXND1, CYR61	755	123	12092	2.08337	1	0.338948	15.8834
GOTERM_BP_FAT	GO:0006396~RNA processing	35	0.0844411	0.0100005	POLR2H, NCBP1, EIF2C2, SIAHBP1, CWC15, TRA2A, SYNCRIP, TRPT1, RBM8, INTS3, POLR2HL, XAB2, IMP3, PLRG1, INTS5, INTS4, SFRS10, DDX20, HNRNPC, LOC310177, TSEN54, CSTF3, CUGBP2, CCNL1, RGD1565904, EXOSC3, SSB, FBL, QK, DDX39, NOP2, LOC500881, LOC367748, ROD1, HNRNPUL1, TRMT12, DUS4L, CPSF2, THOC1	755	360	12092	1.5571	1	0.350396	16.6957
GOTERM_BP_FAT	GO:0006099~tricarboxylic acid cycle	6	0.0144756	0.0100712	SDHB, SUCLG2, SUCLG1, IDH3B, SUCLA2, MDH2	755	22	12092	4.36797	1	0.34872	16.8038
GOTERM_BP_FAT	GO:0030029~actin filament-based process	21	0.0506647	0.0101781	NUAK2, MYH1, SSH1, TAOK2, DIAPH1, MYH2, PDLIM3, MYLPF, RGD1308350, CALR, LPIN1, TPM1, PPP1R9B, TNNT3, NCK2, KRAS, CDC42BPA, OPHN1, SHC1, PLS3, TNFAIP1	755	183	12092	1.83789	1	0.348082	16.967
GOTERM_BP_FAT	GO:0046890~regulation of lipid biosynthetic process	9	0.0217134	0.0101988	CYP51, LEP, AKR1C18, AGT, DHCR7, INSIG1, MAPK9, NR3C1, LOC688922, NR1H3	755	49	12092	2.94169	1	0.345107	16.9985
GOTERM_BP_FAT	GO:0008652~cellular amino acid biosynthetic process	9	0.0217134	0.0101988	MTHFD1, SHMT2, BCAT2, MAT2A, ASS1, RGD1560523, THNSL2, ASNS, PSAT1, CBS	755	49	12092	2.94169	1	0.345107	16.9985
GOTERM_BP_FAT	GO:0043067~regulation of programmed cell death	59	0.142344	0.0102478	LDHA, NUAK2, SNCB, WFS1, JAG2, LOC503477, ITSN1, CRADD, LOC365605, MAGED1, BAK1, FNTA, LOC366627, DDX20, DEPDC6, CRYAB, LOC295142, LOC681486, LOC366355, STK4, LOC289172, DAPK1, ALOX15, GNAQ, RGD1563563, PSEN2, MAPK9, SORT1, PRNP, TRAF2, CCL2, APH1A, C6, APH1B, PRKDC, KITLG, NFKBIA, ASNS, NR3C1, ELK3, FEM1B, SRC, TIMP1, MSX2, LOC502220, KRAS, AKT1S1, HSPA2, ALB, AGT, LOC501602, HSPA5, CABC1, NKX2-…	755	686	12092	1.37746	1	0.34296	17.0731
GOTERM_BP_FAT	GO:0000098~sulfur amino acid catabolic process	3	0.00723781	0.0111669	AHCY, LOC363813, CDO1, LOC500370, CBS	755	3	12092	16.0159	1	0.363799	18.4616
GOTERM_BP_FAT	GO:0032971~regulation of muscle filament sliding	3	0.00723781	0.0111669	TNNT3, TNNC1, MYLK2	755	3	12092	16.0159	1	0.363799	18.4616
GOTERM_BP_FAT	GO:0010941~regulation of cell death	59	0.142344	0.0112772	LDHA, NUAK2, SNCB, WFS1, JAG2, LOC503477, ITSN1, CRADD, LOC365605, MAGED1, BAK1, FNTA, LOC366627, DDX20, DEPDC6, CRYAB, LOC295142, LOC681486, LOC366355, STK4, LOC289172, DAPK1, ALOX15, GNAQ, RGD1563563, PSEN2, MAPK9, SORT1, PRNP, TRAF2, CCL2, APH1A, C6, APH1B, PRKDC, KITLG, NFKBIA, ASNS, NR3C1, ELK3, FEM1B, SRC, TIMP1, MSX2, LOC502220, KRAS, AKT1S1, HSPA2, ALB, AGT, LOC501602, HSPA5, CABC1, NKX2-…	755	689	12092	1.37146	1	0.363111	18.6267
GOTERM_BP_FAT	GO:0040008~regulation of growth	30	0.0723781	0.0113881	RTN4, RBP4, EXTL3, HSF1, AGT, SHC1, CYR61, LMX1B, SOCS3, CRYAB, TGFBR1, FLT4, IL9, TGFBR2, ATRN, ARMC10, IGF1, MYLPF, PRKCDBP, DPYSL2, PTPN11, RERG, LEP, PPP1R9B, ALOX15, CDKN1A, ADRB1, RGD1564855, KAZALD1, RUVBL1, IGFBP2	755	298	12092	1.61234	1	0.362458	18.7925
GOTERM_BP_FAT	GO:0046356~acetyl-CoA catabolic process	6	0.0144756	0.0122226	SDHB, SUCLG2, SUCLG1, IDH3B, SUCLA2, MDH2	755	23	12092	4.17806	1	0.379711	20.0293
GOTERM_BP_FAT	GO:0060047~heart contraction	6	0.0144756	0.0122226	TNNT3, TNNC1, MYL1, PSEN2, MYLPF, CABC1, TPM1	755	23	12092	4.17806	1	0.379711	20.0293
GOTERM_BP_FAT	GO:0003015~heart process	6	0.0144756	0.0122226	TNNT3, TNNC1, MYL1, PSEN2, MYLPF, CABC1, TPM1	755	23	12092	4.17806	1	0.379711	20.0293
GOTERM_BP_FAT	GO:0034440~lipid oxidation	8	0.0193008	0.0124918	GCDH, ALOX15, CPT2, EHHADH, ECHS1, CRAT, HADHA, ACOX3	755	41	12092	3.12505	1	0.382707	20.4245
GOTERM_BP_FAT	GO:0019395~fatty acid oxidation	8	0.0193008	0.0124918	GCDH, ALOX15, CPT2, EHHADH, ECHS1, CRAT, HADHA, ACOX3	755	41	12092	3.12505	1	0.382707	20.4245
GOTERM_BP_FAT	GO:0030036~actin cytoskeleton organization	20	0.0482521	0.0128744	NUAK2, MYH1, SSH1, TAOK2, DIAPH1, MYH2, PDLIM3, MYLPF, RGD1308350, CALR, LPIN1, PPP1R9B, TNNT3, NCK2, KRAS, CDC42BPA, OPHN1, SHC1, PLS3, TNFAIP1	755	175	12092	1.83039	1	0.388291	20.9829
GOTERM_BP_FAT	GO:0044275~cellular carbohydrate catabolic process	11	0.0265386	0.0134164	LOC301496, RGD1560581, LOC680538, LDHA, LOC499435, PGAM2, RGD1564958, HIBADH, PDHB, LOC366395, LOC366094, LOC297785, LOC303448, LOC366627, LOC315007, RGD1565891, LOC366623, LOC313297, LOC362405, LOC499543, LOC366296, RGD1562458, RGD1565735, LOC500424, LOC308287, LOC361904, LOC362225, RGD1564688, LOC501595, RGD1561435, LOC364532, RGD1565801, LOC366637, LOC305630, MDH2, LOC313443, LOC294903, LOC364…	755	72	12092	2.44687	1	0.397364	21.7677
GOTERM_BP_FAT	GO:0008203~cholesterol metabolic process	11	0.0265386	0.0134164	CYP51, LEP, FECH, LDLR, SQLE, DHCR7, LCAT, INSIG1, HMGCS1, PRKAA2, LOC688922	755	72	12092	2.44687	1	0.397364	21.7677
GOTERM_BP_FAT	GO:0006091~generation of precursor metabolites and energy	25	0.0603151	0.0135483	RGD1560581, LOC301496, LOC680538, LDHA, LOC499435, PGAM2, RGD1564958, PDHB, LOC366395, LOC366094, LOC297785, LOC303448, LOC366627, LOC315007, RGD1565891, LOC366623, LOC313297, LOC362405, LOC499543, LOC366296, RGD1562458, RGD1565735, LOC308287, LOC500424, LOC361904, SUCLG2, SUCLG1, LOC362225, RGD1564688, LOC501595, RGD1561435, LOC364532, RGD1565801, ADSL, LOC366637, LOC305630, MDH2, LOC313443, LOC…	755	238	12092	1.68234	1	0.396882	21.9576
GOTERM_BP_FAT	GO:0060711~labyrinthine layer development	7	0.0168882	0.0150183	FBXW8, MAP2K1, SOCS3, NCOA6, SPINT1, HS6ST1, CYR61	755	33	12092	3.39731	1	0.425711	24.0445
GOTERM_BP_FAT	GO:0015980~energy derivation by oxidation of organic compounds	14	0.0337764	0.0155345	COX8B, ALDH5A1, PHKG1, SUCLG2, SUCLG1, IDH3B, LEP, SDHB, PYGM, PYGL, ADSL, GYS2, SUCLA2, MDH2	755	107	12092	2.09554	1	0.433035	24.7646
GOTERM_BP_FAT	GO:0044057~regulation of system process	31	0.0747907	0.0158455	CCL2, TNNC1, PTGS1, PXK, SDC4, ANXA6, KRAS, HSPA2, AGT, GUCY1A3, SHC1, CABC1, NKX2-5, HRC, EGR1, MAP2K1, MYLK2, ATP1A2, NIACR1, PTPN11, TNNI2, LAMA2, LEP, TNNT3, TNNT1, ADRB1, ATP2A2, GLS, PSEN2, RAB5A, CASQ1	755	319	12092	1.5564	1	0.435914	25.1955
GOTERM_BP_FAT	GO:0009309~amine biosynthetic process	12	0.0289512	0.0161706	SHMT2, BCAT2, SRM, ASS1, MAT2A, RGD1560523, ASNS, BBOX1, MTHFD1, THNSL2, PSAT1, AMD1, CBS	755	85	12092	2.26107	1	0.439004	25.6434
GOTERM_BP_FAT	GO:0050657~nucleic acid transport	10	0.024126	0.0171551	XPO1, DDX39, NCBP1, NUP88, NXF1, RBM8, LRPPRC, QK, THOC1	755	64	12092	2.50248	1	0.454985	26.9841
GOTERM_BP_FAT	GO:0051236~establishment of RNA localization	10	0.024126	0.0171551	XPO1, DDX39, NCBP1, NUP88, NXF1, RBM8, LRPPRC, QK, THOC1	755	64	12092	2.50248	1	0.454985	26.9841
GOTERM_BP_FAT	GO:0050658~RNA transport	10	0.024126	0.0171551	XPO1, DDX39, NCBP1, NUP88, NXF1, RBM8, LRPPRC, QK, THOC1	755	64	12092	2.50248	1	0.454985	26.9841
GOTERM_BP_FAT	GO:0010565~regulation of cellular ketone metabolic process	10	0.024126	0.0171551	LEP, CPT1B, CPT2, AGT, INSIG1, MAPK9, ACACB, PRKAA2, NR3C1, LOC688922, NR1H3	755	64	12092	2.50248	1	0.454985	26.9841
GOTERM_BP_FAT	GO:0006575~cellular amino acid derivative metabolic process	19	0.0458395	0.0172217	DNMT3A, GSTA3, AHCY, SRM, SNCB, MAT2A, ALDH5A1, RGD1560523, PADI2, GSTT2, CHPT1, BBOX1, LOC500370, TDO2, LOC363813, CKM, LY6E, LCAT, GSTK1, PCYOX1, AMD1	755	168	12092	1.81132	1	0.452742	27.0739
GOTERM_BP_FAT	GO:0009100~glycoprotein metabolic process	16	0.0386017	0.0173994	APH1A, FUT8, FUT11, IGF1, CSGALNACT1, NGLY1, MAN2A1, TRAK2, B3GNT6, PSEN2, LOC500918, DPM1, HS6ST1, H2AFX, CD4, OGT, B3GNT2, CABC1	755	132	12092	1.94132	1	0.452668	27.3132
GOTERM_BP_FAT	GO:0006695~cholesterol biosynthetic process	6	0.0144756	0.0174147	CYP51, DHCR7, INSIG1, HMGCS1, PRKAA2, LOC688922	755	25	12092	3.84381	1	0.449512	27.3338
GOTERM_BP_FAT	GO:0007584~response to nutrient	22	0.0530773	0.0179362	ARSB, RBP4, LDHA, CCL2, AHCY, ASS1, HMGCS1, LOC503477, LOC500370, LOC365605, UGT1A6, LOC502220, UGT1A9, UGT1A8, LOC366627, UGT1A7C, UGT1A3, UGT1A2, UGT1A5, ANGPT1, LOC290412, ACSL4, BCKDHA, SUOX, FADS1, TGFBR2, BCKDHB, LOC366355, UGT1A1, RGD1561179, NCOA1, LOC363813, TFRC, PKM2, LOC502627, ADSL, LOC290503, LOC681135, DPYD, LOC499261, IGFBP2, CBS, LOC364462	755	206	12092	1.71044	1	0.455915	28.0316
GOTERM_BP_FAT	GO:0009101~glycoprotein biosynthetic process	13	0.0313638	0.0185429	FUT8, FUT11, IGF1, CSGALNACT1, MAN2A1, TRAK2, B3GNT6, DPM1, CD4, H2AFX, HS6ST1, OGT, B3GNT2	755	98	12092	2.12456	1	0.463671	28.8353
GOTERM_BP_FAT	GO:0031668~cellular response to extracellular stimulus	10	0.024126	0.0188493	LDHA, NUAK2, FADS1, LOC366355, AXL, ASNS, LOC503477, LOC365605, ASGR1, FOS, LOC502220, CDKN1A, LOC366627, ALB, LOC502627, HSPA5, LOC364462	755	65	12092	2.46398	1	0.46581	29.2381
GOTERM_BP_FAT	GO:0006633~fatty acid biosynthetic process	11	0.0265386	0.0191343	FADS1, PTGS1, ACACA, ACACB, RGD1563601, LOC686661, QK, LOC691221, ALOX15, TPI1, LOC500959, LOC365156, SCD4, PRKAA2, SC5DL	755	76	12092	2.31809	1	0.46752	29.6107
GOTERM_BP_FAT	GO:0006096~glycolysis	8	0.0193008	0.0203528	LOC301496, RGD1560581, LOC680538, LDHA, LOC499435, PGAM2, RGD1564958, PDHB, LOC366395, LOC366094, LOC297785, LOC303448, LOC366627, LOC315007, RGD1565891, LOC366623, LOC313297, LOC362405, LOC499543, LOC366296, RGD1562458, RGD1565735, LOC500424, LOC308287, LOC361904, LOC362225, RGD1564688, LOC501595, RGD1561435, LOC364532, RGD1565801, LOC366637, LOC305630, MDH2, LOC313443, LOC294903, LOC364158, RGD…	755	45	12092	2.84727	1	0.485272	31.1831
GOTERM_BP_FAT	GO:0055008~cardiac muscle tissue morphogenesis	6	0.0144756	0.0204846	TNNT3, LY6E, TNNC1, MYLPF, MYLK2, NKX2-5	755	26	12092	3.69598	1	0.484134	31.3512
GOTERM_BP_FAT	GO:0060415~muscle tissue morphogenesis	6	0.0144756	0.0204846	TNNT3, LY6E, TNNC1, MYLPF, MYLK2, NKX2-5	755	26	12092	3.69598	1	0.484134	31.3512
GOTERM_BP_FAT	GO:0022406~membrane docking	6	0.0144756	0.0204846	CAV2, STX4, SCFD1, EXOC5, EXOC6B	755	26	12092	3.69598	1	0.484134	31.3512
GOTERM_BP_FAT	GO:0007585~respiratory gaseous exchange	6	0.0144756	0.0204846	ZFAND5, MAN2A1, FUT8, NDST1, TNNC1, TRAF4	755	26	12092	3.69598	1	0.484134	31.3512
GOTERM_BP_FAT	GO:0030258~lipid modification	10	0.024126	0.0206617	GCDH, ALOX15, CPT2, LCAT, EHHADH, SYNJ2, ECHS1, CRAT, HADHA, ACOX3	755	66	12092	2.42665	1	0.483773	31.5764
GOTERM_BP_FAT	GO:0006403~RNA localization	10	0.024126	0.0206617	XPO1, DDX39, NCBP1, NUP88, NXF1, RBM8, LRPPRC, QK, THOC1	755	66	12092	2.42665	1	0.483773	31.5764
GOTERM_BP_FAT	GO:0051646~mitochondrion localization	4	0.00965041	0.0208247	MSTO1, ALB, BHLHA15, SYNJ2	755	10	12092	6.40636	1	0.483186	31.7831
GOTERM_BP_FAT	GO:0006013~mannose metabolic process	4	0.00965041	0.0208247	MAN2A1, MAN2C1, DPM1, PMM1	755	10	12092	6.40636	1	0.483186	31.7831
GOTERM_BP_FAT	GO:0006350~transcription	57	0.137518	0.0209009	EIF2C2, LMO4, SIAHBP1, CTCF, POLR2HL, CNOT6, FEV, FOS, MAX, BHLHA15, PSIP1, ZFP426L, NFIL3, EGR1, MTERF, ZFP426, RGD1565904, CCNL1, RB1, PPARGC1B, HNRPDL, RGD1564855, NAB1, NCOA6, PRDM2, CAND1, RUVBL1, LRPPRC, POLR2H, TRIB3, CDC73, NR3C1, XAB2, ZFP110, TSC22D1, RPA1, NR1D1, TADA2L, PER1, PER3, VPS36, NR1H3, SSRP1, DNMT3A, KLF6, ESRRA, LOC683435, POLR3K, LOC689162, SUB1, TAF5, KLF10, CEBPG, ZFP709…	755	684	12092	1.33466	1	0.481183	31.8795
GOTERM_BP_FAT	GO:0048311~mitochondrion distribution	3	0.00723781	0.0214127	MSTO1, BHLHA15, SYNJ2	755	4	12092	12.0119	1	0.486294	32.5238
GOTERM_BP_FAT	GO:0044273~sulfur compound catabolic process	3	0.00723781	0.0214127	AHCY, LOC363813, CDO1, LOC500370, CBS	755	4	12092	12.0119	1	0.486294	32.5238
GOTERM_BP_FAT	GO:0006397~mRNA processing	22	0.0530773	0.0217489	POLR2H, NCBP1, CSTF3, EIF2C2, SIAHBP1, CWC15, CUGBP2, TRA2A, RGD1565904, SYNCRIP, POLR2HL, RBM8, XAB2, QK, DDX39, PLRG1, ROD1, HNRNPUL1, SFRS10, DDX20, HNRNPC, CPSF2, LOC310177, THOC1	755	210	12092	1.67786	1	0.488471	32.9438
GOTERM_BP_FAT	GO:0046907~intracellular transport	43	0.103742	0.0231008	ARL6IP1, XPO1, NCBP1, YWHAZ, CLTA, CPT2, AP1G1, NFKBIA, CALR, TPM1, BAK1, TRAK2, BHLHA15, COPB1, RHOB, AP3D1, RANBP2, TNPO1, HAP1, SEC23A, CPT1B, STX4, MAP2K1, SPIRE1, NXF1, BCAP31, KIF1C, TNNT3, DDX39, COG4, SCFD1, RPAIN, TOM1L2, NEDD4, PTTG1IP, BET1L, SORT1, MAPK9, GOSR2, VAMP1, SPAST, COG2, SSR3	755	492	12092	1.39976	1	0.506344	34.6082
GOTERM_BP_FAT	GO:0019319~hexose biosynthetic process	6	0.0144756	0.0238874	RGD1560581, LOC301496, LOC680538, LOC499435, PGAM2, RGD1564958, LOC366395, LOC297785, LOC366094, LOC303448, LOC315007, RGD1565891, LOC313297, LOC366623, LOC362405, LOC499543, LOC366296, RGD1562458, RGD1565735, LOC500424, LOC308287, LOC361904, LOC362225, LOC501595, RGD1564688, LOC364532, RGD1561435, RGD1565801, LOC366637, LOC305630, RBP4, LOC313443, LOC294903, LOC364158, RGD1563601, TPI1, RGD15644…	755	27	12092	3.55909	1	0.514971	35.5586
GOTERM_BP_FAT	GO:0006635~fatty acid beta-oxidation	6	0.0144756	0.0238874	CPT2, EHHADH, ECHS1, CRAT, HADHA, ACOX3	755	27	12092	3.55909	1	0.514971	35.5586
GOTERM_BP_FAT	GO:0006007~glucose catabolic process	9	0.0217134	0.0242016	LOC301496, RGD1560581, LOC680538, LDHA, LOC499435, PGAM2, RGD1564958, HIBADH, PDHB, LOC366395, LOC366094, LOC297785, LOC303448, LOC366627, LOC315007, RGD1565891, LOC366623, LOC313297, LOC362405, LOC499543, LOC366296, RGD1562458, RGD1565735, LOC500424, LOC308287, LOC361904, LOC362225, RGD1564688, LOC501595, RGD1561435, LOC364532, RGD1565801, LOC366637, LOC305630, MDH2, LOC313443, LOC294903, LOC364…	755	57	12092	2.52883	1	0.516409	35.9346
GOTERM_BP_FAT	GO:0043603~cellular amide metabolic process	9	0.0217134	0.0242016	LDHA, ASS1, LOC366355, IDH3B, PHF11, RGD1563601, LOC503477, HIBADH, LOC365605, TDO2, LOC502220, TPI1, LOC500959, LOC366627, LOC365156, LOC502627, MDH2, NAPRT1, LOC364462	755	57	12092	2.52883	1	0.516409	35.9346
GOTERM_BP_FAT	GO:0030097~hemopoiesis	23	0.0554899	0.0251829	LRRC8A, BLM, RGD1563606, JAG2, PRKDC, IL15, TPD52, TIMP1, RPA1, BAK1, POLM, CD4, CABC1, NKX2-5, MB, EGR1, FECH, CRIP2, CEBPG, TGFBR2, RB1, BCL2A1D, PSEN2, NCOA6, SLC25A38	755	226	12092	1.62994	1	0.527415	37.0954
GOTERM_BP_FAT	GO:0042325~regulation of phosphorylation	36	0.0868537	0.025499	TRAF2, BLM, EFNA1, PFKFB1, TRIB3, KITLG, ZEB2, SDC4, BAK1, SPRY2, PRKAR2A, KRAS, AKT1S1, AGT, LOC682784, CD4, SHC1, CABC1, FRS2, DEPDC6, FECH, TAOK2, MAP2K1, INPPL1, SOCS3, TGFBR1, TGFBR2, IGF1, RB1, VAV2, PTPN11, PPP1R9B, CDKN1A, PSEN2, GLMN, MAPK9, TNK2, CBS	755	399	12092	1.44504	1	0.528715	37.4651
GOTERM_BP_FAT	GO:0045935~positive regulation of nucleobase, nucleoside, nucleotide and nucleic acid metabolic process	51	0.123043	0.0260873	NCBP1, CTCF, MED21, FEV, FOS, BHLHA15, GUCY1A3, SHC1, EGR1, ZNF287, RB1, CDK2, PPARGC1B, EYA3, NCOA1, RFC1, NCOA6, GIPR, MAPK9, CAND1, KDM1, BLM, NFKBIA, KITLG, NR3C1, CALR, STAT6, RNF168, NKX2-5, ETV5, NR1H3, ZBTB7B, BCKDHA, KLF6, KLF7, ESRRA, LOC683435, LMX1B, MAP2K1, KLF13, LOC689162, TGFBR1, CEBPG, IGF1, AFF1, DDX5, TNNI2, MNAT1, ILF2, ETS2, THRAP3, UBXN7, NFIC, TBL1X	755	608	12092	1.34344	1	0.533765	38.1477
GOTERM_BP_FAT	GO:0060048~cardiac muscle contraction	5	0.012063	0.027432	TNNT3, TNNC1, MYL1, PSEN2, CABC1, TPM1	755	19	12092	4.21471	1	0.548828	39.6815
GOTERM_BP_FAT	GO:0019220~regulation of phosphate metabolic process	37	0.0892663	0.0275222	TRAF2, BLM, EFNA1, PFKFB1, TRIB3, KITLG, ZEB2, SDC4, BAK1, SPRY2, PRKAR2A, KRAS, AKT1S1, AGT, LOC682784, SHC1, CD4, CABC1, FRS2, DEPDC6, FECH, TAOK2, MAP2K1, INPPL1, SOCS3, TGFBR1, TGFBR2, IGF1, RB1, VAV2, PTPN11, PPP1R9B, CDKN1A, PSEN2, GLMN, MAPK9, PPP2R4, TNK2, CBS	755	415	12092	1.42792	1	0.546889	39.7831
GOTERM_BP_FAT	GO:0051174~regulation of phosphorus metabolic process	37	0.0892663	0.0275222	TRAF2, BLM, EFNA1, PFKFB1, TRIB3, KITLG, ZEB2, SDC4, BAK1, SPRY2, PRKAR2A, KRAS, AKT1S1, AGT, LOC682784, SHC1, CD4, CABC1, FRS2, DEPDC6, FECH, TAOK2, MAP2K1, INPPL1, SOCS3, TGFBR1, TGFBR2, IGF1, RB1, VAV2, PTPN11, PPP1R9B, CDKN1A, PSEN2, GLMN, MAPK9, PPP2R4, TNK2, CBS	755	415	12092	1.42792	1	0.546889	39.7831
GOTERM_BP_FAT	GO:0050810~regulation of steroid biosynthetic process	6	0.0144756	0.0276341	CYP51, LEP, AKR1C18, DHCR7, INSIG1, NR3C1, LOC688922	755	28	12092	3.43198	1	0.54526	39.9089
GOTERM_BP_FAT	GO:0042593~glucose homeostasis	8	0.0193008	0.0281426	RBP4, PYGL, BHLHA15, WFS1, SERPINE1, PFKM, PLS3, PTPN11	755	48	12092	2.66932	1	0.548815	40.4775
GOTERM_BP_FAT	GO:0033500~carbohydrate homeostasis	8	0.0193008	0.0281426	RBP4, PYGL, BHLHA15, WFS1, SERPINE1, PFKM, PLS3, PTPN11	755	48	12092	2.66932	1	0.548815	40.4775
GOTERM_BP_FAT	GO:0008610~lipid biosynthetic process	27	0.0651403	0.0282075	CYP51, GNE, HSD17B1, PTGS1, HMGCS1, RGD1563601, LOC686661, TIMP1, ACBD3, STARD5, TPI1, LCAT, DHCR7, INSIG1, SCD4, H2AFX, PRKAA2, LOC688922, FADS1, ACACA, ACACB, PNPLA3, CHPT1, QK, TPO1, LOC691221, ALOX15, LOC500959, LOC365156, DPM1, SC5DL	755	281	12092	1.53889	1	0.546599	40.5497
GOTERM_BP_FAT	GO:0070482~response to oxygen levels	21	0.0506647	0.0284056	LDHA, CCL2, AHCY, IL18, JAG2, LOC503477, XRCC1, LOC500370, LOC365605, LOC502220, LOC366627, ANGPT1, SHC1, CABC1, LOC290412, MB, SOCS3, TGFBR1, TGFBR2, LOC366355, MMP14, RGD1561179, SCFD1, CDKN1A, LOC363813, TFRC, PYGM, PKM2, PSEN2, LOC502627, HSD11B2, LOC290503, ADSL, LOC681135, LOC499261, LOC364462	755	203	12092	1.65682	1	0.546119	40.7696
GOTERM_BP_FAT	GO:0006887~exocytosis	14	0.0337764	0.0284091	YWHAZ, STX4, EXOC8, SYT5, LIN7C, MYO1F, ITSN1, ANXA4, RGD1564956, SCFD1, VAMP3, CHP, EXOC5, EXOC6B	755	116	12092	1.93295	1	0.543167	40.7735
GOTERM_BP_FAT	GO:0019218~regulation of steroid metabolic process	7	0.0168882	0.0288029	CYP51, LEP, AKR1C18, AGT, DHCR7, INSIG1, NR3C1, LOC688922	755	38	12092	2.9503	1	0.545197	41.2083
GOTERM_BP_FAT	GO:0051173~positive regulation of nitrogen compound metabolic process	52	0.125455	0.0289098	NCBP1, CTCF, MED21, FEV, FOS, BHLHA15, GUCY1A3, SHC1, EGR1, ZNF287, RB1, CDK2, PPARGC1B, EYA3, NCOA1, RFC1, NCOA6, GIPR, MAPK9, CAND1, KDM1, RT1-M3-1, BLM, NFKBIA, KITLG, NR3C1, CALR, STAT6, RNF168, NKX2-5, ETV5, NR1H3, ZBTB7B, BCKDHA, KLF6, KLF7, ESRRA, LOC683435, LMX1B, MAP2K1, KLF13, LOC689162, TGFBR1, CEBPG, IGF1, AFF1, DDX5, TNNI2, MNAT1, ILF2, ETS2, THRAP3, UBXN7, NFIC, TBL1X	755	626	12092	1.33039	1	0.543595	41.3258
GOTERM_BP_FAT	GO:0019320~hexose catabolic process	9	0.0217134	0.0291529	LOC301496, RGD1560581, LOC680538, LDHA, LOC499435, PGAM2, RGD1564958, HIBADH, PDHB, LOC366395, LOC366094, LOC297785, LOC303448, LOC366627, LOC315007, RGD1565891, LOC366623, LOC313297, LOC362405, LOC499543, LOC366296, RGD1562458, RGD1565735, LOC500424, LOC308287, LOC361904, LOC362225, RGD1564688, LOC501595, RGD1561435, LOC364532, RGD1565801, LOC366637, LOC305630, MDH2, LOC313443, LOC294903, LOC364…	755	59	12092	2.4431	1	0.543715	41.5921
GOTERM_BP_FAT	GO:0046365~monosaccharide catabolic process	9	0.0217134	0.0291529	LOC301496, RGD1560581, LOC680538, LDHA, LOC499435, PGAM2, RGD1564958, HIBADH, PDHB, LOC366395, LOC366094, LOC297785, LOC303448, LOC366627, LOC315007, RGD1565891, LOC366623, LOC313297, LOC362405, LOC499543, LOC366296, RGD1562458, RGD1565735, LOC500424, LOC308287, LOC361904, LOC362225, RGD1564688, LOC501595, RGD1561435, LOC364532, RGD1565801, LOC366637, LOC305630, MDH2, LOC313443, LOC294903, LOC364…	755	59	12092	2.4431	1	0.543715	41.5921
GOTERM_BP_FAT	GO:0001666~response to hypoxia	20	0.0482521	0.0294362	LDHA, CCL2, AHCY, IL18, JAG2, LOC503477, XRCC1, LOC500370, LOC365605, LOC502220, LOC366627, ANGPT1, SHC1, CABC1, LOC290412, MB, SOCS3, TGFBR1, TGFBR2, LOC366355, MMP14, RGD1561179, SCFD1, LOC363813, TFRC, PYGM, PKM2, PSEN2, LOC502627, LOC290503, ADSL, HSD11B2, LOC681135, LOC499261, LOC364462	755	191	12092	1.67706	1	0.544331	41.9012
GOTERM_BP_FAT	GO:0009314~response to radiation	20	0.0482521	0.0294362	RBP4, FECH, CCL2, BLM, MAT2A, SOCS3, RGD1560523, ATP1A3, PRKDC, INTS3, ATP1A2, EYA3, BAK1, FOS, CDKN1A, RPAIN, KRAS, NEDD4, PGM1, MAPK9, RNF168, UBXN7	755	191	12092	1.67706	1	0.544331	41.9012
GOTERM_BP_FAT	GO:0010324~membrane invagination	17	0.0410143	0.030633	CLTA, LDLR, TGFBR2, ITSN1, MARCH3, ASGR1, KRAS, FCGR2B, TFRC, NEDD4, NME1, ITGAV, RAB22A, RAB5A, OPHN1, SORT1, FCGR2A, LRP3	755	154	12092	1.76799	1	0.555986	43.1895
GOTERM_BP_FAT	GO:0006897~endocytosis	17	0.0410143	0.030633	CLTA, LDLR, TGFBR2, ITSN1, MARCH3, ASGR1, KRAS, FCGR2B, TFRC, NEDD4, NME1, ITGAV, RAB22A, RAB5A, OPHN1, SORT1, FCGR2A, LRP3	755	154	12092	1.76799	1	0.555986	43.1895
GOTERM_BP_FAT	GO:0048608~reproductive structure development	17	0.0410143	0.030633	RBP4, FKBP4, JAG2, IGF1, KITLG, MMP14, FEM1B, SRC, LEP, BAK1, CBR1, SDC1, TNFSF10, AGT, ANGPT1, LHX8, FRS2	755	154	12092	1.76799	1	0.555986	43.1895
GOTERM_BP_FAT	GO:0018105~peptidyl-serine phosphorylation	6	0.0144756	0.0317338	RGD1561897, TGFBR1, TGFBR2, PRKDC, MYLK2, STK4, UHMK1	755	29	12092	3.31363	1	0.566069	44.3506
GOTERM_BP_FAT	GO:0000096~sulfur amino acid metabolic process	5	0.012063	0.0326463	MTHFD1, AHCY, LOC363813, MAT2A, RGD1560523, CDO1, LOC500370, CBS	755	20	12092	4.00397	1	0.573658	45.2961
GOTERM_BP_FAT	GO:0043549~regulation of kinase activity	27	0.0651403	0.0327841	TRAF2, BLM, EFNA1, PFKFB1, KITLG, TRIB3, ZEB2, SDC4, SPRY2, PRKAR2A, AKT1S1, KRAS, CD4, SHC1, CABC1, FRS2, DEPDC6, MAP2K1, TAOK2, INPPL1, TGFBR1, TGFBR2, RB1, VAV2, PTPN11, CDKN1A, PSEN2, CBS	755	285	12092	1.5173	1	0.572365	45.4376
GOTERM_BP_FAT	GO:0051338~regulation of transferase activity	28	0.0675529	0.0335862	TRAF2, BLM, EFNA1, PFKFB1, KITLG, TRIB3, ZEB2, SDC4, SPRY2, PRKAR2A, AKT1S1, KRAS, CD4, SHC1, CABC1, FRS2, DEPDC6, MAP2K1, TAOK2, INPPL1, TGFBR1, TGFBR2, RB1, VAV2, PTPN11, TPO1, CDKN1A, PSEN2, CBS	755	299	12092	1.49982	1	0.578475	46.2541
GOTERM_BP_FAT	GO:0030098~lymphocyte differentiation	12	0.0289512	0.0339316	EGR1, BAK1, BCL2A1D, LRRC8A, BLM, CEBPG, JAG2, POLM, PRKDC, CD4, IL15, TPD52	755	95	12092	2.02306	1	0.579455	46.6022
GOTERM_BP_FAT	GO:0051260~protein homooligomerization	13	0.0313638	0.0341948	SHMT2, ALDH5A1, CRYAB, ATL3, PFKM, ANXA5, THEM2, IVD, ANGPT1, OGT, PRNP, TNFAIP1, SPAST	755	107	12092	1.94586	1	0.579527	46.8659
GOTERM_BP_FAT	GO:0006104~succinyl-CoA metabolic process	3	0.00723781	0.0342239	SUCLG2, SUCLG1, SUCLA2	755	5	12092	9.60954	1	0.577073	46.895
GOTERM_BP_FAT	GO:0032781~positive regulation of ATPase activity	3	0.00723781	0.0342239	TNNT3, RGN, TPM1	755	5	12092	9.60954	1	0.577073	46.895
GOTERM_BP_FAT	GO:0051726~regulation of cell cycle	24	0.0579025	0.0351373	LOC691716, XPO1, CAV2, DYNC1LI1, ILKAP, BLM, RPS15A, ASNS, INTS3, CALR, LOC687680, BAK1, LOC300963, FNTA, LOC681330, LOC691065, RPS15A-PS1, RHOB, H2AFX, TPR, PLA2G16, NUCKS1, RGD1563097, MYLK2, IGF1, RB1, PTPN11, CDKN1A, LOC690728, NEK6	755	247	12092	1.5562	1	0.584092	47.8004
GOTERM_BP_FAT	GO:0048193~Golgi vesicle transport	11	0.0265386	0.035608	SEC23A, KIF1C, COG4, STX4, SCFD1, CLTA, COPB1, SORT1, SPIRE1, SPAST, COG2	755	84	12092	2.09732	1	0.586305	48.2614
GOTERM_BP_FAT	GO:0001570~vasculogenesis	7	0.0168882	0.0360823	PTPRJ, ITGAV, TGFBR2, GLMN, SOX17, NKX2-5, QK	755	40	12092	2.80278	1	0.588511	48.7219
GOTERM_BP_FAT	GO:0030155~regulation of cell adhesion	14	0.0337764	0.036125	MAP2K1, IL18, JAG2, MYO1F, CYTH3, CD63, SDC4, MMP14, TPM1, SRC, EMILIN1, LAMA2, CHRD, CYR61	755	120	12092	1.86852	1	0.586255	48.7631
GOTERM_BP_FAT	GO:0016126~sterol biosynthetic process	6	0.0144756	0.0361942	CYP51, DHCR7, INSIG1, HMGCS1, PRKAA2, LOC688922	755	30	12092	3.20318	1	0.584292	48.8299
GOTERM_BP_FAT	GO:0009611~response to wounding	37	0.0892663	0.0362122	YWHAZ, CCL2, AHCY, NDST1, ASS1, C6, PXK, IL15, ELK3, TPM1, LOC500370, TIMP1, ANXA8, TNFRSF1B, BLOC1S3, FGB, SERPINE1, LOC290412, INA, KLF6, LNP, LIPA, MAP2K1, KNG1L1, ATRN, TGFBR2, AXL, IGF1, ANXA5, RGD1561179, SIGIRR, LOC686812, SDC1, LOC363813, CCR5, FCGR2B, TFRC, PKM2, GIPR, DDT, LOC290503, LOC681135, LOC499261, FCGR2A, PGCP, PTAFR	755	424	12092	1.39761	1	0.581825	48.8473
GOTERM_BP_FAT	GO:0060249~anatomical structure homeostasis	12	0.0289512	0.0362581	RPA1, RBP4, LIPA, BLM, HSPA2, TPP1, FGGY, ACACA, PRKDC, PFKM, BBS10, PINX1	755	96	12092	2.00199	1	0.579664	48.8915
GOTERM_BP_FAT	GO:0048511~rhythmic process	17	0.0410143	0.0375613	AHCY, MAT2A, RGD1560523, IL18, KITLG, TIMP4, MMP14, LOC500370, LEP, NCOA1, CBR1, LOC363813, NR1D1, ALB, AGT, PER1, ANGPT1, PER3, DPYD, NFIL3	755	158	12092	1.72323	1	0.590181	50.1332
GOTERM_BP_FAT	GO:0006281~DNA repair	19	0.0458395	0.0384781	SSRP1, LOC689892, BLM, WRNIP1, PRKDC, UBE2V2, INTS3, LOC364091, XRCC1, XAB2, SMC3, RPA1, EYA3, MNAT1, RPAIN, HSPA2, RFC1, RNF168, H2AFX, RUVBL2, UBXN7, TNFAIP1	755	184	12092	1.65382	1	0.596573	50.9895
GOTERM_BP_FAT	GO:0009628~response to abiotic stimulus	35	0.0844411	0.0391955	ARSB, RBP4, CCL2, BLM, RGD1560523, IL18, PRKDC, INTS3, BAK1, FOS, KRAS, HSF1, HSPA2, AGT, RNF168, LOC290412, FECH, MAT2A, CRYAB, SOCS3, TGFBR1, TGFBR2, ATP1A3, IGF1, ATP1A2, MMP14, RGD1561179, CDK2, EYA3, CDKN1A, ADRB1, RPAIN, NEDD4, PKM2, PGM1, LOC290503, MAPK9, LOC681135, UBXN7, LOC499261, GK, IGFBP2	755	399	12092	1.4049	1	0.600888	51.6498
GOTERM_BP_FAT	GO:0048534~hemopoietic or lymphoid organ development	24	0.0579025	0.0395099	LRRC8A, BLM, RGD1563606, JAG2, PRKDC, IL15, TPD52, TIMP1, RPA1, BAK1, POLM, CD4, CABC1, NKX2-5, MB, EGR1, FECH, CRIP2, CEBPG, TGFBR1, TGFBR2, RB1, BCL2A1D, NCOA6, PSEN2, SLC25A38	755	250	12092	1.53753	1	0.601304	51.9365
GOTERM_BP_FAT	GO:0043413~biopolymer glycosylation	10	0.024126	0.0398765	MAN2A1, TRAK2, FUT8, FUT11, B3GNT6, DPM1, CD4, H2AFX, B3GNT2, OGT	755	74	12092	2.16431	1	0.602205	52.2689
GOTERM_BP_FAT	GO:0006694~steroid biosynthetic process	10	0.024126	0.0398765	CYP51, ACBD3, STARD5, HSD17B1, DHCR7, INSIG1, HMGCS1, PRKAA2, LOC688922, TIMP1	755	74	12092	2.16431	1	0.602205	52.2689
GOTERM_BP_FAT	GO:0070085~glycosylation	10	0.024126	0.0398765	MAN2A1, TRAK2, FUT8, FUT11, B3GNT6, DPM1, CD4, H2AFX, B3GNT2, OGT	755	74	12092	2.16431	1	0.602205	52.2689
GOTERM_BP_FAT	GO:0006486~protein amino acid glycosylation	10	0.024126	0.0398765	MAN2A1, TRAK2, FUT8, FUT11, B3GNT6, DPM1, CD4, H2AFX, B3GNT2, OGT	755	74	12092	2.16431	1	0.602205	52.2689
GOTERM_BP_FAT	GO:0046496~nicotinamide nucleotide metabolic process	7	0.0168882	0.0401264	LDHA, LOC366355, IDH3B, RGD1563601, LOC503477, HIBADH, LOC365605, TDO2, LOC502220, TPI1, LOC500959, LOC366627, LOC365156, LOC502627, MDH2, NAPRT1, LOC364462	755	41	12092	2.73442	1	0.602005	52.4942
GOTERM_BP_FAT	GO:0044272~sulfur compound biosynthetic process	7	0.0168882	0.0401264	MTHFD1, CSGALNACT1, MAT2A, RGD1560523, IGF1, HS6ST1, LIAS, CBS	755	41	12092	2.73442	1	0.602005	52.4942
GOTERM_BP_FAT	GO:0006733~oxidoreduction coenzyme metabolic process	8	0.0193008	0.0413587	LDHA, LOC366355, IDH3B, RGD1563601, LOC503477, HIBADH, COQ6, LOC365605, TDO2, LOC502220, TPI1, LOC500959, LOC366627, LOC365156, LOC502627, MDH2, NAPRT1, LOC364462	755	52	12092	2.46398	1	0.610818	53.5904
GOTERM_BP_FAT	GO:0043627~response to estrogen stimulus	16	0.0386017	0.0428143	ARSB, LDHA, LDLR, CRYAB, SOCS3, TGFBR1, TGFBR2, LOC366355, MMP14, PTPRN, LOC503477, CDK2, LOC365605, NCOA1, LOC502220, LOC366627, LOC502627, INSIG1, ANGPT1, IGFBP2, TBL1X, LOC688922, NKX2-5, LOC364462	755	148	12092	1.73145	1	0.621298	54.8546
GOTERM_BP_FAT	GO:0015931~nucleobase, nucleoside, nucleotide and nucleic acid transport	10	0.024126	0.0429194	XPO1, DDX39, NCBP1, NUP88, NXF1, RBM8, LRPPRC, QK, THOC1	755	75	12092	2.13545	1	0.619727	54.9446
GOTERM_BP_FAT	GO:0060716~labyrinthine layer blood vessel development	4	0.00965041	0.0431807	FBXW8, NCOA6, HS6ST1, CYR61	755	13	12092	4.92797	1	0.619533	55.1677
GOTERM_BP_FAT	GO:0015697~quaternary ammonium group transport	4	0.00965041	0.0431807	CPT1B, CPT2, SLC22A2, CDW92	755	13	12092	4.92797	1	0.619533	55.1677
GOTERM_BP_FAT	GO:0032268~regulation of cellular protein metabolic process	36	0.0868537	0.0435691	NCBP1, EIF2C2, KITLG, NFKBIA, CTCF, ZEB2, RBM8, FEM1B, CALR, MTIF2, TIMP1, RGD1562125, BAK1, PRKAR2A, PACSIN3, AGT, ITGAV, SERPINE1, LOC682784, CD4, CABC1, NR1H3, FECH, GM672, SOCS3, LOC689824, TGFBR1, IREB2, IGF1, FURIN, PSMB8, QK, EIF4G1, PPP1R9B, PSMA6, PSEN2, MAPK9, PPP2R4, TNK2, CBS	755	416	12092	1.38599	1	0.620441	55.4973
GOTERM_BP_FAT	GO:0006769~nicotinamide metabolic process	7	0.0168882	0.0444463	LDHA, LOC366355, IDH3B, RGD1563601, LOC503477, HIBADH, LOC365605, TDO2, LOC502220, TPI1, LOC500959, LOC366627, LOC365156, LOC502627, MDH2, NAPRT1, LOC364462	755	42	12092	2.66932	1	0.625495	56.2333
GOTERM_BP_FAT	GO:0045333~cellular respiration	9	0.0217134	0.0444717	SDHB, COX8B, SUCLG2, ALDH5A1, SUCLG1, ADSL, IDH3B, SUCLA2, MDH2	755	64	12092	2.25224	1	0.623282	56.2544
GOTERM_BP_FAT	GO:0002521~leukocyte differentiation	14	0.0337764	0.0452319	EGR1, BLM, LRRC8A, CEBPG, TGFBR2, JAG2, PRKDC, IL15, TPD52, BAK1, BCL2A1D, PSEN2, POLM, CD4, CABC1	755	124	12092	1.80825	1	0.62725	56.8827
GOTERM_BP_FAT	GO:0007264~small GTPase mediated signal transduction	22	0.0530773	0.047052	RAB1B-PS1, RAB5B, MAP2K1, GNA12, RAB1B, VAV2, ITSN1, LOC302495, SRC, DOK2, ARL11, KRAS, RAB30, ARF4, RAB22A, RAB5A, RAPGEF5, RAB24, RHOB, SHC1, CHP, RAB13, ARL4A	755	228	12092	1.54539	1	0.639714	58.3523
GOTERM_BP_FAT	GO:0007568~aging	16	0.0386017	0.0472472	CRYAB, SOCS3, TGFBR1, FADS1, PTGS1, TGFBR2, IL15, CALR, TIMP1, FOS, KRAS, TFRC, CCR5, SERPINE1, SHC1, IGFBP2	755	150	12092	1.70836	1	0.638893	58.5071
GOTERM_BP_FAT	GO:0001775~cell activation	23	0.0554899	0.0483059	YWHAZ, RT1-M3-1, LRRC8A, BLM, JAG2, PRKDC, IL15, TPD52, TIMP1, BAK1, BLOC1S3, FGB, AGT, POLM, CD4, NDRG1, CABC1, EGR1, CEBPG, TGFBR2, MYO1F, LOC686812, BCL2A1D, FCGR2B, PSEN2, FCGR2A	755	242	12092	1.52217	1	0.644881	59.3372
GOTERM_BP_FAT	GO:0019362~pyridine nucleotide metabolic process	7	0.0168882	0.0490455	LDHA, LOC366355, IDH3B, RGD1563601, LOC503477, HIBADH, LOC365605, TDO2, LOC502220, TPI1, LOC500959, LOC366627, LOC365156, LOC502627, MDH2, NAPRT1, LOC364462	755	43	12092	2.60724	1	0.648259	59.9077
GOTERM_BP_FAT	GO:0009820~alkaloid metabolic process	7	0.0168882	0.0490455	LDHA, LOC366355, IDH3B, RGD1563601, LOC503477, HIBADH, LOC365605, TDO2, LOC502220, TPI1, LOC500959, LOC366627, LOC365156, LOC502627, MDH2, NAPRT1, LOC364462	755	43	12092	2.60724	1	0.648259	59.9077
GOTERM_BP_FAT	GO:0042149~cellular response to glucose starvation	3	0.00723781	0.0492416	NUAK2, ASNS, HSPA5	755	6	12092	8.00795	1	0.647429	60.0576
GOTERM_BP_FAT	GO:0006063~uronic acid metabolic process	3	0.00723781	0.0492416	CSGALNACT1, UGT1A6, UGT1A9, UGT1A8, UGT1A3, UGT1A7C, UGT1A2, UGT1A5, UGT1A1, UGP2	755	6	12092	8.00795	1	0.647429	60.0576
GOTERM_BP_FAT	GO:0019585~glucuronate metabolic process	3	0.00723781	0.0492416	CSGALNACT1, UGT1A6, UGT1A9, UGT1A8, UGT1A3, UGT1A7C, UGT1A2, UGT1A5, UGT1A1, UGP2	755	6	12092	8.00795	1	0.647429	60.0576
GOTERM_BP_FAT	GO:0015031~protein transport	45	0.108567	0.0492775	ARL6IP1, XPO1, YWHAZ, CLTA, RAB1B-PS1, MSR1, RAB5B, AP1G1, EXOC8, NFKBIA, RAB1B, SELENBP1, CALR, TRAK2, BLOC1S3, COPB1, AP3D1, RHOB, EXOC5, CABC1, VPS36, TNPO1, SEC23A, STX4, NUP88, SNX27, LIN7C, ATG3, BCAP31, LOC686812, SCFD1, RPAIN, RAB30, TOM1L2, NEDD4, PSEN2, RAB22A, ARF4, RAB5A, PTTG1IP, BET1L, SORT1, MAPK9, GOSR2, RAB13, VAMP1, COG2, SSR3	755	549	12092	1.31278	1	0.645385	60.085
GOTERM_BP_FAT	GO:0006094~gluconeogenesis	5	0.012063	0.0515312	RGD1560581, LOC301496, LOC680538, LOC499435, PGAM2, RGD1564958, LOC366395, LOC297785, LOC366094, LOC303448, LOC315007, RGD1565891, LOC313297, LOC366623, LOC362405, LOC499543, LOC366296, RGD1562458, RGD1565735, LOC500424, LOC308287, LOC361904, LOC362225, LOC501595, RGD1564688, LOC364532, RGD1561435, RGD1565801, LOC366637, LOC305630, RBP4, LOC313443, LOC294903, LOC364158, RGD1563601, TPI1, RGD15644…	755	23	12092	3.48172	1	0.659938	61.7701
GOTERM_BP_FAT	GO:0009636~response to toxin	9	0.0217134	0.0518479	FOS, BAK1, SDC1, SCFD1, CDKN1A, TGFBR1, MAPK9, SHC1, CDK2	755	66	12092	2.18399	1	0.659962	62.0015
GOTERM_BP_FAT	GO:0045859~regulation of protein kinase activity	25	0.0603151	0.0520709	TRAF2, BLM, EFNA1, KITLG, TRIB3, ZEB2, SDC4, SPRY2, PRKAR2A, AKT1S1, KRAS, CD4, SHC1, CABC1, FRS2, DEPDC6, MAP2K1, TAOK2, INPPL1, TGFBR1, TGFBR2, RB1, PTPN11, CDKN1A, PSEN2, CBS	755	271	12092	1.47748	1	0.659307	62.1636
GOTERM_BP_FAT	GO:0001763~morphogenesis of a branching structure	13	0.0313638	0.0545208	SOCS3, TGFBR2, DAG1, SPINT1, IGF1, FEM1B, MMP14, SRC, SPRY2, AGT, PLXND1, FRS2, CYR61	755	115	12092	1.81049	1	0.674357	63.9019
GOTERM_BP_FAT	GO:0019748~secondary metabolic process	11	0.0265386	0.0564983	RBP4, LDHA, LOC366355, IDH3B, RGD1563601, LOC503477, HIBADH, LOC365605, TDO2, LOC502220, TPI1, LOC500959, DHRS4, ATN1, LOC366627, LOC365156, DDT, LOC502627, MDH2, NAPRT1, LOC364462	755	91	12092	1.93599	1	0.685497	65.2498
GOTERM_BP_FAT	GO:0045184~establishment of protein localization	45	0.108567	0.0567762	ARL6IP1, XPO1, YWHAZ, CLTA, RAB1B-PS1, MSR1, RAB5B, AP1G1, EXOC8, NFKBIA, RAB1B, SELENBP1, CALR, TRAK2, BLOC1S3, COPB1, AP3D1, RHOB, EXOC5, CABC1, VPS36, TNPO1, SEC23A, STX4, NUP88, SNX27, LIN7C, ATG3, BCAP31, LOC686812, SCFD1, RPAIN, RAB30, TOM1L2, NEDD4, PSEN2, RAB22A, ARF4, RAB5A, PTTG1IP, BET1L, SORT1, MAPK9, GOSR2, RAB13, VAMP1, COG2, SSR3	755	554	12092	1.30093	1	0.685122	65.4353
GOTERM_BP_FAT	GO:0044271~nitrogen compound biosynthetic process	29	0.0699655	0.0579814	BCAT2, SRM, ASS1, RGD1560523, ASNS, BBOX1, MTHFD1, LOC684238, GUCY1A3, LOC290412, AMD1, ATP6V0D2, NAPRT1, TCIRG1, SHMT2, FECH, MAT2A, ATP1A3, IREB2, QDPR, PADI2, ATP1A2, RGD1561179, RGD1559671, ATP2A2, NME1, RRM2, PKM2, LOC691125, LOC290503, ADSL, THNSL2, LOC681135, LOC499261, DPYD, PSAT1, CBS	755	329	12092	1.41174	1	0.69079	66.2293
GOTERM_BP_FAT	GO:0000956~nuclear-transcribed mRNA catabolic process	5	0.012063	0.0589043	ZFP36L2, NCBP1, GM672, PNRC2, RBM8	755	24	12092	3.33664	1	0.694515	66.8255
GOTERM_BP_FAT	GO:0051385~response to mineralocorticoid stimulus	5	0.012063	0.0589043	FOS, CDKN1A, KRAS, PTGS1, SRC	755	24	12092	3.33664	1	0.694515	66.8255
GOTERM_BP_FAT	GO:0006446~regulation of translational initiation	5	0.012063	0.0589043	RGD1562125, EIF4G1, NCBP1, EIF2C2, GM672, LOC689824, MTIF2	755	24	12092	3.33664	1	0.694515	66.8255
GOTERM_BP_FAT	GO:0042594~response to starvation	7	0.0168882	0.0590921	NUAK2, FADS1, PFKFB1, ASNS, UGT1A1, UGT1A6, UGT1A9, UGT1A8, UGT1A7C, UGT1A3, UGT1A2, ALB, UGT1A5, HSPA5	755	45	12092	2.49136	1	0.693541	66.9456
GOTERM_BP_FAT	GO:0035295~tube development	23	0.0554899	0.0600531	RBP4, LIPA, LMO4, TGFBR1, TGFBR2, DAG1, IGF1, ZEB2, NR3C1, MMP14, SDC4, SRC, MAN2A1, SPRY2, SDC1, DHCR7, AGT, PSEN2, HS6ST1, CABC1, PLXND1, NKX2-5, TRAF4, CYR61	755	248	12092	1.48535	1	0.697416	67.5539
GOTERM_BP_FAT	GO:0002520~immune system development	24	0.0579025	0.0609041	LRRC8A, BLM, RGD1563606, JAG2, PRKDC, IL15, TPD52, TIMP1, RPA1, BAK1, POLM, CD4, CABC1, NKX2-5, MB, EGR1, FECH, CRIP2, CEBPG, TGFBR1, TGFBR2, RB1, BCL2A1D, NCOA6, PSEN2, SLC25A38	755	262	12092	1.4671	1	0.700531	68.0836
GOTERM_BP_FAT	GO:0010743~regulation of foam cell differentiation	4	0.00965041	0.0626599	MSR1, ITGAV, NFKBIA, MAPK9	755	15	12092	4.27091	1	0.708988	69.1509
GOTERM_BP_FAT	GO:0006942~regulation of striated muscle contraction	4	0.00965041	0.0626599	TNNT3, MYLK2, ATP1A2, NKX2-5	755	15	12092	4.27091	1	0.708988	69.1509
GOTERM_BP_FAT	GO:0001892~embryonic placenta development	8	0.0193008	0.0627988	FBXW8, HSF1, MAP2K1, SOCS3, NCOA6, SPINT1, HS6ST1, CYR61	755	57	12092	2.24784	1	0.707715	69.2339
GOTERM_BP_FAT	GO:0019217~regulation of fatty acid metabolic process	8	0.0193008	0.0627988	CPT1B, CPT2, AGT, INSIG1, MAPK9, ACACB, PRKAA2, LOC688922, NR1H3	755	57	12092	2.24784	1	0.707715	69.2339
GOTERM_BP_FAT	GO:0009891~positive regulation of biosynthetic process	53	0.127868	0.0631143	CTCF, MED21, FEV, FOS, FNTA, BHLHA15, GUCY1A3, SHC1, EGR1, ZNF287, RB1, CDK2, PPARGC1B, NCOA1, RFC1, GIPR, NCOA6, MAPK9, CAND1, KDM1, RT1-M3-1, BLM, NFKBIA, KITLG, NR3C1, CALR, STAT6, AGT, ETV5, NKX2-5, NR1H3, ZBTB7B, BCKDHA, KLF6, KLF7, ESRRA, LOC683435, LMX1B, KLF13, LOC689162, TGFBR1, CEBPG, IL9, IGF1, AFF1, DDX5, TNNI2, MNAT1, FCGR2B, ILF2, ETS2, THRAP3, GLMN, FCGR2A, NFIC, TBL1X	755	675	12092	1.25754	1	0.707492	69.4216
GOTERM_BP_FAT	GO:0051188~cofactor biosynthetic process	11	0.0265386	0.0636897	MTHFD1, PANK4, GCDH, ISCU, BCL2A1D, FECH, IREB2, LIAS, PDHB, COQ6, NAPRT1	755	93	12092	1.89435	1	0.708792	69.7611
GOTERM_BP_FAT	GO:0042692~muscle cell differentiation	13	0.0313638	0.0638887	CAV2, MYLPF, IGF1, RB1, FLNC, QK, TNNT3, SDC1, KRAS, AGT, SORT1, GLMN, NKX2-5	755	118	12092	1.76446	1	0.707891	69.8777
GOTERM_BP_FAT	GO:0009615~response to virus	7	0.0168882	0.0645422	LOC691716, XPO1, RGD1563097, RPS15A, LOC687680, CCDC130, XPR1, LOC681330, IRF7, LOC691065, RPS15A-PS1, MX1, MX2	755	46	12092	2.4372	1	0.709625	70.2576
GOTERM_BP_FAT	GO:0043353~enucleate erythrocyte differentiation	3	0.00723781	0.0661415	CEBPG, RB1, MB	755	7	12092	6.86395	1	0.716666	71.1683
GOTERM_BP_FAT	GO:0001702~gastrulation with mouth forming second	5	0.012063	0.0668071	LDB1, LRP6, CHRD, PPAP2B, FRS2	755	25	12092	3.20318	1	0.718356	71.5395
GOTERM_BP_FAT	GO:0031328~positive regulation of cellular biosynthetic process	52	0.125455	0.0673152	CTCF, MED21, FEV, FOS, BHLHA15, GUCY1A3, SHC1, EGR1, ZNF287, RB1, CDK2, PPARGC1B, NCOA1, RFC1, GIPR, NCOA6, MAPK9, CAND1, KDM1, RT1-M3-1, BLM, NFKBIA, KITLG, NR3C1, CALR, STAT6, AGT, NKX2-5, ETV5, NR1H3, ZBTB7B, BCKDHA, KLF6, KLF7, ESRRA, LOC683435, LMX1B, KLF13, LOC689162, TGFBR1, CEBPG, IL9, IGF1, AFF1, DDX5, TNNI2, MNAT1, FCGR2B, ILF2, ETS2, THRAP3, GLMN, FCGR2A, NFIC, TBL1X	755	663	12092	1.25615	1	0.719156	71.8198
GOTERM_BP_FAT	GO:0042127~regulation of cell proliferation	52	0.125455	0.0717554	IL18, E2F7, FGFRL1, PTGS1, JAG2, IL15, LOC687680, MAGED1, FNTA, HSF1, LOC691065, SERPINE1, SHC1, FRS2, INPPL1, RGD1563097, RB1, NCK2, ALOX15, GNAQ, NME1, TIAL1, PLA2G2A, LOC691716, RBP4, CAV2, CCL2, BLM, RGD1563606, NFKBIA, RPS15A, KITLG, NR3C1, CALR, STAT6, MSX2, RPA1, RGS10, KRAS, LOC681330, AGT, ITGAV, DHCR7, RPS15A-PS1, NKX2-5, RGD1561890, SHMT2, ESRRA, CRIP2, TGFBR1, KLF10, FLT4, TGFBR2, IGF…	755	665	12092	1.25237	1	0.740599	74.1609
GOTERM_BP_FAT	GO:0051270~regulation of cell motion	18	0.0434269	0.072735	RTN4, MAP2K1, DIAPH1, ENPP2, TGFBR1, IGF1, MYLK2, MYO1F, CD63, FURIN, TPM1, LAMA2, CLIC4, AGT, PTP4A1, LAMB1, CHRD, CYR61	755	186	12092	1.54993	1	0.743584	74.6521
GOTERM_BP_FAT	GO:0045449~regulation of transcription	115	0.277449	0.0732026	EIF2C2, HMX1, SIAHBP1, ASCC1, RAB1B, MED21, CNOT6, MAGED1, TRAK2, BHLHA15, MED26, ATF6B, ZFP426L, PSIP1, DDX20, LOC680117, PPARGC1B, RFC1, MAPK9, PRDM2, LRPPRC, TNFAIP1, TRAF2, BLM, NFKBIA, ELK3, CALR, KRAS, NKX1-1, ATN1, LHX8, NKX2-5, NR1H3, KLF6, DNMT3A, KLF7, ESRRA, LOC683435, MAP2K1, KLF13, LOC689162, SUB1, KLF10, TGFBR1, KLF11, DDX5, TNNI2, ATF6, ATF5, ZFHX4, NEDD4, ETS2, PNRC2, TCF12, LOC68…	755	1608	12092	1.14542	1	0.743985	74.8834
GOTERM_BP_FAT	GO:0051052~regulation of DNA metabolic process	12	0.0289512	0.0732452	BLM, INPPL1, WRNIP1, CEBPG, KITLG, IGF1, CALR, STAT6, EYA3, RNF168, SHC1, UBXN7, TNFAIP1	755	108	12092	1.77954	1	0.742282	74.9043
GOTERM_BP_FAT	GO:0006890~retrograde vesicle-mediated transport, Golgi to ER	4	0.00965041	0.0736727	KIF1C, COG4, SCFD1, COPB1	755	16	12092	4.00397	1	0.742492	75.1139
GOTERM_BP_FAT	GO:0010608~posttranscriptional regulation of gene expression	15	0.0361891	0.0746414	NCBP1, EIF2C2, GM672, LOC689824, IREB2, PRKDC, IGF1, RBM8, CALR, MTIF2, QK, EIF4G1, RGD1562125, ZFP36L2, TNFRSF1B, HNRNPC, SOX17	755	147	12092	1.63427	1	0.745338	75.5827
GOTERM_BP_FAT	GO:0006259~DNA metabolic process	30	0.0723781	0.0747276	VOM2R6, BLM, WRNIP1, PRKDC, UBE2V2, CTCF, LOC364091, INTS3, XRCC1, XAB2, RPA1, MCM7, HSPA2, POLM, PSIP1, VOM2R-PS12, RNF168, H2AFX, PINX1, DNMT3A, SSRP1, LOC689892, AIFM1, SMC3, EYA3, RGD1559671, MNAT1, LOC365031, RPAIN, RGD1564855, RFC1, RRM2, RUVBL2, UBXN7, RUVBL1, NFIC, TNFAIP1	755	352	12092	1.36499	1	0.743877	75.624
GOTERM_BP_FAT	GO:0042060~wound healing	17	0.0410143	0.0766145	INA, KLF6, LNP, TGFBR2, AXL, IGF1, ELK3, ANXA5, TPM1, RGD1561179, TIMP1, LOC686812, ANXA8, SDC1, FGB, BLOC1S3, PKM2, SERPINE1, LOC290503, LOC681135, PGCP, LOC290412, LOC499261	755	174	12092	1.56477	1	0.75103	76.5118
GOTERM_BP_FAT	GO:0046164~alcohol catabolic process	9	0.0217134	0.0784887	LOC301496, RGD1560581, LOC680538, LDHA, LOC499435, PGAM2, RGD1564958, HIBADH, PDHB, LOC366395, LOC366094, LOC297785, LOC303448, LOC366627, LOC315007, RGD1565891, LOC366623, LOC313297, LOC362405, LOC499543, LOC366296, RGD1562458, RGD1565735, LOC500424, LOC308287, LOC361904, LOC362225, RGD1564688, LOC501595, RGD1561435, LOC364532, RGD1565801, LOC366637, LOC305630, MDH2, LOC313443, LOC294903, LOC364…	755	72	12092	2.00199	1	0.75787	77.3633
GOTERM_BP_FAT	GO:0010557~positive regulation of macromolecule biosynthetic process	49	0.118218	0.080801	CTCF, MED21, FEV, FOS, FNTA, BHLHA15, SHC1, EGR1, ZNF287, RB1, CDK2, PPARGC1B, NCOA1, RFC1, NCOA6, MAPK9, CAND1, KDM1, BLM, NFKBIA, KITLG, NR3C1, CALR, STAT6, NKX2-5, ETV5, NR1H3, ZBTB7B, BCKDHA, KLF6, KLF7, ESRRA, LOC683435, LMX1B, LOC689162, KLF13, TGFBR1, CEBPG, IL9, IGF1, AFF1, DDX5, TNNI2, MNAT1, FCGR2B, ILF2, ETS2, THRAP3, GLMN, FCGR2A, NFIC, TBL1X	755	628	12092	1.24965	1	0.766398	78.3737
GOTERM_BP_FAT	GO:0045785~positive regulation of cell adhesion	8	0.0193008	0.0840492	CYTH3, CD63, SDC4, TPM1, CHRD, SRC, CYR61, EMILIN1	755	61	12092	2.10045	1	0.778484	79.7213
GOTERM_BP_FAT	GO:0019674~NAD metabolic process	5	0.012063	0.0841584	LOC365605, LDHA, LOC502220, TDO2, LOC366627, LOC366355, LOC502627, IDH3B, LOC503477, MDH2, NAPRT1, LOC364462	755	27	12092	2.96591	1	0.777183	79.7652
GOTERM_BP_FAT	GO:0050873~brown fat cell differentiation	5	0.012063	0.0841584	PEX11A, ADRB1, SELENBP1, MB, ARL4A	755	27	12092	2.96591	1	0.777183	79.7652
GOTERM_BP_FAT	GO:0000184~nuclear-transcribed mRNA catabolic process, nonsense-mediated decay	4	0.00965041	0.0854761	NCBP1, GM672, PNRC2, RBM8	755	17	12092	3.76845	1	0.780861	80.2878
GOTERM_BP_FAT	GO:0010883~regulation of lipid storage	4	0.00965041	0.0854761	MSR1, ITGAV, NFKBIA, NR1H3	755	17	12092	3.76845	1	0.780861	80.2878
GOTERM_BP_FAT	GO:0010038~response to metal ion	17	0.0410143	0.0861401	GSTA3, D2HGDH, ASS1, TNNC1, PGAM2, CDK2, TNNT3, MNAT1, SDC1, TFRC, FGB, ALB, LCAT, GIPR, MAPK9, IGFBP2, PRNP	755	177	12092	1.53825	1	0.781825	80.5463
GOTERM_BP_FAT	GO:0034101~erythrocyte homeostasis	7	0.0168882	0.0891804	FECH, CEBPG, IREB2, SLC25A38, RB1, MB, TIMP1	755	50	12092	2.24223	1	0.792089	81.6896
GOTERM_BP_FAT	GO:0043085~positive regulation of catalytic activity	36	0.0868537	0.0894971	TRAF2, APH1A, GM2A, EFNA1, C6, APH1B, PFKFB1, KITLG, ZEB2, SDC4, TPM1, BAK1, PRKAR2A, KRAS, AGT, RGN, CD4, SHC1, CABC1, FRS2, NR1H3, TAOK2, MAP2K1, TGFBR1, LOC681486, TGFBR2, VAV2, PSMB8, PTPN11, TPO1, TNNT3, ADRB1, GNAQ, PSMA6, GIPR, PSEN2, LOC500918, MAPK9, PPP2R4	755	444	12092	1.29859	1	0.791623	81.8049
GOTERM_BP_FAT	GO:0030323~respiratory tube development	12	0.0289512	0.0895331	RBP4, LIPA, TGFBR1, TGFBR2, DAG1, MMP14, MAN2A1, SPRY2, DHCR7, PSEN2, HS6ST1, CABC1, TRAF4	755	112	12092	1.71599	1	0.790087	81.818
GOTERM_BP_FAT	GO:0034470~ncRNA processing	13	0.0313638	0.0896762	EIF2C2, TSEN54, EXOSC3, TRPT1, SSB, INTS3, FBL, IMP3, NOP2, INTS5, LOC367748, LOC500881, INTS4, TRMT12, DUS4L	755	125	12092	1.66565	1	0.788967	81.8699
GOTERM_BP_FAT	GO:0007623~circadian rhythm	8	0.0193008	0.0899327	AHCY, LOC363813, MAT2A, NR1D1, RGD1560523, ALB, IL18, PER1, DPYD, PER3, LOC500370	755	62	12092	2.06657	1	0.788288	81.9625
GOTERM_BP_FAT	GO:0030334~regulation of cell migration	16	0.0386017	0.0909485	RTN4, MAP2K1, DIAPH1, ENPP2, IGF1, MYO1F, CD63, FURIN, TPM1, LAMA2, CLIC4, AGT, PTP4A1, LAMB1, CHRD, CYR61	755	165	12092	1.55306	1	0.7905	82.3249
GOTERM_BP_FAT	GO:0001701~in utero embryonic development	21	0.0506647	0.0910815	SETDB1, LOC689873, ZFAND5, KDM1, MAP2K1, SOCS3, TGFBR1, C6, TGFBR2, GNA12, SPINT1, MED21, XAB2, RPA1, MAN2A1, FBXW8, LY6E, HSF1, NCOA6, HS6ST1, AMD1, CYR61	755	233	12092	1.44349	1	0.789359	82.3718
GOTERM_BP_FAT	GO:0032940~secretion by cell	19	0.0458395	0.0923816	YWHAZ, STX4, SYT5, EXOC8, LIN7C, MYO1F, ITSN1, ANXA4, FURIN, RGD1564956, LEP, LOC686812, SCFD1, LY6E, FCGR2B, BLOC1S3, VAMP3, EXOC5, FCGR2A, CHP, EXOC6B	755	206	12092	1.47719	1	0.792595	82.8245
GOTERM_BP_FAT	GO:0010604~positive regulation of macromolecule metabolic process	62	0.149581	0.0923835	NCBP1, WFS1, CTCF, MED21, FEV, FOS, FNTA, PACSIN3, BHLHA15, LOC682784, SHC1, EGR1, ZNF287, RB1, CDK2, PPARGC1B, EYA3, NCOA1, PSMA6, RFC1, NCOA6, MAPK9, CAND1, KDM1, BLM, KITLG, NFKBIA, NR3C1, CALR, STAT6, AGT, CD4, RNF168, ETV5, NKX2-5, NR1H3, ZBTB7B, BCKDHA, KLF6, KLF7, ESRRA, LOC683435, MAP2K1, LMX1B, KLF13, LOC689162, TGFBR1, CEBPG, IL9, IGF1, AFF1, DDX5, PSMB8, TNNI2, MNAT1, ILF2, FCGR2B, NED…	755	825	12092	1.20362	1	0.790981	82.8252
GOTERM_BP_FAT	GO:0030183~B cell differentiation	6	0.0144756	0.0930208	BAK1, LRRC8A, CEBPG, POLM, PRKDC, TPD52	755	39	12092	2.46398	1	0.791727	83.043
GOTERM_BP_FAT	GO:0018209~peptidyl-serine modification	6	0.0144756	0.0930208	RGD1561897, TGFBR1, TGFBR2, PRKDC, MYLK2, STK4, UHMK1	755	39	12092	2.46398	1	0.791727	83.043
GOTERM_BP_FAT	GO:0051272~positive regulation of cell motion	11	0.0265386	0.0933377	MAP2K1, DIAPH1, PTP4A1, AGT, TGFBR1, IGF1, MYLK2, MYO1F, LAMB1, FURIN, CYR61	755	100	12092	1.76175	1	0.791289	83.1504
GOTERM_BP_FAT	GO:0006081~cellular aldehyde metabolic process	5	0.012063	0.0935791	RBP4, LOC500959, TPI1, DHRS4, LOC365156, GRHPR, RGD1563601, ALDH3A2	755	28	12092	2.85998	1	0.790577	83.2318
GOTERM_BP_FAT	GO:0016044~membrane organization	25	0.0603151	0.0949434	CAV2, CLTA, LDLR, GM2A, ITSN1, ASGR1, BAK1, KRAS, COPB1, ITGAV, SEC23A, STX4, NSFL1C, TGFBR2, LMNA, MARCH3, TFRC, FCGR2B, NEDD4, NME1, RAB22A, RAB5A, SORT1, OPHN1, FCGR2A, LRP3	755	290	12092	1.38068	1	0.793955	83.6846
GOTERM_BP_FAT	GO:0006518~peptide metabolic process	7	0.0168882	0.0960396	GSTA3, TPP1, ALDH5A1, GSTK1, GSTT2, FURIN	755	51	12092	2.19826	1	0.796304	84.04
GOTERM_BP_FAT	GO:0030198~extracellular matrix organization	10	0.024126	0.0969245	LAMA2, LMX1B, LOC679196, AGT, TGFBR1, KAZALD1, SPINT1, VWA1, COL5A2, CYR61, EMILIN1	755	88	12092	1.81999	1	0.797868	84.3216
GOTERM_BP_FAT	GO:0051336~regulation of hydrolase activity	23	0.0554899	0.0980838	TBC1D10C, MAP2K1, GM2A, TNNC1, C6, TPM2, FURIN, TPM1, BAK1, TNNT3, WDR67, BCL2A1D, HSPA2, GNAQ, AGT, ACAP2, MAPK9, RGN, SORT1, PPP2R4, HSPA5, NR1H3	755	263	12092	1.40063	1	0.800359	84.6834
