# Supplementary material for: Transcriptomic Analysis of Insulin-Sensitive Tissues from Anti-Diabetic Drug Treated ZDF Rats, a T2DM Animal Model
Source: PLoS One. 2013 Jul 26;8(7):e69624. doi: 10.1371/journal.pone.0069624 (PMC3724940; doi:10.1371/journal.pone.0069624)
Supplement: Table S4 — GSA results from total intersect. (ZIP) [file pone.0069624.s005.zip › Rosiglitazone-Pancreas.xlsx]

## Sheet: R-Pancreas
Category	Term	Count	%	PValue	Genes	List Total	Pop Hits	Pop Total	Fold Enrichment	Bonferroni	Benjamini	FDR
KEGG_PATHWAY	rno00480:Glutathione metabolism	5	0.0408965	0.0194722	SRM, GGCT, GGCTL1, GSTT1, GSTO1, GSTP1	117	50	5590	4.77778	0.901764	0.901764	20.152
KEGG_PATHWAY	rno00230:Purine metabolism	8	0.0654343	0.0402689	XDH, POLR2G, POLE4, NME1, POLR2D, PAPSS1, PAICS, POLR2A	117	154	5590	2.48196	0.992172	0.911524	37.524
KEGG_PATHWAY	rno00240:Pyrimidine metabolism	6	0.0490757	0.041632	POLR2G, POLE4, NME1, CDA, POLR2D, POLR2A	117	92	5590	3.11594	0.993381	0.81224	38.5321
KEGG_PATHWAY	rno04672:Intestinal immune network for IgA production	4	0.0327172	0.0658638	LTBR, PIGR, RT1-DMB, RT1-DA	117	45	5590	4.24691	0.999678	0.866001	54.1475
KEGG_PATHWAY	rno04142:Lysosome	6	0.0490757	0.0951406	LAPTM4B, LGMN, IGF2R, ACP2, AP4M1, AP3B1	117	117	5590	2.45014	0.999992	0.905526	68.1509
Category	Term	Count	%	PValue	Genes	List Total	Pop Hits	Pop Total	Fold Enrichment	Bonferroni	Benjamini	FDR
GOTERM_BP_FAT	GO:0042981~regulation of apoptosis	27	0.220841	6.065041599261759E-4	ELK1, PRDX3, PTEN, TRIAP1, TSC22D3, HTRA2, RRN3, MAP3K1, PPP2CB, DAD1, CD24, NKX2-5, PHLDA3, AGL, ANGPTL4, TXNIP, PGAP2, ARHGEF7, CIDEC, EI24, ADRB2, CDKN1A, RBPSUH, ENDOG, IGF2R, RBPJ, BMP7, EIF2AK3	234	677	12092	2.0609	0.66099	0.66099	1.02382
GOTERM_BP_FAT	GO:0043067~regulation of programmed cell death	27	0.220841	7.37648902783453E-4	ELK1, PRDX3, PTEN, TRIAP1, TSC22D3, HTRA2, RRN3, MAP3K1, PPP2CB, DAD1, CD24, NKX2-5, PHLDA3, AGL, ANGPTL4, TXNIP, PGAP2, ARHGEF7, CIDEC, EI24, ADRB2, CDKN1A, RBPSUH, ENDOG, IGF2R, RBPJ, BMP7, EIF2AK3	234	686	12092	2.03386	0.731717	0.48204	1.2439
GOTERM_BP_FAT	GO:0010941~regulation of cell death	27	0.220841	7.86566321591159E-4	ELK1, PRDX3, PTEN, TRIAP1, TSC22D3, HTRA2, RRN3, MAP3K1, PPP2CB, DAD1, CD24, NKX2-5, PHLDA3, AGL, ANGPTL4, TXNIP, PGAP2, ARHGEF7, CIDEC, EI24, ADRB2, CDKN1A, RBPSUH, ENDOG, IGF2R, RBPJ, BMP7, EIF2AK3	234	689	12092	2.02501	0.754142	0.373538	1.32588
GOTERM_BP_FAT	GO:0030198~extracellular matrix organization	8	0.0654343	0.00152244	LGALS3, SMOC1, COL3A1, ELN, HSD17B12, COL1A2, COL1A1, ANXA2	234	88	12092	4.69775	0.9339	0.49295	2.55131
GOTERM_BP_FAT	GO:0016051~carbohydrate biosynthetic process	8	0.0654343	0.00251146	MGAT2, ISYNA1, NDST1, PYGL, ALDOB, MPDU1, CHST3, AGL	234	96	12092	4.30627	0.988707	0.592091	4.17575
GOTERM_BP_FAT	GO:0045926~negative regulation of growth	8	0.0654343	0.00353189	ADRB3, CDKN1A, ADRB2, EI24, LGMN, ADIPOR1, CDA, MT3	234	102	12092	4.05296	0.998179	0.650558	5.82505
GOTERM_BP_FAT	GO:0040008~regulation of growth	14	0.11451	0.00516387	IL6ST, LGMN, IGFBP6, S100A10, ADIPOR1, ADRB3, ADRB2, CDKN1A, EI24, CSNK2A1, HTRA2, CDA, SERP1, MT3	234	298	12092	2.42769	0.999902	0.732523	8.40739
GOTERM_BP_FAT	GO:0007167~enzyme linked receptor protein signaling pathway	13	0.106331	0.00811235	TXNIP, RGD69425, NDST1, IL6ST, LTBP4, COL3A1, PTEN, UBE2D3, UBE2D2, MAP3K1, COL1A2, BMP7, EIF2AK3, MAGEH1, GIGYF1	234	280	12092	2.39921	1	0.837229	12.9047
GOTERM_BP_FAT	GO:0006352~transcription initiation	6	0.0490757	0.00822489	POLR2G, TAF13, RRN3, MED24, POLR2D, POLR2A	234	65	12092	4.77002	1	0.805278	13.0722
GOTERM_BP_FAT	GO:0030199~collagen fibril organization	4	0.0327172	0.00829823	COL3A1, COL1A2, COL1A1, ANXA2	234	22	12092	9.39549	1	0.773667	13.1812
GOTERM_BP_FAT	GO:0043632~modification-dependent macromolecule catabolic process	13	0.106331	0.00903814	RGD69425, USP3, USP2, UBA5, MARCH11, UBE2E3, UBE2D3, CUL5, UBE2D2, RNF5, MAP3K1, PPP2CB, USP10, USP16, PSMD7	234	284	12092	2.36541	1	0.770456	14.2734
GOTERM_BP_FAT	GO:0019941~modification-dependent protein catabolic process	13	0.106331	0.00903814	RGD69425, USP3, USP2, UBA5, MARCH11, UBE2E3, UBE2D3, CUL5, UBE2D2, RNF5, MAP3K1, PPP2CB, USP10, USP16, PSMD7	234	284	12092	2.36541	1	0.770456	14.2734
GOTERM_BP_FAT	GO:0010033~response to organic substance	29	0.237199	0.0118159	EIF2C2, IL6ST, ALDOB, COL3A1, ACP2, PRDX3, PTEN, B2M, XBP1, CD24, DNAJC3, NKX2-5, AGL, TXNIP, RAMP2, ADIPOR1, GSTT1, C1QB, CDKN1A, ID2, NME1, GNB1, ENDOG, GNB4, COL1A1, BMP7, EIF2AK3, LRP5, SERP1	234	928	12092	1.61485	1	0.829002	18.2596
GOTERM_BP_FAT	GO:0019884~antigen processing and presentation of exogenous antigen	4	0.0327172	0.0118801	RT1-DMB, RT1-DA, AP3B1, B2M	234	25	12092	8.26803	1	0.805856	18.3496
GOTERM_BP_FAT	GO:0043068~positive regulation of programmed cell death	14	0.11451	0.0120716	TXNIP, ARHGEF7, PTEN, CIDEC, ADRB2, CDKN1A, EI24, HTRA2, ENDOG, IGF2R, MAP3K1, CD24, BMP7, PHLDA3	234	332	12092	2.17908	1	0.787062	18.6176
GOTERM_BP_FAT	GO:0043066~negative regulation of apoptosis	14	0.11451	0.0125579	PGAP2, ELK1, PRDX3, PTEN, TRIAP1, CDKN1A, TSC22D3, RRN3, RBPSUH, PPP2CB, DAD1, RBPJ, NKX2-5, AGL, ANGPTL4	234	333	12092	2.17253	1	0.777353	19.2945
GOTERM_BP_FAT	GO:0010942~positive regulation of cell death	14	0.11451	0.0130878	TXNIP, ARHGEF7, PTEN, CIDEC, ADRB2, CDKN1A, EI24, HTRA2, ENDOG, IGF2R, MAP3K1, CD24, BMP7, PHLDA3	234	335	12092	2.15956	1	0.769637	20.026
GOTERM_BP_FAT	GO:0043069~negative regulation of programmed cell death	14	0.11451	0.013916	PGAP2, ELK1, PRDX3, PTEN, TRIAP1, CDKN1A, TSC22D3, RRN3, RBPSUH, PPP2CB, DAD1, RBPJ, NKX2-5, AGL, ANGPTL4	234	338	12092	2.14039	1	0.770027	21.1568
GOTERM_BP_FAT	GO:0032535~regulation of cellular component size	11	0.0899722	0.0141076	IL6ST, ELN, ADIPOR1, LOC691768, EI24, CDKN1A, MAP3K1, LOC300303, NPM1, CDA, TMSB4X, EMP3, MT3	234	231	12092	2.46072	1	0.755219	21.4163
GOTERM_BP_FAT	GO:0060548~negative regulation of cell death	14	0.11451	0.0143813	PGAP2, ELK1, PRDX3, PTEN, TRIAP1, CDKN1A, TSC22D3, RRN3, RBPSUH, PPP2CB, DAD1, RBPJ, NKX2-5, AGL, ANGPTL4	234	339	12092	2.13408	1	0.743178	21.7855
GOTERM_BP_FAT	GO:0006461~protein complex assembly	16	0.130869	0.0145624	POLR2G, ALDOB, MED24, POLR2D, MBD2, SEPT11, POLR2A, TAF13, RRN3, MAP3K1, LOC300303, NPM1, CDA, PRKAA1, USP16, EIF2AK3, ANGPTL4	234	415	12092	1.9923	1	0.72958	22.0289
GOTERM_BP_FAT	GO:0070271~protein complex biogenesis	16	0.130869	0.0145624	POLR2G, ALDOB, MED24, POLR2D, MBD2, SEPT11, POLR2A, TAF13, RRN3, MAP3K1, LOC300303, NPM1, CDA, PRKAA1, USP16, EIF2AK3, ANGPTL4	234	415	12092	1.9923	1	0.72958	22.0289
GOTERM_BP_FAT	GO:0006511~ubiquitin-dependent protein catabolic process	9	0.0736136	0.0150879	UBE2D3, RGD69425, CUL5, UBE2D2, USP3, USP2, MAP3K1, PPP2CB, USP10, USP16, PSMD7	234	166	12092	2.80167	1	0.724949	22.7312
GOTERM_BP_FAT	GO:0006997~nucleus organization	5	0.0408965	0.0165518	RRN3, ENDOG, SEP15, CD24, PRM2, LOC688284	234	51	12092	5.0662	1	0.741453	24.6564
GOTERM_BP_FAT	GO:0006367~transcription initiation from RNA polymerase II promoter	5	0.0408965	0.0165518	POLR2G, TAF13, MED24, POLR2D, POLR2A	234	51	12092	5.0662	1	0.741453	24.6564
GOTERM_BP_FAT	GO:0001558~regulation of cell growth	9	0.0736136	0.01673	CDKN1A, EI24, CSNK2A1, IL6ST, IGFBP6, ADIPOR1, CDA, S100A10, MT3	234	169	12092	2.75193	1	0.729615	24.8876
GOTERM_BP_FAT	GO:0051603~proteolysis involved in cellular protein catabolic process	13	0.106331	0.0170649	RGD69425, USP3, USP2, UBA5, MARCH11, UBE2E3, UBE2D3, CUL5, UBE2D2, RNF5, MAP3K1, PPP2CB, USP10, USP16, PSMD7	234	310	12092	2.16703	1	0.721607	25.3204
GOTERM_BP_FAT	GO:0043062~extracellular structure organization	8	0.0654343	0.0173935	LGALS3, SMOC1, COL3A1, ELN, HSD17B12, COL1A2, COL1A1, ANXA2	234	138	12092	2.99566	1	0.713903	25.7428
GOTERM_BP_FAT	GO:0051098~regulation of binding	8	0.0654343	0.0180262	ADRB2, MTDH, THRA, ID2, NME1, LOC300303, NPM1, PRDX3, EIF2AK3	234	139	12092	2.97411	1	0.712766	26.5497
GOTERM_BP_FAT	GO:0040015~negative regulation of multicellular organism growth	3	0.0245379	0.0181323	ADRB3, ADRB2, LGMN	234	11	12092	14.0932	1	0.701324	26.6842
GOTERM_BP_FAT	GO:0044257~cellular protein catabolic process	13	0.106331	0.0182501	RGD69425, USP3, USP2, UBA5, MARCH11, UBE2E3, UBE2D3, CUL5, UBE2D2, RNF5, MAP3K1, PPP2CB, USP10, USP16, PSMD7	234	313	12092	2.14625	1	0.690525	26.8332
GOTERM_BP_FAT	GO:0015031~protein transport	19	0.155407	0.0195341	TXNIP, ARFGAP2, RAMP2, GRPEL1, CHMP4C, RAB5C, NUP85, AP4M1, BCAP31, TMED3, LOC365081, RAB1, IGF2R, RAB34, RAB14, LOC365082, COL1A1, CD24, AP3B1, SERP1, SSR3	234	549	12092	1.7884	1	0.702666	28.4396
GOTERM_BP_FAT	GO:0010627~regulation of protein kinase cascade	11	0.0899722	0.0199119	ADRB3, ADRB2, TMEM9B, LTBR, LITAF, IL6ST, MAP3K1, CD24, PHLDA3, PTEN, NEK6	234	244	12092	2.32962	1	0.697409	28.9059
GOTERM_BP_FAT	GO:0008610~lipid biosynthetic process	12	0.0981515	0.0203637	PGAP2, HSD17B12, LOC685050, ACLY, OXSM, ACBD3, ISYNA1, SERINC1, AGPAT9, PRKAA1, AKR1D1, NSUN2, B4GALNT1	234	281	12092	2.20677	1	0.693744	29.4598
GOTERM_BP_FAT	GO:0045184~establishment of protein localization	19	0.155407	0.0214342	TXNIP, ARFGAP2, RAMP2, GRPEL1, CHMP4C, RAB5C, NUP85, AP4M1, BCAP31, TMED3, LOC365081, RAB1, IGF2R, RAB34, RAB14, LOC365082, COL1A1, CD24, AP3B1, SERP1, SSR3	234	554	12092	1.77225	1	0.700989	30.756
GOTERM_BP_FAT	GO:0006278~RNA-dependent DNA replication	3	0.0245379	0.0214856	LOC681893, SERINC1	234	12	12092	12.9188	1	0.690725	30.8176
GOTERM_BP_FAT	GO:0019882~antigen processing and presentation	6	0.0490757	0.0219283	AZGP1, RT1-DMB, RT1-N3, RT1-DA, AP3B1, B2M	234	83	12092	3.73556	1	0.687373	31.3467
GOTERM_BP_FAT	GO:0007178~transmembrane receptor protein serine/threonine kinase signaling pathway	6	0.0490757	0.0219283	UBE2D3, RGD69425, UBE2D2, LTBP4, MAP3K1, COL3A1, COL1A2, BMP7	234	83	12092	3.73556	1	0.687373	31.3467
GOTERM_BP_FAT	GO:0006350~transcription	22	0.179944	0.0234486	TXNIP, POLR2G, EIF2C2, THRA, LITAF, KLF9, MED24, HES6, POLR2D, CNOT6, NR2C2, POLR2A, TAF13, RRN3, NR1D1, DBP, XBP1, PNRC1, ZFP238, USP16, MYBBP1A, AGL	234	684	12092	1.66207	1	0.701434	33.1344
GOTERM_BP_FAT	GO:0043065~positive regulation of apoptosis	13	0.106331	0.0262592	TXNIP, ARHGEF7, PTEN, CIDEC, ADRB2, EI24, HTRA2, ENDOG, IGF2R, MAP3K1, CD24, BMP7, PHLDA3	234	330	12092	2.03569	1	0.732314	36.325
GOTERM_BP_FAT	GO:0030163~protein catabolic process	13	0.106331	0.0280832	RGD69425, USP3, USP2, UBA5, MARCH11, UBE2E3, UBE2D3, CUL5, UBE2D2, RNF5, MAP3K1, PPP2CB, USP10, USP16, PSMD7	234	333	12092	2.01735	1	0.746572	38.3182
GOTERM_BP_FAT	GO:0008104~protein localization	21	0.171765	0.0292464	ARFGAP2, GRPEL1, CHMP4C, RAB5C, TMED3, LOC365081, LOC300303, NPM1, LOC365082, CD24, AP3B1, TXNIP, RAMP2, NUP85, LOC691768, AP4M1, BCAP31, IGF2R, RAB1, RAB34, RAB14, TMSB4X, COL1A1, SSR3, SERP1	234	658	12092	1.64921	1	0.751606	39.5585
GOTERM_BP_FAT	GO:0006986~response to unfolded protein	4	0.0327172	0.031615	XBP1, DNAJC3, EIF2AK3, SERP1	234	36	12092	5.74169	1	0.769779	42.0119
GOTERM_BP_FAT	GO:0009057~macromolecule catabolic process	16	0.130869	0.0324646	RGD69425, USP3, USP2, UBA5, MARCH11, UBE2E3, UBE2D3, CUL5, UBE2D2, PYGL, RNF5, ENDOG, MAP3K1, PPP2CB, USP10, USP16, PSMD7, AGL	234	460	12092	1.7974	1	0.770332	42.8689
GOTERM_BP_FAT	GO:0045454~cell redox homeostasis	5	0.0408965	0.0330496	TMX2, PRDX4, PRDX3, PDIA4, GLRX1	234	63	12092	4.10121	1	0.768121	43.4519
GOTERM_BP_FAT	GO:0007595~lactation	4	0.0327172	0.0339291	XDH, BCAT2, NME1, EIF2AK3	234	37	12092	5.58651	1	0.769009	44.3182
GOTERM_BP_FAT	GO:0065003~macromolecular complex assembly	18	0.147227	0.0341137	POLR2G, HIST1H2AA, ALDOB, MED24, POLR2D, MBD2, SEPT11, POLR2A, TAF13, RRN3, LOC300303, MAP3K1, NPM1, H2AFZ, CDA, PRKAA1, USP16, EIF2AK3, ANGPTL4	234	544	12092	1.70984	1	0.762887	44.4983
GOTERM_BP_FAT	GO:0001568~blood vessel development	10	0.0817929	0.0342444	RBPSUH, COL3A1, ELN, COL1A2, COL1A1, RBPJ, NKX2-5, NCL, PTEN, ANGPTL4, ANXA2	234	230	12092	2.24675	1	0.756343	44.6256
GOTERM_BP_FAT	GO:0010035~response to inorganic substance	11	0.0899722	0.0351546	XDH, TXNIP, CDKN1A, ALDOB, PPP2CB, PRDX3, COL1A1, PTEN, SLC34A3, B2M, MT3	234	268	12092	2.121	1	0.757796	45.5042
GOTERM_BP_FAT	GO:0051789~response to protein stimulus	6	0.0490757	0.0364487	ID2, XBP1, ALDOB, DNAJC3, EIF2AK3, SERP1	234	95	12092	3.2637	1	0.762876	46.7308
GOTERM_BP_FAT	GO:0001944~vasculature development	10	0.0817929	0.0405986	RBPSUH, COL3A1, ELN, COL1A2, COL1A1, RBPJ, NKX2-5, NCL, PTEN, ANGPTL4, ANXA2	234	237	12092	2.18039	1	0.792431	50.4916
GOTERM_BP_FAT	GO:0048732~gland development	9	0.0736136	0.0408904	XDH, BCAT2, NME1, XBP1, RBPSUH, BMP7, RBPJ, NKX2-5, EIF2AK3, PTEN	234	201	12092	2.31382	1	0.78793	50.7464
GOTERM_BP_FAT	GO:0051186~cofactor metabolic process	9	0.0736136	0.0418955	NFU1, HBLD1, ALDOB, LOC685050, IDH3B, GSTT1, ACLY, RGD1563216, GSTP1, SPTB, OXSM	234	202	12092	2.30236	1	0.789304	51.6146
GOTERM_BP_FAT	GO:0051099~positive regulation of binding	5	0.0408965	0.0459125	MTDH, NME1, LOC300303, NPM1, PRDX3, EIF2AK3	234	70	12092	3.69109	1	0.812882	54.9429
GOTERM_BP_FAT	GO:0010810~regulation of cell-substrate adhesion	4	0.0327172	0.0467703	SMOC1, HSD17B12, COL1A1, PTEN	234	42	12092	4.92145	1	0.812617	55.6251
GOTERM_BP_FAT	GO:0044265~cellular macromolecule catabolic process	14	0.11451	0.0472632	RGD69425, USP3, USP2, UBA5, MARCH11, UBE2E3, UBE2D3, CUL5, UBE2D2, RNF5, ENDOG, MAP3K1, PPP2CB, USP10, USP16, PSMD7	234	401	12092	1.80412	1	0.809886	56.0128
GOTERM_BP_FAT	GO:0043254~regulation of protein complex assembly	5	0.0408965	0.0479479	MAP3K1, ELN, TMSB4X, LOC691768, CD24, NKX2-5	234	71	12092	3.6391	1	0.808524	56.5459
GOTERM_BP_FAT	GO:0009967~positive regulation of signal transduction	11	0.0899722	0.0495152	ADRB3, ADRB2, TMEM9B, LTBR, LITAF, IL6ST, CD24, BMP7, MBD2, EIF2AK3, NEK6	234	285	12092	1.99448	1	0.813026	57.7436
GOTERM_BP_FAT	GO:0006368~RNA elongation from RNA polymerase II promoter	4	0.0327172	0.0495876	POLR2G, TAF13, POLR2D, POLR2A	234	43	12092	4.807	1	0.807713	57.7981
GOTERM_BP_FAT	GO:0051259~protein oligomerization	9	0.0736136	0.0517903	LOC300303, MAP3K1, NPM1, CDA, MED24, PRKAA1, USP16, EIF2AK3, SEPT11, ANGPTL4	234	211	12092	2.20416	1	0.81607	59.4269
GOTERM_BP_FAT	GO:0006915~apoptosis	13	0.106331	0.0525142	POLR2G, TNFRSF21, LITAF, GGCT, AIMP2, GGCTL1, CIDEC, ENDOG, MAP3K1, DAD1, CD24, EIF2AK3, PHLDA3, NEK6	234	368	12092	1.82548	1	0.814998	59.9491
GOTERM_BP_FAT	GO:0043933~macromolecular complex subunit organization	18	0.147227	0.0535809	POLR2G, HIST1H2AA, ALDOB, MED24, POLR2D, MBD2, SEPT11, POLR2A, TAF13, RRN3, LOC300303, MAP3K1, NPM1, H2AFZ, CDA, PRKAA1, USP16, EIF2AK3, ANGPTL4	234	576	12092	1.61485	1	0.816019	60.7071
GOTERM_BP_FAT	GO:0006694~steroid biosynthetic process	5	0.0408965	0.0543494	ACBD3, HSD17B12, PRKAA1, NSUN2, AKR1D1	234	74	12092	3.49157	1	0.815255	61.2448
GOTERM_BP_FAT	GO:0051101~regulation of DNA binding	6	0.0490757	0.0557725	MTDH, THRA, ID2, NME1, LOC300303, NPM1, PRDX3	234	107	12092	2.89768	1	0.818297	62.2223
GOTERM_BP_FAT	GO:0048545~response to steroid hormone stimulus	11	0.0899722	0.0557801	TXNIP, C1QB, RAMP2, CDKN1A, ALDOB, CD24, COL1A1, BMP7, NKX2-5, PTEN, AGL	234	291	12092	1.95336	1	0.81319	62.2275
GOTERM_BP_FAT	GO:0002478~antigen processing and presentation of exogenous peptide antigen	3	0.0245379	0.0559464	RT1-DMB, RT1-DA, B2M	234	20	12092	7.75128	1	0.809036	62.3402
GOTERM_BP_FAT	GO:0007589~body fluid secretion	3	0.0245379	0.0559464	TSC22D3, RAB14, ANXA2	234	20	12092	7.75128	1	0.809036	62.3402
GOTERM_BP_FAT	GO:0002025~vasodilation by norepinephrine-epinephrine involved in regulation of systemic arterial blood pressure	2	0.0163586	0.0567047	ADRB3, ADRB2	234	3	12092	34.4501	1	0.808359	62.85
GOTERM_BP_FAT	GO:0007179~transforming growth factor beta receptor signaling pathway	4	0.0327172	0.0585218	LTBP4, MAP3K1, COL3A1, COL1A2	234	46	12092	4.4935	1	0.813632	64.0454
GOTERM_BP_FAT	GO:0012501~programmed cell death	13	0.106331	0.0592207	POLR2G, TNFRSF21, LITAF, GGCT, AIMP2, GGCTL1, CIDEC, ENDOG, MAP3K1, DAD1, CD24, EIF2AK3, PHLDA3, NEK6	234	376	12092	1.78664	1	0.812609	64.4955
GOTERM_BP_FAT	GO:0034620~cellular response to unfolded protein	3	0.0245379	0.0610704	XBP1, EIF2AK3, SERP1	234	21	12092	7.38217	1	0.817746	65.6612
GOTERM_BP_FAT	GO:0030968~endoplasmic reticulum unfolded protein response	3	0.0245379	0.0610704	XBP1, EIF2AK3, SERP1	234	21	12092	7.38217	1	0.817746	65.6612
GOTERM_BP_FAT	GO:0006790~sulfur metabolic process	6	0.0490757	0.0613733	NDST1, CHST3, GSTT1, PAPSS1, SLC19A2, GSTP1	234	110	12092	2.81865	1	0.814654	65.8486
GOTERM_BP_FAT	GO:0006354~RNA elongation	4	0.0327172	0.0616571	POLR2G, TAF13, POLR2D, POLR2A	234	47	12092	4.39789	1	0.811503	66.0234
GOTERM_BP_FAT	GO:0030308~negative regulation of cell growth	5	0.0408965	0.0659931	CDKN1A, EI24, ADIPOR1, CDA, MT3	234	79	12092	3.27058	1	0.828672	68.5905
GOTERM_BP_FAT	GO:0008361~regulation of cell size	8	0.0654343	0.0669685	CDKN1A, EI24, IL6ST, LOC300303, NPM1, ADIPOR1, CDA, EMP3, MT3	234	185	12092	2.2346	1	0.828913	69.1423
GOTERM_BP_FAT	GO:0009991~response to extracellular stimulus	11	0.0899722	0.0676062	CDKN1A, IL6ST, IGF2R, ALDOB, DAD1, TTPA, COL1A1, BMP7, PTEN, AGL, SLC34A3	234	302	12092	1.88221	1	0.827591	69.4981
GOTERM_BP_FAT	GO:0007005~mitochondrion organization	6	0.0490757	0.0693194	GRPEL1, HTRA2, GGCT, MAP3K1, GGCTL1, PRDX3, CD24	234	114	12092	2.71975	1	0.831196	70.435
GOTERM_BP_FAT	GO:0001501~skeletal system development	10	0.0817929	0.0696163	THRA, LGALS3, NDST1, COL3A1, COL1A2, TMSB4X, LOC691768, ACP2, COL1A1, EIF2AK3, SERP1	234	264	12092	1.95739	1	0.828374	70.5946
GOTERM_BP_FAT	GO:0044087~regulation of cellular component biogenesis	6	0.0490757	0.0713909	MAP3K1, ELN, TMSB4X, LOC691768, CD24, NKX2-5, PTEN	234	115	12092	2.6961	1	0.83214	71.5316
GOTERM_BP_FAT	GO:0006508~proteolysis	22	0.179944	0.0714533	RGD69425, USP3, USP2, LGMN, UBA5, MMP15, MIPEP, MARCH11, C1QB, UBE2E3, UBE2D3, CUL5, PGPEP1, UBE2D2, HTRA2, RNF5, MAP3K1, PPP2CB, C1RL, USP10, SPCS2, USP16, CFD, PSMD7	234	775	12092	1.46691	1	0.828372	71.564
GOTERM_BP_FAT	GO:0032964~collagen biosynthetic process	2	0.0163586	0.0748855	COL3A1, COL1A1	234	4	12092	25.8376	1	0.838962	73.2953
GOTERM_BP_FAT	GO:0032355~response to estradiol stimulus	5	0.0408965	0.0761673	TXNIP, RAMP2, BMP7, NKX2-5, PTEN	234	83	12092	3.11296	1	0.840307	73.916
GOTERM_BP_FAT	GO:0034765~regulation of ion transmembrane transport	3	0.0245379	0.077331	ADRB2, PDZK1, NKX2-5	234	24	12092	6.4594	1	0.841151	74.4678
GOTERM_BP_FAT	GO:0010558~negative regulation of macromolecule biosynthetic process	15	0.122689	0.0793037	TXNIP, EIF2C2, CTBP1, MTDH, THRA, P42POP, GLIS2, MBD2, ID2, DBP, RBPSUH, ZFP238, PRKAA1, RBPJ, MYBBP1A, EIF2AK3, NKX2-5	234	480	12092	1.61485	1	0.845075	75.3781
GOTERM_BP_FAT	GO:0002684~positive regulation of immune system process	9	0.0736136	0.0801396	C1QB, CDKN1A, IL6ST, C1RL, CD24, CFD, RT1-DA, AP3B1, B2M	234	232	12092	2.00464	1	0.8446	75.7546
GOTERM_BP_FAT	GO:0045792~negative regulation of cell size	5	0.0408965	0.0870821	CDKN1A, EI24, ADIPOR1, CDA, MT3	234	87	12092	2.96984	1	0.865411	78.6784
GOTERM_BP_FAT	GO:0034762~regulation of transmembrane transport	3	0.0245379	0.0888375	ADRB2, PDZK1, NKX2-5	234	26	12092	5.96252	1	0.867732	79.3633
GOTERM_BP_FAT	GO:0010647~positive regulation of cell communication	11	0.0899722	0.0909399	ADRB3, ADRB2, TMEM9B, LTBR, LITAF, IL6ST, CD24, BMP7, MBD2, EIF2AK3, NEK6	234	320	12092	1.77634	1	0.87103	80.1563
GOTERM_BP_FAT	GO:0002024~diet induced thermogenesis	2	0.0163586	0.0927174	ADRB3, ADRB2	234	5	12092	20.6701	1	0.873224	80.8043
GOTERM_BP_FAT	GO:0010656~negative regulation of muscle cell apoptosis	2	0.0163586	0.0927174	RBPSUH, RBPJ, NKX2-5	234	5	12092	20.6701	1	0.873224	80.8043
GOTERM_BP_FAT	GO:0043589~skin morphogenesis	2	0.0163586	0.0927174	COL1A2, COL1A1	234	5	12092	20.6701	1	0.873224	80.8043
GOTERM_BP_FAT	GO:0051090~regulation of transcription factor activity	5	0.0408965	0.0928089	MTDH, THRA, ID2, LOC300303, NPM1, PRDX3	234	89	12092	2.9031	1	0.870381	80.8371
GOTERM_BP_FAT	GO:0031327~negative regulation of cellular biosynthetic process	15	0.122689	0.0930802	TXNIP, EIF2C2, CTBP1, MTDH, THRA, P42POP, GLIS2, MBD2, ID2, DBP, RBPSUH, ZFP238, PRKAA1, RBPJ, MYBBP1A, EIF2AK3, NKX2-5	234	491	12092	1.57867	1	0.868085	80.9341
GOTERM_BP_FAT	GO:0046907~intracellular transport	15	0.122689	0.0955138	MYL6, TXNIP, RAMP2, GRPEL1, AP4M1, MYL6L, BCAP31, RGD1560334, GBF1, DBP, MYL6B, LOC300303, LOC365081, RAB1, NPM1, RAB14, LOC365082, CD24, PDZK1, MYBBP1A, AP3B1, SSR3	234	492	12092	1.57546	1	0.872212	81.7835
GOTERM_BP_FAT	GO:0031667~response to nutrient levels	10	0.0817929	0.0955786	IL6ST, IGF2R, ALDOB, DAD1, TTPA, COL1A1, BMP7, PTEN, AGL, SLC34A3	234	282	12092	1.83245	1	0.869379	81.8057
GOTERM_BP_FAT	GO:0045934~negative regulation of nucleobase, nucleoside, nucleotide and nucleic acid metabolic process	14	0.11451	0.0966773	TXNIP, CTBP1, MTDH, THRA, P42POP, GLIS2, MBD2, ID2, DBP, RBPSUH, LOC300303, NPM1, ZFP238, CDA, RBPJ, MYBBP1A, NKX2-5	234	451	12092	1.60411	1	0.869572	82.177
GOTERM_BP_FAT	GO:0016071~mRNA metabolic process	9	0.0736136	0.0980313	POLR2G, EIF2C2, DNAJB11, RGD1565486, PCBP1, POLR2D, LOC683689, RBM25, HNRPM, POLR2A, SSU72	234	243	12092	1.9139	1	0.870493	82.6247
