# Supplementary material for: Transcriptomic Analysis of Insulin-Sensitive Tissues from Anti-Diabetic Drug Treated ZDF Rats, a T2DM Animal Model
Source: PLoS One. 2013 Jul 26;8(7):e69624. doi: 10.1371/journal.pone.0069624 (PMC3724940; doi:10.1371/journal.pone.0069624)
Supplement: Table S4 — GSA results from total intersect. (ZIP) [file pone.0069624.s005.zip › Normal-Liver.xlsx]

## Sheet: N-Liver
Category	Term	Count	%	PValue	Genes	List Total	Pop Hits	Pop Total	Fold Enrichment	Bonferroni	Benjamini	FDR
KEGG_PATHWAY	rno03320:PPAR signaling pathway	23	0.0342018	1.1505956046527814E-5	PPARA, EHHADH, PPARG, APOA2, PDPK1, LOC681458, SORBS1, CYP7A1, SCD4, ACSL4, ACSL3, PLTP, ACSL5, NR1H3, SCD1, CPT1C, CPT1B, RGD1562323, RXRG, CPT1A, CD36, FABP4, FABP2, FABP7, LOC685953, FABP6	659	71	5590	2.74787	0.00212635	0.00212635	0.0142363
KEGG_PATHWAY	rno05010:Alzheimer's disease	45	0.0669165	1.4272497898874589E-5	COX6C1, ATP5E, RGD1560088, LOC691736, ATP5B, NDUFAB1, RGD1563463, UQCRFS1, UQCRQ, COX5B, CALM-PS2, RGD1564956, NDUFS6, NDUFS4, LOC685322, FAS, PLCB1, NDUFS3, NDUFS1, NDUFA10L1, ADAM10, LOC687864, NDUFA10, COX6C, RGD1560413, MAPK1, GNAQ, PSEN2, BACE1, LOC687571, UQCRB, LOC689961, NDUFB4, APH1A, NDUFB9, ATP5G1, NDUFB2, LOC688386, LOC686947, COX6B1, PPP3CC, LOC685596, CABC1, CHP, NDUFB4-PS1, LOC6838…	659	197	5590	1.93764	0.00263695	0.00131934	0.0176591
KEGG_PATHWAY	rno05020:Prion diseases	15	0.0223055	1.8531294425667907E-5	EGR1, C9, C6, C5, ELK1, STIP1, LOC691340, C8A, C1QA, C1QB, MAPK1, C8B, BAX, LOC688201, CASP12, LOC681314, LOC688032, HSPA5, LAMC1	659	35	5590	3.63538	0.00342245	0.00114212	0.0229279
KEGG_PATHWAY	rno05016:Huntington's disease	43	0.0639424	2.9150186373661018E-5	COX6C1, ATP5E, RGD1560088, LOC691736, ATP5B, PPARG, NDUFAB1, RGD1563463, UQCRFS1, UQCRQ, COX5B, NDUFS6, NDUFS4, LOC681314, LOC685322, PLCB1, NDUFS3, NDUFS1, NDUFA10L1, LOC295142, TP53, LOC687864, NDUFA10, COX6C, LOC289172, RGD1560413, EP300, LOC681193, GNAQ, RGD1563563, LOC687571, UQCRB, LOC689961, NDUFB4, POLR2F, POLR2L, NDUFB9, ATP5G1, POLR2B, POLR2A, POLR2L-PS1, NDUFB2, LOC688386, LOC688201, L…	659	190	5590	1.91973	0.00537835	0.00134731	0.036064
KEGG_PATHWAY	rno00190:Oxidative phosphorylation	32	0.0475851	2.06851419335156E-4	COX6C1, ATP5E, RGD1560088, LOC691736, ATP5B, NDUFAB1, RGD1563463, UQCRFS1, UQCRQ, COX5B, NDUFS6, NDUFS4, LOC685322, NDUFS3, ATP6V0D2, NDUFS1, NDUFA10L1, LOC687864, NDUFA10, RGD1560413, COX6C, LOC687571, UQCRB, LOC689961, NDUFB4, NDUFB9, ATP5G1, NDUFB2, LOC688386, LOC686947, COX6B1, LOC685596, NDUFB4-PS1, TCIRG1, LOC683884, LOC688963, LOC688869, ATP5J2, COX7A2, LOC690550, COX8B, UQCRB-PS1, NDUFA9,…	659	137	5590	1.98133	0.0375484	0.00762507	0.255653
KEGG_PATHWAY	rno05012:Parkinson's disease	32	0.0475851	4.0609502812860847E-4	COX6C1, SEPT5, ATP5E, RGD1560088, LOC691736, ATP5B, NDUFAB1, RGD1563463, UQCRFS1, UQCRQ, COX5B, NDUFS6, NDUFS4, LOC685322, NDUFS3, NDUFS1, NDUFA10L1, LOC295142, LOC687864, NDUFA10, RGD1560413, LOC289172, COX6C, RGD1563563, LOC687571, UQCRB, LOC689961, NDUFB4, NDUFB9, ATP5G1, NDUFB2, LOC688386, GP1BB, LOC686947, COX6B1, LOC685596, LOC501602, NDUFB4-PS1, LOC683884, LOC688963, LOC688869, COX7A2, LOC…	659	142	5590	1.91156	0.072389	0.0124457	0.501336
KEGG_PATHWAY	rno04520:Adherens junction	20	0.0297407	6.862968026823586E-4	PTPRB, PTPRJ, EGFR, TGFBR1, TGFBR2, MET, CREBBP, ACTN1, LMO7, CTNND1, CDH1, ACTN2, ACP1, SRC, MAPK1, EP300, CSNK2A1, SORBS1, SSX2IP, INSR, RGD1565965	659	74	5590	2.29258	0.119274	0.0179805	0.845905
KEGG_PATHWAY	rno00140:Steroid hormone biosynthesis	14	0.0208185	9.338537872452676E-4	CYP3A18, STS, HSD17B2, SULT2A2, HSD3B5, SULT2AL1, UGT1A1, UGT1A6, UGT1A9, UGT1A8, UGT1A3, UGT1A7C, UGT2B34, AKR1C18, UGT1A2, CYP7A1, STE2, UGT1A5, HSD11B2, SULT1E1, LOC502588, CYP3A9, AKR1D1, HSD17B8	659	43	5590	2.76176	0.158731	0.0213737	1.14942
KEGG_PATHWAY	rno00071:Fatty acid metabolism	13	0.0193314	0.00249299	CPT1C, CPT1B, EHHADH, ECHS1, ADH7, CPT1A, HADHA, ALDH3A2, ACADVL, ALDH1A7, ACSL4, ACSL3, ACSL5	659	42	5590	2.62555	0.369839	0.0500147	3.04143
KEGG_PATHWAY	rno05322:Systemic lupus erythematosus	21	0.0312277	0.00335443	LOC684773, HIST1H4M, HIST2H2AA3, LOC680430, RGD1562378, C9, LOC306962, C6, LOC680097, LOC682560, LOC679840, C5, LOC684807, LOC682518, LOC684887, TROVE2, HIST1H4B, HIST2H2AC, IFNG, HIST3H2A, H2AFX, LOC502125, LOC684621, LOC682543, RGD1564767, ACTN1, ACTN2, H2AFJ, LOC684745, HIST2H4, C8A, C1QA, C1QB, C8B, FCGR2B, RGD1565073, LOC684872, HIST1H2AI, LOC690131, LOC679983, FCGR2A, HIST1H2AO, HIST1H2AN	659	90	5590	1.97926	0.462922	0.0602687	4.07244
KEGG_PATHWAY	rno00982:Drug metabolism	18	0.0267666	0.00341784	CYP3A18, GSTA3, GSTA5, CYP2C7, LOC687842, ADH7, GSTM5, UGT1A1, FMO4, GSTM2, UGT1A6, UGT1A9, UGT1A8, UGT1A3, UGT1A7C, UGT2B34, UGT1A2, FMO1, GSTK1, UGT1A5, FMO3, GSTO1, CYP3A9, CYP2A2	659	72	5590	2.12064	0.469207	0.055954	4.14794
KEGG_PATHWAY	rno04920:Adipocytokine signaling pathway	17	0.0252796	0.00394665	CPT1C, CPT1B, PPARA, IRS3, PRKAG2, RXRG, RGD1562323, CPT1A, CD36, SLC2A4, MAPK9, PRKAA1, MTOR, PRKAA2, ACSL4, ACSL3, AKT3, ACSL5, LOC685953	659	67	5590	2.15229	0.51885	0.0591435	4.7754
KEGG_PATHWAY	rno04910:Insulin signaling pathway	27	0.0401499	0.00526127	PRKCZ, PHKB, PRKAG2, RHOQ, FOXO1, ELK1, CALM-PS2, PDPK1, SLC2A4, SORBS1, GYS2, PRKAA1, SHC1, PRKAA2, INSR, RAPGEF1, AKT3, SREBF1, IRS3, BRAF, CBL, MAPK1, GCK, TSC2, CALM3, MAPK9, MTOR, CALM2, LIPE, CALM1	659	132	5590	1.73507	0.623149	0.0723211	6.31892
KEGG_PATHWAY	rno00903:Limonene and pinene degradation	6	0.0089222	0.00559597	EHHADH, ECHS1, ALDH1A7, YOD1, HADHA, ALDH3A2	659	11	5590	4.62685	0.645895	0.0714716	6.7082
KEGG_PATHWAY	rno04260:Cardiac muscle contraction	18	0.0267666	0.00806092	COX6C1, ATP1B3, MYL3, TNNC1, TPM2, UQCRFS1, UQCRQ, COX5B, TPM1, LOC688386, LOC686947, COX6B1, LOC685596, LOC685322, LOC688869, COX7A2, COX8B, UQCRB-PS1, ATP1A3, MYH7, COX6C, LOC687571, COX6A2, LOC681754, UQCRB, LOC683232	659	78	5590	1.95751	0.77627	0.0950005	9.52971
KEGG_PATHWAY	rno00260:Glycine, serine and threonine metabolism	10	0.0148703	0.00944292	CHDH, CTH, SDS, DLD, LOC290415, PHGDH, LOC692021, DMGDH, AGXT2, PSAT1, PSPH, GLDC	659	32	5590	2.6508	0.827134	0.103899	11.0771
KEGG_PATHWAY	rno04510:Focal adhesion	35	0.0520462	0.0112368	CAV2, ITGB5, ELK1, SRC, PDPK1, PAK2, ITGAV, SHC1, PAK1, DNAJC4, RAPGEF1, AKT3, FN1, EGFR, BRAF, FLT4, MET, ITGA1, MYLPF, ACTN1, MRLC2, ACTN2, FLNC, VAV2, FLNB, COL5A2, LAMA2, LOC501280, VEGFB, MAPK1, CCND2, COL1A2, GRLF1, MAPK9, LAMC2, LAMC1, MYLK	659	195	5590	1.52251	0.876384	0.115714	13.0493
KEGG_PATHWAY	rno00640:Propanoate metabolism	10	0.0148703	0.0116654	ALDH6A1, SUCLG2, EHHADH, SUCLG1, RGD1307051, ECHS1, ALDH1A7, PCCA, HADHA, ALDH3A2	659	33	5590	2.57047	0.885912	0.113611	13.5146
KEGG_PATHWAY	rno05216:Thyroid cancer	9	0.0133833	0.0195306	MAPK1, CCDC6, BRAF, NCOA4, PPARG, RXRG, TP53, CDH1, MYC	659	30	5590	2.54476	0.973981	0.174733	21.6559
KEGG_PATHWAY	rno00980:Metabolism of xenobiotics by cytochrome P450	14	0.0208185	0.0201368	CYP3A18, GSTA3, GSTA5, CYP2C7, LOC687842, ADH7, GSTM5, UGT1A1, UGT1A6, GSTM2, UGT1A9, UGT1A8, UGT1A3, UGT1A7C, UGT2B34, UGT1A2, UGT1A5, GSTK1, GSTO1, CYP3A9	659	60	5590	1.97926	0.976794	0.171523	22.2531
KEGG_PATHWAY	rno04012:ErbB signaling pathway	17	0.0252796	0.0372856	EGFR, BRAF, ERBB3, STAT5A, CBL, ELK1, SRC, MAPK1, CDKN1A, PAK2, MAPK9, SHC1, MTOR, PAK1, MAP2K7, MYC, AKT3	659	85	5590	1.69651	0.999115	0.284482	37.5114
KEGG_PATHWAY	rno00750:Vitamin B6 metabolism	4	0.00594813	0.0394893	PDXK, RBP1, PHOSPHO2, PSAT1, RGD1566085	659	7	5590	4.84717	0.999421	0.287378	39.2585
KEGG_PATHWAY	rno04720:Long-term potentiation	14	0.0208185	0.0460761	BRAF, CREBBP, CALM-PS2, ITPR1, RGD1564956, ITPR2, MAPK1, ATF4, EP300, GNAQ, PPP3CC, CALM3, RGD1565588, CHP, RAPGEF3, PLCB1, CALM2, CALM1	659	67	5590	1.77247	0.999838	0.315743	44.2164
KEGG_PATHWAY	rno00270:Cysteine and methionine metabolism	9	0.0133833	0.0465277	ADI1, CTH, GOT1, MAT2A, RGD1560523, SDS, AHCYL1, AMD1, CDO1, APIP	659	35	5590	2.18123	0.999851	0.307373	44.5423
KEGG_PATHWAY	rno04540:Gap junction	16	0.0237925	0.048588	EGFR, GNAI3, TUBB2B, GNAI1, TUBB2A, TUBB2C, SRC, ITPR1, ITPR2, MAPK1, GNAQ, RGD1559512, TUBA4A, GUCY1A3, GUCY1B2, TUBB6, PLCB1, TUBA1C, TUBB4	659	81	5590	1.67557	0.9999	0.308284	46.007
KEGG_PATHWAY	rno05219:Bladder cancer	9	0.0133833	0.0539143	VEGFB, EGFR, MAPK1, CDKN1A, BRAF, TP53, CDH1, DNAJC4, RB1, MYC	659	36	5590	2.12064	0.999965	0.325882	49.6304
KEGG_PATHWAY	rno00030:Pentose phosphate pathway	7	0.0104092	0.054804	PGLS, TALDO1, H6PD, DERA, RBKS, RPIA, PRPS2	659	24	5590	2.47408	0.99997	0.320359	50.2135
KEGG_PATHWAY	rno05211:Renal cell carcinoma	14	0.0208185	0.0565054	EPAS1, BRAF, MET, CREBBP, FLCN, VEGFB, MAPK1, CUL2, EP300, PAK2, ETS1, DNAJC4, PAK1, RAPGEF1, AKT3	659	69	5590	1.7211	0.999979	0.319074	51.3111
KEGG_PATHWAY	rno04120:Ubiquitin mediated proteolysis	22	0.0327147	0.0614091	ANAPC2, FZR1, LOC680835, UBE4A, UBE3A, UBE4B, CBL, UBE2L6, BIRC6, KEAP1, TTC27, CDC34, CUL2, UBE2O, UBE2E3, FBXW8, UBA1, NEDD4, UBR5, KLHL9, DET1, KLHL13, RGD1563853, LOC685029	659	126	5590	1.48108	0.999992	0.332551	54.3514
KEGG_PATHWAY	rno04610:Complement and coagulation cascades	14	0.0208185	0.0622753	PLAT, C9, MASP1, C6, C5, C8A, F13B, C1QA, C8B, C1QB, FGG, FGB, SERPINA5, KLKB1	659	70	5590	1.69651	0.999993	0.327336	54.87
KEGG_PATHWAY	rno05410:Hypertrophic cardiomyopathy (HCM)	16	0.0237925	0.0636406	MYL3, TNNC1, PRKAG2, DAG1, ITGA1, LMNA, ITGB5, MYH7, TPM2, TPM1, LAMA2, DES, ITGAV, PRKAA1, PRKAA2, SGCA	659	84	5590	1.61572	0.999995	0.324576	55.6764
KEGG_PATHWAY	rno00830:Retinol metabolism	12	0.0178444	0.0802826	CYP3A18, BCMO1, CYP2C7, LOC687842, CYP26A1, ADH7, UGT1A1, UGT1A6, RDH10, UGT1A9, UGT1A8, UGT2B34, UGT1A3, UGT1A7C, DGAT2, UGT1A2, UGT1A5, CYP3A9, CYP2A2	659	59	5590	1.72526	1	0.38358	64.4969
KEGG_PATHWAY	rno00280:Valine, leucine and isoleucine degradation	10	0.0148703	0.0843793	ALDH6A1, BCAT2, EHHADH, BCKDHB, DLD, ECHS1, ALDH1A7, PCCA, HADHA, ALDH3A2	659	46	5590	1.84403	1	0.389936	66.4049
KEGG_PATHWAY	rno00591:Linoleic acid metabolism	8	0.0118963	0.0851921	CYP3A18, CYP2J4, ALOX15, CYP2J3, PLA2G12A, CYP2C7, LOC687842, PLA2G2A, CYP3A9	659	33	5590	2.05638	1	0.383988	66.7721
KEGG_PATHWAY	rno00770:Pantothenate and CoA biosynthesis	5	0.00743517	0.0903744	BCAT2, PANK3, VNN1, DPYD, PPCDC	659	15	5590	2.82752	1	0.393878	69.0277
Category	Term	Count	%	PValue	Genes	List Total	Pop Hits	Pop Total	Fold Enrichment	Bonferroni	Benjamini	FDR
GOTERM_BP_FAT	GO:0010033~response to organic substance	157	0.233464	2.4465283217902394E-11	IL6ST, STAT5A, PTGS1, XRCC1, RGD1559806, APOB, GOT1, INSIG2, LOC681314, IFNG, INSIG1, FAS, DDAH1, LIFR, PTPRN, VASH1, MAPK1, C1QB, CD36, HNF4A, CCR5, ABCB1B, MAPK9, HSD11B2, LOC680968, LOC689961, RBP4, IL1R1, ERBB3, PFKFB1, LOC690521, LOC680187, LOC679344, LOC501115, GYS2, NKX2-5, NR1H3, PLAT, TGFBR1, TGFBR2, CYP2C7, GNAT3, CYP2J4, PPARA, CYP2J3, PPARG, RGD1563463, RGD1562312, PDPK1, LOC316373, B…	1217	928	12092	1.68097	9.563492608943847E-8	9.563492608943847E-8	4.535217756895804E-8
GOTERM_BP_FAT	GO:0006631~fatty acid metabolic process	45	0.0669165	6.363665436292714E-8	CYP2J4, PPARA, CYP2J3, EHHADH, STAT5A, PTGS1, PPARG, NDUFAB1, LOC686661, PEX7, AGPAT6, PTGIS, LOC681458, ACOT12, PLA1A, SCD4, LYPLA1, DECR1, QK, ACADVL, ALOX15, CD36, ANKRD23, PCCA, HACL1, ABHD5, ECHS1, ADH7, RGD1563601, HADHA, ACSBG1, TPI1, PRKAA1, BDH2, PRKAA2, ACSL4, ACSL3, NPEPO, ACSL5, TMEM195, LOC683884, SCD1, CPT1B, LIPA, FADS1, FADS3, RGD1562323, CPT1A, ACSM3, LOC691221, LOC500959, LOC365…	1217	188	12092	2.37828	2.487247527960257E-4	1.2437011036015022E-4	1.1796531005359157E-4
GOTERM_BP_FAT	GO:0051789~response to protein stimulus	28	0.0416369	3.9274586796729935E-7	DERL2, LOC687738, ARMET, NR3C1, DERL3, TTC3, MSX2, FOS, FNTA, IFNG, CD4, FAS, DNAJC3, RGD1566085, INSR, CYR61, EGR1, PDXK, LYN, MAP1B, CST3, TRIM25, HERPUD2, VASH1, EP300, CASP12, GIPR, MAPK9, UBXN4, SERP1	1217	95	12092	2.92848	0.00153407	5.116170457607483E-4	7.280435281642461E-4
GOTERM_BP_FAT	GO:0009719~response to endogenous stimulus	96	0.142755	5.075439591807764E-7	RGD1560584, STAT5A, LOC685764, PTGS1, FOXO1, COX5B, RGD1559806, APOA2, GOT1, EIF4EBP2, INSIG2, PAPPA, INSIG1, LOC681314, FAS, INSR, PDXK, CST3, PTPRN, CDO1, SLC34A2, MAPK1, C1QB, EP300, CD36, ABCB1B, MAPK9, HSD11B2, LOC680968, AKAP1, RBP4, HMGB1, CCL2, ERBB3, PFKFB1, RGD1565435, LOC679451, LOC690521, SRF, SRC, LOC679344, JUND, PSMB2, TEK, LOC501115, NKX2-5, NR1H3, SREBF1, PLAT, TGFBR1, CYP2C7, TG…	1217	573	12092	1.66465	0.00198202	4.958744735868992E-4	9.408468756855193E-4
GOTERM_BP_FAT	GO:0043434~response to peptide hormone stimulus	48	0.0713776	5.561825668406793E-7	PPARA, STAT5A, PPARG, FOXO1, RHOQ, COX5B, PDPK1, EIF4EBP2, GOT1, INSIG2, INSIG1, SHC1, FAS, PAK1, INSR, AKT3, STS, LYN, CDO1, PTPRN, SCAP, CD36, SERPINA3M, CCND2, BTG1, SORT1, HSD11B2, AKAP1, RBP4, PRKCZ, ERBB3, PFKFB1, SORBS1, JUND, TEK, LOC688922, ACSL5, NR1H3, PLAT, SREBF1, FADS1, MAP1B, CYP2C7, RGD1562323, IL6RA, GFPT1, LRP6, IGFBP1, MTOR, ABCC8, LOC685953	1217	222	12092	2.1483	0.00217176	4.34729129612621E-4	0.00103101
GOTERM_BP_FAT	GO:0042493~response to drug	63	0.0936831	5.882071940956935E-7	PPARG, RGD1559843, HP, XRCC1, SLC21A4, UQCRFS1, TCFE2A, FOS, SLC1A2, DGCR2, APOA2, UGT1A7C, BAG1, FXN, LOC681314, IFNG, FAS, MAP2K6, NDUFA10L1, PDXK, LYN, TP53, CST3, NDUFA10, UGT1A1, LOC686812, ADFP, EP300, CD36, HNF4A, ABCB1B, LYST, MAPK9, HSD11B2, YWHAZ, CCL2, ERBB3, RGD1560523, CDH1, SMTNL1, HADHA, UGT1A6, UGT1A9, UGT1A8, UGT1A3, UGT1A2, BLOC1S3, UGT1A5, LOC688201, ENO2, RGD1566085, COL18A1, …	1217	327	12092	1.91426	0.00229666	3.831436813437339E-4	0.00109037
GOTERM_BP_FAT	GO:0032868~response to insulin stimulus	34	0.0505591	6.83591051894594E-7	PRKCZ, RBP4, PPARA, ERBB3, PFKFB1, PPARG, RHOQ, FOXO1, PDPK1, GOT1, EIF4EBP2, INSIG2, SORBS1, INSIG1, SHC1, PAK1, LOC688922, INSR, AKT3, NR1H3, ACSL5, SREBF1, LYN, FADS1, RGD1562323, PTPRN, SCAP, CD36, CCND2, GFPT1, HSD11B2, SORT1, IGFBP1, MTOR, AKAP1, ABCC8, LOC685953	1217	133	12092	2.54001	0.00266859	3.816640527541937E-4	0.00126719
GOTERM_BP_FAT	GO:0016053~organic acid biosynthetic process	36	0.0535332	1.5047391503904194E-6	BCAT2, RGD1560523, GLUD1, PTGS1, ABHD5, NDUFAB1, ASNS, RGD1563601, PSPH, LOC686661, TPI1, GOT1, PTGIS, LOC681458, AKR1A1, CYP7A1, LOC290415, SCD4, LIAS, PRKAA1, GSTO1, PRKAA2, ACSL3, NPEPO, TMEM195, SCD1, LOC683884, MAT2A, FADS1, AMACR, LOC692021, FADS3, QK, ADI1, ACSM3, LOC691221, ALOX15, CTH, LOC500959, SDS, LOC365156, PHGDH, THNSL2, PSAT1, AKR1D1	1217	150	12092	2.38462	0.00586476	7.349834877606876E-4	0.00278935
GOTERM_BP_FAT	GO:0046394~carboxylic acid biosynthetic process	36	0.0535332	1.5047391503904194E-6	BCAT2, RGD1560523, GLUD1, PTGS1, ABHD5, NDUFAB1, ASNS, RGD1563601, PSPH, LOC686661, TPI1, GOT1, PTGIS, LOC681458, AKR1A1, CYP7A1, LOC290415, SCD4, LIAS, PRKAA1, GSTO1, PRKAA2, ACSL3, NPEPO, TMEM195, SCD1, LOC683884, MAT2A, FADS1, AMACR, LOC692021, FADS3, QK, ADI1, ACSM3, LOC691221, ALOX15, CTH, LOC500959, SDS, LOC365156, PHGDH, THNSL2, PSAT1, AKR1D1	1217	150	12092	2.38462	0.00586476	7.349834877606876E-4	0.00278935
GOTERM_BP_FAT	GO:0019216~regulation of lipid metabolic process	31	0.046098	1.5203719667651298E-6	PPARA, BBS4, STAT5A, HSD3B5, ABHD5, PRKAG2, PPARG, APOC1, NR3C1, APOB, APOA2, INSIG2, SORBS1, IFNG, INSIG1, PRKAA1, PRKAA2, LOC688922, NR1H3, ACSL5, SREBF1, CPT1B, RBL2, YY1, RB1, VAV2, CPT1A, SCAP, HNF4A, AKR1C18, MAPK9, MTOR, LOC502588	1217	119	12092	2.58835	0.00592551	6.601307439847437E-4	0.00281833
GOTERM_BP_FAT	GO:0009725~response to hormone stimulus	86	0.127885	1.659688962755539E-6	RGD1560584, STAT5A, LOC685764, PTGS1, FOXO1, COX5B, RGD1559806, APOA2, GOT1, EIF4EBP2, INSIG2, PAPPA, INSIG1, LOC681314, FAS, INSR, PDXK, CST3, PTPRN, CDO1, SLC34A2, MAPK1, C1QB, EP300, CD36, ABCB1B, HSD11B2, LOC680968, AKAP1, RBP4, HMGB1, CCL2, ERBB3, PFKFB1, RGD1565435, LOC679451, LOC690521, SRF, SRC, LOC679344, TEK, LOC501115, JUND, NKX2-5, NR1H3, SREBF1, PLAT, TGFBR1, CYP2C7, TGFBR2, CDKN1A, …	1217	510	12092	1.67547	0.00646673	6.485625462350209E-4	0.00307658
GOTERM_BP_FAT	GO:0006461~protein complex assembly	73	0.108553	2.424403970389214E-6	MTSS1, XPO6, TUBB2B, TUBB2A, TUBB2C, HR, MED24, NDUFAF3, TAPBP, NDUFS4, LOC681144, RRN3, GTF2A1, GTF2A2, LOC681314, LOC682160, TUBB6, PAK1, OGT, FAS, CAT, INSR, DDAH1, MYC, TUBA1C, ZW10, TUBB4, BCL10, HSP90AA1, BRAF, MYH1, LOC498264, MYH2, TP53, TMEM70, MED14, ACTN2, STXBP3, DECR1, MBD2, SPAG9, THEM2, TBCA, HAO2, LOC363933, TUBA4A, VAMP3, LAMC1, WDR46, TNFAIP1, UQCRB, RGD1565017, CAV2, PRKCZ, NUP…	1217	415	12092	1.74776	0.00943224	8.611750310455468E-4	0.0044941
GOTERM_BP_FAT	GO:0070271~protein complex biogenesis	73	0.108553	2.424403970389214E-6	MTSS1, XPO6, TUBB2B, TUBB2A, TUBB2C, HR, MED24, NDUFAF3, TAPBP, NDUFS4, LOC681144, RRN3, GTF2A1, GTF2A2, LOC681314, LOC682160, TUBB6, PAK1, OGT, FAS, CAT, INSR, DDAH1, MYC, TUBA1C, ZW10, TUBB4, BCL10, HSP90AA1, BRAF, MYH1, LOC498264, MYH2, TP53, TMEM70, MED14, ACTN2, STXBP3, DECR1, MBD2, SPAG9, THEM2, TBCA, HAO2, LOC363933, TUBA4A, VAMP3, LAMC1, WDR46, TNFAIP1, UQCRB, RGD1565017, CAV2, PRKCZ, NUP…	1217	415	12092	1.74776	0.00943224	8.611750310455468E-4	0.0044941
GOTERM_BP_FAT	GO:0065003~macromolecular complex assembly	88	0.130859	6.909215214426727E-6	HIST2H2AA3, MTSS1, LOC680430, XPO6, TUBB2B, TUBB2A, TUBB2C, MED24, LOC501171, TAPBP, APOA2, LOC681314, LOC682160, FAS, OGT, DDAH1, INSR, BCL10, BRAF, MYH1, MYH2, MED14, ACTN2, H2AFJ, LOC367535, LOC684745, SPAG9, EP300, LOC502940, LOC363933, TUBA4A, VAMP3, LAMC1, TNFAIP1, CAV2, HIST1H4M, LOC306962, RGD1562378, DIAPH2, LOC682560, LOC679967, CALR, POLR2L-PS1, LOC680187, FGG, FGB, HIST1H4B, LOC502125…	1217	544	12092	1.60728	0.0266468	0.00224815	0.0128071
GOTERM_BP_FAT	GO:0043933~macromolecular complex subunit organization	92	0.136807	7.061561947220791E-6	HIST2H2AA3, MTSS1, LOC680430, XPO6, TUBB2B, TUBB2A, TUBB2C, MED24, LOC501171, TAPBP, APOB, APOA2, LOC681314, LOC682160, FAS, OGT, DDAH1, INSR, BCL10, BRAF, MYH1, MYH2, MED14, ACTN2, H2AFJ, LOC367535, LOC684745, SPAG9, EP300, AKAP5, LOC502940, LOC363933, TUBA4A, VAMP3, LAMC1, STMN1, TNFAIP1, CAV2, HIST1H4M, LOC306962, RGD1562378, DIAPH2, LOC682560, LOC679967, CALR, POLR2L-PS1, LOC680187, FGG, FGB,…	1217	576	12092	1.58699	0.0272262	0.00212111	0.0130894
GOTERM_BP_FAT	GO:0010565~regulation of cellular ketone metabolic process	20	0.0297407	1.0189417958972802E-5	SREBF1, CPT1B, PPARA, PRKAG2, PPARG, ARPP19, APOC1, NR3C1, CPT1A, SCAP, GCK, INSIG2, HNF4A, INSIG1, MAPK9, PRKAA1, MTOR, PRKAA2, LOC688922, NR1H3, ACSL5	1217	64	12092	3.10497	0.0390478	0.002841	0.0188868
GOTERM_BP_FAT	GO:0032869~cellular response to insulin stimulus	22	0.0327147	1.5244841684729475E-5	PRKCZ, ERBB3, PPARG, RHOQ, FOXO1, PDPK1, EIF4EBP2, GOT1, SORBS1, INSIG1, SHC1, PAK1, LOC688922, INSR, AKT3, ACSL5, NR1H3, SREBF1, RGD1562323, CD36, CCND2, GFPT1, IGFBP1, AKAP1, LOC685953	1217	77	12092	2.83883	0.0578517	0.00396495	0.0282561
GOTERM_BP_FAT	GO:0055114~oxidation reduction	94	0.139781	2.6971089320734995E-5	CYP24A1, EHHADH, PTGS1, GFER, ALDH1L2, ERO1LB, LOC681458, CYP7A1, SCD4, CYP3A9, NQO2, NDUFA10L1, CYP3A18, ALDH6A1, LOC692021, QDPR, CDO1, POR, DLD, HSD11B2, LOC502588, MDH1, ME3, ADHFE1, GLUD1, HSD17B13, HADHA, LOC686947, TMEM195, SCD1, COX8B, UQCRB-PS1, CYP2C7, HGD, IDH3B, CRYZ, CYP4B1, LOC691221, DIO1, LOC683232, CYP2J4, CYP2J3, PRDX3, UQCRFS1, UQCRQ, LOC686661, NDUFS6, NDUFS4, LOC290415, LOXL4…	1217	612	12092	1.5261	0.100064	0.0065678	0.0499854
GOTERM_BP_FAT	GO:0006984~ER-nuclear signaling pathway	13	0.0193314	4.820421815553153E-5	ATG10, DERL2, LOC687738, TP53, CCDC47, DERL3, SCAP, INSIG2, LOC366391, IFNG, INSIG1, CASP12, HSPA5, PPP1R15B, LOC688922, SERP1	1217	33	12092	3.91415	0.171746	0.0110232	0.08932
GOTERM_BP_FAT	GO:0031328~positive regulation of cellular biosynthetic process	99	0.147216	5.050076515336124E-5	THRA, RGD1560584, STAT5A, LOC685764, FOXO1, MED21, TCFE2A, RGD1559806, APOA2, BHLHA15, LOC682160, IFNG, ABRA, DDAH1, INSR, EGFR, BCL10, CST3, RXRG, MED14, SIX4, ARNTL, TCFAP2E, LOC499235, HES1, MAPK1, NME2, EP300, HNF4A, LOC363933, LOC680968, VGLL2, MAPK9, STK16, LOC686060, HMGB1, CNBP, ONECUT1, NME2-PS1, ADORA2B, ELK1, RGD1565435, LOC679451, LOC690521, CALR, SRF, LOC679344, LOC501115, NKX2-5, NR…	1217	663	12092	1.48364	0.179148	0.0109074	0.0935735
GOTERM_BP_FAT	GO:0045935~positive regulation of nucleobase, nucleoside, nucleotide and nucleic acid metabolic process	92	0.136807	5.922236083791113E-5	NCBP1, THRA, RGD1560584, STAT5A, LOC685764, FOXO1, TNFSF13, MED21, TCFE2A, RGD1559806, BHLHA15, IFNG, ABRA, DDAH1, INSR, BCL10, RXRG, CST3, MED14, TCFAP2E, ARNTL, SIX4, LOC499235, HES1, MAPK1, NME2, EP300, HNF4A, VGLL2, MAPK9, LOC680968, STK16, LOC686060, HMGB1, CNBP, ONECUT1, NME2-PS1, ADORA2B, ELK1, RGD1565435, LOC679451, LOC690521, CALR, SRF, LOC679344, LOC501115, RNF168, NKX2-5, NR1H3, SREBF1…	1217	608	12092	1.50346	0.206663	0.0121107	0.109725
GOTERM_BP_FAT	GO:0009891~positive regulation of biosynthetic process	100	0.148703	6.31097878247393E-5	THRA, RGD1560584, STAT5A, LOC685764, FOXO1, MED21, TCFE2A, RGD1559806, APOA2, FNTA, BHLHA15, LOC682160, IFNG, ABRA, DDAH1, INSR, EGFR, BCL10, CST3, RXRG, MED14, SIX4, ARNTL, TCFAP2E, LOC499235, HES1, MAPK1, NME2, EP300, HNF4A, LOC363933, LOC680968, VGLL2, MAPK9, STK16, LOC686060, HMGB1, CNBP, ONECUT1, NME2-PS1, ADORA2B, ELK1, RGD1565435, LOC679451, LOC690521, CALR, SRF, LOC679344, LOC501115, NKX2…	1217	675	12092	1.47199	0.218628	0.0122594	0.116924
GOTERM_BP_FAT	GO:0051173~positive regulation of nitrogen compound metabolic process	94	0.139781	6.527970408672977E-5	NCBP1, THRA, RGD1560584, STAT5A, LOC685764, FOXO1, TNFSF13, MED21, TCFE2A, RGD1559806, BHLHA15, IFNG, LOC682160, ABRA, DDAH1, INSR, EGFR, BCL10, RXRG, CST3, MED14, TCFAP2E, ARNTL, SIX4, LOC499235, HES1, MAPK1, NME2, EP300, HNF4A, LOC363933, VGLL2, MAPK9, LOC680968, STK16, LOC686060, HMGB1, CNBP, ONECUT1, NME2-PS1, ADORA2B, ELK1, RGD1565435, LOC679451, CALR, LOC690521, SRF, LOC679344, LOC501115, R…	1217	626	12092	1.49197	0.225228	0.0120782	0.120942
GOTERM_BP_FAT	GO:0016054~organic acid catabolic process	24	0.0356888	6.995745646777639E-5	HACL1, ALDH6A1, BCAT2, EHHADH, GLUD1, BCKDHB, HGD, ECHS1, DECR1, CDO1, HADHA, PEX7, GLDC, ACADVL, GOT1, AKR1A1, SDS, GCSH, ASRGL1, DMGDH, BDH2, AKR1D1, PCCA, PON3	1217	97	12092	2.45837	0.239267	0.0123537	0.129603
GOTERM_BP_FAT	GO:0046395~carboxylic acid catabolic process	24	0.0356888	6.995745646777639E-5	HACL1, ALDH6A1, BCAT2, EHHADH, GLUD1, BCKDHB, HGD, ECHS1, DECR1, CDO1, HADHA, PEX7, GLDC, ACADVL, GOT1, AKR1A1, SDS, GCSH, ASRGL1, DMGDH, BDH2, AKR1D1, PCCA, PON3	1217	97	12092	2.45837	0.239267	0.0123537	0.129603
GOTERM_BP_FAT	GO:0010604~positive regulation of macromolecule metabolic process	117	0.173983	9.429710885430528E-5	NCBP1, THRA, RGD1560584, IL6ST, LOC685764, STAT5A, FOXO1, TNFSF13, MED21, TCFE2A, RGD1559806, APOA2, FNTA, BHLHA15, IFNG, ABRA, INSR, DDAH1, ANAPC2, BCL10, CST3, RXRG, MED14, SIX4, ARNTL, TCFAP2E, LOC499235, HES1, PSMA2, MAPK1, EP300, HNF4A, AKAP5, LOC680968, VGLL2, MAPK9, STK16, LOC686060, HMGB1, FZR1, CNBP, ONECUT1, ELK1, RGD1565435, LOC679451, LOC690521, CALR, SRF, PSMB5, PSMB4, ECE1, LOC67934…	1217	825	12092	1.40909	0.308315	0.0158994	0.174657
GOTERM_BP_FAT	GO:0019217~regulation of fatty acid metabolic process	17	0.0252796	1.0638532334575976E-4	SREBF1, CPT1B, PPARA, PRKAG2, PPARG, APOC1, CPT1A, SCAP, INSIG2, HNF4A, INSIG1, MAPK9, PRKAA1, MTOR, PRKAA2, LOC688922, NR1H3, ACSL5	1217	57	12092	2.96334	0.340242	0.0171792	0.197026
GOTERM_BP_FAT	GO:0006357~regulation of transcription from RNA polymerase II promoter	90	0.133833	1.2529206784906279E-4	SNF1LK, THRA, RGD1560584, STAT5A, LOC685764, FOXO1, ANKRD1, MED21, TCFE2A, RGD1559806, BHLHA15, ABRA, PKIG, RXRG, MED14, VAX2, TCFAP2E, ARNTL, VAX1, NR0B2, SIX4, LOC499235, HES1, EP300, HNF4A, VGLL2, LOC680968, RGD1310358, STK16, LOC686060, HMGB1, CNBP, P42POP, ONECUT1, ELK1, RGD1565435, LOC679451, LOC690521, CALR, SRF, ATN1, LOC679344, LOC501115, NKX2-5, NR1H3, SREBF1, TAF1, LOC683435, EHMT1, EP…	1217	604	12092	1.48052	0.387249	0.0194012	0.232003
GOTERM_BP_FAT	GO:0051254~positive regulation of RNA metabolic process	72	0.107066	1.5114524495432458E-4	NCBP1, THRA, RGD1560584, STAT5A, LOC685764, FOXO1, MED21, TCFE2A, RGD1559806, BHLHA15, IFNG, ABRA, DDAH1, BCL10, RXRG, MED14, TCFAP2E, ARNTL, SIX4, LOC499235, HES1, EP300, HNF4A, VGLL2, LOC680968, STK16, LOC686060, HMGB1, CNBP, ONECUT1, ELK1, RGD1565435, LOC679451, LOC690521, SRF, LOC679344, LOC501115, NKX2-5, NR1H3, SREBF1, TAF1, TESC, KLF7, LOC683435, EPAS1, LOC689162, CREBBP, ESRRG, TEAD1, HDA…	1217	460	12092	1.55519	0.446156	0.0224695	0.279812
GOTERM_BP_FAT	GO:0033554~cellular response to stress	69	0.102605	1.5190344827676987E-4	RGD1560584, LOC685764, XRCC1, RGD1559806, SETX, INSIG2, LOC366391, INSIG1, IFNG, LOC681314, H2AFX, MAP2K7, CST3, MAPK1, RFC3, EP300, RPAIN, RFC4, BAZ1B, UBR5, MAPK9, LOC680968, PDCD6IP, MCTS2, MCTS1, TNFAIP1, HMGB1, DERL2, LOC689056, RGD1565435, LOC679451, LOC690521, DERL3, LOC679344, LOC501115, DNAJA1, RNF168, FGD4, SREBF1, DHX9, EPAS1, RGD1561176, ATF4, CDKN1A, NREP, NEDD4, HMGB1-PS3, HMGB1-PS4…	1217	436	12092	1.57243	0.447795	0.0217538	0.281214
GOTERM_BP_FAT	GO:0006662~glycerol ether metabolic process	17	0.0252796	1.6616556839515317E-4	IL6ST, ABHD5, RGD1562323, APOC1, CPT1A, PEX7, APOB, AGPAT6, APOA2, CD36, INSIG2, DGAT2, INSIG1, CAT, ACSL4, LOC688922, LIPE, NR1H3, ACSL5, LOC685953	1217	59	12092	2.86289	0.477743	0.0229328	0.307578
GOTERM_BP_FAT	GO:0045893~positive regulation of transcription, DNA-dependent	71	0.105579	1.9783784101909692E-4	THRA, RGD1560584, STAT5A, LOC685764, FOXO1, MED21, TCFE2A, RGD1559806, BHLHA15, IFNG, ABRA, DDAH1, BCL10, RXRG, MED14, TCFAP2E, ARNTL, SIX4, LOC499235, HES1, EP300, HNF4A, VGLL2, LOC680968, STK16, LOC686060, HMGB1, CNBP, ONECUT1, ELK1, RGD1565435, LOC679451, LOC690521, SRF, LOC679344, LOC501115, NKX2-5, NR1H3, SREBF1, TAF1, TESC, KLF7, LOC683435, EPAS1, LOC689162, CREBBP, ESRRG, TEAD1, HDAC4, DLX…	1217	456	12092	1.54704	0.53857	0.0263173	0.366103
GOTERM_BP_FAT	GO:0060538~skeletal muscle organ development	20	0.0297407	2.002105299782527E-4	CAV2, NEURL, ERBB3, MYL3, ELN, MET, RXRG, MYLPF, RCAN1, SIX4, DCN, FLNB, P2RX5, EP300, DMD, VGLL2, CHRND, PAK1, NR2F2, CASQ1	1217	78	12092	2.54767	0.542831	0.0257526	0.370486
GOTERM_BP_FAT	GO:0007519~skeletal muscle tissue development	20	0.0297407	2.002105299782527E-4	CAV2, NEURL, ERBB3, MYL3, ELN, MET, RXRG, MYLPF, RCAN1, SIX4, DCN, FLNB, P2RX5, EP300, DMD, VGLL2, CHRND, PAK1, NR2F2, CASQ1	1217	78	12092	2.54767	0.542831	0.0257526	0.370486
GOTERM_BP_FAT	GO:0014706~striated muscle tissue development	28	0.0416369	2.2077759741358647E-4	CAV2, RBP4, NEURL, TNNC1, ERBB3, MYL3, DICER1, ELN, DCN, LOC680187, DMD, PAK1, NR2F2, NKX2-5, MET, LOC690078, RXRG, MYLPF, MYH7, RCAN1, SIX4, CSRP3, FLNB, TNNI1, P2RX5, EP300, XIRP1, VGLL2, CHRND, CASQ1	1217	131	12092	2.12371	0.578154	0.0274584	0.408471
GOTERM_BP_FAT	GO:0046890~regulation of lipid biosynthetic process	15	0.0223055	2.312960868401408E-4	SREBF1, HSD3B5, APOC1, NR3C1, SCAP, APOB, HNF4A, SORBS1, INSIG2, AKR1C18, IFNG, INSIG1, MAPK9, LOC502588, LOC688922, ACSL5, NR1H3	1217	49	12092	3.0416	0.595151	0.027862	0.427893
GOTERM_BP_FAT	GO:0060548~negative regulation of cell death	56	0.0832739	2.3306416337369614E-4	SNCB, STAT5A, MITF, FOXO1, TTC27, PRDX3, FNTA, CASP4, RRN3, BAG1, LOC681314, TPT1, VNN1, DNAJC5, CAT, FAS, MYC, DDAH1, EGFR, BCL10, ZC3HC1, LOC295142, TP53, CST3, HBXIP, LOC289172, SMO, NME2, ALOX15, GNAQ, RGD1563563, PSEN2, HIPK2, SORT1, PRKCZ, CCL2, NME2-PS1, ERBB3, PAFAH2, RGD1562068, KITLG, ELK1, ASNS, NR3C1, MSX2, LOC688201, AATF, LOC501602, HSPA5, CABC1, NKX2-5, FN1, CEBPB, TBX3, TGFBR1, BI…	1217	339	12092	1.64133	0.59794	0.027233	0.431157
GOTERM_BP_FAT	GO:0018904~organic ether metabolic process	17	0.0252796	2.532458149649922E-4	IL6ST, ABHD5, RGD1562323, APOC1, CPT1A, PEX7, APOB, AGPAT6, APOA2, CD36, INSIG2, DGAT2, INSIG1, CAT, ACSL4, LOC688922, LIPE, NR1H3, ACSL5, LOC685953	1217	61	12092	2.76902	0.628447	0.0286996	0.468409
GOTERM_BP_FAT	GO:0043066~negative regulation of apoptosis	55	0.0817868	2.681266631309093E-4	SNCB, STAT5A, MITF, FOXO1, TTC27, PRDX3, FNTA, CASP4, RRN3, BAG1, LOC681314, TPT1, VNN1, DNAJC5, CAT, FAS, MYC, DDAH1, EGFR, BCL10, ZC3HC1, LOC295142, TP53, HBXIP, LOC289172, SMO, NME2, ALOX15, GNAQ, RGD1563563, PSEN2, HIPK2, SORT1, PRKCZ, CCL2, NME2-PS1, ERBB3, PAFAH2, RGD1562068, KITLG, ELK1, ASNS, NR3C1, MSX2, LOC688201, AATF, LOC501602, HSPA5, CABC1, NKX2-5, FN1, CEBPB, TBX3, TGFBR1, BIRC6, M…	1217	333	12092	1.64107	0.649449	0.0295059	0.495868
GOTERM_BP_FAT	GO:0008202~steroid metabolic process	33	0.0490721	2.81551636555479E-4	GC, CYP24A1, HSD17B2, HSD3B5, APOC1, NR3C1, APOA2, APOB, INSIG2, SERPINA6, CYP7A1, INSIG1, ATP8B1, HSD17B6, PRKAA1, SULT1E1, CAT, PRKAA2, LOC688922, HSD17B8, SREBF1, SOAT2, OPRS1, STS, OSBPL2, LIPA, SULT2A2, AMACR, SULT2AL1, SCAP, AKR1C18, STE2, HSD11B2, LOC502588, AKR1D1, LIPE, FABP6	1217	168	12092	1.9517	0.667375	0.0301134	0.520635
GOTERM_BP_FAT	GO:0030522~intracellular receptor-mediated signaling pathway	15	0.0223055	2.919131557154481E-4	CYP24A1, LOC683435, KLF9, LOC689162, RXRG, MED24, CYP26A1, MED14, NR3C1, RBM9, DAXX, NCOA2, MED30, NEDD4, UBR5, THRAP3, DNAJA1	1217	50	12092	2.98077	0.680582	0.0303739	0.539746
GOTERM_BP_FAT	GO:0006641~triglyceride metabolic process	15	0.0223055	2.919131557154481E-4	IL6ST, ABHD5, RGD1562323, APOC1, CPT1A, APOB, AGPAT6, CD36, INSIG2, DGAT2, INSIG1, CAT, ACSL4, LOC688922, LIPE, NR1H3, ACSL5, LOC685953	1217	50	12092	2.98077	0.680582	0.0303739	0.539746
GOTERM_BP_FAT	GO:0006639~acylglycerol metabolic process	16	0.0237925	3.05724183616425E-4	IL6ST, ABHD5, RGD1562323, APOC1, CPT1A, APOB, AGPAT6, APOA2, CD36, INSIG2, DGAT2, INSIG1, CAT, ACSL4, LOC688922, LIPE, NR1H3, ACSL5, LOC685953	1217	56	12092	2.83883	0.697374	0.0309646	0.565214
GOTERM_BP_FAT	GO:0010557~positive regulation of macromolecule biosynthetic process	91	0.13532	3.085872972480633E-4	THRA, RGD1560584, STAT5A, LOC685764, FOXO1, MED21, TCFE2A, RGD1559806, APOA2, FNTA, BHLHA15, IFNG, ABRA, DDAH1, INSR, BCL10, RXRG, CST3, MED14, TCFAP2E, ARNTL, SIX4, LOC499235, HES1, MAPK1, EP300, HNF4A, VGLL2, MAPK9, LOC680968, STK16, LOC686060, HMGB1, CNBP, ONECUT1, ELK1, RGD1565435, LOC679451, LOC690521, CALR, SRF, LOC679344, LOC501115, NKX2-5, NR1H3, SREBF1, TAF1, TESC, KLF7, LOC683435, EPAS1…	1217	628	12092	1.43976	0.700743	0.0304611	0.570493
GOTERM_BP_FAT	GO:0007517~muscle organ development	33	0.0490721	3.146105370884618E-4	RBP4, CAV2, NEURL, TNNC1, ERBB3, MYL3, DICER1, ELN, DCN, SMTNL1, LOC680187, DMD, PAK1, NR2F2, NKX2-5, ARID5B, MET, RXRG, LOC690078, MYLPF, RCAN1, MYH7, SIX4, FLNB, CSRP3, TNNI1, P2RX5, EP300, XIRP1, KREMEN1, VGLL2, CHRND, CASQ1, TCF15, SERP1	1217	169	12092	1.94015	0.707709	0.0302822	0.581598
GOTERM_BP_FAT	GO:0034976~response to endoplasmic reticulum stress	12	0.0178444	3.2774533768183806E-4	ATG10, DERL2, LOC687738, TP53, CCDC47, DERL3, OS9, ATF4, LOC366391, CASP12, IFNG, HSPA5, PPP1R15B, SERP1	1217	34	12092	3.50679	0.722342	0.0307695	0.60581
GOTERM_BP_FAT	GO:0032268~regulation of cellular protein metabolic process	65	0.0966571	3.4209939335036487E-4	NCBP1, RGD1560584, IL6ST, LOC685764, EIF5B, RBM8, RGD1559806, EIF4EBP2, IFNG, LOC681314, RAPGEF3, INSR, MAP2K7, DDAH1, EIF5B-PS1, LOC690303, EGFR, ANAPC2, BCL10, GM672, MAGOH, PSMA2, MAPK1, EP300, ARRB2, HNF4A, AKAP5, MAPK9, LOC680968, AKAP1, EIF2C4, HMGB1, FZR1, RGD1565435, LOC679451, LOC690521, CALR, PSMB5, PSMB4, LOC679344, ITGAV, PSMB2, LOC501115, FGD4, NR1H3, TAF1, TGFBR1, IREB2, PSMB8, PSMB…	1217	416	12092	1.55249	0.737498	0.0313434	0.632262
GOTERM_BP_FAT	GO:0045944~positive regulation of transcription from RNA polymerase II promoter	61	0.090709	3.4851665920868644E-4	PPARA, RGD1564794, THRA, RGD1560584, STAT5A, LOC685764, PPARG, MITF, RHOQ, FOXO1, MED21, TCFE2A, RGD1562312, RGD1559806, ZBTB38, FOS, LOC316373, BHLHA15, GTF2A2, SOX15, ABRA, MYC, EGR1, RGD1563012, TP53, RXRG, MED14, TCFAP2E, ARNTL, SIX4, RB1, LOC499235, SCAP, HES1, SMO, NCOA1, EP300, NCOA2, HMG1L1, HNF4A, LOC685520, HIPK2, RGD1563668, LOC680968, VGLL2, STK16, HMGB1, CNBP, ONECUT1, ABLIM3, ELK1, …	1217	384	12092	1.57836	0.744003	0.0311913	0.644086
GOTERM_BP_FAT	GO:0010552~positive regulation of specific transcription from RNA polymerase II promoter	15	0.0223055	3.6565158322808154E-4	HMGB1, RGD1564794, RGD1560584, LOC685764, PPARG, RHOQ, RGD1565435, LOC679451, LOC690521, TCFE2A, SRF, RGD1562312, RGD1559806, RGD1564581, LOC316373, LOC679344, GTF2A2, LOC501115, RGD1566334, NKX2-5, LOC366913, NR1H3, TAF1, TP53, RGD1563012, LOC688265, LOC500210, SCAP, HES1, HDAC4, LOC681718, HMG1L1, HNF4A, LOC685520, ETS1, RGD1563668, LOC680968, LOC689398, HMGB1-PS3, LOC678705, HMGB1-PS4, LOC6909…	1217	51	12092	2.92233	0.760594	0.0319686	0.675652
GOTERM_BP_FAT	GO:0048545~response to steroid hormone stimulus	49	0.0728646	3.859753860789093E-4	RGD1564794, RGD1560584, LOC685764, PTGS1, PPARG, HP, PSPH, RGD1562312, RGD1559806, FOS, APOA2, GOT1, LOC316373, UGT1A7C, PAPPA, LOC681314, INSIG1, SHC1, FAS, INSR, STS, PDXK, CST3, RGD1563012, PTPRN, CDO1, UGT1A1, SLC34A2, MAPK1, C1QB, NCOA1, SDC1, EP300, CD36, HMG1L1, ABCB1B, CCND2, LOC685520, RGD1563668, LOC680968, HSD11B2, HMGB1, CCL2, PFKFB1, RGD1565435, LOC679451, LOC690521, SRC, CPN1, UGT1A…	1217	291	12092	1.67306	0.778884	0.0329788	0.713079
GOTERM_BP_FAT	GO:0043069~negative regulation of programmed cell death	55	0.0817868	3.910220416754764E-4	SNCB, STAT5A, MITF, FOXO1, TTC27, PRDX3, FNTA, CASP4, RRN3, BAG1, LOC681314, TPT1, VNN1, DNAJC5, CAT, FAS, MYC, DDAH1, EGFR, BCL10, ZC3HC1, LOC295142, TP53, HBXIP, LOC289172, SMO, NME2, ALOX15, GNAQ, RGD1563563, PSEN2, HIPK2, SORT1, PRKCZ, CCL2, NME2-PS1, ERBB3, PAFAH2, RGD1562068, KITLG, ELK1, ASNS, NR3C1, MSX2, LOC688201, AATF, LOC501602, HSPA5, CABC1, NKX2-5, FN1, CEBPB, TBX3, TGFBR1, BIRC6, M…	1217	338	12092	1.61679	0.783205	0.0326887	0.722371
GOTERM_BP_FAT	GO:0043623~cellular protein complex assembly	25	0.0371758	3.9833266095607806E-4	MTSS1, NUP98, XPO6, TUBB2B, TUBB2A, DIAPH2, TUBB2C, CALR, NDUFAF3, TAPBP, FGG, LOC681144, NDUFS4, FGB, LOC682160, TUBB6, PAK1, TUBA1C, SCO1, TUBB4, HSP90AA1, MYH1, LOC498264, MYH2, TMEM70, MBD2, PSMG1, PRLR, TBCA, RGD1559512, LOC315370, LOC363933, TUBA4A, WDR46	1217	115	12092	2.15998	0.789315	0.032593	0.735829
GOTERM_BP_FAT	GO:0045941~positive regulation of transcription	79	0.117476	4.3073366588617106E-4	THRA, RGD1560584, STAT5A, LOC685764, FOXO1, MED21, TCFE2A, RGD1559806, BHLHA15, IFNG, ABRA, DDAH1, BCL10, RXRG, MED14, TCFAP2E, ARNTL, SIX4, LOC499235, HES1, MAPK1, EP300, HNF4A, VGLL2, MAPK9, LOC680968, STK16, LOC686060, HMGB1, CNBP, ONECUT1, ELK1, RGD1565435, LOC679451, LOC690521, SRF, LOC679344, LOC501115, NKX2-5, NR1H3, SREBF1, TAF1, TESC, KLF7, LOC683435, EPAS1, LOC689162, TGFBR1, CREBBP, ES…	1217	534	12092	1.46992	0.814389	0.0344771	0.795457
GOTERM_BP_FAT	GO:0030518~steroid hormone receptor signaling pathway	12	0.0178444	4.3500893831409685E-4	LOC683435, KLF9, LOC689162, MED24, MED14, NR3C1, RBM9, DAXX, MED30, NCOA2, NEDD4, UBR5, THRAP3, DNAJA1	1217	35	12092	3.4066	0.817466	0.0341151	0.803322
GOTERM_BP_FAT	GO:0006638~neutral lipid metabolic process	16	0.0237925	4.618704858446002E-4	IL6ST, ABHD5, RGD1562323, APOC1, CPT1A, APOB, AGPAT6, APOA2, CD36, INSIG2, DGAT2, INSIG1, CAT, ACSL4, LOC688922, LIPE, NR1H3, ACSL5, LOC685953	1217	58	12092	2.74094	0.835668	0.0354729	0.852726
GOTERM_BP_FAT	GO:0034440~lipid oxidation	13	0.0193314	5.020383164767892E-4	HACL1, EHHADH, PPARG, RGD1562323, ECHS1, ADH7, DECR1, HADHA, PEX7, ACADVL, ALOX15, CD36, PRKAA1, BDH2, LOC685953	1217	41	12092	3.15041	0.859558	0.0377581	0.926559
GOTERM_BP_FAT	GO:0019395~fatty acid oxidation	13	0.0193314	5.020383164767892E-4	HACL1, EHHADH, PPARG, RGD1562323, ECHS1, ADH7, DECR1, HADHA, PEX7, ACADVL, ALOX15, CD36, PRKAA1, BDH2, LOC685953	1217	41	12092	3.15041	0.859558	0.0377581	0.926559
GOTERM_BP_FAT	GO:0051384~response to glucocorticoid stimulus	26	0.0386629	5.268054990446126E-4	RGD1564794, RGD1560584, LOC685764, PTGS1, HP, RGD1559806, RGD1562312, FOS, APOA2, GOT1, LOC316373, UGT1A7C, PAPPA, LOC681314, SHC1, FAS, INSR, RGD1563012, CDO1, UGT1A1, C1QB, SDC1, EP300, HMG1L1, LOC685520, RGD1563668, HSD11B2, LOC680968, HMGB1, CCL2, PFKFB1, RGD1565435, LOC679451, LOC690521, CPN1, UGT1A6, UGT1A9, RGD1564581, UGT1A8, UGT1A3, LOC679344, UGT1A2, LOC688201, UGT1A5, LOC501115, RGD156…	1217	124	12092	2.08334	0.872524	0.0388377	0.972059
GOTERM_BP_FAT	GO:0060537~muscle tissue development	28	0.0416369	5.288876429156568E-4	CAV2, RBP4, NEURL, TNNC1, ERBB3, MYL3, DICER1, ELN, DCN, LOC680187, DMD, PAK1, NR2F2, NKX2-5, MET, LOC690078, RXRG, MYLPF, MYH7, RCAN1, SIX4, CSRP3, FLNB, TNNI1, P2RX5, EP300, XIRP1, VGLL2, CHRND, CASQ1	1217	138	12092	2.01598	0.873558	0.0382669	0.975883
GOTERM_BP_FAT	GO:0031960~response to corticosteroid stimulus	27	0.0401499	5.297726552812081E-4	RGD1564794, RGD1560584, LOC685764, PTGS1, HP, RGD1559806, RGD1562312, FOS, APOA2, GOT1, LOC316373, UGT1A7C, PAPPA, LOC681314, SHC1, FAS, INSR, RGD1563012, CDO1, UGT1A1, C1QB, SDC1, EP300, HMG1L1, LOC685520, RGD1563668, HSD11B2, LOC680968, HMGB1, CCL2, PFKFB1, RGD1565435, LOC679451, LOC690521, SRC, CPN1, UGT1A6, UGT1A9, RGD1564581, UGT1A8, UGT1A3, LOC679344, UGT1A2, LOC688201, UGT1A5, LOC501115, R…	1217	131	12092	2.04786	0.873995	0.0376334	0.977508
GOTERM_BP_FAT	GO:0003012~muscle system process	22	0.0327147	5.388413509611565E-4	TNNC2, MYBPC2, ADORA2B, MYH1, MYBPC1, TNNC1, MYL3, MYL1, MYH2, MYLPF, PGAM2, PDE4D, ACTN2, MYH7, TRIM63, HSBP1, TPM1, TNNT1, MYOM2, PSEN2, GUCY1A3, CABC1, MYOM1, MAP2K6	1217	97	12092	2.2535	0.878385	0.0375828	0.994162
GOTERM_BP_FAT	GO:0010551~regulation of specific transcription from RNA polymerase II promoter	21	0.0312277	5.904134212365811E-4	PPARA, RGD1564794, HMGB1, RGD1560584, LOC685764, PPARG, RHOQ, RGD1565435, LOC679451, LOC690521, TCFE2A, SRF, RGD1562312, RGD1559806, RGD1564581, LOC316373, LOC679344, LOC501115, GTF2A2, PER1, PER3, RGD1566334, LOC366913, NKX2-5, MYC, NR1H3, TAF1, TP53, RGD1563012, LOC688265, LOC500210, SCAP, HES1, HDAC4, LOC681718, DLX2, DLX1, HMG1L1, HNF4A, LOC685520, ETS1, RGD1563668, LOC680968, LOC689398, HMGB…	1217	91	12092	2.2929	0.9006	0.0403869	1.08882
GOTERM_BP_FAT	GO:0044093~positive regulation of molecular function	75	0.111527	6.129335936681935E-4	GNA15, GM2A, PRKAG2, LOC367812, LPAR2, PRDX3, SDC4, CALM-PS2, PDPK1, CASP4, FXN, GTF2A2, LOC681314, IFNG, ABRA, RGN, SHC1, PAK1, CAT, PSMD6, INSR, DDAH1, MAP2K7, MYC, MAP2K6, EGFR, ANAPC2, BCL10, LOC681486, TP53, ARHGAP27, PSMA2, SPAG9, GNAL, EP300, NCOA3, GNAQ, GNB1, CCND2, PSEN2, GIPR, HIPK2, MAPK9, GNB4, GADD45B, PSMB10, PRKCZ, FZR1, C9, ADORA2B, APH1A, C6, PFKFB1, APH1B, ABHD5, KITLG, TPM1, P…	1217	507	12092	1.46981	0.908981	0.0411755	1.13013
GOTERM_BP_FAT	GO:0044265~cellular macromolecule catabolic process	62	0.0921961	6.361833100330509E-4	NCBP1, LOC687738, HNRPD, MAN1B1, RBM8, OS9, APOB, RBAF600, LOC681314, YOD1, PSMD6, MYC, VCPIP1, LOC690303, ANAPC2, ADAM10, ZCCHC11, LOC503156, GM672, LOC681486, MAGOH, PSMA2, CD36, XPC, UBR5, PSEN2, UBD, RGD1563853, USP24, TRA1, EIF2C4, PSMB10, CUEDC2, DERL2, APH1A, USP3, APH1B, FEM1B, EDEM1, RENT1, RPA3, PSMB5, PSMB4, LOC684558, LOC688201, PSMB2, FBXO6, USP36, RNF168, RNF167, CABC1, FBXO7, RNF14…	1217	401	12092	1.53623	0.916893	0.0419834	1.17276
GOTERM_BP_FAT	GO:0010675~regulation of cellular carbohydrate metabolic process	14	0.0208185	6.771272398600957E-4	HMGB1, RGD1564794, RGD1560584, LOC685764, PFKFB1, PRKAG2, RGD1565435, NR3C1, LOC679451, LOC690521, RGD1562312, RGD1559806, RGD1564581, LOC316373, SORBS1, LOC679344, IFNG, LOC501115, PRKAA1, RGD1566334, INSR, LOC366913, ARPP19, RGD1563012, LOC500210, HDAC4, LOC681718, GCK, HNF4A, HMG1L1, LOC685520, GFPT1, RGD1563668, LOC680968, LOC689398, MTOR, HMGB1-PS3, LOC678705, HMGB1-PS4, LOC690940	1217	48	12092	2.89797	0.929192	0.0438856	1.24779
GOTERM_BP_FAT	GO:0006936~muscle contraction	20	0.0297407	7.489864250925936E-4	TNNC2, MYBPC2, MYH1, MYBPC1, TNNC1, MYL3, MYL1, MYH2, MYLPF, PGAM2, PDE4D, ACTN2, MYH7, TRIM63, HSBP1, TPM1, TNNT1, MYOM2, PSEN2, CABC1, MYOM1, MAP2K6	1217	86	12092	2.31068	0.946543	0.0476425	1.37934
GOTERM_BP_FAT	GO:0016042~lipid catabolic process	27	0.0401499	7.579227515569313E-4	HACL1, CYP24A1, GM2A, PAFAH2, EHHADH, PLBD1, ECHS1, HADHA, PEX7, PHLPB, APOB, APOA2, CYP7A1, PLA2G12A, PLA1A, BDH2, PLCB1, PLA2G16, LIPA, DECR1, ACADVL, NAPEPLD, AKR1C18, PLA2G2A, AKR1D1, LIPE, PCCA	1217	134	12092	2.00201	0.94838	0.0474261	1.39569
GOTERM_BP_FAT	GO:0005996~monosaccharide metabolic process	40	0.0594813	7.634343353748388E-4	LOC688456, ENO1-PS1, PHKB, IL6ST, LOC501727, PRKAG2, PGAM2, ACN9, UGT1A7C, H2AFX, MYC, DPAGT1, UGT1A1, PGM3, MAN2A1, PGLS, H6PD, SDS, PRPS2, SERP1, MDH1, RBP4, TALDO1, ONECUT1, PFKFB1, LOC290721, RGD1563601, UGT1A6, GALK1, UGT1A9, TPI1, GALM, UGT1A8, UGT1A3, AKR1A1, UGT1A2, UGT1A5, ENO2, GYS2, RGD1564781, PRKAA1, RPIA, ENO1, PDK1, GALT, BPGM, GYG1, CPT1A, CSGALNACT1, LOC297826, ATF4, LOC500959, G…	1217	230	12092	1.72798	0.949481	0.0470108	1.40577
GOTERM_BP_FAT	GO:0006091~generation of precursor metabolites and energy	41	0.0609684	7.867593904630677E-4	ATP5E, LOC688456, ENO1-PS1, PHKB, IL6ST, LOC501727, ATP5B, PRKAG2, RGD1563463, PGAM2, UQCRFS1, UQCRQ, NDUFS6, GOT1, NDUFS4, FXN, LOC681314, LOC685322, CAT, ATP6V0D2, NDUFS1, NDUFA10L1, SUCLG2, SUCLG1, NDUFA10, DLD, UQCRB, MDH1, LOC689961, LOC290721, ATP5G1, RGD1563601, TPI1, LOC686947, LOC688201, ENO2, LOC685596, GYS2, RGD1564781, ENO1, TCIRG1, COX8B, NDUFA9, UQCRB-PS1, FADS1, ATP5F1, FADS3, IDH3…	1217	238	12092	1.71165	0.953887	0.0476625	1.44842
GOTERM_BP_FAT	GO:0010883~regulation of lipid storage	8	0.0118963	8.019877237193932E-4	PPARA, APOB, CD36, MSR1, ITGAV, PPARG, ABHD5, RGD1562323, LOC685953, NR1H3	1217	17	12092	4.67572	0.956554	0.0478223	1.47626
GOTERM_BP_FAT	GO:0010906~regulation of glucose metabolic process	13	0.0193314	8.069299024058426E-4	HMGB1, RGD1564794, RGD1560584, LOC685764, PFKFB1, PRKAG2, RGD1565435, NR3C1, LOC679451, LOC690521, RGD1562312, RGD1559806, RGD1564581, LOC316373, SORBS1, LOC679344, LOC501115, PRKAA1, RGD1566334, INSR, LOC366913, ARPP19, RGD1563012, LOC500210, HDAC4, LOC681718, GCK, HNF4A, HMG1L1, LOC685520, GFPT1, RGD1563668, LOC680968, LOC689398, MTOR, HMGB1-PS3, LOC678705, HMGB1-PS4, LOC690940	1217	43	12092	3.00388	0.957386	0.0473875	1.4853
GOTERM_BP_FAT	GO:0006869~lipid transport	25	0.0371758	8.610146168392767E-4	RBP4, MSR1, GM2A, PPARG, APOC1, ABCA4, ABCA5, APOB, APOA2, LOC684238, ATP8B1, ACSL4, GPIHBP1, ACSL5, SOAT2, OPRS1, CPT1B, OSBPL2, RGD1562323, ABCG8, ADFP, CD36, ABCG5, PLEKHA8, LOC691125, FABP2, ATP8A1, LOC685953	1217	121	12092	2.05287	0.965512	0.049738	1.5841
GOTERM_BP_FAT	GO:0010628~positive regulation of gene expression	79	0.117476	8.851009153270351E-4	THRA, RGD1560584, STAT5A, LOC685764, FOXO1, MED21, TCFE2A, RGD1559806, BHLHA15, IFNG, ABRA, DDAH1, BCL10, RXRG, MED14, TCFAP2E, ARNTL, SIX4, LOC499235, HES1, MAPK1, EP300, HNF4A, VGLL2, MAPK9, LOC680968, STK16, LOC686060, HMGB1, CNBP, ONECUT1, ELK1, RGD1565435, LOC679451, LOC690521, SRF, LOC679344, LOC501115, NKX2-5, NR1H3, SREBF1, TAF1, TESC, KLF7, LOC683435, EPAS1, LOC689162, TGFBR1, CREBBP, ES…	1217	547	12092	1.43498	0.968614	0.0503507	1.62807
GOTERM_BP_FAT	GO:0010885~regulation of cholesterol storage	6	0.0089222	9.088346669522426E-4	PPARA, APOB, CD36, MSR1, PPARG, RGD1562323, LOC685953, NR1H3	1217	9	12092	6.62394	0.971397	0.0509259	1.67138
GOTERM_BP_FAT	GO:0019218~regulation of steroid metabolic process	12	0.0178444	9.463632254245832E-4	SREBF1, YY1, STAT5A, HSD3B5, NR3C1, SCAP, APOB, APOA2, INSIG2, AKR1C18, IFNG, INSIG1, LOC688922, LOC502588	1217	38	12092	3.13766	0.975303	0.0522257	1.73982
GOTERM_BP_FAT	GO:0006109~regulation of carbohydrate metabolic process	14	0.0208185	0.00103003	HMGB1, RGD1564794, RGD1560584, LOC685764, PFKFB1, PRKAG2, RGD1565435, NR3C1, LOC679451, LOC690521, RGD1562312, RGD1559806, RGD1564581, LOC316373, SORBS1, LOC679344, IFNG, LOC501115, PRKAA1, RGD1566334, INSR, LOC366913, ARPP19, RGD1563012, LOC500210, HDAC4, LOC681718, GCK, HNF4A, HMG1L1, LOC685520, GFPT1, RGD1563668, LOC680968, LOC689398, MTOR, HMGB1-PS3, LOC678705, HMGB1-PS4, LOC690940	1217	50	12092	2.78205	0.982199	0.055925	1.89226
GOTERM_BP_FAT	GO:0006916~anti-apoptosis	28	0.0416369	0.00116429	CCL2, PAFAH2, STAT5A, RGD1562068, FOXO1, TTC27, NR3C1, BAG1, LOC688201, LOC681314, TPT1, VNN1, AATF, LOC501602, HSPA5, NKX2-5, MYC, FN1, CEBPB, ZC3HC1, TBX3, TGFBR1, LOC295142, BIRC6, HBXIP, LOC289172, ATF5, ALOX15, SON, BCL2A1D, GNAQ, ETS1, BAX, PPID, RGD1563563, RGD1563739	1217	145	12092	1.91866	0.989474	0.0621255	2.1364
GOTERM_BP_FAT	GO:0034754~cellular hormone metabolic process	16	0.0237925	0.00117434	RBP4, RBP1, HSD3B5, CYP26A1, ADH7, NR3C1, RDH2, RDH10, ECE1, AKR1C18, SERPINA6, STE2, HSD17B6, HSD11B2, SULT1E1, LOC502588, AKR1D1, HSD17B8	1217	63	12092	2.52341	0.98988	0.0618021	2.15464
GOTERM_BP_FAT	GO:0042127~regulation of cell proliferation	92	0.136807	0.00130414	IL6ST, RGD1560584, STAT5A, LOC685764, LOC367812, PTGS1, FOXO1, TNFSF13, TCFE2A, RGD1559806, FNTA, CSNK2A1, LOC691065, LOC681314, IFNG, INSR, EGFR, LIFR, CST3, VAX1, VASH1, HES1, MAPK1, NME2, HNF4A, PLA2G2A, LOC680968, BAT3, RBP4, CAV2, HMGB1, DERL2, CNBP, CCL2, NME2-PS1, ERBB3, RGD1565435, LOC679451, CALR, LOC690521, SRF, LOC681330, LOC679344, ITGAV, TEK, LOC501115, RPS15A-PS1, AXIN2, NKX2-5, COL…	1217	665	12092	1.37459	0.993911	0.0674941	2.39009
GOTERM_BP_FAT	GO:0010035~response to inorganic substance	44	0.0654295	0.00134155	TNNC1, PGAM2, HP, PRDX3, CALM-PS2, FOS, APOB, FNTA, BAG1, FXN, LOC681314, SHC1, CAT, SEPP1, FAS, INSR, EGFR, CST3, TP53, MYH7, SDC1, EP300, ABCB1B, GIPR, TXNRD2, MAPK9, PPP1R15B, NR3C1, ALDH3A2, SRC, FGG, FGB, LOC688201, SLC30A5, TRPC1, SEPW1, GSTA3, MAP1B, MNAT1, CDKN1A, BAX, SLC17A2, CASP12, CALM3, PDCD6, ABCC8, CALM2, ATP7B, CALM1	1217	268	12092	1.63127	0.99474	0.0684581	2.45784
GOTERM_BP_FAT	GO:0019835~cytolysis	7	0.0104092	0.00150608	C8A, C8B, C9, C6, C5, MMD2, TSTA3	1217	14	12092	4.96795	0.997238	0.0755499	2.75531
GOTERM_BP_FAT	GO:0010876~lipid localization	26	0.0386629	0.0015181	RBP4, MSR1, GM2A, STAT5A, PPARG, APOC1, ABCA4, ABCA5, APOB, APOA2, LOC684238, ATP8B1, ACSL4, GPIHBP1, ACSL5, SOAT2, OPRS1, CPT1B, OSBPL2, RGD1562323, ABCG8, ADFP, CD36, ABCG5, PLEKHA8, LOC691125, FABP2, ATP8A1, LOC685953	1217	133	12092	1.94236	0.997365	0.0751665	2.777
GOTERM_BP_FAT	GO:0032870~cellular response to hormone stimulus	27	0.0401499	0.00164616	PRKCZ, ERBB3, STAT5A, PPARG, RHOQ, FOXO1, GNG12, FOS, PDPK1, GOT1, EIF4EBP2, SORBS1, INSIG1, SHC1, PAK1, LOC688922, INSR, AKT3, ACSL5, NR1H3, SREBF1, RGD1562323, NCOA1, CD36, GNB1, CCND2, GFPT1, GNB4, IGFBP1, AKAP1, LOC685953	1217	141	12092	1.90262	0.998404	0.0802359	3.00789
GOTERM_BP_FAT	GO:0031399~regulation of protein modification process	45	0.0669165	0.00168533	RGD1564794, RGD1560584, IL6ST, LOC685764, PRKAG2, RGD1559806, RGD1562312, NDUFS4, LOC316373, IFNG, LOC681314, PAK1, RAPGEF3, PSMD6, DDAH1, INSR, MAP2K7, EGFR, BCL10, ANAPC2, LYN, TP53, RGD1563012, PSMA2, EP300, ARRB2, HNF4A, HMG1L1, CCND2, LOC685520, PSEN2, AKAP5, RGD1563668, LOC680968, MAPK9, AKAP1, PSMB10, PRKCZ, HMGB1, ATG10, FZR1, KITLG, RGD1565435, LOC679451, LOC690521, FEM1B, PSMB5, PSMB4, …	1217	279	12092	1.60257	0.998631	0.0810579	3.07841
GOTERM_BP_FAT	GO:0009057~macromolecule catabolic process	67	0.0996312	0.00184133	NCBP1, LOC687738, HNRPD, MAN1B1, RBM8, OS9, CUL2, APOB, RBAF600, LOC681314, YOD1, PSMD6, MYC, VCPIP1, LOC690303, ANAPC2, ADAM10, ZCCHC11, LOC503156, GM672, LOC363188, LOC681486, MAGOH, PSMA2, CD36, XPC, UBR5, PSEN2, UBD, RGD1563853, USP24, TRA1, EIF2C4, PSMB10, CUEDC2, DERL2, APH1A, USP3, APH1B, FEM1B, EDEM1, RENT1, RPA3, PSMB5, NGLY1, PSMB4, LOC684558, LOC688201, PSMB2, FBXO6, USP36, RNF168, RNF…	1217	460	12092	1.44719	0.999257	0.0871601	3.35877
GOTERM_BP_FAT	GO:0045834~positive regulation of lipid metabolic process	13	0.0193314	0.00188499	SREBF1, ABHD5, PPARG, VAV2, CPT1A, APOA2, HNF4A, SORBS1, IFNG, MAPK9, PRKAA1, ACSL5, NR1H3	1217	47	12092	2.74823	0.999374	0.0880701	3.4371
GOTERM_BP_FAT	GO:0019318~hexose metabolic process	35	0.0520462	0.00199298	RBP4, TALDO1, ONECUT1, LOC688456, ENO1-PS1, IL6ST, PHKB, LOC501727, PRKAG2, PFKFB1, LOC290721, PGAM2, RGD1563601, ACN9, GALK1, GALM, TPI1, ENO2, GYS2, RGD1564781, PRKAA1, RPIA, MYC, ENO1, PDK1, GALT, BPGM, GYG1, CPT1A, LOC297826, MAN2A1, PGM3, LOC500959, PGLS, ATF4, GCK, SDS, H6PD, LOC365156, GFPT1, IGFBP1, POFUT1, MDH1, SERP1	1217	203	12092	1.71309	0.99959	0.0917865	3.6306
GOTERM_BP_FAT	GO:0014070~response to organic cyclic substance	36	0.0535332	0.00204327	CYP2J4, TF, NAMPT, CYP2J3, PPARG, HP, FOS, GSTM2, FNTA, FXN, BAG1, LOC688201, PSMB2, LOC681314, JUND, ENO2, SHC1, ACSL3, SREBF1, STS, LYN, TGFBR1, FADS1, CYP2C7, TGFBR2, SLC22A8, TP53, CST3, SRPRB, GNAT3, CPT1A, GNAL, ADFP, CDKN1A, EP300, CCND2, BAX, CASP12, ABCC4, NFIA	1217	211	12092	1.69523	0.999663	0.0929009	3.72056
GOTERM_BP_FAT	GO:0051258~protein polymerization	10	0.0148703	0.00206987	MTSS1, FGG, TUBB2B, TUBB2A, FGB, RGD1559512, DIAPH2, TUBB2C, TUBB6, TUBA4A, TUBA1C, TUBB4	1217	30	12092	3.31197	0.999696	0.0929743	3.76814
GOTERM_BP_FAT	GO:0010605~negative regulation of macromolecule metabolic process	88	0.130859	0.00228787	SNF1LK, THRA, RGD1560584, LOC366981, LOC685764, ANKRD1, RBM9, RGD1559806, FNTA, EIF4EBP2, LOC681314, INSR, ANAPC2, PKIG, CST3, VAX2, VAX1, NR0B2, PSMA2, HES1, HNF4A, LOC680968, AKAP1, EIF2C4, LOC686060, HMGB1, FZR1, P42POP, RGD1565435, LOC679451, LOC690521, CALR, PSMB5, PSMB4, LOC680187, ATN1, LOC679344, ITGAV, PSMB2, LOC501115, BHLHE40, NKX2-5, NR1H3, EHMT1, LMCD1, LOC690078, PSMB8, PSMB9, DLX2,…	1217	643	12092	1.35981	0.999871	0.101105	4.15708
GOTERM_BP_FAT	GO:0010743~regulation of foam cell differentiation	7	0.0104092	0.00229819	PPARA, APOB, CD36, MSR1, ITGAV, PPARG, RGD1562323, MAPK9, LOC685953	1217	15	12092	4.63676	0.999876	0.100406	4.17546
GOTERM_BP_FAT	GO:0009069~serine family amino acid metabolic process	9	0.0133833	0.00231555	CTH, SDS, PHGDH, LOC290415, LOC692021, DMGDH, GCSH, CDO1, PSAT1, PSPH, GLDC	1217	25	12092	3.57693	0.999884	0.10001	4.20637
GOTERM_BP_FAT	GO:0042304~regulation of fatty acid biosynthetic process	8	0.0118963	0.00244078	SREBF1, INSIG2, HNF4A, INSIG1, APOC1, MAPK9, LOC688922, SCAP, NR1H3	1217	20	12092	3.97436	0.999929	0.103988	4.42901
GOTERM_BP_FAT	GO:0032583~regulation of gene-specific transcription	24	0.0356888	0.00246377	RGD1564794, PPARA, RGD1560584, LOC685764, PPARG, RHOQ, TCFE2A, RGD1559806, RGD1562312, LOC316373, GTF2A2, NR2F2, INSR, MYC, RGD1563012, TP53, SCAP, HES1, HNF4A, HMG1L1, LOC685520, RGD1563668, LOC680968, HMGB1, RGD1565435, LOC679451, LOC690521, SRF, RGD1564581, LOC679344, LOC501115, PER1, PER3, RGD1566334, NKX2-5, LOC366913, NR1H3, TAF1, TESC, LOC500210, LOC688265, HDAC4, DLX2, LOC681718, DLX1, ET…	1217	123	12092	1.93871	0.999935	0.103787	4.46983
GOTERM_BP_FAT	GO:0006732~coenzyme metabolic process	29	0.043124	0.00250043	MOCOS, NAMPT, TALDO1, RGD1563601, ALDH1L2, AGPAT6, TPI1, GSTK1, ACOT12, VNN1, LIAS, RPIA, RGD1566085, GSTA3, PDXK, GSTA5, SUCLG2, SUCLG1, IDH3B, ACLY, COQ7, COQ6, SDHB, CTH, BCL2A1D, PGLS, LOC500959, GCK, HNF4A, H6PD, LOC365156, DLD, MDH1	1217	160	12092	1.80088	0.999944	0.10413	4.53489
GOTERM_BP_FAT	GO:0034622~cellular macromolecular complex assembly	39	0.0579943	0.00251073	LOC684773, MTSS1, HIST2H2AA3, LOC680430, XPO6, TUBB2B, TUBB2A, LOC680097, DICER1, TUBB2C, LOC501171, RPS2, TAPBP, NDUFAF3, LOC681144, NDUFS4, LOC682160, GTF2A2, TUBB6, HIST3H2A, PAK1, TUBA1C, TUBB4, LOC682543, HSP90AA1, MYH1, LOC498264, MYH2, TMEM70, H2AFJ, MBD2, LOC684745, LOC367535, HIST2H4, EP300, TBCA, LOC363933, LOC502940, TUBA4A, WDR46, HIST1H4M, NUP98, RGD1562378, LOC306962, LOC682560, DIA…	1217	237	12092	1.63502	0.999946	0.103437	4.55317
GOTERM_BP_FAT	GO:0009611~response to wounding	62	0.0921961	0.00252486	SEPT5, PPARA, MUG2, NDST1, MASP1, TOLLIP, HP, S1PR3, SLC1A2, APOA2, CASP4, LOC681314, SOX15, VNN1, RGD1566313, LYN, IL25, TP53, CST3, SAA4, A1I3, STXBP3, SRPRB, C1QA, C1QB, SMO, LOC686812, C8B, SDC1, HNF4A, CCR5, LYST, GIPR, DSP, CTSB, PGCP, PTAFR, ADAM15, TF, YWHAZ, CCL2, C9, ERBB3, C6, C5, ABHD2, DCN, TPM1, FGG, ANXA8, GP1BB, FGB, BLOC1S3, LOC688201, KLKB1, FN1, LIPA, ATRN, TGFBR2, MAP1B, ANXA5…	1217	424	12092	1.45289	0.999949	0.102907	4.57823
GOTERM_BP_FAT	GO:0009890~negative regulation of biosynthetic process	71	0.105579	0.00269509	SNF1LK, THRA, RGD1560584, LOC366981, LOC685764, ANKRD1, RBM9, RGD1559806, EIF4EBP2, FNTA, INSIG2, INSIG1, PKIG, VAX2, NR0B2, VAX1, HES1, LOC680968, EIF2C4, LOC686060, HMGB1, P42POP, APOC1, RGD1565435, LOC679451, LOC690521, CALR, ATN1, LOC679344, ITGAV, LOC501115, BHLHE40, NKX2-5, NR1H3, EHMT1, LMCD1, HDAC4, DLX2, DLX1, NR1I3, NEDD4, FABP4, HMGB1-PS3, HDAC9, HMGB1-PS4, RGD1564794, PPARA, ARID4A, P…	1217	501	12092	1.40808	0.999974	0.108337	4.87965
GOTERM_BP_FAT	GO:0009991~response to extracellular stimulus	47	0.0698906	0.00272224	PPARA, CYP24A1, FOXA3, IL6ST, STAT5A, PPARG, HP, PSPH, FOS, SLC1A2, UGT1A7C, INSR, SUOX, PDXK, LYN, CST3, TP53, UGT1A1, NCOA1, EP300, CD36, SDS, HSD11B2, RBP4, CCL2, ADORA2B, HSD17B2, GSDMD, PFKFB1, ASNS, UGT1A6, UGT1A9, UGT1A8, UGT1A3, UGT1A2, UGT1A5, TEK, HSPA5, ACSL4, RGD1566085, ACSL3, ACSL5, SREBF1, SOAT2, FADS1, TGFBR2, MAP1B, BCKDHB, CYP2C7, RGD1562323, TRIM25, ABCG8, CDKN1A, ABCG5, GCK, D…	1217	302	12092	1.54632	0.999976	0.108257	4.92763
GOTERM_BP_FAT	GO:0009133~nucleoside diphosphate biosynthetic process	5	0.00743517	0.00277557	ATP5E, ATP5B, DTYMK, ENTPD8, ATP5A1, LOC365654	1217	7	12092	7.09708	0.999981	0.109153	5.02183
GOTERM_BP_FAT	GO:0043193~positive regulation of gene-specific transcription	17	0.0252796	0.00278239	HMGB1, RGD1564794, RGD1560584, LOC685764, PPARG, RHOQ, RGD1565435, LOC679451, LOC690521, TCFE2A, SRF, RGD1562312, RGD1559806, RGD1564581, LOC316373, LOC679344, GTF2A2, LOC501115, NR2F2, RGD1566334, NKX2-5, LOC366913, NR1H3, TAF1, TESC, TP53, RGD1563012, LOC688265, LOC500210, SCAP, HES1, HDAC4, LOC681718, HMG1L1, HNF4A, LOC685520, ETS1, RGD1563668, LOC680968, LOC689398, HMGB1-PS3, LOC678705, HMGB1…	1217	75	12092	2.25214	0.999981	0.10832	5.03388
GOTERM_BP_FAT	GO:0001558~regulation of cell growth	30	0.044611	0.00285834	DERL2, LOC687738, LOC688456, ENO1-PS1, IL6ST, LOC501727, PPARG, LOC290721, N6AMT1, CSNK2A1, FXN, RGD1564781, SEMA3A, NDUFS3, ENO1, SERTAD2, CYR61, ANAPC2, ADAM10, CGRRF1, NF2, TGFBR1, FLT4, MAP1B, TP53, MYLPF, PRKCDBP, NTN1, LOC297826, PPP1R9B, ALOX15, CDKN1A, CTH, EP300, HNF4A, IGFBP1, IGFBP4	1217	169	12092	1.76377	0.999986	0.110019	5.16787
GOTERM_BP_FAT	GO:0045927~positive regulation of growth	19	0.0282536	0.00291633	DERL2, ADAM10, LOC687738, IL6ST, TGFBR1, FLT4, STAT5A, CUGBP1, TGFBR2, MAP1B, NTN1, N6AMT1, ALOX15, CHD7, EP300, HSF1, FXN, IGFBP1, INSR, SERP1	1217	89	12092	2.12115	0.999989	0.111034	5.27004
GOTERM_BP_FAT	GO:0008361~regulation of cell size	32	0.0475851	0.00304842	DERL2, LOC687738, LOC688456, ENO1-PS1, IL6ST, LOC501727, PPARG, LOC290721, CCNG1, N6AMT1, FXN, TMEM123, RGD1564781, SEMA3A, NDUFS3, ENO1, SERTAD2, DEPDC6, ANAPC2, ADAM10, CGRRF1, NF2, TGFBR1, FLT4, MAP1B, TP53, MYLPF, FGF20, NTN1, LOC297826, PPP1R9B, ALOX15, CDKN1A, CTH, EP300, HNF4A, TSC2, IGFBP1, MTOR	1217	185	12092	1.71864	0.999993	0.114657	5.5024
GOTERM_BP_FAT	GO:0006633~fatty acid biosynthetic process	17	0.0252796	0.00320301	LOC683884, SCD1, FADS1, PTGS1, NDUFAB1, FADS3, RGD1563601, LOC686661, QK, ACSM3, LOC691221, ALOX15, LOC500959, TPI1, PTGIS, LOC681458, LOC365156, SCD4, PRKAA1, PRKAA2, ACSL3, NPEPO, TMEM195	1217	76	12092	2.22251	0.999996	0.118979	5.77368
GOTERM_BP_FAT	GO:0002526~acute inflammatory response	19	0.0282536	0.00331113	TF, YWHAZ, C9, LYN, MASP1, C6, C5, SAA4, HP, SRPRB, C1QA, C1QB, ORM1, C8B, APOA2, FCGR2B, SLC7A2, TSC2, VNN1, FCGR2A, FN1	1217	90	12092	2.09758	0.999998	0.121595	5.96296
GOTERM_BP_FAT	GO:0034621~cellular macromolecular complex subunit organization	42	0.0624554	0.00339018	LOC684773, MTSS1, HIST2H2AA3, LOC680430, XPO6, TUBB2B, TUBB2A, LOC680097, DICER1, TUBB2C, LOC501171, RPS2, TAPBP, NDUFAF3, LOC681144, NDUFS4, LOC682160, GTF2A2, TUBB6, HIST3H2A, PAK1, TUBA1C, TUBB4, LOC682543, HSP90AA1, MYH1, LOC498264, MYH2, TMEM70, H2AFJ, MBD2, LOC684745, LOC367535, HIST2H4, EP300, TBCA, AKAP5, LOC363933, LOC502940, TUBA4A, STMN1, WDR46, HIST1H4M, NUP98, LOC306962, RGD1562378, …	1217	265	12092	1.57475	0.999998	0.123162	6.10111
GOTERM_BP_FAT	GO:0046165~alcohol biosynthetic process	12	0.0178444	0.00344065	RBP4, PGAM2, DPAGT1, RGD1563601, ACN9, PGM3, ATF4, TPI1, LOC500959, GOT1, SDS, GFPT1, LOC365156, ENO2, H2AFX, PTAFR	1217	44	12092	2.70979	0.999999	0.123734	6.18923
GOTERM_BP_FAT	GO:0034644~cellular response to UV	4	0.00594813	0.00375339	NEDD4, BAX, LOC688201, LOC681314, TP53, MAPK9	1217	4	12092	9.93591	1	0.132999	6.73346
GOTERM_BP_FAT	GO:0006991~response to sterol depletion	4	0.00594813	0.00375339	INSIG2, LYN, INSIG1, LOC688922, SCAP	1217	4	12092	9.93591	1	0.132999	6.73346
GOTERM_BP_FAT	GO:0016071~mRNA metabolic process	39	0.0579943	0.00389443	APOBEC2, NCBP1, POLR2F, PRPF4B, POLR2L, RGD1559799, TRA2A, HNRPD, SYNCRIP, WBP11, RBM8, RBM9, SCGB1A1, SF3B3, RENT1, POLR2B, POLR2A, POLR2L-PS1, SFRS15, LOC684558, DNAJB11, A1CF, PRPF8, SNRNP70, FBXL14, PABPC1, HNRNPC, RBM25, LOC690303, LOC683267, DHX9, GM672, RGD1565486, MAGOH, CUGBP1, PRPF18, SF3A3, QK, PAPD4, HNRNPUL1, ROD1, PNRC2, SYF2, RGD1559794, CPSF3, CPSF2, EIF2C4	1217	243	12092	1.59465	1	0.136416	6.97792
GOTERM_BP_FAT	GO:0051591~response to cAMP	15	0.0223055	0.00392621	SREBF1, PLAT, MAT2A, RGD1560523, BCKDHB, PFKFB1, CDO1, PTPRN, IL6RA, FOS, SDC1, NDUFS4, HNF4A, CCND2, TEK, ATP7B	1217	64	12092	2.32873	1	0.136235	7.03291
GOTERM_BP_FAT	GO:0006941~striated muscle contraction	11	0.0163574	0.00426986	TNNC2, MYH1, MYL3, TNNC1, MYL1, MYH2, PGAM2, MYH7, TPM1, TNNT1, PSEN2, CABC1, MAP2K6	1217	39	12092	2.80244	1	0.145978	7.62569
GOTERM_BP_FAT	GO:0006350~transcription	91	0.13532	0.00433207	THRA, STAT5A, MED24, TCFE2A, CNOT6, MED28, BHLHA15, ABRA, RBL2, RXRG, MED14, VAX2, NR0B2, VAX1, ARNTL, HES1, LOC681193, HNF4A, MCTS2, MCTS1, LRPPRC, HMGB1, CNBP, LITAF, ONECUT1, KEAP1, POLR2L-PS1, ZFP819, JUND, BHLHE40, NR1H3, SREBF1, TAF1, LOC683435, KLF9, EPAS1, LOC689162, SUB1, ESRRG, ATF5, HDAC4, ATF4, NR1I3, GCM1, ETS1, PNRC2, PNRC1, TCF12, PPARA, FOXA3, PPARG, ARID4B, HR, DAXX, ZBTB38, FOS,…	1217	684	12092	1.32188	1	0.146668	7.73261
GOTERM_BP_FAT	GO:0030433~ER-associated protein catabolic process	6	0.0089222	0.00441377	DERL2, LOC687738, FBXO6, MAN1B1, EDEM1, TRA1, OS9	1217	12	12092	4.96795	1	0.147948	7.87286
GOTERM_BP_FAT	GO:0034637~cellular carbohydrate biosynthetic process	15	0.0223055	0.00455186	RBP4, PGAM2, GYG1, RGD1563601, ACN9, CSGALNACT1, PGM3, ATF4, TPI1, LOC500959, GOT1, GCK, SDS, GFPT1, LOC365156, ENO2, GYS2, PTAFR	1217	65	12092	2.2929	1	0.15093	8.10945
GOTERM_BP_FAT	GO:0015980~energy derivation by oxidation of organic compounds	21	0.0312277	0.00458781	IL6ST, PHKB, PRKAG2, GOT1, NDUFS4, FXN, LOC688201, LOC686947, LOC681314, GYS2, LOC685596, LOC685322, CAT, NDUFS1, COX8B, SUCLG2, UQCRB-PS1, SUCLG1, IDH3B, GYG1, SDHB, GCK, BAX, DLD, UQCRB, MDH1, LOC683232	1217	107	12092	1.95004	1	0.150757	8.17095
GOTERM_BP_FAT	GO:0007242~intracellular signaling cascade	118	0.17547	0.00463635	CYP24A1, GNA15, SNF1LK, IL6ST, STAT5A, TIRAP, RAB1B, MED24, LPAR2, ITPKB, RBM9, RGD1564956, S1PR3, EIF4EBP2, BHLHA15, RAB28, IFNG, H2AFX, RAPGEF3, INSR, MAP2K7, DDAH1, RAPGEF1, MAP2K6, EGFR, DEPDC6, BCL10, BRAF, RXRG, CYP26A1, MED14, PTPRN, STK4, TANK, MAPK1, RND3, SPAG9, CD36, EP300, UBR5, COL1A2, MAPK9, PDCD6IP, STMN1, ERC1, LRRK1, IRAK1BP1, GNAI3, ADORA2B, GNAI1, PFKFB1, CDGAP, SRC, TEK, DNAJA…	1217	925	12092	1.2675	1	0.150965	8.25392
GOTERM_BP_FAT	GO:0043085~positive regulation of catalytic activity	63	0.0936831	0.00464759	GNA15, GM2A, PRKAG2, LOC367812, LPAR2, SDC4, PDPK1, CASP4, FXN, IFNG, LOC681314, RGN, SHC1, PAK1, PSMD6, MAP2K7, MYC, INSR, MAP2K6, EGFR, ANAPC2, LOC681486, TP53, ARHGAP27, PSMA2, SPAG9, GNAL, GNAQ, GNB1, CCND2, GIPR, PSEN2, MAPK9, GNB4, GADD45B, PSMB10, PRKCZ, FZR1, C9, ADORA2B, APH1A, C6, PFKFB1, APH1B, ABHD5, KITLG, TPM1, PSMB5, PSMB4, LOC688201, PSMB2, CD4, CABC1, FGD4, NR1H3, SPHK2, TGFBR1, …	1217	444	12092	1.40982	1	0.150058	8.27312
GOTERM_BP_FAT	GO:0050810~regulation of steroid biosynthetic process	9	0.0133833	0.00506844	SREBF1, APOB, INSIG2, AKR1C18, IFNG, HSD3B5, INSIG1, NR3C1, LOC502588, LOC688922, SCAP	1217	28	12092	3.19368	1	0.161196	8.98941
GOTERM_BP_FAT	GO:0051336~regulation of hydrolase activity	41	0.0609684	0.00509508	PRKCZ, RAB3GAP2, GNA15, C9, GM2A, TNNC1, C6, ABHD5, MGMT, APOC1, CDH1, TPM2, TPM1, APOA2, CASP4, TBC1D14, LOC688201, LOC681314, IFNG, RGN, HSPA5, MYC, AGAP3, GCHFR, TBC1D2, NR1H3, TP53, CST3, ARHGAP27, RCAN1, MYH7, HBXIP, BCL2A1D, GNAQ, GNB1, BAX, ACAP2, TSC2, CASP12, SORT1, MAPK9, GNB4, MTOR, PDCD6	1217	263	12092	1.54894	1	0.160672	9.03456
GOTERM_BP_FAT	GO:0009636~response to toxin	15	0.0223055	0.00525577	PDXK, LYN, TGFBR1, SLC22A8, MAP1B, CST3, CDH1, FOS, CDKN1A, RFC3, SDC1, LOC688201, BAX, LOC681314, MAPK9, SHC1, FAS, RGD1566085	1217	66	12092	2.25816	1	0.163996	9.30654
GOTERM_BP_FAT	GO:0045792~negative regulation of cell size	18	0.0267666	0.00542751	DEPDC6, ANAPC2, CGRRF1, NF2, LOC688456, ENO1-PS1, LOC501727, PPARG, TP53, LOC290721, MYLPF, NTN1, LOC297826, PPP1R9B, CDKN1A, CTH, HNF4A, TSC2, RGD1564781, MTOR, SEMA3A, NDUFS3, ENO1, SERTAD2	1217	87	12092	2.05571	1	0.167562	9.59636
GOTERM_BP_FAT	GO:0008284~positive regulation of cell proliferation	56	0.0832739	0.0054592	NAMPT, RGD1564794, LOC687738, MARCKSL1, IL6ST, RGD1560584, STAT5A, LOC685764, LOC367812, TNFSF13, TTC27, PRDX3, TCFE2A, DDR2, RGD1559806, RGD1562312, LOC687680, NDUFS4, FNTA, LOC316373, FXN, LOC691065, IFNG, SHC1, MYC, INSR, EGFR, STS, ADAM10, LYN, RGD1563097, RGD1563012, LIFR, CST3, HES1, MAPK1, SMO, NME2, ALOX15, HMG1L1, GNAQ, HIPK1, LOC685520, CCND2, HIPK2, RGD1563668, LOC680968, LOC691716, PR…	1217	388	12092	1.43405	1	0.167143	9.64973
GOTERM_BP_FAT	GO:0055085~transmembrane transport	24	0.0356888	0.00556473	LOC689961, RBP4, ATP5E, NUP98, RGD1307279, ATP5B, RGD1563463, ATP5G1, SLC19A2, SLC2A5, POM121, SLC2A4, SLC23A2, ABRA, NUP54, ATP6V0D2, TCIRG1, CPT1B, NUP88, ATP1A3, ATP5F1, LOC365654, ATP5A1, ATP6V0A4, SLC46A1, SERP1, ATP7B	1217	131	12092	1.82032	1	0.168778	9.82729
GOTERM_BP_FAT	GO:0031327~negative regulation of cellular biosynthetic process	68	0.101118	0.0057983	SNF1LK, THRA, RGD1560584, LOC685764, LOC366981, ANKRD1, RBM9, RGD1559806, EIF4EBP2, INSIG2, INSIG1, PKIG, VAX2, NR0B2, VAX1, HES1, LOC680968, EIF2C4, LOC686060, HMGB1, P42POP, APOC1, RGD1565435, LOC679451, LOC690521, CALR, ATN1, LOC679344, LOC501115, BHLHE40, NKX2-5, NR1H3, EHMT1, LMCD1, HDAC4, DLX2, DLX1, NR1I3, NEDD4, FABP4, HMGB1-PS3, HDAC9, HMGB1-PS4, RGD1564794, PPARA, ARID4A, PPARG, HR, DMA…	1217	491	12092	1.37605	1	0.173885	10.2191
GOTERM_BP_FAT	GO:0045913~positive regulation of carbohydrate metabolic process	8	0.0118963	0.00590268	HMGB1, RGD1564794, RGD1560584, LOC685764, RGD1565435, LOC679451, LOC690521, RGD1559806, RGD1562312, LOC316373, RGD1564581, SORBS1, LOC679344, IFNG, LOC501115, PRKAA1, RGD1566334, INSR, LOC366913, ARPP19, RGD1563012, LOC500210, LOC681718, GCK, HNF4A, HMG1L1, LOC685520, RGD1563668, LOC680968, LOC689398, HMGB1-PS3, LOC678705, HMGB1-PS4, LOC690940	1217	23	12092	3.45597	1	0.175394	10.3937
GOTERM_BP_FAT	GO:0010676~positive regulation of cellular carbohydrate metabolic process	8	0.0118963	0.00590268	HMGB1, RGD1564794, RGD1560584, LOC685764, RGD1565435, LOC679451, LOC690521, RGD1559806, RGD1562312, LOC316373, RGD1564581, SORBS1, LOC679344, IFNG, LOC501115, PRKAA1, RGD1566334, INSR, LOC366913, ARPP19, RGD1563012, LOC500210, LOC681718, GCK, HNF4A, HMG1L1, LOC685520, RGD1563668, LOC680968, LOC689398, HMGB1-PS3, LOC678705, HMGB1-PS4, LOC690940	1217	23	12092	3.45597	1	0.175394	10.3937
GOTERM_BP_FAT	GO:0040008~regulation of growth	45	0.0669165	0.00591496	LOC687738, IL6ST, ENO1-PS1, LOC688456, LOC501727, STAT5A, PPARG, N6AMT1, AGPAT6, CSNK2A1, FXN, HSF1, IFNG, SHC1, SEMA3A, NDUFS3, INSR, SERTAD2, CYR61, ANAPC2, ADAM10, CGRRF1, TP53, PRKCDBP, CTH, ALOX15, RGD1564855, EP300, HNF4A, RUVBL1, MCTS2, MCTS1, SERP1, RBP4, DERL2, LOC290721, CHD7, RGD1564781, ENO1, NF2, FLT4, CUGBP1, TGFBR1, TGFBR2, MAP1B, ATRN, MYLPF, NTN1, P2RX5, PPP1R9B, LOC297826, CDKN1…	1217	298	12092	1.50039	1	0.174408	10.4142
GOTERM_BP_FAT	GO:0010608~posttranscriptional regulation of gene expression	26	0.0386629	0.00603572	NCBP1, DICER1, HNRPD, EIF5B, RBM8, CALR, SCGB1A1, RGD1562125, LOC680187, APOA2, EIF4EBP2, A1CF, PRKAA1, HNRNPC, EIF5B-PS1, LOC690303, FBXO7, ZCCHC11, GM672, LOC689824, MAGOH, IREB2, LOC690078, QK, EIF4G1, MAPK1, SMO, EP300, RBM38, MTOR, SERP1, EIF2C4	1217	147	12092	1.75737	1	0.176323	10.6157
GOTERM_BP_FAT	GO:0051186~cofactor metabolic process	33	0.0490721	0.00631044	MOCOS, NAMPT, TALDO1, RGD1563601, ALDH1L2, UGT1A6, TPI1, AGPAT6, UGT1A9, UGT1A8, FXN, UGT1A3, UGT1A7C, UGT1A2, GSTK1, UGT1A5, ACOT12, VNN1, LIAS, RPIA, RGD1566085, GSTA3, PDXK, GSTA5, SUCLG2, SUCLG1, IREB2, IDH3B, ACLY, COQ7, UGT1A1, COQ6, SDHB, NFU1, CTH, LOC500959, PGLS, BCL2A1D, GCK, HNF4A, H6PD, LOC365156, DLD, MDH1	1217	202	12092	1.62319	1	0.182238	11.0726
GOTERM_BP_FAT	GO:0045793~positive regulation of cell size	13	0.0193314	0.00641629	DERL2, ADAM10, LOC687738, IL6ST, FLT4, TGFBR1, MAP1B, NTN1, N6AMT1, ALOX15, EP300, FXN, TMEM123, IGFBP1	1217	54	12092	2.39198	1	0.183656	11.248
GOTERM_BP_FAT	GO:0042981~regulation of apoptosis	89	0.132346	0.00643616	SNCB, STAT5A, FOXO1, CRADD, CTNNBL1, FNTA, IFNG, LOC681314, TPT1, VNN1, DNAJC5, FAS, MAP2K7, DDAH1, MAP2K6, DEPDC6, EGFR, BCL10, ZC3HC1, LOC295142, HBXIP, STK4, NME2, LYST, RGD1563563, MAPK9, PDCD6IP, CCL2, NME2-PS1, PAFAH2, ERBB3, ELK1, SRC, LOC501602, NKX2-5, FN1, COL18A1, TGFBR1, ITGA1, RGD1561176, PPIF, ATF5, CDKN1A, BCL2A1D, DLX1, ETS1, PPID, PDCD6, MITF, TTC27, PRDX3, CASP4, BAG1, RRN3, CAT…	1217	677	12092	1.3062	1	0.182841	11.2809
GOTERM_BP_FAT	GO:0043067~regulation of programmed cell death	90	0.133833	0.00667028	SNCB, STAT5A, FOXO1, CRADD, CTNNBL1, FNTA, IFNG, LOC681314, TPT1, VNN1, DNAJC5, FAS, MAP2K7, DDAH1, MAP2K6, DEPDC6, EGFR, BCL10, ZC3HC1, LOC295142, CST3, HBXIP, STK4, NME2, LYST, RGD1563563, MAPK9, PDCD6IP, CCL2, NME2-PS1, PAFAH2, ERBB3, ELK1, SRC, LOC501602, NKX2-5, FN1, COL18A1, TGFBR1, ITGA1, RGD1561176, PPIF, ATF5, CDKN1A, BCL2A1D, DLX1, ETS1, PPID, PDCD6, MITF, TTC27, PRDX3, CASP4, BAG1, RRN…	1217	686	12092	1.30354	1	0.187493	11.6676
GOTERM_BP_FAT	GO:0031329~regulation of cellular catabolic process	15	0.0223055	0.00692577	HMGB1, RGD1564794, RGD1560584, LOC685764, ABHD5, PRKAG2, APOC1, RGD1565435, LOC679451, LOC690521, RGD1562312, RGD1559806, RGD1564581, LOC316373, LOC679344, IFNG, LOC501115, RGD1566334, INSR, LOC366913, ACSL5, TAF1, CST3, RGD1563012, LOC500210, CPT1A, HDAC4, LOC681718, ARRB2, GCK, HMG1L1, LOC685520, RGD1563668, LOC680968, SH3D19, LOC689398, MTOR, HMGB1-PS3, LOC678705, HMGB1-PS4, LOC690940	1217	68	12092	2.19174	1	0.192582	12.0878
GOTERM_BP_FAT	GO:0010941~regulation of cell death	90	0.133833	0.00745823	SNCB, STAT5A, FOXO1, CRADD, CTNNBL1, FNTA, IFNG, LOC681314, TPT1, VNN1, DNAJC5, FAS, MAP2K7, DDAH1, MAP2K6, DEPDC6, EGFR, BCL10, ZC3HC1, LOC295142, CST3, HBXIP, STK4, NME2, LYST, RGD1563563, MAPK9, PDCD6IP, CCL2, NME2-PS1, PAFAH2, ERBB3, ELK1, SRC, LOC501602, NKX2-5, FN1, COL18A1, TGFBR1, ITGA1, RGD1561176, PPIF, ATF5, CDKN1A, BCL2A1D, DLX1, ETS1, PPID, PDCD6, MITF, TTC27, PRDX3, CASP4, BAG1, RRN…	1217	689	12092	1.29787	1	0.20437	12.9575
GOTERM_BP_FAT	GO:0010558~negative regulation of macromolecule biosynthetic process	66	0.0981442	0.0075054	PPARA, RGD1564794, SNF1LK, THRA, ARID4A, RGD1560584, LOC366981, LOC685764, PPARG, HR, DMAP1, ANKRD1, RBM9, SCGB1A1, DAXX, RGD1562312, RGD1559806, CDT1, FERD3L, FNTA, LOC316373, EIF4EBP2, ATP8B1, SOX15, NR2F2, MYC, LAG3, EGR1, CTBP1, LDB1, PKIG, RGD1563012, TP53, VAX2, VAX1, NR0B2, RB1, MBD2, HES1, CTNNBIP1, NCOA2, HMG1L1, LOC685520, NAB2, HIPK2, RGD1563668, LOC680968, NSD1, EIF2C4, LOC686060, HMG…	1217	480	12092	1.36619	1	0.204106	13.0342
GOTERM_BP_FAT	GO:0009743~response to carbohydrate stimulus	18	0.0267666	0.00769715	LYN, NDUFA9, FADS1, TGFBR2, MAP1B, CST3, NR0B2, PTPRN, SLC34A2, APOB, APOA2, EP300, GCK, HNF4A, GFPT1, GIPR, GYS2, ACSL5	1217	90	12092	1.98718	1	0.207326	13.3451
GOTERM_BP_FAT	GO:0030307~positive regulation of cell growth	12	0.0178444	0.00821037	DERL2, ADAM10, LOC687738, IL6ST, FLT4, TGFBR1, MAP1B, NTN1, N6AMT1, ALOX15, EP300, FXN, IGFBP1	1217	49	12092	2.43328	1	0.218083	14.1721
GOTERM_BP_FAT	GO:0009896~positive regulation of catabolic process	12	0.0178444	0.00821037	HMGB1, RGD1564794, RGD1560584, LOC685764, ABHD5, RGD1565435, LOC679451, LOC690521, RGD1559806, RGD1562312, APOA2, LOC316373, RGD1564581, LOC679344, IFNG, LOC501115, RGD1566334, INSR, LOC366913, ACSL5, TAF1, RGD1563012, LOC500210, CPT1A, LOC681718, GCK, HMG1L1, ATG4B, NEDD4, LOC685520, RGD1563668, LOC680968, SH3D19, LOC689398, HMGB1-PS3, LOC678705, HMGB1-PS4, LOC690940	1217	49	12092	2.43328	1	0.218083	14.1721
GOTERM_BP_FAT	GO:0019748~secondary metabolic process	18	0.0267666	0.00860409	CYP2J4, NAMPT, RBP4, CYP2J3, TALDO1, RBP1, IDH3B, CYP26A1, ADH7, RDH2, RGD1563601, PGLS, RDH10, TPI1, LOC500959, ATN1, GCK, H6PD, LOC365156, ALDH1A7, RPIA, MDH1	1217	91	12092	1.96534	1	0.225781	14.8016
GOTERM_BP_FAT	GO:0007167~enzyme linked receptor protein signaling pathway	42	0.0624554	0.00884474	PRKCZ, CCL2, NDST1, IL6ST, ERBB3, STAT5A, RHOQ, FOXO1, DDR2, GREM2, SRC, MSX2, FOS, EIF4EBP2, SORBS1, TEK, SHC1, PAK1, INSR, MAGEH1, GIGYF1, NR1H3, EGFR, PLAT, CAMLG, TGFBR1, ARID5B, FLT4, MET, TGFBR2, TP53, LIFR, FGF20, ARRB2, PRLR, HIPK2, TSC2, ARF4, COL1A2, SORT1, PPM1L, IGFBP1	1217	280	12092	1.49039	1	0.229805	15.1841
GOTERM_BP_FAT	GO:0044270~nitrogen compound catabolic process	16	0.0237925	0.00895026	ATP5E, ALDH6A1, MYO7B, ATP5B, RHOQ, PHF11, PDE4D, MYH7, ALDH1L2, UGT1A1, LOC365654, UGT1A6, UGT1A9, UGT1A8, UGT1A3, UGT1A7C, UGT1A2, UGT1A5, PDE4B, DERA, PDE8A, ATP5A1, DPYD, DUT	1217	77	12092	2.0646	1	0.230696	15.3513
GOTERM_BP_FAT	GO:0006766~vitamin metabolic process	16	0.0237925	0.00895026	GC, NAMPT, RBP4, CYP24A1, PDXK, RBP1, CYP26A1, ADH7, RDH2, SLC19A2, CPT1A, RDH10, AKR1A1, SLC23A2, ALDH1A7, GSTO1, RGD1566085	1217	77	12092	2.0646	1	0.230696	15.3513
GOTERM_BP_FAT	GO:0010629~negative regulation of gene expression	61	0.090709	0.00901239	PPARA, RGD1564794, SNF1LK, THRA, ARID4A, RGD1560584, LOC366981, LOC685764, PPARG, DICER1, HR, DMAP1, ANKRD1, RBM9, SCGB1A1, DAXX, RGD1562312, RGD1559806, FERD3L, LOC316373, LOC681314, ATP8B1, SOX15, NR2F2, MYC, INSR, EGR1, CTBP1, ZCCHC11, LDB1, PKIG, RGD1563012, TP53, VAX2, VAX1, NR0B2, RB1, MBD2, HES1, CTNNBIP1, NCOA2, HMG1L1, LOC685520, NAB2, HIPK2, RGD1563668, LOC680968, NSD1, EIF2C4, LOC68606…	1217	441	12092	1.37435	1	0.230598	15.4497
GOTERM_BP_FAT	GO:0008610~lipid biosynthetic process	42	0.0624554	0.00938247	PTGS1, NDUFAB1, LOC686661, PEX7, CDS2, AGPAT6, APOA2, PTGIS, LOC681458, INSIG2, CYP7A1, INSIG1, H2AFX, SCD4, OPRS1, CRLS1, PIGY, DPAGT1, CDS1, PIGN, QK, ALOX15, DGAT2, LOC502588, AKR1D1, CHKA, HSD17B2, HSD3B5, ABHD5, RGD1563601, TPI1, ETNK1, PRKAA1, PRKAA2, LOC688922, ACSL3, NPEPO, ACSL5, TMEM195, HSD17B8, LOC683884, SCD1, SREBF1, FADS1, AMACR, FADS3, ACLY, ACSM3, LOC691221, LOC500959, LOC365156	1217	281	12092	1.48508	1	0.237346	16.0331
GOTERM_BP_FAT	GO:0032369~negative regulation of lipid transport	6	0.0089222	0.00940625	ABCG8, APOA2, ABCG5, ITGAV, APOC1, NR1H3	1217	14	12092	4.25825	1	0.236359	16.0704
GOTERM_BP_FAT	GO:0006006~glucose metabolic process	29	0.043124	0.00960699	RBP4, TALDO1, ONECUT1, LOC688456, ENO1-PS1, IL6ST, PHKB, LOC501727, PRKAG2, LOC290721, PGAM2, RGD1563601, ACN9, TPI1, ENO2, GYS2, RGD1564781, PRKAA1, RPIA, MYC, ENO1, PDK1, GALT, BPGM, GYG1, CPT1A, LOC297826, PGM3, PGLS, ATF4, LOC500959, GCK, SDS, H6PD, LOC365156, IGFBP1, MDH1, SERP1	1217	176	12092	1.63717	1	0.239245	16.3851
GOTERM_BP_FAT	GO:0045923~positive regulation of fatty acid metabolic process	8	0.0118963	0.00968707	SREBF1, HNF4A, PPARG, MAPK9, PRKAA1, CPT1A, NR1H3, ACSL5	1217	25	12092	3.17949	1	0.239478	16.5104
GOTERM_BP_FAT	GO:0044092~negative regulation of molecular function	43	0.0639424	0.00977769	PSMB10, PRKCZ, FZR1, THRA, GNAI3, GNAI1, PPARG, PRKAG2, HR, APOC1, PRDX3, PSMB5, S1PR3, PSMB4, APOA2, PDPK1, PSMB2, HSPA5, CAT, PSMD6, MYC, INSR, GCHFR, DEPDC6, ANAPC2, ZCCHC11, NF2, PKIG, CST3, RB1, HBXIP, PSMB8, PSMB9, PSMA2, SMO, HDAC4, CDKN1A, BCL2A1D, HNF4A, ARRB2, TSC2, SORT1, FABP4, GADD45B	1217	290	12092	1.47326	1	0.239934	16.6519
GOTERM_BP_FAT	GO:0043603~cellular amide metabolic process	13	0.0193314	0.00999893	NAMPT, TALDO1, MYO7B, STAT5A, IDH3B, PHF11, RGD1563601, PGLS, TPI1, LOC500959, GCK, H6PD, LOC365156, DLD, RPIA, MDH1	1217	57	12092	2.26608	1	0.243157	16.9964
GOTERM_BP_FAT	GO:0016125~sterol metabolic process	16	0.0237925	0.0100808	SREBF1, SOAT2, OPRS1, LIPA, APOC1, SCAP, APOB, APOA2, INSIG2, CYP7A1, INSIG1, PRKAA1, CAT, PRKAA2, LOC688922, AKR1D1, LIPE	1217	78	12092	2.03813	1	0.243395	17.1235
GOTERM_BP_FAT	GO:0051247~positive regulation of protein metabolic process	36	0.0535332	0.0101441	RGD1564794, RGD1560584, IL6ST, LOC685764, PRKAG2, RGD1559806, RGD1562312, LOC316373, IFNG, PSMD6, INSR, DDAH1, ANAPC2, BCL10, LYN, TP53, RGD1563012, PSMA2, MAPK1, EP300, HMG1L1, ATG4B, CCND2, LOC685520, AKAP5, RGD1563668, LOC680968, MAPK9, SERP1, PSMB10, HMGB1, ATG10, FZR1, KITLG, RGD1565435, LOC679451, LOC690521, PSMB5, PSMB4, RGD1564581, LOC679344, PSMB2, LOC501115, CD4, RGD1566334, LOC366913, …	1217	233	12092	1.53516	1	0.243241	17.2217
GOTERM_BP_FAT	GO:0045333~cellular respiration	14	0.0208185	0.0101817	COX8B, UQCRB-PS1, SUCLG2, SUCLG1, IDH3B, SDHB, NDUFS4, FXN, LOC688201, BAX, LOC686947, LOC681314, DLD, LOC685596, LOC685322, CAT, NDUFS1, UQCRB, LOC683232, MDH1	1217	64	12092	2.17348	1	0.242558	17.2801
GOTERM_BP_FAT	GO:0009894~regulation of catabolic process	19	0.0282536	0.0102729	HMGB1, RGD1564794, RGD1560584, LOC685764, ABHD5, PRKAG2, APOC1, RGD1565435, LOC679451, LOC690521, RGD1562312, RGD1559806, APOA2, RGD1564581, LOC316373, LOC679344, IFNG, LOC501115, RGD1566334, INSR, LOC366913, ACSL5, TAF1, RGD1563012, CST3, LOC500210, ARNTL, CPT1A, HDAC4, LOC681718, ARRB2, GCK, HMG1L1, ATG4B, LOC685520, NEDD4, RGD1563668, LOC680968, SH3D19, LOC689398, MTOR, HMGB1-PS3, LOC678705, H…	1217	100	12092	1.88782	1	0.242987	17.4212
GOTERM_BP_FAT	GO:0006954~inflammatory response	34	0.0505591	0.0103048	TF, MUG2, YWHAZ, CCL2, C9, NDST1, MASP1, TOLLIP, C6, C5, HP, S1PR3, FGG, APOA2, CASP4, KLKB1, VNN1, RGD1566313, FN1, LIPA, LYN, ATRN, IL25, SAA4, A1I3, SRPRB, C1QA, C8B, C1QB, ORM1, SDC1, CCR5, FCGR2B, SLC7A2, TSC2, FCGR2A, IGFBP4, PTAFR	1217	217	12092	1.55678	1	0.242197	17.4705
GOTERM_BP_FAT	GO:0010038~response to metal ion	29	0.043124	0.0103524	TNNC1, PGAM2, HP, CALM-PS2, APOB, FGG, FXN, BAG1, FGB, LOC688201, LOC681314, SLC30A5, SEPP1, INSR, EGFR, SEPW1, TRPC1, GSTA3, TP53, MNAT1, SDC1, EP300, BAX, GIPR, CASP12, SLC17A2, CALM3, MAPK9, TXNRD2, ABCC8, PDCD6, CALM2, CALM1, ATP7B	1217	177	12092	1.62792	1	0.241736	17.544
GOTERM_BP_FAT	GO:0031401~positive regulation of protein modification process	29	0.043124	0.0111442	RGD1564794, RGD1560584, IL6ST, LOC685764, PRKAG2, RGD1559806, RGD1562312, LOC316373, IFNG, PSMD6, INSR, DDAH1, ANAPC2, BCL10, LYN, TP53, RGD1563012, PSMA2, EP300, HMG1L1, CCND2, LOC685520, AKAP5, RGD1563668, LOC680968, MAPK9, PSMB10, HMGB1, FZR1, ATG10, KITLG, RGD1565435, LOC679451, LOC690521, PSMB5, PSMB4, RGD1564581, LOC679344, PSMB2, LOC501115, CD4, RGD1566334, LOC366913, TGFBR1, LOC500210, PS…	1217	178	12092	1.61877	1	0.256209	18.7585
GOTERM_BP_FAT	GO:0010907~positive regulation of glucose metabolic process	7	0.0104092	0.011486	HMGB1, RGD1564794, RGD1560584, LOC685764, RGD1565435, LOC679451, LOC690521, RGD1559806, RGD1562312, LOC316373, RGD1564581, SORBS1, LOC679344, LOC501115, PRKAA1, RGD1566334, INSR, LOC366913, ARPP19, RGD1563012, LOC500210, LOC681718, GCK, HNF4A, HMG1L1, LOC685520, RGD1563668, LOC680968, LOC689398, HMGB1-PS3, LOC678705, HMGB1-PS4, LOC690940	1217	20	12092	3.47757	1	0.261458	19.2774
GOTERM_BP_FAT	GO:0009063~cellular amino acid catabolic process	13	0.0193314	0.011486	ALDH6A1, BCAT2, GLUD1, BCKDHB, HGD, CDO1, GLDC, GOT1, SDS, ASRGL1, DMGDH, GCSH, PCCA	1217	58	12092	2.22701	1	0.259966	19.2775
GOTERM_BP_FAT	GO:0031100~organ regeneration	13	0.0193314	0.011486	CCL2, TGFBR1, PFKFB1, PPARG, TGFBR2, LIFR, HP, NR0B2, SLCO1A6, CDKN1A, APOA2, TEK, SHC1	1217	58	12092	2.22701	1	0.259966	19.2775
GOTERM_BP_FAT	GO:0006352~transcription initiation	14	0.0208185	0.0115892	POLR2F, LOC683435, POLR2L, LOC689162, MED24, MED14, POLR2B, POLR2A, POLR2L-PS1, MNAT1, MED30, GTF2A1, RRN3, GTF2A2, THRAP3, MYC, LIPE	1217	65	12092	2.14004	1	0.260489	19.4335
GOTERM_BP_FAT	GO:0031668~cellular response to extracellular stimulus	14	0.0208185	0.0115892	SREBF1, CYP24A1, ADORA2B, LYN, FOXA3, FADS1, GSDMD, TP53, ASNS, FOS, CDKN1A, SLC1A2, GCK, HSPA5	1217	65	12092	2.14004	1	0.260489	19.4335
GOTERM_BP_FAT	GO:0051603~proteolysis involved in cellular protein catabolic process	45	0.0669165	0.0118287	LOC687738, MAN1B1, OS9, RBAF600, YOD1, PSMD6, VCPIP1, ANAPC2, ADAM10, LOC503156, LOC681486, PSMA2, UBR5, PSEN2, UBD, RGD1563853, USP24, TRA1, CUEDC2, PSMB10, DERL2, USP3, APH1A, APH1B, FEM1B, EDEM1, PSMB5, PSMB4, PSMB2, FBXO6, USP36, RNF168, RNF167, CABC1, FBXO7, RNF144B, LOC680835, UBE4A, UBE2CBP, UBE4B, UBE2L6, TRIM63, PSMB8, PSMB9, UBE2E3, UBA1, NEDD4, LOC500918, USP46, UBXN7	1217	310	12092	1.44231	1	0.263623	19.7946
GOTERM_BP_FAT	GO:0001932~regulation of protein amino acid phosphorylation	28	0.0416369	0.0119452	RGD1564794, RGD1560584, IL6ST, LOC685764, PRKAG2, RGD1559806, RGD1562312, NDUFS4, LOC316373, LOC681314, IFNG, PAK1, RAPGEF3, INSR, MAP2K7, EGFR, LYN, RGD1563012, EP300, HNF4A, HMG1L1, ARRB2, CCND2, LOC685520, PSEN2, AKAP5, RGD1563668, LOC680968, MAPK9, HMGB1, PRKCZ, KITLG, RGD1565435, LOC679451, LOC690521, RGD1564581, LOC679344, LOC688201, LOC501115, CD4, CABC1, RGD1566334, LOC366913, FGD4, NF2, …	1217	171	12092	1.62693	1	0.264369	19.9698
GOTERM_BP_FAT	GO:0043255~regulation of carbohydrate biosynthetic process	9	0.0133833	0.0119572	GCK, HNF4A, SORBS1, GFPT1, ARPP19, PRKAA1, NR3C1, MTOR, INSR	1217	32	12092	2.79447	1	0.263128	19.9878
GOTERM_BP_FAT	GO:0043200~response to amino acid stimulus	9	0.0133833	0.0119572	GSTA3, SLC1A2, CCL2, LYN, SDS, TP53, ASNS, MTOR, CDO1	1217	32	12092	2.79447	1	0.263128	19.9878
GOTERM_BP_FAT	GO:0008286~insulin receptor signaling pathway	9	0.0133833	0.0119572	PRKCZ, EIF4EBP2, SORBS1, RHOQ, FOXO1, SHC1, IGFBP1, INSR, NR1H3	1217	32	12092	2.79447	1	0.263128	19.9878
GOTERM_BP_FAT	GO:0031099~regeneration	21	0.0312277	0.0124301	CCL2, TGFBR1, TGFBR2, PFKFB1, PPARG, MAP1B, C5, LIFR, HP, NR0B2, SLCO1A6, SMO, NREP, CDKN1A, APOA2, TEK, SOX15, SHC1, IGFBP1, PGCP, ADAM15	1217	117	12092	1.78337	1	0.270534	20.6946
GOTERM_BP_FAT	GO:0006739~NADP metabolic process	6	0.0089222	0.0129603	LOC500959, TPI1, PGLS, TALDO1, GCK, H6PD, LOC365156, RPIA, RGD1563601	1217	15	12092	3.97436	1	0.278828	21.4802
GOTERM_BP_FAT	GO:0009132~nucleoside diphosphate metabolic process	6	0.0089222	0.0129603	ATP5E, NME2, NME2-PS1, ATP5B, DTYMK, ENTPD8, ATP5A1, LOC365654	1217	15	12092	3.97436	1	0.278828	21.4802
GOTERM_BP_FAT	GO:0006983~ER overload response	5	0.00743517	0.0130087	ATG10, LOC366391, TP53, CCDC47, HSPA5, PPP1R15B	1217	10	12092	4.96795	1	0.278207	21.5516
GOTERM_BP_FAT	GO:0010888~negative regulation of lipid storage	5	0.00743517	0.0130087	PPARA, ITGAV, PPARG, ABHD5, NR1H3	1217	10	12092	4.96795	1	0.278207	21.5516
GOTERM_BP_FAT	GO:0030258~lipid modification	14	0.0208185	0.0131427	HACL1, SOAT2, EHHADH, PPARG, RGD1562323, ECHS1, ADH7, DECR1, HADHA, PEX7, ACADVL, ALOX15, CD36, PRKAA1, BDH2, LOC685953	1217	66	12092	2.10762	1	0.279142	21.7488
GOTERM_BP_FAT	GO:0018209~peptidyl-serine modification	10	0.0148703	0.0134655	GALNT2, TAF1, PRKCZ, RGD1561897, TGFBR1, IFNG, TGFBR2, DCN, SMTNL1, STK4, UHMK1	1217	39	12092	2.54767	1	0.283442	22.2219
GOTERM_BP_FAT	GO:0019220~regulation of phosphate metabolic process	57	0.0847609	0.0136095	RGD1564794, IL6ST, RGD1560584, LOC685764, PRKAG2, LOC367812, LPAR2, PRDX3, SDC4, RGD1562312, RGD1559806, PDPK1, ANKRD54, NDUFS4, LOC316373, LOC681314, IFNG, SHC1, RAPGEF3, PAK1, PPP1R14B, DDAH1, MAP2K7, INSR, MAP2K6, EGFR, DEPDC6, BCL10, RBL2, LYN, PKIG, RGD1563012, RB1, SPAG9, EP300, HMG1L1, ARRB2, HNF4A, LOC685520, CCND2, PSEN2, AKAP5, RGD1563668, LOC680968, MAPK9, LOC684894, GADD45B, AKAP1, PR…	1217	415	12092	1.36469	1	0.284505	22.4321
GOTERM_BP_FAT	GO:0051174~regulation of phosphorus metabolic process	57	0.0847609	0.0136095	RGD1564794, IL6ST, RGD1560584, LOC685764, PRKAG2, LOC367812, LPAR2, PRDX3, SDC4, RGD1562312, RGD1559806, PDPK1, ANKRD54, NDUFS4, LOC316373, LOC681314, IFNG, SHC1, RAPGEF3, PAK1, PPP1R14B, DDAH1, MAP2K7, INSR, MAP2K6, EGFR, DEPDC6, BCL10, RBL2, LYN, PKIG, RGD1563012, RB1, SPAG9, EP300, HMG1L1, ARRB2, HNF4A, LOC685520, CCND2, PSEN2, AKAP5, RGD1563668, LOC680968, MAPK9, LOC684894, GADD45B, AKAP1, PR…	1217	415	12092	1.36469	1	0.284505	22.4321
GOTERM_BP_FAT	GO:0000122~negative regulation of transcription from RNA polymerase II promoter	36	0.0535332	0.0138578	PPARA, RGD1564794, SNF1LK, RGD1560584, LOC685764, PPARG, SCGB1A1, RGD1559806, RGD1562312, LOC316373, SOX15, NR2F2, MYC, EGR1, CTBP1, PKIG, TP53, RGD1563012, VAX2, VAX1, RB1, NR0B2, MBD2, HES1, CTNNBIP1, NCOA2, HMG1L1, LOC685520, HIPK2, RGD1563668, LOC680968, NSD1, LOC686060, HMGB1, P42POP, RGD1565435, LOC679451, LOC690521, CALR, RGD1564581, ATN1, LOC679344, LOC501115, PER1, PER3, RGD1566334, LOC3…	1217	238	12092	1.50291	1	0.287385	22.7932
GOTERM_BP_FAT	GO:0044257~cellular protein catabolic process	45	0.0669165	0.0138789	LOC687738, MAN1B1, OS9, RBAF600, YOD1, PSMD6, VCPIP1, ANAPC2, ADAM10, LOC503156, LOC681486, PSMA2, UBR5, PSEN2, UBD, RGD1563853, USP24, TRA1, CUEDC2, PSMB10, DERL2, USP3, APH1A, APH1B, FEM1B, EDEM1, PSMB5, PSMB4, PSMB2, FBXO6, USP36, RNF168, RNF167, CABC1, FBXO7, RNF144B, LOC680835, UBE4A, UBE2CBP, UBE4B, UBE2L6, TRIM63, PSMB8, PSMB9, UBE2E3, UBA1, NEDD4, LOC500918, USP46, UBXN7	1217	313	12092	1.42849	1	0.286262	22.8239
GOTERM_BP_FAT	GO:0016481~negative regulation of transcription	56	0.0832739	0.0139733	PPARA, RGD1564794, SNF1LK, THRA, ARID4A, RGD1560584, LOC366981, LOC685764, PPARG, HR, DMAP1, ANKRD1, RBM9, SCGB1A1, DAXX, RGD1562312, RGD1559806, FERD3L, LOC316373, ATP8B1, SOX15, NR2F2, MYC, EGR1, CTBP1, LDB1, PKIG, TP53, RGD1563012, VAX2, VAX1, NR0B2, RB1, MBD2, HES1, CTNNBIP1, NCOA2, HMG1L1, LOC685520, NAB2, HIPK2, RGD1563668, LOC680968, NSD1, LOC686060, HMGB1, P42POP, RGD1565435, LOC679451, C…	1217	407	12092	1.3671	1	0.286423	22.9607
GOTERM_BP_FAT	GO:0032270~positive regulation of cellular protein metabolic process	34	0.0505591	0.0142323	RGD1564794, RGD1560584, IL6ST, LOC685764, PRKAG2, RGD1559806, RGD1562312, LOC316373, IFNG, PSMD6, INSR, DDAH1, ANAPC2, BCL10, LYN, TP53, RGD1563012, PSMA2, MAPK1, EP300, HMG1L1, CCND2, LOC685520, AKAP5, RGD1563668, LOC680968, MAPK9, SERP1, PSMB10, HMGB1, ATG10, FZR1, KITLG, RGD1565435, LOC679451, LOC690521, PSMB5, PSMB4, RGD1564581, LOC679344, PSMB2, LOC501115, CD4, RGD1566334, LOC366913, NR1H3, …	1217	222	12092	1.52172	1	0.289416	23.3349
GOTERM_BP_FAT	GO:0001101~response to acid	11	0.0163574	0.0143758	GSTA3, CCL2, LYN, TP53, ASNS, CDO1, SRC, SLC1A2, SDS, LOC688201, BAX, LOC681314, MTOR	1217	46	12092	2.37598	1	0.290395	23.5416
GOTERM_BP_FAT	GO:0015918~sterol transport	9	0.0133833	0.014428	ABCG8, SOAT2, APOA2, APOB, ABCG5, CD36, MSR1, APOC1, RGD1562323, ABCA5, LOC685953	1217	33	12092	2.70979	1	0.289814	23.6166
GOTERM_BP_FAT	GO:0042325~regulation of phosphorylation	55	0.0817868	0.0144304	RGD1564794, IL6ST, RGD1560584, LOC685764, PRKAG2, LOC367812, LPAR2, PRDX3, SDC4, RGD1562312, RGD1559806, PDPK1, ANKRD54, NDUFS4, LOC316373, LOC681314, IFNG, SHC1, RAPGEF3, PAK1, PPP1R14B, DDAH1, MAP2K7, INSR, MAP2K6, EGFR, DEPDC6, BCL10, RBL2, LYN, PKIG, RGD1563012, RB1, SPAG9, EP300, HMG1L1, ARRB2, HNF4A, LOC685520, CCND2, PSEN2, AKAP5, RGD1563668, LOC680968, MAPK9, LOC684894, GADD45B, PRKCZ, HM…	1217	399	12092	1.36961	1	0.288398	23.6201
GOTERM_BP_FAT	GO:0016051~carbohydrate biosynthetic process	18	0.0267666	0.0144969	RBP4, NDST1, B3GALT1, DPAGT1, PGAM2, GYG1, RGD1563601, ACN9, CSGALNACT1, PGM3, ATF4, TPI1, LOC500959, GOT1, GCK, SDS, GFPT1, LOC365156, ENO2, GYS2, H2AFX, PTAFR	1217	96	12092	1.86298	1	0.288074	23.7155
GOTERM_BP_FAT	GO:0045449~regulation of transcription	188	0.279562	0.0146	STAT5A, RAB1B, MED24, MED21, RGD1559806, FLI1, MED28, LOC690911, IFNG, ABRA, DDAH1, YY1, RXRG, MED14, LOC499235, HES1, MAPK1, HNF4A, VGLL2, MAPK9, LOC680968, RGD1310358, MCTS2, MCTS1, LOC686060, MYBL1, CALR, LOC690521, VPS72, POLR2L-PS1, ZFP819, ATN1, LOC679344, DMD, LOC501115, HOXA10, LHX8, NKX2-5, NR1H3, YEATS4, KLF7, KLF9, SUB1, LOC689162, TGFBR1, CREBBP, ESRRG, DDX5, SFMBT1, DLX2, DLX1, NR1I3…	1217	1608	12092	1.16166	1	0.288364	23.8633
GOTERM_BP_FAT	GO:0048278~vesicle docking	7	0.0104092	0.0147414	CAV2, CPLX2, STX3, EXOC4, STXBP3, EXOC6B	1217	21	12092	3.31197	1	0.289289	24.0656
GOTERM_BP_FAT	GO:0043161~proteasomal ubiquitin-dependent protein catabolic process	16	0.0237925	0.0157674	PSMB10, ANAPC2, DERL2, LOC687738, MAN1B1, TRIM63, EDEM1, PSMB8, PSMB9, OS9, PSMA2, PSMB5, PSMB4, PSMB2, FBXO6, PSMD6, TRA1	1217	82	12092	1.93871	1	0.304628	25.5181
GOTERM_BP_FAT	GO:0010498~proteasomal protein catabolic process	16	0.0237925	0.0157674	PSMB10, ANAPC2, DERL2, LOC687738, MAN1B1, TRIM63, EDEM1, PSMB8, PSMB9, OS9, PSMA2, PSMB5, PSMB4, PSMB2, FBXO6, PSMD6, TRA1	1217	82	12092	1.93871	1	0.304628	25.5181
GOTERM_BP_FAT	GO:0006401~RNA catabolic process	10	0.0148703	0.0158678	NCBP1, ZCCHC11, LOC684558, GM672, MAGOH, PNRC2, HNRPD, POP1, RBM8, RENT1, LOC690303, EIF2C4	1217	40	12092	2.48398	1	0.304772	25.6589
GOTERM_BP_FAT	GO:0051050~positive regulation of transport	35	0.0520462	0.0158724	SEPT5, PRKCZ, RBP4, ADORA2B, ERBB3, GLUD1, RHOQ, CDH1, CBLL1, CALR, SLC1A2, SORBS1, GP1BB, LOC688201, LOC681314, IFNG, PRKAA1, INSR, NKX2-5, AKT3, ACSL5, NR1H3, TRPC1, TGFBR1, NR0B2, CD63, CADPS, SMO, EP300, FCGR2B, GCK, NEDD4, BAX, GIPR, AKAP5, MAPK9, FCGR2A, ABCC8, SERP1	1217	232	12092	1.49895	1	0.303383	25.6653
GOTERM_BP_FAT	GO:0031667~response to nutrient levels	41	0.0609684	0.015897	PPARA, CYP24A1, FOXA3, IL6ST, STAT5A, PPARG, HP, PSPH, UGT1A7C, INSR, SUOX, PDXK, CST3, TP53, UGT1A1, NCOA1, CD36, EP300, SDS, HSD11B2, RBP4, CCL2, HSD17B2, PFKFB1, ASNS, UGT1A6, UGT1A9, UGT1A8, UGT1A3, UGT1A2, UGT1A5, TEK, HSPA5, RGD1566085, ACSL4, ACSL3, ACSL5, SREBF1, SOAT2, FADS1, TGFBR2, MAP1B, BCKDHB, CYP2C7, RGD1562323, TRIM25, ABCG8, ABCG5, GCK, DPYD, LOC685953	1217	282	12092	1.44458	1	0.302326	25.6997
GOTERM_BP_FAT	GO:0032372~negative regulation of sterol transport	4	0.00594813	0.0160698	ABCG8, APOA2, ABCG5, APOC1	1217	6	12092	6.62394	1	0.303626	25.9412
GOTERM_BP_FAT	GO:0032375~negative regulation of cholesterol transport	4	0.00594813	0.0160698	ABCG8, APOA2, ABCG5, APOC1	1217	6	12092	6.62394	1	0.303626	25.9412
GOTERM_BP_FAT	GO:0042149~cellular response to glucose starvation	4	0.00594813	0.0160698	GCK, TP53, ASNS, HSPA5	1217	6	12092	6.62394	1	0.303626	25.9412
GOTERM_BP_FAT	GO:0030163~protein catabolic process	47	0.0698906	0.0162171	LOC687738, MAN1B1, OS9, CUL2, RBAF600, YOD1, PSMD6, VCPIP1, ANAPC2, ADAM10, LOC503156, LOC363188, LOC681486, PSMA2, UBR5, PSEN2, UBD, RGD1563853, USP24, TRA1, CUEDC2, PSMB10, DERL2, USP3, APH1A, APH1B, FEM1B, EDEM1, PSMB5, PSMB4, PSMB2, FBXO6, USP36, RNF168, RNF167, CABC1, FBXO7, RNF144B, LOC680835, UBE4A, UBE2CBP, UBE4B, UBE2L6, TRIM63, PSMB8, PSMB9, UBE2E3, UBA1, NEDD4, LOC500918, USP46, UBXN7	1217	333	12092	1.40237	1	0.304509	26.1464
GOTERM_BP_FAT	GO:0002443~leukocyte mediated immunity	15	0.0223055	0.0163036	BCL10, YWHAZ, CPLX2, C9, LYN, C6, C5, TNFSF13, STXBP3, C1QA, C1QB, C8B, FCGR2B, LYST, FCGR2A, FAS, DDAH1	1217	75	12092	1.98718	1	0.304434	26.2668
GOTERM_BP_FAT	GO:0002444~myeloid leukocyte mediated immunity	6	0.0089222	0.0173207	YWHAZ, CPLX2, LYN, FCGR2B, LYST, STXBP3, FCGR2A	1217	16	12092	3.72597	1	0.318669	27.6673
GOTERM_BP_FAT	GO:0006944~membrane fusion	10	0.0148703	0.01857	CAV2, CTBP1, STX3, GNAI3, GM2A, STX2, GNAI1, NSFL1C, CADPS, LOC688201, BAX, LOC681314, VCPIP1	1217	41	12092	2.42339	1	0.335915	29.353
GOTERM_BP_FAT	GO:0046326~positive regulation of glucose import	7	0.0104092	0.0185859	PRKCZ, SLC1A2, SORBS1, ERBB3, RHOQ, PRKAA1, INSR	1217	22	12092	3.16143	1	0.334636	29.3742
GOTERM_BP_FAT	GO:0046889~positive regulation of lipid biosynthetic process	7	0.0104092	0.0185859	SREBF1, HNF4A, SORBS1, IFNG, MAPK9, NR1H3, ACSL5	1217	22	12092	3.16143	1	0.334636	29.3742
GOTERM_BP_FAT	GO:0006111~regulation of gluconeogenesis	5	0.00743517	0.0188393	GCK, HNF4A, ARPP19, PRKAA1, NR3C1	1217	11	12092	4.51632	1	0.336846	29.7115
GOTERM_BP_FAT	GO:0009071~serine family amino acid catabolic process	5	0.00743517	0.0188393	SDS, DMGDH, GCSH, CDO1, GLDC	1217	11	12092	4.51632	1	0.336846	29.7115
GOTERM_BP_FAT	GO:0006098~pentose-phosphate shunt	5	0.00743517	0.0188393	LOC500959, TPI1, PGLS, TALDO1, H6PD, LOC365156, RPIA, RGD1563601	1217	11	12092	4.51632	1	0.336846	29.7115
GOTERM_BP_FAT	GO:0007169~transmembrane receptor protein tyrosine kinase signaling pathway	30	0.044611	0.0192079	PRKCZ, CCL2, NDST1, ERBB3, STAT5A, RHOQ, FOXO1, DDR2, SRC, EIF4EBP2, SORBS1, TEK, SHC1, PAK1, INSR, MAGEH1, GIGYF1, NR1H3, PLAT, EGFR, CAMLG, ARID5B, FLT4, MET, FGF20, PRLR, TSC2, ARF4, SORT1, IGFBP1	1217	194	12092	1.53648	1	0.340689	30.1993
GOTERM_BP_FAT	GO:0051260~protein homooligomerization	19	0.0282536	0.0199471	BCL10, RGD1565017, NACC1, CDH1, ACTN2, XTP3TPA, DECR1, ANXA5, CPT1A, P2RX5, SPAG9, THEM2, BAX, LOC688201, GFPT1, HAO2, LOC681314, TSC2, ALDH1A7, FAS, OGT, DDAH1, TNFAIP1	1217	107	12092	1.76432	1	0.349745	31.1682
GOTERM_BP_FAT	GO:0046364~monosaccharide biosynthetic process	9	0.0133833	0.0204472	RBP4, PGM3, ATF4, LOC500959, TPI1, SDS, LOC365156, GFPT1, ENO2, PGAM2, RGD1563601, ACN9	1217	35	12092	2.55495	1	0.355251	31.8163
GOTERM_BP_FAT	GO:0031331~positive regulation of cellular catabolic process	9	0.0133833	0.0204472	HMGB1, RGD1564794, RGD1560584, LOC685764, ABHD5, RGD1565435, LOC679451, LOC690521, RGD1559806, RGD1562312, LOC316373, RGD1564581, LOC679344, IFNG, LOC501115, RGD1566334, INSR, LOC366913, ACSL5, TAF1, RGD1563012, LOC500210, CPT1A, LOC681718, GCK, HMG1L1, LOC685520, RGD1563668, LOC680968, SH3D19, LOC689398, HMGB1-PS3, LOC678705, HMGB1-PS4, LOC690940	1217	35	12092	2.55495	1	0.355251	31.8163
GOTERM_BP_FAT	GO:0009792~embryonic development ending in birth or egg hatching	52	0.0773257	0.0205836	NDST1, COPS3, TTC27, MED21, APOB, FXN, HSF1, RRN3, ANKRD11, LOC290415, DDAH1, CYR61, EGFR, BCL10, ADAM10, TP53, LOC692021, MYH7, SIX4, SLC34A2, HES1, MAN2A1, SMO, MAPK1, EP300, PSEN2, BBS4, RBP4, SHROOM3, C6, C5, CDH1, KEAP1, SRF, ECE1, FBXW8, CHD7, CABC1, ACSL4, AXIN2, AMD1, NKX2-5, CEBPB, EPAS1, TGFBR1, TGFBR2, BIRC6, DLX2, RDH10, DLX1, GCM1, TSC2, PHGDH, GRLF1, POFUT1, TCF15	1217	381	12092	1.35608	1	0.355619	31.9921
GOTERM_BP_FAT	GO:0033993~response to lipid	10	0.0148703	0.021591	EGFR, SREBF1, EP300, INSIG2, TGFBR1, PPARG, INSIG1, TGFBR2, GIPR, LOC688922, ACSL5	1217	42	12092	2.36569	1	0.367914	33.2773
GOTERM_BP_FAT	GO:0015031~protein transport	71	0.105579	0.0220076	MSR1, XPO6, LOC687738, RGD1307279, AP1G1, PPARG, AP3S1, RAB1B, PEX3, PEX7, APOB, IFNG, ABRA, RHOB, RAB6B, RPL11, ZW10, SEC23A, STX3, LYN, STX2, NUP88, RAN, TP53, ARNTL, MAPK1, LOC686812, CD36, RPAIN, ATG4B, LYST, PSEN2, AKAP5, RAB5A, MAPK9, SORT1, PDCD6IP, ERC1, SERP1, ARL6IP1, NXT1, VPS29, DERL2, NUP98, YWHAZ, RAB1B-PS1, EXOC8, CALR, LOC367275, SFT2D2, POM121, TMED3, BLOC1S3, EXOC4, AP3D1, RGD15…	1217	549	12092	1.28497	1	0.371977	33.8018
GOTERM_BP_FAT	GO:0008652~cellular amino acid biosynthetic process	11	0.0163574	0.0220313	BCAT2, MAT2A, RGD1560523, GLUD1, LOC692021, ASNS, PSPH, ADI1, CTH, GOT1, LOC290415, PHGDH, THNSL2, PSAT1	1217	49	12092	2.23051	1	0.370739	33.8317
GOTERM_BP_FAT	GO:0018105~peptidyl-serine phosphorylation	8	0.0118963	0.0220833	TAF1, PRKCZ, RGD1561897, TGFBR1, IFNG, TGFBR2, SMTNL1, STK4, UHMK1	1217	29	12092	2.74094	1	0.369888	33.8969
GOTERM_BP_FAT	GO:0046320~regulation of fatty acid oxidation	8	0.0118963	0.0220833	CPT1B, PPARG, PRKAG2, PRKAA1, PRKAA2, MTOR, CPT1A, ACSL5	1217	29	12092	2.74094	1	0.369888	33.8969
GOTERM_BP_FAT	GO:0032368~regulation of lipid transport	8	0.0118963	0.0220833	ABCG8, APOA2, ABCG5, ITGAV, APOC1, MAPK9, NR1H3, ACSL5	1217	29	12092	2.74094	1	0.369888	33.8969
GOTERM_BP_FAT	GO:0000184~nuclear-transcribed mRNA catabolic process, nonsense-mediated decay	6	0.0089222	0.0225516	NCBP1, LOC684558, GM672, MAGOH, PNRC2, RBM8, RENT1, LOC690303	1217	17	12092	3.50679	1	0.374549	34.4812
GOTERM_BP_FAT	GO:0060047~heart contraction	7	0.0104092	0.0230623	TNNC1, MYL3, MYL1, PSEN2, MYLPF, CABC1, TPM1, MAP2K6	1217	23	12092	3.02397	1	0.37968	35.1128
GOTERM_BP_FAT	GO:0010828~positive regulation of glucose transport	7	0.0104092	0.0230623	PRKCZ, SLC1A2, SORBS1, ERBB3, RHOQ, PRKAA1, INSR	1217	23	12092	3.02397	1	0.37968	35.1128
GOTERM_BP_FAT	GO:0003015~heart process	7	0.0104092	0.0230623	TNNC1, MYL3, MYL1, PSEN2, MYLPF, CABC1, TPM1, MAP2K6	1217	23	12092	3.02397	1	0.37968	35.1128
GOTERM_BP_FAT	GO:0006094~gluconeogenesis	7	0.0104092	0.0230623	RBP4, ATF4, LOC500959, TPI1, SDS, LOC365156, ENO2, PGAM2, RGD1563601, ACN9	1217	23	12092	3.02397	1	0.37968	35.1128
GOTERM_BP_FAT	GO:0009062~fatty acid catabolic process	9	0.0133833	0.0240435	ACADVL, HACL1, EHHADH, ECHS1, BDH2, DECR1, PCCA, HADHA, PEX7	1217	36	12092	2.48398	1	0.390728	36.3103
GOTERM_BP_FAT	GO:0006775~fat-soluble vitamin metabolic process	9	0.0133833	0.0240435	GC, RBP4, CYP24A1, RDH10, RBP1, CYP26A1, ADH7, ALDH1A7, RDH2	1217	36	12092	2.48398	1	0.390728	36.3103
GOTERM_BP_FAT	GO:0006986~response to unfolded protein	9	0.0133833	0.0240435	DERL2, LOC687738, IFNG, CASP12, ARMET, DNAJC3, HERPUD2, DERL3, UBXN4, SERP1	1217	36	12092	2.48398	1	0.390728	36.3103
GOTERM_BP_FAT	GO:0032535~regulation of cellular component size	34	0.0505591	0.0242886	DERL2, LOC687738, LOC688456, ENO1-PS1, IL6ST, LOC501727, ELN, PPARG, LOC290721, CCNG1, TPM1, N6AMT1, FXN, TMEM123, RGD1564781, SEMA3A, NDUFS3, ENO1, SERTAD2, DEPDC6, ANAPC2, ADAM10, CGRRF1, NF2, TGFBR1, FLT4, MAP1B, TP53, MYLPF, FGF20, NTN1, LOC297826, PPP1R9B, ALOX15, CTH, CDKN1A, EP300, HNF4A, TSC2, IGFBP1, MTOR	1217	231	12092	1.46243	1	0.392262	36.6062
GOTERM_BP_FAT	GO:0030308~negative regulation of cell growth	15	0.0223055	0.024878	ANAPC2, CGRRF1, NF2, LOC688456, ENO1-PS1, LOC501727, PPARG, TP53, LOC290721, MYLPF, NTN1, LOC297826, PPP1R9B, CDKN1A, CTH, HNF4A, RGD1564781, SEMA3A, NDUFS3, ENO1, SERTAD2	1217	79	12092	1.88656	1	0.398073	37.3123
GOTERM_BP_FAT	GO:0006790~sulfur metabolic process	19	0.0282536	0.0257801	GSTA3, GSTA5, MAT2A, NDST1, RGD1560523, STAT5A, LOC692021, DCN, CDO1, SLC19A2, CSGALNACT1, ADI1, CTH, CSAD, GSTK1, DLD, LOC290415, PHGDH, LIAS, SULT1C3, SEPP1, HS3ST3B1	1217	110	12092	1.7162	1	0.407599	38.3787
GOTERM_BP_FAT	GO:0045184~establishment of protein localization	71	0.105579	0.0258908	MSR1, XPO6, LOC687738, RGD1307279, AP1G1, PPARG, AP3S1, RAB1B, PEX3, PEX7, APOB, IFNG, ABRA, RHOB, RAB6B, RPL11, ZW10, SEC23A, STX3, LYN, STX2, NUP88, RAN, TP53, ARNTL, MAPK1, LOC686812, CD36, RPAIN, ATG4B, LYST, PSEN2, AKAP5, RAB5A, MAPK9, SORT1, PDCD6IP, ERC1, SERP1, ARL6IP1, NXT1, VPS29, DERL2, NUP98, YWHAZ, RAB1B-PS1, EXOC8, CALR, LOC367275, SFT2D2, POM121, TMED3, BLOC1S3, EXOC4, AP3D1, RGD15…	1217	554	12092	1.27337	1	0.407358	38.5084
GOTERM_BP_FAT	GO:0006511~ubiquitin-dependent protein catabolic process	26	0.0386629	0.0259721	PSMB10, DERL2, USP3, LOC687738, MAN1B1, EDEM1, OS9, PSMB5, PSMB4, PSMB2, FBXO6, USP36, PSMD6, RNF144B, ANAPC2, LOC680835, UBE4A, UBE4B, TRIM63, PSMB8, PSMB9, PSMA2, NEDD4, USP46, RGD1563853, USP24, TRA1	1217	166	12092	1.55623	1	0.406765	38.6034
GOTERM_BP_FAT	GO:0048644~muscle organ morphogenesis	4	0.00594813	0.0260405	ARID5B, SMTNL1, TCF15, SERP1	1217	7	12092	5.67766	1	0.406023	38.6833
GOTERM_BP_FAT	GO:0008203~cholesterol metabolic process	14	0.0208185	0.0260478	SREBF1, SOAT2, APOC1, SCAP, APOB, APOA2, INSIG2, CYP7A1, INSIG1, PRKAA1, PRKAA2, CAT, LOC688922, AKR1D1, LIPE	1217	72	12092	1.93198	1	0.404553	38.6918
GOTERM_BP_FAT	GO:0044242~cellular lipid catabolic process	14	0.0208185	0.0260478	HACL1, GM2A, EHHADH, ECHS1, DECR1, HADHA, PEX7, ACADVL, APOB, APOA2, NAPEPLD, BDH2, LIPE, PCCA	1217	72	12092	1.93198	1	0.404553	38.6918
GOTERM_BP_FAT	GO:0022900~electron transport chain	14	0.0208185	0.0260478	NDUFA10L1, COX8B, NDUFA9, UQCRB-PS1, FADS1, FADS3, UQCRFS1, NDUFA10, UQCRQ, SDHB, NDUFS6, NDUFS4, LOC686947, DLD, LOC685596, LOC685322, NDUFS1, UQCRB, LOC683232	1217	72	12092	1.93198	1	0.404553	38.6918
GOTERM_BP_FAT	GO:0043281~regulation of caspase activity	14	0.0208185	0.0260478	C9, C6, MGMT, TP53, CDH1, HBXIP, BCL2A1D, CASP4, LOC688201, BAX, CASP12, LOC681314, MAPK9, HSPA5, MYC, PDCD6	1217	72	12092	1.93198	1	0.404553	38.6918
GOTERM_BP_FAT	GO:0009225~nucleotide-sugar metabolic process	5	0.00743517	0.0260521	CSGALNACT1, PGM3, GFPT1, GALT, DPAGT1, H2AFX	1217	12	12092	4.13996	1	0.40306	38.6968
GOTERM_BP_FAT	GO:0043462~regulation of ATPase activity	5	0.00743517	0.0260521	TNNC1, RGN, MYH7, TPM2, TPM1	1217	12	12092	4.13996	1	0.40306	38.6968
GOTERM_BP_FAT	GO:0007568~aging	24	0.0356888	0.0263494	SREBF1, TBX3, TGFBR1, FADS1, TGFBR2, PTGS1, TP53, DCN, CALR, SRF, SLC34A2, SCAP, C1QB, FOS, GSTM2, SLC1A2, LRP1, CCR5, JUND, DLD, CASP12, SHC1, FAS, SERP1	1217	150	12092	1.58975	1	0.405068	39.0428
GOTERM_BP_FAT	GO:0001523~retinoid metabolic process	8	0.0118963	0.0263798	RBP4, CYP2J4, RDH10, CYP2J3, RBP1, CYP26A1, ADH7, ALDH1A7, RDH2	1217	30	12092	2.64958	1	0.403897	39.078
GOTERM_BP_FAT	GO:0016101~diterpenoid metabolic process	8	0.0118963	0.0263798	RBP4, CYP2J4, RDH10, CYP2J3, RBP1, CYP26A1, ADH7, ALDH1A7, RDH2	1217	30	12092	2.64958	1	0.403897	39.078
GOTERM_BP_FAT	GO:0006402~mRNA catabolic process	8	0.0118963	0.0263798	NCBP1, LOC684558, GM672, MAGOH, PNRC2, HNRPD, RBM8, RENT1, LOC690303, EIF2C4	1217	30	12092	2.64958	1	0.403897	39.078
GOTERM_BP_FAT	GO:0009314~response to radiation	29	0.043124	0.0266328	RBP4, CCL2, RGD1560523, HP, FOS, SLC1A2, LOC688201, LOC681314, JUND, RNF168, CAT, RGD1566085, IVL, MYC, EGFR, PDXK, MAT2A, UBE4B, ATP1A3, TP53, IL6RA, EYA3, GNGT1, CDKN1A, ABCG5, XPC, RPAIN, ABCB1B, NEDD4, BAX, MAPK9, UBXN7, NHEJ1, DYNLRB1	1217	191	12092	1.50859	1	0.40536	39.3709
GOTERM_BP_FAT	GO:0030029~actin filament-based process	28	0.0416369	0.0270371	MTSS1, SHROOM1, PRKCZ, SHROOM3, DIAPH2, ELN, SSH2, PDLIM3, RHOQ, RGD1308350, CALR, TPM1, SRF, SORBS1, SHC1, SSX2IP, MYH1, NF2, TRPM7, MYH2, ACTN1, MYLPF, MYH7, POR, PPP1R9B, XIRP1, EPB4.1, TNFAIP1	1217	183	12092	1.52025	1	0.40857	39.836
GOTERM_BP_FAT	GO:0043632~modification-dependent macromolecule catabolic process	40	0.0594813	0.0273435	PSMB10, CUEDC2, DERL2, LOC687738, USP3, MAN1B1, FEM1B, EDEM1, OS9, PSMB5, PSMB4, RBAF600, PSMB2, FBXO6, RNF168, USP36, YOD1, RNF167, PSMD6, VCPIP1, FBXO7, ANAPC2, RNF144B, LOC680835, UBE4A, UBE2CBP, UBE4B, UBE2L6, TRIM63, PSMB8, PSMB9, PSMA2, UBE2E3, NEDD4, UBA1, UBR5, USP46, UBD, UBXN7, RGD1563853, USP24, TRA1	1217	284	12092	1.39942	1	0.410603	40.1862
GOTERM_BP_FAT	GO:0019941~modification-dependent protein catabolic process	40	0.0594813	0.0273435	PSMB10, CUEDC2, DERL2, LOC687738, USP3, MAN1B1, FEM1B, EDEM1, OS9, PSMB5, PSMB4, RBAF600, PSMB2, FBXO6, RNF168, USP36, YOD1, RNF167, PSMD6, VCPIP1, FBXO7, ANAPC2, RNF144B, LOC680835, UBE4A, UBE2CBP, UBE4B, UBE2L6, TRIM63, PSMB8, PSMB9, PSMA2, UBE2E3, NEDD4, UBA1, UBR5, USP46, UBD, UBXN7, RGD1563853, USP24, TRA1	1217	284	12092	1.39942	1	0.410603	40.1862
GOTERM_BP_FAT	GO:0030036~actin cytoskeleton organization	27	0.0401499	0.0274074	MTSS1, SHROOM1, PRKCZ, SHROOM3, DIAPH2, ELN, SSH2, PDLIM3, RHOQ, RGD1308350, CALR, SRF, SORBS1, SHC1, SSX2IP, MYH1, NF2, TRPM7, MYH2, ACTN1, MYLPF, MYH7, POR, PPP1R9B, XIRP1, EPB4.1, TNFAIP1	1217	175	12092	1.53297	1	0.409825	40.2591
GOTERM_BP_FAT	GO:0045787~positive regulation of cell cycle	12	0.0178444	0.0279796	LOC691716, HMGB1, RGD1564794, RGD1560584, STAT5A, LOC685764, RPS15A, ASNS, RGD1565435, LOC679451, CALR, LOC690521, TCFE2A, LOC687680, RGD1559806, RGD1562312, FNTA, LOC316373, RGD1564581, LOC681330, LOC679344, LOC691065, LOC501115, RPS15A-PS1, RGD1566334, INSR, LOC366913, EGFR, TBX3, RGD1563097, TP53, RGD1563012, LOC688265, LOC500210, LOC681718, HMG1L1, CCND2, LOC685520, RGD1563668, LOC680968, LOC…	1217	58	12092	2.05571	1	0.414858	40.9072
GOTERM_BP_FAT	GO:0000956~nuclear-transcribed mRNA catabolic process	7	0.0104092	0.0282087	NCBP1, LOC684558, GM672, MAGOH, PNRC2, HNRPD, RBM8, RENT1, LOC690303	1217	24	12092	2.89797	1	0.415942	41.1649
GOTERM_BP_FAT	GO:0030967~ER-nuclear sterol response pathway	3	0.0044611	0.0282865	INSIG2, INSIG1, LOC688922, SCAP	1217	3	12092	9.93591	1	0.415313	41.2521
GOTERM_BP_FAT	GO:0009411~response to UV	11	0.0163574	0.0285526	EGFR, UBE4B, TP53, CDKN1A, XPC, RPAIN, NEDD4, LOC688201, BAX, LOC681314, MAPK9, CAT, IVL	1217	51	12092	2.14304	1	0.416797	41.5496
GOTERM_BP_FAT	GO:0006367~transcription initiation from RNA polymerase II promoter	11	0.0163574	0.0285526	POLR2F, LOC683435, POLR2L, LOC689162, MED24, MED14, POLR2B, POLR2L-PS1, POLR2A, MNAT1, MED30, GTF2A1, GTF2A2, THRAP3	1217	51	12092	2.14304	1	0.416797	41.5496
GOTERM_BP_FAT	GO:0046700~heterocycle catabolic process	16	0.0237925	0.0285558	ATP5E, ALDH6A1, MYO7B, ATP5B, RHOQ, PHF11, PDE4D, MYH7, ALDH1L2, UGT1A1, LOC365654, UGT1A6, UGT1A9, UGT1A8, UGT1A3, UGT1A7C, UGT1A2, UGT1A5, PDE4B, DERA, PDE8A, ATP5A1, DPYD, DUT	1217	88	12092	1.80653	1	0.415341	41.5532
GOTERM_BP_FAT	GO:0007044~cell-substrate junction assembly	6	0.0089222	0.028706	PDPK1, SORBS1, ACTN1, ACTN2, LAMC1, FN1	1217	18	12092	3.31197	1	0.415528	41.7205
GOTERM_BP_FAT	GO:0030521~androgen receptor signaling pathway	6	0.0089222	0.028706	MED30, LOC683435, LOC689162, THRAP3, DNAJA1, MED24, MED14, DAXX	1217	18	12092	3.31197	1	0.415528	41.7205
GOTERM_BP_FAT	GO:0006366~transcription from RNA polymerase II promoter	17	0.0252796	0.0293683	TAF1, POLR2F, LOC683435, POLR2L, LOC689162, STAT5A, MED24, MED14, NR3C1, POLR2B, POLR2A, POLR2L-PS1, MNAT1, FOS, MED30, GTF2A1, JUND, GTF2A2, THRAP3, MYC	1217	96	12092	1.75948	1	0.421341	42.4527
GOTERM_BP_FAT	GO:0009310~amine catabolic process	13	0.0193314	0.0302105	ALDH6A1, BCAT2, GLUD1, BCKDHB, HGD, CDO1, GLDC, GOT1, SDS, ASRGL1, DMGDH, GCSH, PCCA	1217	66	12092	1.95707	1	0.428987	43.3714
GOTERM_BP_FAT	GO:0052547~regulation of peptidase activity	15	0.0223055	0.0302469	C9, C6, MGMT, CST3, TP53, CDH1, HBXIP, BCL2A1D, CASP4, LOC688201, BAX, LOC681314, CASP12, MAPK9, HSPA5, MYC, PDCD6	1217	81	12092	1.83998	1	0.427888	43.4108
GOTERM_BP_FAT	GO:0006397~mRNA processing	31	0.046098	0.0306218	NCBP1, POLR2F, PRPF4B, POLR2L, RGD1559799, TRA2A, SYNCRIP, WBP11, RBM8, RBM9, POLR2B, SF3B3, POLR2A, POLR2L-PS1, SFRS15, A1CF, PRPF8, SNRNP70, FBXL14, PABPC1, HNRNPC, RBM25, LOC690303, LOC683267, DHX9, RGD1565486, CUGBP1, MAGOH, PRPF18, SF3A3, QK, PAPD4, ROD1, HNRNPUL1, SYF2, RGD1559794, CPSF3, CPSF2	1217	210	12092	1.46673	1	0.430407	43.815
GOTERM_BP_FAT	GO:0043413~biopolymer glycosylation	14	0.0208185	0.0319314	GALNT2, FUT11, DPAGT1, DAXX, ST3GAL1, MAN2A1, ST3GAL6, FUT4, CD4, H2AFX, OGT, B3GNT2, FUT2, DOLPP1, SERP1	1217	74	12092	1.87977	1	0.442666	45.2055
GOTERM_BP_FAT	GO:0006486~protein amino acid glycosylation	14	0.0208185	0.0319314	GALNT2, FUT11, DPAGT1, DAXX, ST3GAL1, MAN2A1, ST3GAL6, FUT4, CD4, H2AFX, OGT, B3GNT2, FUT2, DOLPP1, SERP1	1217	74	12092	1.87977	1	0.442666	45.2055
GOTERM_BP_FAT	GO:0070085~glycosylation	14	0.0208185	0.0319314	GALNT2, FUT11, DPAGT1, DAXX, ST3GAL1, MAN2A1, ST3GAL6, FUT4, CD4, H2AFX, OGT, B3GNT2, FUT2, DOLPP1, SERP1	1217	74	12092	1.87977	1	0.442666	45.2055
GOTERM_BP_FAT	GO:0006733~oxidoreduction coenzyme metabolic process	11	0.0163574	0.0322807	NAMPT, TALDO1, IDH3B, RGD1563601, COQ7, COQ6, PGLS, TPI1, LOC500959, GCK, H6PD, LOC365156, RPIA, MDH1	1217	52	12092	2.10183	1	0.444774	45.5708
GOTERM_BP_FAT	GO:0051259~protein oligomerization	31	0.046098	0.0323954	PRKCZ, CAV2, RGD1565017, HR, MED24, CDH1, LOC688201, LOC681314, LOC685596, PRKAA1, ALDH1A7, FAS, PRKAA2, OGT, CAT, INSR, DDAH1, GCHFR, BCL10, NACC1, BRAF, UQCRB-PS1, STXBP3, XTP3TPA, ACTN2, DECR1, ANXA5, CPT1A, P2RX5, SPAG9, THEM2, GFPT1, BAX, HAO2, TSC2, TNFAIP1, LOC683232, UQCRB	1217	211	12092	1.45978	1	0.444457	45.6903
GOTERM_BP_FAT	GO:0042327~positive regulation of phosphorylation	18	0.0267666	0.0325135	HMGB1, RGD1564794, IL6ST, RGD1560584, LOC685764, PRKAG2, KITLG, RGD1565435, LOC679451, LOC690521, RGD1562312, RGD1559806, RGD1564581, LOC316373, LOC679344, IFNG, LOC501115, CD4, RGD1566334, DDAH1, INSR, LOC366913, EGFR, BCL10, LYN, TGFBR1, RGD1563012, LOC500210, IL6RA, LOC681718, EP300, GCK, HMG1L1, LOC685520, CCND2, AKAP5, RGD1563668, MAPK9, LOC680968, LOC689398, MTOR, HMGB1-PS3, LOC678705, HMGB…	1217	105	12092	1.7033	1	0.444177	45.813
GOTERM_BP_FAT	GO:0045596~negative regulation of cell differentiation	31	0.046098	0.0342463	PPARA, NME2-PS1, STAT5A, PPARG, DICER1, CALR, TTC3, LOC680187, ITGAV, INSIG1, SEMA3A, LOC688922, AXIN2, NKX2-5, RC3H1, ANAPC2, ZCCHC11, TBX3, TGFBR1, LDB1, CREBBP, TP53, LOC690078, RCAN1, VAX1, NTN1, HES1, ATF5, HDAC4, MAPK1, DLX2, DLX1, NME2, PLA2G2A, TOB2	1217	212	12092	1.45289	1	0.460092	47.5841
GOTERM_BP_FAT	GO:0043009~chordate embryonic development	50	0.0743517	0.0349954	NDST1, COPS3, TTC27, MED21, APOB, HSF1, RRN3, ANKRD11, LOC290415, DDAH1, CYR61, EGFR, BCL10, ADAM10, TP53, LOC692021, MYH7, SIX4, SLC34A2, HES1, MAN2A1, SMO, MAPK1, EP300, PSEN2, BBS4, RBP4, SHROOM3, C6, C5, CDH1, KEAP1, SRF, ECE1, FBXW8, CHD7, CABC1, AXIN2, AMD1, NKX2-5, CEBPB, EPAS1, TGFBR1, TGFBR2, BIRC6, DLX2, RDH10, DLX1, GCM1, TSC2, PHGDH, GRLF1, POFUT1, TCF15	1217	376	12092	1.32126	1	0.465938	48.3327
GOTERM_BP_FAT	GO:0014075~response to amine stimulus	12	0.0178444	0.0350662	GSTA3, CCL2, PDXK, LYN, TP53, ASNS, CDO1, GNAL, SLC1A2, SDS, MAPK9, MTOR, RGD1566085	1217	60	12092	1.98718	1	0.465122	48.4029
GOTERM_BP_FAT	GO:0031400~negative regulation of protein modification process	18	0.0267666	0.0352385	PSMB10, ANAPC2, PRKCZ, FZR1, NF2, PSMB8, PSMB9, PSMA2, PSMB5, PSMB4, HNF4A, BAX, LOC688201, PSMB2, LOC681314, PSEN2, CABC1, AKAP1, PSMD6, VPS28, INSR	1217	106	12092	1.68723	1	0.465295	48.5734
GOTERM_BP_FAT	GO:0018210~peptidyl-threonine modification	6	0.0089222	0.0358251	GALNT2, TAF1, PDPK1, TGFBR1, TGFBR2, MTOR	1217	19	12092	3.13766	1	0.469441	49.15
GOTERM_BP_FAT	GO:0006904~vesicle docking during exocytosis	6	0.0089222	0.0358251	CPLX2, STX3, EXOC4, STXBP3, EXOC6B	1217	19	12092	3.13766	1	0.469441	49.15
GOTERM_BP_FAT	GO:0060048~cardiac muscle contraction	6	0.0089222	0.0358251	TNNC1, MYL3, MYL1, PSEN2, CABC1, TPM1, MAP2K6	1217	19	12092	3.13766	1	0.469441	49.15
GOTERM_BP_FAT	GO:0060491~regulation of cell projection assembly	6	0.0089222	0.0358251	BBS4, HNF4A, TGFBR1, RHOQ, MTOR, SRF	1217	19	12092	3.13766	1	0.469441	49.15
GOTERM_BP_FAT	GO:0009066~aspartate family amino acid metabolic process	6	0.0089222	0.0358251	ADI1, GOT1, PHGDH, LOC290415, LOC692021, ASRGL1, THNSL2, ASNS	1217	19	12092	3.13766	1	0.469441	49.15
GOTERM_BP_FAT	GO:0046907~intracellular transport	63	0.0936831	0.0361705	NCBP1, XPO6, LOC687738, AP1G1, HNRPD, AP3S1, PEX3, PEX7, HOOK1, ANKRD54, NDE1, GBF1, BHLHA15, IFNG, LOC681314, RHOB, ABRA, RAB6B, RPL11, ZW10, SEC23A, ARL1, STX3, STX2, RAN, TP53, MYH7, ARNTL, MAPK1, RPAIN, LYST, AKAP5, THOC7, MAPK9, TRAPPC4, SORT1, ERC1, DYNLRB1, ARL6IP1, NXT1, PRKCZ, DERL2, NUP98, YWHAZ, CALR, TPM1, LOC367275, LOC688201, EXOC4, AP3D1, RGD1560231, MLXIP, NUP54, TNPO1, HAP1, RANB…	1217	492	12092	1.27228	1	0.471238	49.4866
GOTERM_BP_FAT	GO:0007507~heart development	31	0.046098	0.0361765	RBP4, TNNC1, ERBB3, MYL3, DICER1, PDLIM3, SRF, MSX2, LOC680187, ECE1, CHD7, PBRM1, SHC1, INSR, NKX2-5, PTPRJ, TGFBR1, TGFBR2, LOC690078, MYLPF, TEAD1, MYH7, CSRP3, TNNI1, SMO, MNAT1, EP300, XIRP1, GNAQ, TSC2, TXNRD2, HDAC9, POFUT1	1217	213	12092	1.44607	1	0.469808	49.4924
GOTERM_BP_FAT	GO:0043467~regulation of generation of precursor metabolites and energy	8	0.0118963	0.0366033	HMGB1, RGD1564794, RGD1560584, LOC685764, PRKAG2, RGD1565435, LOC679451, LOC690521, RGD1559806, RGD1562312, LOC316373, RGD1564581, SORBS1, LOC679344, LOC501115, RGD1566334, INSR, LOC366913, RGD1563012, LOC500210, HDAC4, LOC681718, GCK, HMG1L1, LOC685520, GFPT1, RGD1563668, LOC680968, MTOR, LOC689398, HMGB1-PS3, LOC678705, HMGB1-PS4, LOC690940	1217	32	12092	2.48398	1	0.472353	49.9054
GOTERM_BP_FAT	GO:0030301~cholesterol transport	8	0.0118963	0.0366033	ABCG8, SOAT2, APOA2, APOB, ABCG5, CD36, MSR1, APOC1, RGD1562323, LOC685953	1217	32	12092	2.48398	1	0.472353	49.9054
GOTERM_BP_FAT	GO:0045637~regulation of myeloid cell differentiation	13	0.0193314	0.0371695	HMGB1, RGD1564794, NME2-PS1, RGD1560584, LOC685764, STAT5A, MITF, KITLG, RGD1565435, LOC679451, LOC690521, RGD1562312, RGD1559806, ANKRD54, RGD1564581, LOC316373, LOC679344, LOC501115, FAS, RGD1566334, LOC366913, TESC, ADAM10, LDB1, RGD1563012, LOC500210, RB1, LOC681718, NME2, HMG1L1, LOC685520, ETS1, RGD1563668, LOC680968, LOC689398, HMGB1-PS3, LOC678705, HMGB1-PS4, TOB2, LOC690940	1217	68	12092	1.89951	1	0.476161	50.4483
GOTERM_BP_FAT	GO:0043648~dicarboxylic acid metabolic process	9	0.0133833	0.0374353	SDHB, ME3, GOT1, SUCLG2, STAT5A, SUCLG1, DLD, IDH3B, MDH1	1217	39	12092	2.2929	1	0.477145	50.7013
GOTERM_BP_FAT	GO:0051172~negative regulation of nitrogen compound metabolic process	59	0.087735	0.0379892	PPARA, RGD1564794, SNF1LK, THRA, ARID4A, RGD1560584, LOC366981, LOC685764, PPARG, HR, DMAP1, ANKRD1, RBM9, SCGB1A1, DAXX, RGD1562312, RGD1559806, CDT1, FERD3L, LOC316373, ATP8B1, SOX15, NR2F2, MYC, EGR1, CTBP1, LDB1, PKIG, RGD1563012, TP53, VAX2, VAX1, NR0B2, RB1, MBD2, HES1, CTNNBIP1, NCOA2, HMG1L1, LOC685520, NAB2, HIPK2, RGD1563668, LOC680968, NSD1, LOC686060, HMGB1, P42POP, APOC1, RGD1565435,…	1217	458	12092	1.27995	1	0.480758	51.2245
GOTERM_BP_FAT	GO:0010744~positive regulation of foam cell differentiation	4	0.00594813	0.0385983	APOB, CD36, MSR1, RGD1562323, MAPK9, LOC685953	1217	8	12092	4.96795	1	0.484816	51.7939
GOTERM_BP_FAT	GO:0006600~creatine metabolic process	4	0.00594813	0.0385983	CKM, STAT5A, CKMT1, CKB	1217	8	12092	4.96795	1	0.484816	51.7939
GOTERM_BP_FAT	GO:0010269~response to selenium ion	4	0.00594813	0.0385983	SEPW1, APOB, TXNRD2, SEPP1	1217	8	12092	4.96795	1	0.484816	51.7939
GOTERM_BP_FAT	GO:0052548~regulation of endopeptidase activity	14	0.0208185	0.0387186	C9, C6, MGMT, TP53, CDH1, HBXIP, BCL2A1D, CASP4, LOC688201, BAX, CASP12, LOC681314, MAPK9, HSPA5, MYC, PDCD6	1217	76	12092	1.8303	1	0.484431	51.9056
GOTERM_BP_FAT	GO:0007584~response to nutrient	30	0.044611	0.0391184	CYP24A1, RBP4, CCL2, HSD17B2, IL6ST, PPARG, HP, UGT1A6, UGT1A9, UGT1A8, UGT1A3, UGT1A7C, UGT1A2, UGT1A5, TEK, ACSL4, ACSL3, INSR, ACSL5, SREBF1, SOAT2, SUOX, FADS1, CYP2C7, TGFBR2, MAP1B, BCKDHB, TP53, RGD1562323, TRIM25, UGT1A1, ABCG8, NCOA1, EP300, CD36, ABCG5, SDS, DPYD, LOC685953	1217	206	12092	1.44698	1	0.48655	52.275
GOTERM_BP_FAT	GO:0022406~membrane docking	7	0.0104092	0.0406357	CAV2, CPLX2, STX3, EXOC4, STXBP3, EXOC6B	1217	26	12092	2.67505	1	0.498451	53.6528
GOTERM_BP_FAT	GO:0009100~glycoprotein metabolic process	21	0.0312277	0.0407166	GALNT2, APH1A, FUT11, DPAGT1, DCN, DAXX, CSGALNACT1, ST3GAL1, NGLY1, MAN2A1, ST3GAL6, PSEN2, BACE1, LOC500918, FBXO6, FUT4, H2AFX, CD4, CABC1, OGT, B3GNT2, FUT2, DOLPP1, SERP1	1217	132	12092	1.58071	1	0.497684	53.7253
GOTERM_BP_FAT	GO:0045937~positive regulation of phosphate metabolic process	18	0.0267666	0.0411833	HMGB1, RGD1564794, IL6ST, RGD1560584, LOC685764, PRKAG2, KITLG, RGD1565435, LOC679451, LOC690521, RGD1562312, RGD1559806, RGD1564581, LOC316373, LOC679344, IFNG, LOC501115, CD4, RGD1566334, DDAH1, INSR, LOC366913, EGFR, BCL10, LYN, TGFBR1, RGD1563012, LOC500210, IL6RA, LOC681718, EP300, GCK, HMG1L1, LOC685520, CCND2, AKAP5, RGD1563668, MAPK9, LOC680968, LOC689398, MTOR, HMGB1-PS3, LOC678705, HMGB…	1217	108	12092	1.65598	1	0.50025	54.1408
GOTERM_BP_FAT	GO:0010562~positive regulation of phosphorus metabolic process	18	0.0267666	0.0411833	HMGB1, RGD1564794, IL6ST, RGD1560584, LOC685764, PRKAG2, KITLG, RGD1565435, LOC679451, LOC690521, RGD1562312, RGD1559806, RGD1564581, LOC316373, LOC679344, IFNG, LOC501115, CD4, RGD1566334, DDAH1, INSR, LOC366913, EGFR, BCL10, LYN, TGFBR1, RGD1563012, LOC500210, IL6RA, LOC681718, EP300, GCK, HMG1L1, LOC685520, CCND2, AKAP5, RGD1563668, MAPK9, LOC680968, LOC689398, MTOR, HMGB1-PS3, LOC678705, HMGB…	1217	108	12092	1.65598	1	0.50025	54.1408
GOTERM_BP_FAT	GO:0045934~negative regulation of nucleobase, nucleoside, nucleotide and nucleic acid metabolic process	58	0.0862479	0.0415847	PPARA, RGD1564794, SNF1LK, THRA, ARID4A, RGD1560584, LOC366981, LOC685764, PPARG, HR, DMAP1, ANKRD1, RBM9, SCGB1A1, DAXX, RGD1562312, RGD1559806, CDT1, FERD3L, LOC316373, ATP8B1, SOX15, NR2F2, MYC, EGR1, CTBP1, LDB1, PKIG, RGD1563012, TP53, VAX2, VAX1, NR0B2, RB1, MBD2, HES1, CTNNBIP1, NCOA2, HMG1L1, LOC685520, NAB2, HIPK2, RGD1563668, LOC680968, NSD1, LOC686060, HMGB1, P42POP, RGD1565435, LOC679…	1217	451	12092	1.27779	1	0.502226	54.4953
GOTERM_BP_FAT	GO:0046486~glycerolipid metabolic process	24	0.0356888	0.0417941	CHKA, IL6ST, ABHD5, GPLD1, APOC1, PEX7, AGPAT6, APOB, APOA2, INSIG2, INSIG1, ETNK1, CAT, PLCB1, LOC688922, ACSL4, ACSL5, NR1H3, PIGY, RGD1562323, CPT1A, PIGN, CD36, DGAT2, PLA2G2A, LIPE, LOC685953	1217	157	12092	1.51886	1	0.502552	54.6793
GOTERM_BP_FAT	GO:0006721~terpenoid metabolic process	8	0.0118963	0.0425736	RBP4, CYP2J4, RDH10, CYP2J3, RBP1, CYP26A1, ADH7, ALDH1A7, RDH2	1217	33	12092	2.4087	1	0.507673	55.3579
GOTERM_BP_FAT	GO:0006351~transcription, DNA-dependent	22	0.0327147	0.0430626	POLR2F, POLR2L, STAT5A, MED24, NR3C1, POLR2B, POLR2L-PS1, POLR2A, FOS, RRN3, TCEA3, GTF2A1, GTF2A2, JUND, MYC, TAF1, LOC683435, LOC689162, TP53, MED14, MNAT1, MED30, LOC681193, THRAP3, LIPE	1217	141	12092	1.55028	1	0.510298	55.7787
GOTERM_BP_FAT	GO:0031346~positive regulation of cell projection organization	12	0.0178444	0.0433287	ANAPC2, BBS4, EP300, FXN, PLXNB1, TGFBR1, MAP1B, AKAP5, RHOQ, MTOR, NTN1, SRF	1217	62	12092	1.92308	1	0.511052	56.0061
GOTERM_BP_FAT	GO:0051252~regulation of RNA metabolic process	145	0.21562	0.0434607	NCBP1, SNF1LK, THRA, RGD1560584, LOC366981, LOC685764, STAT5A, HNRPD, FOXO1, RAB1B, ANKRD1, MED21, TCFE2A, RGD1559806, FLI1, BHLHA15, ATF6B, IFNG, ABRA, INSR, DDAH1, BCL10, YY1, PKIG, RXRG, VAX2, MED14, SIX4, NR0B2, VAX1, ARNTL, TCFAP2E, LOC680117, LOC499235, HES1, EP300, HNF4A, LOC680968, VGLL2, RGD1310358, STK16, LOC686060, HMGB1, CNBP, ONECUT1, P42POP, ELK1, RGD1565435, LOC679451, LOC690521, C…	1217	1254	12092	1.14889	1	0.510698	56.1185
GOTERM_BP_FAT	GO:0050881~musculoskeletal movement	6	0.0089222	0.0439382	TNNT1, TNNC2, TNNC1, HIPK2, CHRND, ITPR1	1217	20	12092	2.98077	1	0.513172	56.5227
GOTERM_BP_FAT	GO:0050879~multicellular organismal movement	6	0.0089222	0.0439382	TNNT1, TNNC2, TNNC1, HIPK2, CHRND, ITPR1	1217	20	12092	2.98077	1	0.513172	56.5227
GOTERM_BP_FAT	GO:0048639~positive regulation of developmental growth	6	0.0089222	0.0439382	EP300, FXN, TGFBR2, MAP1B, INSR, NTN1	1217	20	12092	2.98077	1	0.513172	56.5227
GOTERM_BP_FAT	GO:0006958~complement activation, classical pathway	6	0.0089222	0.0439382	C1QA, C8B, C1QB, C9, C6, C5	1217	20	12092	2.98077	1	0.513172	56.5227
GOTERM_BP_FAT	GO:0030855~epithelial cell differentiation	18	0.0267666	0.0444123	COL18A1, SHROOM3, CEBPB, ONECUT1, STX2, STAT5A, PPARG, CD63, FEM1B, SRF, AGPAT6, PRLR, ABCB1B, TGM1, MSI1, DSP, NR2F2, IVL	1217	109	12092	1.64079	1	0.515589	56.9207
GOTERM_BP_FAT	GO:0043086~negative regulation of catalytic activity	33	0.0490721	0.0445483	PSMB10, PRKCZ, FZR1, GNAI3, GNAI1, PPARG, PRKAG2, APOC1, PRDX3, PSMB5, PSMB4, S1PR3, APOA2, PDPK1, PSMB2, HSPA5, PSMD6, GCHFR, DEPDC6, ANAPC2, NF2, PKIG, CST3, RB1, HBXIP, PSMB8, PSMB9, PSMA2, BCL2A1D, CDKN1A, TSC2, FABP4, SORT1, GADD45B	1217	234	12092	1.40122	1	0.515257	57.0342
GOTERM_BP_FAT	GO:0042771~DNA damage response, signal transduction by p53 class mediator resulting in induction of apoptosis	5	0.00743517	0.0448234	HIPK1, HIPK2, TP53, RGD1310686, PHLDA3	1217	14	12092	3.54854	1	0.516044	57.263
GOTERM_BP_FAT	GO:0034381~lipoprotein particle clearance	5	0.00743517	0.0448234	APOA2, APOB, CD36, MSR1, APOC1, RGD1562323, LOC685953	1217	14	12092	3.54854	1	0.516044	57.263
GOTERM_BP_FAT	GO:0032269~negative regulation of cellular protein metabolic process	25	0.0371758	0.0462933	PSMB10, PRKCZ, FZR1, SPINK1, SPINK3, CALR, PSMB5, PSMB4, EIF4EBP2, LOC688201, ITGAV, SERPINA5, PSMB2, LOC681314, PRKAA1, CABC1, PSMD6, INSR, ANAPC2, NF2, PSMB8, PSMB9, PSMA2, HNF4A, BAX, PSEN2, AKAP1, VPS28, EIF2C4	1217	167	12092	1.48741	1	0.526266	58.4658
GOTERM_BP_FAT	GO:0046822~regulation of nucleocytoplasmic transport	10	0.0148703	0.047356	SMO, EP300, RGD1561897, HNF4A, NEDD4, TGFBR1, PKIG, AKAP5, CDH1, AKAP1, UHMK1	1217	48	12092	2.06998	1	0.533087	59.3154
GOTERM_BP_FAT	GO:0030879~mammary gland development	16	0.0237925	0.0477392	NEURL, CEBPB, BCAT2, TBX3, ERBB3, STAT5A, TGFBR2, MET, NR3C1, CDO1, NTN1, SRC, AGPAT6, PRLR, NCOA3, ATP7B	1217	94	12092	1.69122	1	0.534599	59.6177
GOTERM_BP_FAT	GO:0006417~regulation of translation	16	0.0237925	0.0477392	NCBP1, GM672, LOC689824, MAGOH, EIF5B, IREB2, RBM8, CALR, QK, EIF4G1, RGD1562125, MAPK1, EP300, EIF4EBP2, PRKAA1, MTOR, EIF5B-PS1, LOC690303, EIF2C4, SERP1	1217	94	12092	1.69122	1	0.534599	59.6177
GOTERM_BP_FAT	GO:0045428~regulation of nitric oxide biosynthetic process	7	0.0104092	0.0479632	EGFR, BCL10, HSP90AA1, LOC498264, LOC681144, LOC682160, IFNG, LOC363933, LOC315370, MAPK9, DDAH1, INSR, GCHFR	1217	27	12092	2.57598	1	0.534886	59.7934
GOTERM_BP_FAT	GO:0009060~aerobic respiration	7	0.0104092	0.0479632	SDHB, FXN, SUCLG2, SUCLG1, IDH3B, CAT, MDH1	1217	27	12092	2.57598	1	0.534886	59.7934
GOTERM_BP_FAT	GO:0050873~brown fat cell differentiation	7	0.0104092	0.0479632	SCD1, PEX11A, ALDH6A1, CEBPB, LOC681458, SLC2A4, PPARG, FABP4	1217	27	12092	2.57598	1	0.534886	59.7934
GOTERM_BP_FAT	GO:0006635~fatty acid beta-oxidation	7	0.0104092	0.0479632	ACADVL, EHHADH, ECHS1, BDH2, DECR1, HADHA, PEX7	1217	27	12092	2.57598	1	0.534886	59.7934
GOTERM_BP_FAT	GO:0006776~vitamin A metabolic process	7	0.0104092	0.0479632	RBP4, RDH10, RBP1, CYP26A1, ADH7, ALDH1A7, RDH2	1217	27	12092	2.57598	1	0.534886	59.7934
GOTERM_BP_FAT	GO:0019319~hexose biosynthetic process	7	0.0104092	0.0479632	RBP4, ATF4, LOC500959, TPI1, SDS, LOC365156, ENO2, PGAM2, RGD1563601, ACN9	1217	27	12092	2.57598	1	0.534886	59.7934
GOTERM_BP_FAT	GO:0006605~protein targeting	23	0.0342018	0.048129	NXT1, ARL6IP1, NUP98, YWHAZ, XPO6, PEX3, CALR, PEX7, LOC367275, IFNG, EXOC4, RGD1560231, ABRA, RPL11, NUP54, RAN, TP53, ARNTL, MAPK1, RPAIN, NEDD4, TSC2, AKAP5, MAPK9, SSR3	1217	151	12092	1.51342	1	0.534729	59.923
GOTERM_BP_FAT	GO:0045892~negative regulation of transcription, DNA-dependent	43	0.0639424	0.0486026	PPARA, RGD1564794, SNF1LK, ARID4A, RGD1560584, LOC366981, LOC685764, PPARG, DMAP1, DAXX, SCGB1A1, RGD1559806, RGD1562312, LOC316373, SOX15, NR2F2, MYC, EGR1, CTBP1, LDB1, PKIG, TP53, RGD1563012, VAX2, VAX1, RB1, NR0B2, MBD2, CTNNBIP1, HES1, NCOA2, HMG1L1, LOC685520, HIPK2, RGD1563668, LOC680968, NSD1, LOC686060, HMGB1, P42POP, RGD1565435, LOC679451, LOC690521, CALR, RGD1564581, ATN1, LOC679344, L…	1217	323	12092	1.32274	1	0.536895	60.291
GOTERM_BP_FAT	GO:0046496~nicotinamide nucleotide metabolic process	9	0.0133833	0.0487077	NAMPT, LOC500959, TPI1, PGLS, TALDO1, GCK, H6PD, LOC365156, IDH3B, RPIA, RGD1563601, MDH1	1217	41	12092	2.18105	1	0.536278	60.3723
GOTERM_BP_FAT	GO:0016265~death	54	0.0802998	0.048727	TNFSF13, DAXX, CRADD, CTNNBL1, PDCD2, CASP4, BAG1, SLK, BAG2, IFNG, LOC681314, RHOB, MMD2, SEMA3A, FAS, MYC, DDAH1, NDUFS1, MAP2K6, BCL10, GZMA, LOC681486, TP53, CST3, RGD1309922, RGD1310686, C8A, C8B, EP300, PSEN2, MAPK9, PDCD6IP, TNFRSF21, C9, APH1A, LITAF, C6, APH1B, C5, KITLG, FEM1B, ACSBG1, ECE1, LOC688201, TMEM123, PPP3CC, AATF, CABC1, TSTA3, AXIN2, PHLDA3, UBE4B, RGD1561176, NTN1, MNAT1, R…	1217	420	12092	1.27747	1	0.535024	60.3872
GOTERM_BP_FAT	GO:0006119~oxidative phosphorylation	13	0.0193314	0.0496156	LOC689961, TCIRG1, ATP5E, COX8B, UQCRB-PS1, ATP5B, ATP5F1, RGD1563463, ATP5G1, LOC365654, FXN, LOC686947, DLD, LOC685596, LOC685322, ATP5A1, ATP6V0D2, NDUFS1, UQCRB, LOC683232	1217	71	12092	1.81925	1	0.540238	61.0675
GOTERM_BP_FAT	GO:0046777~protein amino acid autophosphorylation	14	0.0208185	0.0507215	EGFR, LYN, TRPM7, TGFBR1, MET, STK4, UHMK1, CSNK2A1, RGD1561897, SLK, PAK2, LMTK2, MTOR, PAK1, INSR	1217	79	12092	1.76079	1	0.546941	61.8988
GOTERM_BP_FAT	GO:0032774~RNA biosynthetic process	22	0.0327147	0.0521337	POLR2F, POLR2L, STAT5A, MED24, NR3C1, POLR2B, POLR2L-PS1, POLR2A, FOS, RRN3, TCEA3, GTF2A1, GTF2A2, JUND, MYC, TAF1, LOC683435, LOC689162, TP53, MED14, MNAT1, MED30, LOC681193, THRAP3, LIPE	1217	144	12092	1.51799	1	0.555684	62.9359
GOTERM_BP_FAT	GO:0008219~cell death	53	0.0788128	0.0522357	TNFSF13, DAXX, CRADD, CTNNBL1, PDCD2, CASP4, BAG1, SLK, BAG2, IFNG, LOC681314, RHOB, MMD2, SEMA3A, FAS, MYC, DDAH1, NDUFS1, MAP2K6, BCL10, GZMA, LOC681486, TP53, CST3, RGD1309922, RGD1310686, C8A, C8B, EP300, PSEN2, MAPK9, PDCD6IP, TNFRSF21, C9, APH1A, LITAF, C6, APH1B, C5, KITLG, FEM1B, ACSBG1, ECE1, LOC688201, TMEM123, PPP3CC, AATF, CABC1, TSTA3, AXIN2, PHLDA3, UBE4B, RGD1561176, NTN1, MNAT1, R…	1217	413	12092	1.27507	1	0.555014	63.0098
GOTERM_BP_FAT	GO:0051270~regulation of cell motion	27	0.0401499	0.0523392	RGD1564794, RGD1560584, IL6ST, LOC685764, RGD1559806, RGD1562312, LOC316373, SEMA3A, INSR, CYR61, EGFR, ADAM10, RGD1563012, TP53, ACTN1, VASH1, MAPK1, SPAG9, HMG1L1, LOC685520, RGD1563668, LOC680968, STMN1, BBS4, HMGB1, ONECUT1, RGD1565435, ABHD2, LOC679451, CBLL1, LOC690521, SRF, TPM1, RGD1564581, LOC679344, LOC501115, TEK, RGD1566334, LOC366913, COL18A1, TGFBR1, LOC500210, CD63, NTN1, LAMA2, LO…	1217	186	12092	1.44231	1	0.554359	63.0846
GOTERM_BP_FAT	GO:0050847~progesterone receptor signaling pathway	3	0.0044611	0.0528196	KLF9, NEDD4, UBR5	1217	4	12092	7.45193	1	0.556358	63.43
GOTERM_BP_FAT	GO:0010887~negative regulation of cholesterol storage	3	0.0044611	0.0528196	PPARA, PPARG, NR1H3	1217	4	12092	7.45193	1	0.556358	63.43
GOTERM_BP_FAT	GO:0006927~transformed cell apoptosis	3	0.0044611	0.0528196	BAX, LOC688201, LOC681314, RHOB, FAS	1217	4	12092	7.45193	1	0.556358	63.43
GOTERM_BP_FAT	GO:0030540~female genitalia development	3	0.0044611	0.0528196	RBP4, CHD7, TBX3	1217	4	12092	7.45193	1	0.556358	63.43
GOTERM_BP_FAT	GO:0010891~negative regulation of sequestering of triglyceride	3	0.0044611	0.0528196	PPARA, PPARG, ABHD5	1217	4	12092	7.45193	1	0.556358	63.43
GOTERM_BP_FAT	GO:0006603~phosphocreatine metabolic process	3	0.0044611	0.0528196	CKM, CKMT1, CKB	1217	4	12092	7.45193	1	0.556358	63.43
GOTERM_BP_FAT	GO:0030330~DNA damage response, signal transduction by p53 class mediator	6	0.0089222	0.0530622	HIPK1, HIPK2, TP53, RBM38, RGD1310686, PHLDA3	1217	21	12092	2.83883	1	0.556677	63.6032
GOTERM_BP_FAT	GO:0048284~organelle fusion	6	0.0089222	0.0530622	CADPS, CAV2, GNAI3, STX2, GNAI1, BAX, LOC688201, LOC681314, VCPIP1	1217	21	12092	2.83883	1	0.556677	63.6032
GOTERM_BP_FAT	GO:0050872~white fat cell differentiation	4	0.00594813	0.0536614	SCD1, CTBP1, LOC681458, PPARG, FABP4	1217	9	12092	4.41596	1	0.559468	64.0278
GOTERM_BP_FAT	GO:0006599~phosphagen metabolic process	4	0.00594813	0.0536614	CKM, STAT5A, CKMT1, CKB	1217	9	12092	4.41596	1	0.559468	64.0278
GOTERM_BP_FAT	GO:0001501~skeletal system development	36	0.0535332	0.0540432	CYP24A1, LOC680430, THRA, NDST1, LOC680097, PEX7, INSIG2, ANKRD11, INSIG1, MYC, ARID5B, SIX4, LOC684745, HIST2H4, SMO, ALOX15, GNAQ, NAB2, COL1A2, SORT1, SERP1, HIST1H4M, RBP4, RGD1562378, LOC679840, LOC682518, LOC684887, CHD7, HIST1H4B, JUND, TEK, HOXA10, AXIN2, LOC688922, FN1, LOC684621, TBX3, TGFBR1, TGFBR2, COL5A2, HDAC4, DLX2, DLX1, RDH10, SOST, RGD1565073, LOC679983, ATP6V0A4, TCF15	1217	264	12092	1.3549	1	0.560731	64.2959
GOTERM_BP_FAT	GO:0051338~regulation of transferase activity	40	0.0594813	0.0541618	PRKCZ, PPARG, PFKFB1, LOC367812, PRKAG2, KITLG, LPAR2, PRDX3, SDC4, ANKRD54, PDPK1, FXN, SHC1, CD4, CABC1, PAK1, INSR, MAP2K7, MAP2K6, FGD4, EGFR, DEPDC6, RBL2, NF2, SPHK2, TGFBR1, PKIG, MET, TGFBR2, ITGA1, RB1, VAV2, SPAG9, CDKN1A, LRP1, PRLR, CCND2, PSEN2, TSC2, FABP4, MTOR, GADD45B	1217	299	12092	1.32922	1	0.560179	64.3788
GOTERM_BP_FAT	GO:0046164~alcohol catabolic process	13	0.0193314	0.0543291	TALDO1, LOC688456, ENO1-PS1, LOC501727, LOC290721, PGAM2, ADH7, BPGM, RGD1563601, LOC297826, PGLS, TPI1, LOC500959, GCK, H6PD, LOC365156, ENO2, DMGDH, RGD1564781, RPIA, ENO1, MDH1	1217	72	12092	1.79398	1	0.559965	64.4954
GOTERM_BP_FAT	GO:0009416~response to light stimulus	19	0.0282536	0.0545929	EGFR, RBP4, MAT2A, RGD1560523, UBE4B, ATP1A3, TP53, GNGT1, FOS, CDKN1A, SLC1A2, RPAIN, XPC, NEDD4, BAX, LOC688201, JUND, LOC681314, MAPK9, CAT, IVL, DYNLRB1	1217	120	12092	1.57319	1	0.560409	64.6786
GOTERM_BP_FAT	GO:0030155~regulation of cell adhesion	19	0.0282536	0.0545929	PRKCZ, ADAM10, ONECUT1, NF2, ERBB3, ATP5B, STAT5A, RGD1562323, CBLL1, SDC4, CD63, SRF, TPM1, LOC365654, SRC, LAMA2, CD36, PRLR, IFNG, TSC2, CYR61, LOC685953	1217	120	12092	1.57319	1	0.560409	64.6786
GOTERM_BP_FAT	GO:0051726~regulation of cell cycle	34	0.0505591	0.0549528	DYNC1LI1, RGD1564794, SNF1LK, RGD1560584, STAT5A, LOC685764, TCFE2A, LOC687680, RGD1559806, RGD1562312, CDT1, FNTA, LOC316373, LOC691065, LOC681314, RHOB, H2AFX, MYC, INSR, ZW10, EGFR, RGD1563097, TP53, RGD1563012, RB1, LOC367535, XPC, HNF4A, HMG1L1, CCND2, LOC685520, RGD1563668, LOC680968, RBM38, GADD45B, LOC691716, HMGB1, CAV2, FZR1, RPS15A, RGD1565435, ASNS, LOC679451, LOC690521, CALR, RGD1564…	1217	247	12092	1.3677	1	0.561501	64.927
GOTERM_BP_FAT	GO:0008624~induction of apoptosis by extracellular signals	9	0.0133833	0.0550881	APH1A, LOC681486, APH1B, RGD1561176, LOC688201, BAX, PSEN2, LOC681314, LOC500918, MAPK9, SORT1, AATF, FAS, PDCD6IP, CABC1	1217	42	12092	2.12912	1	0.561069	65.0199
GOTERM_BP_FAT	GO:0006769~nicotinamide metabolic process	9	0.0133833	0.0550881	NAMPT, LOC500959, TPI1, PGLS, TALDO1, GCK, H6PD, LOC365156, IDH3B, RPIA, RGD1563601, MDH1	1217	42	12092	2.12912	1	0.561069	65.0199
GOTERM_BP_FAT	GO:0010243~response to organic nitrogen	18	0.0267666	0.0551765	GSTA3, PDXK, CCL2, LYN, PTGS1, CYP2C7, TP53, ASNS, CDO1, GNAL, CDKN1A, SLC1A2, SDS, PSMB2, CASP12, ABCC4, MAPK9, MTOR, RGD1566085	1217	112	12092	1.59684	1	0.560324	65.0805
GOTERM_BP_FAT	GO:0001568~blood vessel development	32	0.0475851	0.0557209	ATP5B, ELN, LOC367812, DICER1, FOXO1, ANPEP, SRF, LOC680187, APOB, CHD7, FBXW8, LOC688201, ITGAV, TEK, LOC681314, RHOB, SHC1, DNAJC4, NR2F2, NKX2-5, CYR61, COL18A1, PTPRJ, PLAT, EPAS1, SPHK2, TGFBR1, TGFBR2, LOC690078, NCL, CSRP3, LOC365654, QK, VEGFB, MAPK1, SMO, BAX, COL1A2, POFUT1	1217	230	12092	1.38239	1	0.56264	65.4516
GOTERM_BP_FAT	GO:0006081~cellular aldehyde metabolic process	7	0.0104092	0.0560542	HAO1, RBP4, LOC500959, TPI1, TALDO1, AKR1A1, LOC365156, ALDH1A7, RGD1563601, ALDH3A2	1217	28	12092	2.48398	1	0.563529	65.677
GOTERM_BP_FAT	GO:0032386~regulation of intracellular transport	11	0.0163574	0.0560675	SMO, EP300, RGD1561897, HNF4A, NEDD4, TNNC1, TGFBR1, PKIG, AKAP5, CDH1, AKAP1, UHMK1	1217	57	12092	1.91746	1	0.562289	65.6859
GOTERM_BP_FAT	GO:0006007~glucose catabolic process	11	0.0163574	0.0560675	TALDO1, LOC688456, ENO1-PS1, LOC501727, LOC290721, PGAM2, BPGM, RGD1563601, LOC297826, PGLS, TPI1, LOC500959, GCK, H6PD, LOC365156, ENO2, RGD1564781, RPIA, ENO1, MDH1	1217	57	12092	1.91746	1	0.562289	65.6859
GOTERM_BP_FAT	GO:0051492~regulation of stress fiber formation	5	0.00743517	0.05641	NF2, TSC2, MTOR, SDC4, TPM1	1217	15	12092	3.31197	1	0.563234	65.916
GOTERM_BP_FAT	GO:0009141~nucleoside triphosphate metabolic process	21	0.0312277	0.0565001	LOC689961, ATP5E, NME2-PS1, ATP1B3, ATP5B, RHOQ, RGD1563463, ATP5G1, LOC684238, ATP8B1, ATP6V0D2, NDUFS1, TCIRG1, ATP5J2, ATP1A3, ATP5F1, MYH7, DGUOK, LOC365654, NME2, LOC684567, ATP9B, LOC691125, ATP5A1, DUT, ATP8A1, ATP7B	1217	137	12092	1.52302	1	0.562511	65.9763
GOTERM_BP_FAT	GO:0007010~cytoskeleton organization	42	0.0624554	0.0570949	DYNC1LI1, PRKCZ, BBS4, SHROOM1, MTSS1, NEURL, SHROOM3, AP1G1, ABLIM3, DIAPH2, SSH2, ELN, PDLIM3, RGD1308350, RHOQ, CALR, SRF, VILL, TUBGCP6, NDE1, SORBS1, SHC1, SSX2IP, ZW10, NF2, MYH1, RAN, TRPM7, VIL1, MYH2, MAP1B, MYLPF, ACTN1, MYH7, SHANK1, POR, PPP1R9B, XIRP1, EPB4.1, STMN1, TNFAIP1, RANBP10	1217	318	12092	1.31229	1	0.565101	66.3717
GOTERM_BP_FAT	GO:0051253~negative regulation of RNA metabolic process	43	0.0639424	0.0580545	PPARA, RGD1564794, SNF1LK, ARID4A, RGD1560584, LOC366981, LOC685764, PPARG, DMAP1, DAXX, SCGB1A1, RGD1559806, RGD1562312, LOC316373, SOX15, NR2F2, MYC, EGR1, CTBP1, LDB1, PKIG, TP53, RGD1563012, VAX2, VAX1, RB1, NR0B2, MBD2, CTNNBIP1, HES1, NCOA2, HMG1L1, LOC685520, HIPK2, RGD1563668, LOC680968, NSD1, LOC686060, HMGB1, P42POP, RGD1565435, LOC679451, LOC690521, CALR, RGD1564581, ATN1, LOC679344, L…	1217	327	12092	1.30656	1	0.570014	67.0005
GOTERM_BP_FAT	GO:0002252~immune effector process	19	0.0282536	0.0583748	BCL10, GALNT2, YWHAZ, CPLX2, C9, LYN, MASP1, C6, C5, LOC688265, TNFSF13, STXBP3, TCFE2A, CTNNBL1, C1QA, C1QB, C8B, FCGR2B, LYST, FAS, FCGR2A, DDAH1	1217	121	12092	1.56018	1	0.570765	67.2079
GOTERM_BP_FAT	GO:0019724~B cell mediated immunity	10	0.0148703	0.0591814	C1QA, C8B, BCL10, C1QB, C9, FCGR2B, C6, C5, TNFSF13, FAS, FCGR2A, DDAH1	1217	50	12092	1.98718	1	0.5746	67.7247
GOTERM_BP_FAT	GO:0051345~positive regulation of hydrolase activity	21	0.0312277	0.0601105	PRKCZ, GNA15, C9, GM2A, C6, ABHD5, TP53, ARHGAP27, TPM1, CASP4, GNAQ, GNB1, BAX, LOC688201, IFNG, LOC681314, CASP12, TSC2, RGN, MAPK9, GNB4, MYC, PDCD6, NR1H3	1217	138	12092	1.51199	1	0.579145	68.3105
GOTERM_BP_FAT	GO:0002684~positive regulation of immune system process	32	0.0475851	0.0612238	C9, ADORA2B, MASP1, IL6ST, C6, STAT5A, C5, ITPKB, TNFSF13, TCFE2A, DAXX, STAT6, BLOC1S3, IFNG, VNN1, AP3D1, CD4, CABC1, DDAH1, LAG3, BCL10, ADAM10, LYN, TGFBR2, TP53, LOC688265, C1QA, C8B, LOC686812, C1QB, MAPK1, BCL2A1D, CDKN1A, FCGR2B, LYST, PSEN2, FCGR2A	1217	232	12092	1.37047	1	0.584749	68.9991
GOTERM_BP_FAT	GO:0009144~purine nucleoside triphosphate metabolic process	20	0.0297407	0.0612662	LOC689961, ATP5E, NME2-PS1, ATP1B3, ATP5B, RHOQ, RGD1563463, ATP5G1, LOC684238, ATP8B1, ATP6V0D2, NDUFS1, TCIRG1, ATP5J2, ATP1A3, ATP5F1, MYH7, DGUOK, LOC365654, NME2, LOC684567, ATP9B, LOC691125, ATP5A1, ATP8A1, ATP7B	1217	130	12092	1.5286	1	0.583714	69.0251
GOTERM_BP_FAT	GO:0051248~negative regulation of protein metabolic process	25	0.0371758	0.0614245	PSMB10, PRKCZ, FZR1, SPINK1, SPINK3, CALR, PSMB5, PSMB4, EIF4EBP2, LOC688201, ITGAV, SERPINA5, PSMB2, LOC681314, PRKAA1, CABC1, PSMD6, INSR, ANAPC2, NF2, PSMB8, PSMB9, PSMA2, HNF4A, BAX, PSEN2, AKAP1, VPS28, EIF2C4	1217	172	12092	1.44417	1	0.583395	69.1218
GOTERM_BP_FAT	GO:0009820~alkaloid metabolic process	9	0.0133833	0.061977	NAMPT, LOC500959, TPI1, PGLS, TALDO1, GCK, H6PD, LOC365156, IDH3B, RPIA, RGD1563601, MDH1	1217	43	12092	2.07961	1	0.585481	69.457
GOTERM_BP_FAT	GO:0033157~regulation of intracellular protein transport	9	0.0133833	0.061977	SMO, EP300, RGD1561897, HNF4A, TGFBR1, PKIG, AKAP5, CDH1, AKAP1, UHMK1	1217	43	12092	2.07961	1	0.585481	69.457
GOTERM_BP_FAT	GO:0019362~pyridine nucleotide metabolic process	9	0.0133833	0.061977	NAMPT, LOC500959, TPI1, PGLS, TALDO1, GCK, H6PD, LOC365156, IDH3B, RPIA, RGD1563601, MDH1	1217	43	12092	2.07961	1	0.585481	69.457
GOTERM_BP_FAT	GO:0006355~regulation of transcription, DNA-dependent	140	0.208185	0.0624772	SNF1LK, THRA, RGD1560584, LOC366981, LOC685764, STAT5A, FOXO1, RAB1B, ANKRD1, MED21, TCFE2A, RGD1559806, FLI1, BHLHA15, ATF6B, IFNG, ABRA, INSR, DDAH1, BCL10, YY1, PKIG, RXRG, VAX2, MED14, SIX4, NR0B2, VAX1, ARNTL, TCFAP2E, LOC680117, LOC499235, HES1, EP300, HNF4A, LOC680968, VGLL2, RGD1310358, STK16, LOC686060, HMGB1, CNBP, ONECUT1, P42POP, ELK1, RGD1565435, LOC679451, LOC690521, CALR, SRF, ZFP8…	1217	1224	12092	1.13646	1	0.587229	69.7575
GOTERM_BP_FAT	GO:0043549~regulation of kinase activity	38	0.0565073	0.0628495	PRKCZ, PFKFB1, LOC367812, PRKAG2, KITLG, LPAR2, PRDX3, SDC4, ANKRD54, PDPK1, SHC1, CD4, CABC1, PAK1, INSR, MAP2K7, MAP2K6, FGD4, EGFR, DEPDC6, RBL2, NF2, SPHK2, TGFBR1, PKIG, MET, TGFBR2, ITGA1, RB1, VAV2, SPAG9, CDKN1A, LRP1, PRLR, CCND2, PSEN2, TSC2, FABP4, MTOR, GADD45B	1217	285	12092	1.32479	1	0.588192	69.9793
GOTERM_BP_FAT	GO:0044271~nitrogen compound biosynthetic process	43	0.0639424	0.0629342	ATP5E, NAMPT, ATP1B3, ATP5B, DTYMK, RGD1563463, PSPH, GOT1, LOC684238, LOC290415, ATP8B1, GUCY1A3, GUCA2B, ATP6V0D2, PRTFDC1, QDPR, LOC692021, NME2, CTH, ATP9B, GUCY1B2, PRPS2, LOC689961, BCAT2, NME2-PS1, RGD1560523, GLUD1, ASNS, AZIN1, ATP5G1, CMPK1, ENTPD8, ETNK1, AMD1, TCIRG1, MAT2A, IREB2, ATP1A3, ATP5F1, LOC365654, ADI1, SLC7A2, PHGDH, LOC691125, THNSL2, DPYD, ATP5A1, PSAT1, ATP7B, ATP8A1, D…	1217	329	12092	1.29861	1	0.587425	70.0296
GOTERM_BP_FAT	GO:0014823~response to activity	6	0.0089222	0.0632022	CD36, CCL2, MYH2, AKAP5, RGD1562323, SMTNL1, INSR, LOC685953	1217	22	12092	2.70979	1	0.587759	70.1881
GOTERM_BP_FAT	GO:0032881~regulation of polysaccharide metabolic process	6	0.0089222	0.0632022	HMGB1, RGD1564794, RGD1560584, LOC685764, RGD1565435, LOC679451, LOC690521, RGD1559806, RGD1562312, LOC316373, RGD1564581, SORBS1, LOC679344, LOC501115, RGD1566334, INSR, LOC366913, RGD1563012, LOC500210, LOC681718, GCK, HMG1L1, LOC685520, GFPT1, RGD1563668, LOC680968, MTOR, LOC689398, HMGB1-PS3, LOC678705, HMGB1-PS4, LOC690940	1217	22	12092	2.70979	1	0.587759	70.1881
GOTERM_BP_FAT	GO:0045429~positive regulation of nitric oxide biosynthetic process	6	0.0089222	0.0632022	EGFR, BCL10, HSP90AA1, LOC681144, LOC498264, IFNG, LOC682160, LOC315370, LOC363933, MAPK9, INSR, DDAH1	1217	22	12092	2.70979	1	0.587759	70.1881
GOTERM_BP_FAT	GO:0002455~humoral immune response mediated by circulating immunoglobulin	6	0.0089222	0.0632022	C1QA, C8B, C1QB, C9, C6, C5	1217	22	12092	2.70979	1	0.587759	70.1881
GOTERM_BP_FAT	GO:0008629~induction of apoptosis by intracellular signals	8	0.0118963	0.064101	HIPK1, BAX, LOC688201, HIPK2, LOC681314, TP53, RGD1561176, PDCD6IP, RGD1310686, PHLDA3, MYC	1217	36	12092	2.20798	1	0.591827	70.7138
GOTERM_BP_FAT	GO:0042306~regulation of protein import into nucleus	8	0.0118963	0.064101	SMO, EP300, HNF4A, TGFBR1, PKIG, AKAP5, CDH1, AKAP1	1217	36	12092	2.20798	1	0.591827	70.7138
GOTERM_BP_FAT	GO:0046324~regulation of glucose import	7	0.0104092	0.0649162	PRKCZ, SLC1A2, SORBS1, ERBB3, RHOQ, PRKAA1, INSR	1217	29	12092	2.39832	1	0.595345	71.1831
GOTERM_BP_FAT	GO:0048638~regulation of developmental growth	10	0.0148703	0.0657447	P2RX5, RBP4, ANAPC2, EP300, FXN, TGFBR2, MAP1B, SEMA3A, INSR, NTN1	1217	51	12092	1.94822	1	0.598889	71.6528
GOTERM_BP_FAT	GO:0043627~response to estrogen stimulus	22	0.0327147	0.0662374	PPARG, APOA2, INSIG1, TEK, ENO2, FAS, LOC688922, NKX2-5, INSR, STS, TGFBR1, MAP1B, TGFBR2, RGD1562323, CST3, RCAN1, TRIM25, PTPRN, SLC34A2, MAPK1, NCOA1, CD36, EP300, CCND2, LOC685953	1217	148	12092	1.47696	1	0.600464	71.9286
GOTERM_BP_FAT	GO:0046365~monosaccharide catabolic process	11	0.0163574	0.0681514	TALDO1, LOC688456, ENO1-PS1, LOC501727, LOC290721, PGAM2, BPGM, RGD1563601, LOC297826, PGLS, TPI1, LOC500959, GCK, H6PD, LOC365156, ENO2, RGD1564781, RPIA, ENO1, MDH1	1217	59	12092	1.85246	1	0.610034	72.9763
GOTERM_BP_FAT	GO:0019320~hexose catabolic process	11	0.0163574	0.0681514	TALDO1, LOC688456, ENO1-PS1, LOC501727, LOC290721, PGAM2, BPGM, RGD1563601, LOC297826, PGLS, TPI1, LOC500959, GCK, H6PD, LOC365156, ENO2, RGD1564781, RPIA, ENO1, MDH1	1217	59	12092	1.85246	1	0.610034	72.9763
GOTERM_BP_FAT	GO:0006090~pyruvate metabolic process	9	0.0133833	0.0693804	RBP4, ATF4, ME3, LOC500959, TPI1, SDS, LOC365156, DLD, ENO2, PGAM2, RGD1563601, ACN9	1217	44	12092	2.03234	1	0.615588	73.6294
GOTERM_BP_FAT	GO:0042573~retinoic acid metabolic process	5	0.00743517	0.0694397	RDH10, RBP1, CYP26A1, ADH7, RDH2	1217	16	12092	3.10497	1	0.614665	73.6606
GOTERM_BP_FAT	GO:0018107~peptidyl-threonine phosphorylation	5	0.00743517	0.0694397	TAF1, PDPK1, TGFBR1, TGFBR2, MTOR	1217	16	12092	3.10497	1	0.614665	73.6606
GOTERM_BP_FAT	GO:0070542~response to fatty acid	5	0.00743517	0.0694397	SREBF1, EP300, INSIG2, INSIG1, GIPR, LOC688922	1217	16	12092	3.10497	1	0.614665	73.6606
GOTERM_BP_FAT	GO:0034655~nucleobase, nucleoside, nucleotide and nucleic acid catabolic process	12	0.0178444	0.0695656	ATP5E, ALDH6A1, ATP5B, RHOQ, PDE4D, MYH7, LOC365654, PDE4B, DERA, ATP5A1, PDE8A, DPYD, DUT	1217	67	12092	1.77957	1	0.614111	73.7265
GOTERM_BP_FAT	GO:0034656~nucleobase, nucleoside and nucleotide catabolic process	12	0.0178444	0.0695656	ATP5E, ALDH6A1, ATP5B, RHOQ, PDE4D, MYH7, LOC365654, PDE4B, DERA, ATP5A1, PDE8A, DPYD, DUT	1217	67	12092	1.77957	1	0.614111	73.7265
GOTERM_BP_FAT	GO:0060348~bone development	19	0.0282536	0.0707985	CYP24A1, HIST1H4M, LOC680430, THRA, RGD1562378, LOC680097, LOC679840, PEX7, LOC682518, LOC684887, INSIG2, HIST1H4B, JUND, INSIG1, ANKRD11, TEK, LOC688922, AXIN2, FN1, LOC684621, LOC684745, COL5A2, HIST2H4, HDAC4, SMO, ALOX15, SOST, RGD1565073, NAB2, SORT1, LOC679983, ATP6V0A4	1217	124	12092	1.52244	1	0.61957	74.3644
GOTERM_BP_FAT	GO:0016310~phosphorylation	85	0.126398	0.0708205	ATP5E, SNF1LK, PRPF4B, TOLLIP, ATP5B, STAT5A, STK35, CCNT1, RGD1563463, LPAR2, DDR2, PDPK1, CSNK2A1, PAK2, HSF1, FXN, SLK, IFNG, EEF2K, SHC1, LOC685322, PAK1, ATP6V0D2, INSR, MAP2K7, MAP2K6, AKT3, NDUFS1, EGFR, TYRO3, ADAM10, SGK2, LYN, BRAF, TRPM7, DGUOK, DAPK2, STK4, RGD1312026, MAPK1, TMEM134, SPAG9, NME2, BAZ1B, HIPK2, DLD, TESK1, MAPK9, GADD45B, ERC1, LRRK1, PRKD3, UQCRB, STK16, LOC689961, R…	1217	715	12092	1.18119	1	0.618453	74.3757
GOTERM_BP_FAT	GO:0046321~positive regulation of fatty acid oxidation	4	0.00594813	0.0710839	PPARG, PRKAA1, CPT1A, ACSL5	1217	10	12092	3.97436	1	0.618637	74.51
GOTERM_BP_FAT	GO:0006563~L-serine metabolic process	4	0.00594813	0.0710839	SDS, PHGDH, LOC290415, LOC692021, PSAT1, PSPH	1217	10	12092	3.97436	1	0.618637	74.51
GOTERM_BP_FAT	GO:0006105~succinate metabolic process	4	0.00594813	0.0710839	SDHB, SUCLG2, STAT5A, SUCLG1	1217	10	12092	3.97436	1	0.618637	74.51
GOTERM_BP_FAT	GO:0006110~regulation of glycolysis	4	0.00594813	0.0710839	HDAC4, GCK, PRKAG2, INSR	1217	10	12092	3.97436	1	0.618637	74.51
GOTERM_BP_FAT	GO:0006917~induction of apoptosis	27	0.0401499	0.0713841	C9, APH1A, C6, C5, APH1B, CRADD, LOC688201, LOC681314, AATF, FAS, CABC1, NDUFS3, MYC, DDAH1, PHLDA3, BCL10, NACC1, CEBPB, AIFM2, TGFBR1, LOC681486, TP53, RGD1561176, RGD1310686, HIPK1, FCGR2B, BAX, LYST, HIPK2, PSEN2, LOC500918, MAPK9, SORT1, FCGR2A, PDCD6IP	1217	192	12092	1.39724	1	0.619018	74.6623
GOTERM_BP_FAT	GO:0012502~induction of programmed cell death	27	0.0401499	0.0713841	C9, APH1A, C6, C5, APH1B, CRADD, LOC688201, LOC681314, AATF, FAS, CABC1, NDUFS3, MYC, DDAH1, PHLDA3, BCL10, NACC1, CEBPB, AIFM2, TGFBR1, LOC681486, TP53, RGD1561176, RGD1310686, HIPK1, FCGR2B, BAX, LYST, HIPK2, PSEN2, LOC500918, MAPK9, SORT1, FCGR2A, PDCD6IP	1217	192	12092	1.39724	1	0.619018	74.6623
GOTERM_BP_FAT	GO:0007595~lactation	8	0.0118963	0.0725104	AGPAT6, NEURL, BCAT2, PRLR, STAT5A, MET, CDO1, ATP7B	1217	37	12092	2.1483	1	0.623771	75.226
GOTERM_BP_FAT	GO:0032388~positive regulation of intracellular transport	6	0.0089222	0.0743522	SMO, EP300, NEDD4, TGFBR1, AKAP5, CDH1	1217	23	12092	2.59198	1	0.632139	76.1222
GOTERM_BP_FAT	GO:0051272~positive regulation of cell motion	16	0.0237925	0.0745218	HMGB1, RGD1564794, ONECUT1, IL6ST, RGD1560584, LOC685764, RGD1565435, CBLL1, LOC679451, LOC690521, RGD1562312, RGD1559806, RGD1564581, LOC316373, LOC679344, LOC501115, RGD1566334, INSR, LOC366913, CYR61, COL18A1, EGFR, ADAM10, TGFBR1, TP53, RGD1563012, LOC500210, LOC681718, MAPK1, SPAG9, HMG1L1, LOC685520, ETS1, PTP4A1, RGD1563668, LOC680968, LOC689398, STMN1, HMGB1-PS3, LOC678705, HMGB1-PS4, LOC…	1217	100	12092	1.58975	1	0.631794	76.2032
GOTERM_BP_FAT	GO:0009205~purine ribonucleoside triphosphate metabolic process	19	0.0282536	0.0753074	LOC689961, ATP5E, NME2-PS1, ATP1B3, ATP5B, RHOQ, RGD1563463, ATP5G1, LOC684238, ATP8B1, ATP6V0D2, NDUFS1, TCIRG1, ATP5J2, ATP1A3, ATP5F1, MYH7, LOC365654, NME2, LOC684567, ATP9B, LOC691125, ATP5A1, ATP8A1, ATP7B	1217	125	12092	1.51026	1	0.634594	76.5749
GOTERM_BP_FAT	GO:0007018~microtubule-based movement	15	0.0223055	0.075393	PRKCZ, TUBB2B, TUBB2A, TUBB2C, KIF16B, NDE1, RGD1559512, TUBA4A, TUBB6, DYNC1H1, DYNLRB1, HAP1, TUBA1C, KIF26B, ACTR10, TUBB4, KIF13B	1217	92	12092	1.61998	1	0.633821	76.615
GOTERM_BP_FAT	GO:0001944~vasculature development	32	0.0475851	0.076655	ATP5B, ELN, LOC367812, DICER1, FOXO1, ANPEP, SRF, LOC680187, APOB, CHD7, FBXW8, LOC688201, ITGAV, TEK, LOC681314, RHOB, SHC1, DNAJC4, NR2F2, NKX2-5, CYR61, COL18A1, PTPRJ, PLAT, EPAS1, SPHK2, TGFBR1, TGFBR2, LOC690078, NCL, CSRP3, LOC365654, QK, VEGFB, MAPK1, SMO, BAX, COL1A2, POFUT1	1217	237	12092	1.34156	1	0.638971	77.1997
GOTERM_BP_FAT	GO:0042594~response to starvation	9	0.0133833	0.0773018	SREBF1, FOXA3, FADS1, PFKFB1, TP53, ASNS, UGT1A1, UGT1A6, UGT1A9, UGT1A8, GCK, UGT1A3, UGT1A7C, UGT1A2, UGT1A5, HSPA5	1217	45	12092	1.98718	1	0.640989	77.4939
GOTERM_BP_FAT	GO:0006796~phosphate metabolic process	99	0.147216	0.0774015	SNF1LK, PRPF4B, PDP2, STAT5A, STK35, LPAR2, CSNK2A1, IFNG, MAP2K7, INSR, MAP2K6, EGFR, PTPRJ, TYRO3, PTPRK, BRAF, PTPRN, STK4, MAPK1, TMEM134, SPAG9, NME2, BAZ1B, DLD, TESK1, MAPK9, ERC1, LRRK1, STK16, LOC689961, NME2-PS1, ERBB3, MAPKAPK5, PFKFB1, SSH2, ACP1, UHMK1, SRC, DUSP13, RGD1561897, LOC686947, TEK, LMTK2, RGD1565965, FGD4, TAF1, COX8B, UQCRB-PS1, TGFBR1, MET, TGFBR2, PTPN4, ITGA1, DUSP26,…	1217	849	12092	1.1586	1	0.640286	77.539
GOTERM_BP_FAT	GO:0042445~hormone metabolic process	17	0.0252796	0.078423	RBP4, RBP1, HSD3B5, CYP26A1, ADH7, NR3C1, RDH2, RDH10, ECE1, AKR1C18, SERPINA6, STE2, HSD17B6, HSD11B2, DIO1, SULT1E1, LOC502588, AKR1D1, HSD17B8	1217	109	12092	1.54964	1	0.644116	77.9955
GOTERM_BP_FAT	GO:0006793~phosphorus metabolic process	99	0.147216	0.0795595	SNF1LK, PRPF4B, PDP2, STAT5A, STK35, LPAR2, CSNK2A1, IFNG, MAP2K7, INSR, MAP2K6, EGFR, PTPRJ, TYRO3, PTPRK, BRAF, PTPRN, STK4, MAPK1, TMEM134, SPAG9, NME2, BAZ1B, DLD, TESK1, MAPK9, ERC1, LRRK1, STK16, LOC689961, NME2-PS1, ERBB3, MAPKAPK5, PFKFB1, SSH2, ACP1, UHMK1, SRC, DUSP13, RGD1561897, LOC686947, TEK, LMTK2, RGD1565965, FGD4, TAF1, COX8B, UQCRB-PS1, TGFBR1, MET, TGFBR2, PTPN4, ITGA1, DUSP26,…	1217	851	12092	1.15588	1	0.648441	78.4932
GOTERM_BP_FAT	GO:0009199~ribonucleoside triphosphate metabolic process	19	0.0282536	0.0800036	LOC689961, ATP5E, NME2-PS1, ATP1B3, ATP5B, RHOQ, RGD1563463, ATP5G1, LOC684238, ATP8B1, ATP6V0D2, NDUFS1, TCIRG1, ATP5J2, ATP1A3, ATP5F1, MYH7, LOC365654, NME2, LOC684567, ATP9B, LOC691125, ATP5A1, ATP8A1, ATP7B	1217	126	12092	1.49827	1	0.649391	78.6847
GOTERM_BP_FAT	GO:0048514~blood vessel morphogenesis	26	0.0386629	0.081203	ATP5B, DICER1, ELN, ANPEP, SRF, LOC680187, APOB, LOC688201, ITGAV, TEK, LOC681314, RHOB, SHC1, DNAJC4, NR2F2, NKX2-5, CYR61, COL18A1, PLAT, PTPRJ, EPAS1, TGFBR1, TGFBR2, LOC690078, NCL, CSRP3, LOC365654, QK, VEGFB, SMO, BAX, POFUT1	1217	186	12092	1.38889	1	0.653914	79.194
GOTERM_BP_FAT	GO:0006084~acetyl-CoA metabolic process	8	0.0118963	0.0815409	SDHB, SUCLG2, SUCLG1, DLD, ACOT12, IDH3B, ACLY, MDH1	1217	38	12092	2.09177	1	0.654331	79.3354
GOTERM_BP_FAT	GO:0002449~lymphocyte mediated immunity	11	0.0163574	0.0817729	BCL10, C9, C6, C5, TNFSF13, C1QA, C1QB, C8B, FCGR2B, LYST, FCGR2A, FAS, DDAH1	1217	61	12092	1.79172	1	0.654249	79.4319
GOTERM_BP_FAT	GO:0009309~amine biosynthetic process	14	0.0208185	0.0818443	BCAT2, MAT2A, RGD1560523, GLUD1, LOC692021, AZIN1, ASNS, PSPH, ADI1, CTH, GOT1, LOC290415, PHGDH, ETNK1, THNSL2, AMD1, PSAT1	1217	85	12092	1.6365	1	0.653415	79.4615
GOTERM_BP_FAT	GO:0009188~ribonucleoside diphosphate biosynthetic process	3	0.0044611	0.0822453	ATP5E, ATP5B, ATP5A1, LOC365654	1217	5	12092	5.96154	1	0.654125	79.6272
GOTERM_BP_FAT	GO:0070120~ciliary neurotrophic factor-mediated signaling pathway	3	0.0044611	0.0822453	IL6ST, LIFR, IL6RA	1217	5	12092	5.96154	1	0.654125	79.6272
GOTERM_BP_FAT	GO:0009136~purine nucleoside diphosphate biosynthetic process	3	0.0044611	0.0822453	ATP5E, ATP5B, ATP5A1, LOC365654	1217	5	12092	5.96154	1	0.654125	79.6272
GOTERM_BP_FAT	GO:0019530~taurine metabolic process	3	0.0044611	0.0822453	CSAD, STAT5A, PHGDH, LOC290415, LOC692021	1217	5	12092	5.96154	1	0.654125	79.6272
GOTERM_BP_FAT	GO:0070723~response to cholesterol	3	0.0044611	0.0822453	TGFBR1, TGFBR2, ACSL5	1217	5	12092	5.96154	1	0.654125	79.6272
GOTERM_BP_FAT	GO:0043277~apoptotic cell clearance	3	0.0044611	0.0822453	CD36, LRP1, ITGAV, RGD1562323, LOC685953	1217	5	12092	5.96154	1	0.654125	79.6272
GOTERM_BP_FAT	GO:0016556~mRNA modification	3	0.0044611	0.0822453	APOBEC2, DNAJB11, A1CF	1217	5	12092	5.96154	1	0.654125	79.6272
GOTERM_BP_FAT	GO:0032933~SREBP-mediated signaling pathway	3	0.0044611	0.0822453	INSIG2, INSIG1, LOC688922, SCAP	1217	5	12092	5.96154	1	0.654125	79.6272
GOTERM_BP_FAT	GO:0006172~ADP biosynthetic process	3	0.0044611	0.0822453	ATP5E, ATP5B, ATP5A1, LOC365654	1217	5	12092	5.96154	1	0.654125	79.6272
GOTERM_BP_FAT	GO:0019852~L-ascorbic acid metabolic process	3	0.0044611	0.0822453	AKR1A1, SLC23A2, GSTO1	1217	5	12092	5.96154	1	0.654125	79.6272
GOTERM_BP_FAT	GO:0009180~purine ribonucleoside diphosphate biosynthetic process	3	0.0044611	0.0822453	ATP5E, ATP5B, ATP5A1, LOC365654	1217	5	12092	5.96154	1	0.654125	79.6272
GOTERM_BP_FAT	GO:0045722~positive regulation of gluconeogenesis	3	0.0044611	0.0822453	HNF4A, ARPP19, PRKAA1	1217	5	12092	5.96154	1	0.654125	79.6272
GOTERM_BP_FAT	GO:0010886~positive regulation of cholesterol storage	3	0.0044611	0.0822453	APOB, CD36, MSR1, RGD1562323, LOC685953	1217	5	12092	5.96154	1	0.654125	79.6272
GOTERM_BP_FAT	GO:0010871~negative regulation of receptor biosynthetic process	3	0.0044611	0.0822453	PPARA, ITGAV, PPARG	1217	5	12092	5.96154	1	0.654125	79.6272
GOTERM_BP_FAT	GO:0006047~UDP-N-acetylglucosamine metabolic process	3	0.0044611	0.0822453	PGM3, GFPT1, DPAGT1, H2AFX	1217	5	12092	5.96154	1	0.654125	79.6272
GOTERM_BP_FAT	GO:0009612~response to mechanical stimulus	13	0.0193314	0.0823757	CCL2, SLC12A2, TGFBR2, MAP1B, RGD1562323, RCAN1, DCN, PSPH, FOS, CD36, ANKRD23, JUND, MAPK9, MYC, LOC685953	1217	77	12092	1.67749	1	0.653573	79.6808
GOTERM_BP_FAT	GO:0007017~microtubule-based process	27	0.0401499	0.0825107	DYNC1LI1, BBS4, PRKCZ, NEURL, TUBB2B, AP1G1, TUBB2A, TUBB2C, TUBGCP6, NDE1, TUBB6, DYNC1H1, HAP1, TUBA1C, ZW10, TUBB4, KIF13B, RAN, MAP1B, KIF16B, UBN2, RGD1559512, LYST, TUBA4A, STMN1, DYNLRB1, KIF26B, ACTR10, RANBP10	1217	195	12092	1.37574	1	0.653044	79.7361
GOTERM_BP_FAT	GO:0046034~ATP metabolic process	17	0.0252796	0.0836323	LOC689961, TCIRG1, ATP5E, ATP5J2, ATP1B3, ATP5B, ATP1A3, ATP5F1, RGD1563463, MYH7, ATP5G1, LOC365654, LOC684567, ATP9B, LOC684238, LOC691125, ATP8B1, ATP5A1, ATP6V0D2, NDUFS1, ATP7B, ATP8A1	1217	110	12092	1.53555	1	0.657069	80.1904
GOTERM_BP_FAT	GO:0032231~regulation of actin filament bundle formation	5	0.00743517	0.0838669	NF2, TSC2, MTOR, SDC4, TPM1	1217	17	12092	2.92233	1	0.656995	80.2842
GOTERM_BP_FAT	GO:0032371~regulation of sterol transport	5	0.00743517	0.0838669	ABCG8, APOA2, ABCG5, APOC1, NR1H3	1217	17	12092	2.92233	1	0.656995	80.2842
GOTERM_BP_FAT	GO:0048701~embryonic cranial skeleton morphogenesis	5	0.00743517	0.0838669	DLX2, RDH10, NDST1, TGFBR1, TGFBR2	1217	17	12092	2.92233	1	0.656995	80.2842
GOTERM_BP_FAT	GO:0006829~zinc ion transport	5	0.00743517	0.0838669	SLC39A14, SLC39A9, SLC30A5, SLC30A2, SLC30A7	1217	17	12092	2.92233	1	0.656995	80.2842
GOTERM_BP_FAT	GO:0032374~regulation of cholesterol transport	5	0.00743517	0.0838669	ABCG8, APOA2, ABCG5, APOC1, NR1H3	1217	17	12092	2.92233	1	0.656995	80.2842
GOTERM_BP_FAT	GO:0033344~cholesterol efflux	5	0.00743517	0.0838669	ABCG8, SOAT2, APOA2, ABCG5, APOC1	1217	17	12092	2.92233	1	0.656995	80.2842
GOTERM_BP_FAT	GO:0046579~positive regulation of Ras protein signal transduction	5	0.00743517	0.0838669	ARPP19, KITLG, ABRA, LPAR2, ITPKB	1217	17	12092	2.92233	1	0.656995	80.2842
GOTERM_BP_FAT	GO:0010827~regulation of glucose transport	7	0.0104092	0.0849515	PRKCZ, SLC1A2, SORBS1, ERBB3, RHOQ, PRKAA1, INSR	1217	31	12092	2.24359	1	0.660779	80.7125
GOTERM_BP_FAT	GO:0009267~cellular response to starvation	7	0.0104092	0.0849515	SREBF1, GCK, FOXA3, FADS1, TP53, ASNS, HSPA5	1217	31	12092	2.24359	1	0.660779	80.7125
GOTERM_BP_FAT	GO:0051187~cofactor catabolic process	7	0.0104092	0.0849515	SUCLG2, SUCLG1, IDH3B, ALDH1L2, UGT1A1, SDHB, UGT1A6, UGT1A9, UGT1A8, UGT1A3, UGT1A7C, UGT1A2, UGT1A5, MDH1	1217	31	12092	2.24359	1	0.660779	80.7125
GOTERM_BP_FAT	GO:0015914~phospholipid transport	7	0.0104092	0.0849515	ABCG8, APOA2, LOC684238, APOC1, ATP8B1, LOC691125, ABCA4, ATP8A1	1217	31	12092	2.24359	1	0.660779	80.7125
GOTERM_BP_FAT	GO:0045926~negative regulation of growth	16	0.0237925	0.0852827	ANAPC2, CGRRF1, NF2, LOC688456, ENO1-PS1, LOC501727, PPARG, TP53, LOC290721, MYLPF, NTN1, LOC297826, PPP1R9B, CDKN1A, CTH, HNF4A, FXN, RGD1564781, SEMA3A, NDUFS3, ENO1, SERTAD2	1217	102	12092	1.55857	1	0.66113	80.8415
GOTERM_BP_FAT	GO:0055088~lipid homeostasis	9	0.0133833	0.0857417	ABCG8, APOA2, APOB, ABCG5, GOT1, HNF4A, LYST, PLSCR3, FABP4	1217	46	12092	1.94398	1	0.662053	81.0189
GOTERM_BP_FAT	GO:0006805~xenobiotic metabolic process	6	0.0089222	0.0864953	GSTA3, GSTA5, UGT1A1, CYP4B1, GSTM2, UGT1A6, UGT1A9, UGT1A8, HNF4A, UGT1A3, UGT1A7C, UGT1A2, UGT1A5	1217	24	12092	2.48398	1	0.664275	81.3068
GOTERM_BP_FAT	GO:0008630~DNA damage response, signal transduction resulting in induction of apoptosis	6	0.0089222	0.0864953	HIPK1, HIPK2, TP53, RGD1561176, PDCD6IP, RGD1310686, PHLDA3	1217	24	12092	2.48398	1	0.664275	81.3068
GOTERM_BP_FAT	GO:0048878~chemical homeostasis	60	0.089222	0.0866923	GNA15, SLC9A5, FOXA3, IL6ST, ATP5B, PPARG, PRDX3, CKB, APOB, APOA2, GOT1, SLC2A4, FXN, BHLHA15, LOC366391, LOC681314, RGN, GUCA2B, INSR, NDUFS1, LOC295142, TP53, CCDC47, SRPRB, SLC34A2, QK, LOC289172, ALOX15, XIRP1, HNF4A, GNAQ, GNB1, LYST, NAB2, RGD1563563, GIPR, DLD, GNB4, TF, RBP4, PRKCZ, CCL2, C5, TRHR, LOC688201, ITGAV, SLC30A5, LOC501602, HRC, SCO1, TRPC1, EPAS1, IREB2, CSRP3, ITPR1, LOC365…	1217	492	12092	1.2117	1	0.664019	81.3814
GOTERM_BP_FAT	GO:0008380~RNA splicing	25	0.0371758	0.0879941	POLR2F, PRPF4B, POLR2L, RGD1559799, TRA2A, SYNCRIP, WBP11, RBM8, RBM9, POLR2B, SF3B3, POLR2L-PS1, POLR2A, PRPF8, SNRNP70, FBXL14, HNRNPC, PABPC1, LOC690303, LOC683267, DHX9, CUGBP1, MAGOH, PRPF18, SF3A3, QK, HNRNPUL1, SYF2, RGD1559794, CPSF3, CPSF2	1217	179	12092	1.3877	1	0.668609	81.8673
GOTERM_BP_FAT	GO:0051436~negative regulation of ubiquitin-protein ligase activity during mitotic cell cycle	10	0.0148703	0.0880889	PSMB10, PSMB5, PSMA2, ANAPC2, PSMB4, FZR1, PSMB2, PSMD6, PSMB8, PSMB9	1217	54	12092	1.83998	1	0.667901	81.9022
GOTERM_BP_FAT	GO:0042476~odontogenesis	10	0.0148703	0.0880889	DLX2, SMO, DLX1, SDC1, NF2, ERBB3, BAX, LOC688201, LOC681314, DSP, NFIC, LHX8	1217	54	12092	1.83998	1	0.667901	81.9022
GOTERM_BP_FAT	GO:0007243~protein kinase cascade	35	0.0520462	0.0886716	SNF1LK, NDST1, IL6ST, STAT5A, PRKAG2, PFKFB1, TIRAP, LPAR2, ITPKB, IFNG, SHC1, PAK1, INSR, MAP2K7, DDAH1, MAP2K6, FGD4, EGFR, BCL10, BRAF, TGFBR1, MET, ITGA1, STK4, TANK, MAPK1, SPAG9, ICK, EP300, PRLR, TSC2, MAPK9, PPM1L, GADD45B, ERC1, IRAK1BP1	1217	267	12092	1.30246	1	0.669312	82.1154
GOTERM_BP_FAT	GO:0031397~negative regulation of protein ubiquitination	11	0.0163574	0.0891661	PSMB10, PSMB5, PSMA2, ANAPC2, PSMB4, FZR1, PSMB2, PSMD6, VPS28, PSMB8, PSMB9	1217	62	12092	1.76282	1	0.670331	82.2944
GOTERM_BP_FAT	GO:0045444~fat cell differentiation	11	0.0163574	0.0891661	SCD1, PEX11A, BBS4, ALDH6A1, CTBP1, CEBPB, LOC681458, SLC2A4, PPARG, FABP4, ARL6, INSR	1217	62	12092	1.76282	1	0.670331	82.2944
GOTERM_BP_FAT	GO:0003007~heart morphogenesis	12	0.0178444	0.0893527	MSX2, RBP4, SMO, CHD7, TNNC1, MYL3, MYLPF, MYH7, INSR, NKX2-5, SRF, TNNI1	1217	70	12092	1.7033	1	0.670022	82.3615
GOTERM_BP_FAT	GO:0051148~negative regulation of muscle cell differentiation	4	0.00594813	0.0906756	HDAC4, TBX3, RCAN1, NKX2-5	1217	11	12092	3.61306	1	0.674551	82.8305
GOTERM_BP_FAT	GO:0051496~positive regulation of stress fiber formation	4	0.00594813	0.0906756	NF2, MTOR, SDC4, TPM1	1217	11	12092	3.61306	1	0.674551	82.8305
GOTERM_BP_FAT	GO:0042953~lipoprotein transport	4	0.00594813	0.0906756	APOB, CD36, MSR1, PPARG, RGD1562323, LOC685953	1217	11	12092	3.61306	1	0.674551	82.8305
GOTERM_BP_FAT	GO:0006103~2-oxoglutarate metabolic process	4	0.00594813	0.0906756	GOT1, STAT5A, DLD, IDH3B	1217	11	12092	3.61306	1	0.674551	82.8305
GOTERM_BP_FAT	GO:0051604~protein maturation	16	0.0237925	0.091017	C9, MASP1, APH1A, C6, LOC681486, APH1B, C5, SERPINH1, C1QA, C1QB, C8B, ECE1, FXN, KLKB1, CASP12, PSEN2, LOC500918, CABC1, MYC	1217	103	12092	1.54344	1	0.674889	82.9496
GOTERM_BP_FAT	GO:0007346~regulation of mitotic cell cycle	16	0.0237925	0.091017	CAV2, HMGB1, RGD1564794, SNF1LK, RGD1560584, LOC685764, STAT5A, ASNS, RGD1565435, LOC679451, LOC690521, RGD1562312, RGD1559806, CDT1, RGD1564581, LOC316373, LOC679344, LOC501115, AATF, RGD1566334, INSR, MYC, LOC366913, ZW10, EGFR, LOC680835, TP53, RGD1563012, RPL24, LOC500210, LOC367535, LOC681718, HMG1L1, HNF4A, LOC685520, RGD1563668, LOC680968, RBM38, LOC689398, HMGB1-PS3, LOC678705, HMGB1-PS4,…	1217	103	12092	1.54344	1	0.674889	82.9496
GOTERM_BP_FAT	GO:0001934~positive regulation of protein amino acid phosphorylation	15	0.0223055	0.0928292	HMGB1, RGD1564794, IL6ST, RGD1560584, LOC685764, PRKAG2, KITLG, RGD1565435, LOC679451, LOC690521, RGD1562312, RGD1559806, RGD1564581, LOC316373, LOC679344, IFNG, LOC501115, CD4, RGD1566334, INSR, LOC366913, LYN, TGFBR1, RGD1563012, LOC500210, IL6RA, LOC681718, EP300, HMG1L1, LOC685520, CCND2, AKAP5, RGD1563668, MAPK9, LOC680968, LOC689398, MTOR, HMGB1-PS3, LOC678705, HMGB1-PS4, LOC690940	1217	95	12092	1.56883	1	0.681344	83.5689
GOTERM_BP_FAT	GO:0001890~placenta development	14	0.0208185	0.0944334	EGFR, CEBPB, EPAS1, PPARG, MET, BIRC6, TTC27, PRDX3, DCN, MAPK1, FBXW8, GCM1, HSF1, PBRM1, CYR61	1217	87	12092	1.59888	1	0.686806	84.0992
GOTERM_BP_FAT	GO:0006354~RNA elongation	9	0.0133833	0.0946983	MNAT1, TAF1, POLR2F, POLR2L, TCEA3, GTF2A1, GTF2A2, POLR2B, POLR2A, POLR2L-PS1	1217	47	12092	1.90262	1	0.686789	84.1852
GOTERM_BP_FAT	GO:0034097~response to cytokine stimulus	17	0.0252796	0.0947073	IL1R1, ADAM10, IL6ST, TP53, LIFR, SRF, SRC, IL6RA, STAT6, HDAC4, FOS, SERPINA3M, FNTA, MAPK9, FAS, ACSL4, INSR	1217	112	12092	1.50813	1	0.685742	84.1881
GOTERM_BP_FAT	GO:0051444~negative regulation of ubiquitin-protein ligase activity	10	0.0148703	0.0964249	PSMB10, PSMB5, PSMA2, ANAPC2, PSMB4, FZR1, PSMB2, PSMD6, PSMB8, PSMB9	1217	55	12092	1.80653	1	0.691531	84.7351
GOTERM_BP_FAT	GO:0051352~negative regulation of ligase activity	10	0.0148703	0.0964249	PSMB10, PSMB5, PSMA2, ANAPC2, PSMB4, FZR1, PSMB2, PSMD6, PSMB8, PSMB9	1217	55	12092	1.80653	1	0.691531	84.7351
GOTERM_BP_FAT	GO:0043068~positive regulation of programmed cell death	42	0.0624554	0.0971675	CRADD, CTNNBL1, IFNG, LOC681314, FAS, NDUFS3, DDAH1, MAP2K7, MYC, MAP2K6, BCL10, AIFM2, ARHGEF7, LOC681486, TP53, RGD1310686, STK4, HIPK1, GNAQ, LYST, PSEN2, HIPK2, SORT1, MAPK9, PDCD6IP, C9, APH1A, C6, APH1B, C5, NR3C1, SRC, MSX2, LOC688201, PPP3CC, AATF, CABC1, PHLDA3, COL18A1, NACC1, CEBPB, TGFBR1, ITGA1, RGD1561176, CDKN1A, FCGR2B, BAX, CASP12, LOC500918, FCGR2A	1217	332	12092	1.25695	1	0.693385	84.966
GOTERM_BP_FAT	GO:0000278~mitotic cell cycle	30	0.044611	0.0973244	PSMB10, DYNC1LI1, FZR1, LOC687897, CCNG1, TCFE2A, PSMB5, PSMB4, NDE1, PSMB2, CDC123, SKA2, PSMD6, BUB3, ZW10, VCPIP1, EGFR, TAF1, ANAPC2, RAN, RPL24, LOC688265, RB1, LOC367535, PSMB8, PSMB9, PSMA2, MNAT1, CDKN1A, RGD1564855, CCND2, RUVBL1, MTOR, STMN1, LOC691962	1217	225	12092	1.32479	1	0.69293	85.0143
GOTERM_BP_FAT	GO:0050994~regulation of lipid catabolic process	6	0.0089222	0.0996047	APOA2, ABHD5, APOC1, MTOR, CPT1A, ACSL5	1217	25	12092	2.38462	1	0.700693	85.7007
GOTERM_BP_FAT	GO:0042509~regulation of tyrosine phosphorylation of STAT protein	6	0.0089222	0.0996047	LYN, NF2, HNF4A, IL6ST, IFNG, IL6RA	1217	25	12092	2.38462	1	0.700693	85.7007
GOTERM_BP_FAT	GO:0030516~regulation of axon extension	6	0.0089222	0.0996047	ANAPC2, EP300, FXN, MAP1B, SEMA3A, NTN1	1217	25	12092	2.38462	1	0.700693	85.7007
GOTERM_BP_FAT	GO:0051057~positive regulation of small GTPase mediated signal transduction	5	0.00743517	0.0996271	ARPP19, KITLG, ABRA, LPAR2, ITPKB	1217	18	12092	2.75997	1	0.699719	85.7073
