# Supplementary material for: Transcriptomic Analysis of Insulin-Sensitive Tissues from Anti-Diabetic Drug Treated ZDF Rats, a T2DM Animal Model
Source: PLoS One. 2013 Jul 26;8(7):e69624. doi: 10.1371/journal.pone.0069624 (PMC3724940; doi:10.1371/journal.pone.0069624)
Supplement: Table S4 — GSA results from total intersect. (ZIP) [file pone.0069624.s005.zip › Normal-Muscle.xlsx]

## Sheet: N-Muscle
Category	Term	Count	%	PValue	Genes	List Total	Pop Hits	Pop Total	Fold Enrichment	Bonferroni	Benjamini	FDR
KEGG_PATHWAY	rno05016:Huntington's disease	25	0.0741884	3.6574959363167974E-5	ATP5E, POLR2F, POLR2L, NDUFB7, POLR2J, PPARG, NDUFAB1, DNAH1, POLR2C, POLR2L-PS1, NDUFB2, NDUFS6, LOC688386, LOC679739, LOC686947, NDUFS8, LOC685322, LOC501602, LOC683884, NDUFA2, COX7A2, NDUFA8, COX8B, LOC295142, CREBBP, TP53, ITPR1, COX6C, LOC289172, SDHA, LOC681193, PPID, RGD1563563, LOC692052	290	190	5590	2.5363	0.00565318	0.00565318	0.0439154
KEGG_PATHWAY	rno03320:PPAR signaling pathway	13	0.038578	2.3830873918953256E-4	SCD1, CPT2, PPARG, RGD1562323, RXRG, AQP7, ADIPOQ, LOC679594, CD36, LOC681458, UBC, UBB, FABP7, CYP8B1, ACSL4, ACSL3, LOC682397, LOC685953, NR1H3	290	71	5590	3.52938	0.0362682	0.0183016	0.285819
KEGG_PATHWAY	rno05010:Alzheimer's disease	22	0.0652858	0.00116181	HSD17B10, ATP5E, NDUFB7, NDUFAB1, NDUFB2, LOC688386, NDUFS6, LOC679739, LOC686947, NDUFS8, PPP3CB, LOC685322, PPP3CA, LOC683884, NDUFA2, COX7A2, NDUFA8, COX8B, FADD, ITPR1, COX6C, SDHA, ATF6, CASP12, MAPK3, LOC692052	290	197	5590	2.15263	0.164885	0.0582937	1.38637
KEGG_PATHWAY	rno04920:Adipocytokine signaling pathway	11	0.0326429	0.00210145	PRKAG3, PRKAG2, RXRG, RGD1562323, ADIPOQ, LEP, TNFRSF1B, CD36, MTOR, PRKAA2, ACSL4, ACSL3, LOC685953	290	67	5590	3.16469	0.278244	0.0782829	2.49472
KEGG_PATHWAY	rno05012:Parkinson's disease	17	0.0504481	0.00252109	ATP5E, NDUFB7, NDUFAB1, LOC679594, NDUFB2, LOC688386, NDUFS6, LOC679739, LOC686947, NDUFS8, LOC501602, LOC685322, LOC683884, NDUFA2, COX7A2, COX8B, NDUFA8, LOC295142, COX6C, LOC289172, SDHA, UBA1, PPID, RGD1563563, UBC, LOC692052, UBB, LOC682397	290	142	5590	2.30767	0.323797	0.0752691	2.986
KEGG_PATHWAY	rno03040:Spliceosome	15	0.044513	0.00361854	RGD1565486, RGD1564921, PRPF3, HSPA1A, HSPA1B, DDX5, SF3B5, XAB2, PRPF19, TCERG1, PLRG1, HSPA2, LOC687679, PRPF8, DHX15, LSM4, SNRPGL2, SNRPG-PS1, RBM25, SNRPG	290	121	5590	2.38957	0.42987	0.0893973	4.26012
KEGG_PATHWAY	rno04120:Ubiquitin mediated proteolysis	15	0.044513	0.00522397	LOC680835, UBE3A, CBL, HERC1, STUB1, PRPF19, UBE2O, CBLB, FBXW8, UBA1, UBR5, KLHL9, MAP3K1, TRIM32, KLHL13, UBE2D1	290	126	5590	2.29475	0.555959	0.109504	6.09636
KEGG_PATHWAY	rno00030:Pentose phosphate pathway	6	0.0178052	0.00673173	PGLS, TALDO1, PGM1, RBKS, FBP2, PFKM	290	24	5590	4.81897	0.648992	0.122667	7.79143
KEGG_PATHWAY	rno03020:RNA polymerase	6	0.0178052	0.00957418	POLR2F, LOC681193, POLR2L, POLR2J, POLR3GL, POLR2C, POLR2L-PS1	290	26	5590	4.44828	0.774886	0.152685	10.911
KEGG_PATHWAY	rno03010:Ribosome	11	0.0326429	0.00995906	LOC691716, LOC500371, LOC680700, RPS15A, RGD1562507, LOC499207, LOC687680, LOC367275, RGD1559639, LOC681330, LOC691065, RPL3, RPS15A-PS1, RGD1560231, RPL11, RPL4, RPL10A, RPS21, RGD1560124, RGD1563097, RGD1566137, RPL24, LOC367535, RPS8, UBB, RPS11	290	83	5590	2.55463	0.788047	0.143704	11.3258
KEGG_PATHWAY	rno04910:Insulin signaling pathway	14	0.0415455	0.0182969	PRKAG3, PHKB, PHKG1, PRKAG2, CBL, FOXO1, FBP2, CBLB, PYGL, TSC2, MAPK3, MTOR, PRKAA2, LIPE	290	132	5590	2.04441	0.942862	0.229109	19.89
KEGG_PATHWAY	rno00071:Fatty acid metabolism	7	0.0207727	0.019768	ACAA2, GCDH, CPT2, ADH7, ACSL4, ACSL3, PECI	290	42	5590	3.21264	0.954712	0.227323	21.3198
KEGG_PATHWAY	rno00190:Oxidative phosphorylation	14	0.0415455	0.0241428	LOC683884, ATP5E, NDUFA2, COX7A2, NDUFB7, COX8B, NDUFA8, NDUFAB1, NDUFB2, COX6C, SDHA, NDUFS6, LOC688386, LOC679739, LOC686947, NDUFS8, LOC685322, LOC692052	290	137	5590	1.9698	0.97736	0.252774	25.4349
KEGG_PATHWAY	rno00280:Valine, leucine and isoleucine degradation	7	0.0207727	0.029747	ACAA2, HSD17B10, BCAT2, MCCC1, DLD, PCCB, HMGCL	290	46	5590	2.93328	0.990728	0.28419	30.418
KEGG_PATHWAY	rno05020:Prion diseases	6	0.0178052	0.0324065	HSPA2, C6, MAPK3, CASP12, STIP1, LOC688032, HSPA1A, LOC691340, HSPA5, HSPA1B	290	35	5590	3.30443	0.993941	0.288523	32.6742
KEGG_PATHWAY	rno05219:Bladder cancer	6	0.0178052	0.0361007	CDKN1A, MAPK3, TP53, RB1, DAPK3, DAPK1	290	36	5590	3.21264	0.996651	0.299664	35.6972
KEGG_PATHWAY	rno04260:Cardiac muscle contraction	9	0.0267078	0.047108	LOC688386, CACNA2D1, COX7A2, COX8B, ATP1B2, TNNC1, LOC686947, ATP1A3, LOC685322, TPM4, COX6C	290	78	5590	2.22414	0.999435	0.355938	43.982
KEGG_PATHWAY	rno05200:Pathways in cancer	24	0.0712208	0.0603315	WNT16, STAT5A, PPARG, EGLN3, TFG, FOXO1, LOC681144, LOC682160, RUNX1, DVL3, HSP90AA1, LOC498264, CBL, MET, CREBBP, TP53, RXRG, FADD, RB1, DAPK3, DAPK1, LAMA2, CDKN1A, CBLB, MAPK3, LOC315370, LOC363933, MTOR, TRA1	290	317	5590	1.45937	0.999935	0.41483	52.6366
KEGG_PATHWAY	rno05216:Thyroid cancer	5	0.0148377	0.0665646	PPARG, MAPK3, RXRG, TP53, TFG	290	30	5590	3.21264	0.999977	0.429901	56.2749
KEGG_PATHWAY	rno04520:Adherens junction	8	0.0237403	0.0864351	PTPRB, PARD3, CSNK2A1, MET, PVRL2, MAPK3, CREBBP, VCL	290	74	5590	2.08388	0.999999	0.503716	66.232
KEGG_PATHWAY	rno00980:Metabolism of xenobiotics by cytochrome P450	7	0.0207727	0.0879748	GSTA3, GSTT2, ADH7, GSTM5, CYP2B21	290	60	5590	2.24885	0.999999	0.493228	66.9092
KEGG_PATHWAY	rno05220:Chronic myeloid leukemia	8	0.0237403	0.0913535	CDKN1A, CBLB, STAT5A, CBL, MAPK3, TP53, RB1, RUNX1	290	75	5590	2.05609	1	0.490817	68.3518
KEGG_PATHWAY	rno05215:Prostate cancer	9	0.0267078	0.0924193	HSP90AA1, LOC498264, CREBBP, TP53, FOXO1, RB1, CDKN1A, LOC681144, MAPK3, LOC682160, LOC363933, LOC315370, MTOR, TRA1	290	90	5590	1.92759	1	0.479784	68.7947
Category	Term	Count	%	PValue	Genes	List Total	Pop Hits	Pop Total	Fold Enrichment	Bonferroni	Benjamini	FDR
GOTERM_BP_FAT	GO:0006350~transcription	59	0.175085	3.632152979138957E-5	THRA, THRB, STAT5A, PPARG, MORF4L2, HR, ZKSCAN3, CITED4, TCFE2A, PSIP1, ZFP426L, ABRA, POU4F1, LOC678715, LRRFIP1, NFIL3, NR2F2, KHDRBS1, ELP2, RBL2, ZFP426, RCOR2, MGC72612, RXRG, TP53, RB1, TAF13, LOC681193, NCOA3, CAND1, UNCX, POLR2F, POLR2L, POLR2J, XAB2, POLR2C, ZFP110, POLR2L-PS1, TSC22D1, DRAP1, JUND, RQCD1, THAP1, SUPT4H1, RUNX1, AGL, NR1H3, DNMT3A, ESRRA, CEBPB, KLF9, TBX3, KLF10, CEBPG,…	599	684	12092	1.74127	0.0964061	0.0964061	0.0648573
GOTERM_BP_FAT	GO:0006631~fatty acid metabolic process	24	0.0712208	5.394815790209951E-5	CPT2, STAT5A, PPARG, NDUFAB1, ACOT2, ACOT1, ADH7, ACOT7, LOC681458, PRKAA2, ACSL4, ACSL3, SCD1, LOC683884, GCDH, ACAA2, ALDH5A1, RGD1562323, DECR1, CRAT, ADIPOQ, PECI, LEP, ALOX15, CD36, LIPC, PCCB, LOC685953	599	188	12092	2.57706	0.139785	0.0725224	0.0963179
GOTERM_BP_FAT	GO:0070271~protein complex biogenesis	40	0.118701	8.590158265226895E-5	HR, LOC681144, NDUFS8, LOC682160, ANGPT1, OGT, PAK1, LGI1, MLL1, ZW10, ELP2, HSP90AA1, MYH1, ALDH5A1, PCBD1, LOC498264, MYH2, TP53, FADD, DECR1, PFKM, RGD1559671, SPAG9, THEM2, TAF13, TBCA, RRM2, MAPK3, LOC363933, RGD1565017, HSD17B10, NUP98, POLR2F, BLM, POLR2L, DIAPH2, POLR2J, PF4, POLR2C, POLR2L-PS1, MAP3K1, PRKAA2, SCO1, XTP3TPA, ADIPOQ, TSC2, LOC315370, LIPC, LIPE	599	415	12092	1.94573	0.213185	0.0768103	0.153326
GOTERM_BP_FAT	GO:0006461~protein complex assembly	40	0.118701	8.590158265226895E-5	HR, LOC681144, NDUFS8, LOC682160, ANGPT1, OGT, PAK1, LGI1, MLL1, ZW10, ELP2, HSP90AA1, MYH1, ALDH5A1, PCBD1, LOC498264, MYH2, TP53, FADD, DECR1, PFKM, RGD1559671, SPAG9, THEM2, TAF13, TBCA, RRM2, MAPK3, LOC363933, RGD1565017, HSD17B10, NUP98, POLR2F, BLM, POLR2L, DIAPH2, POLR2J, PF4, POLR2C, POLR2L-PS1, MAP3K1, PRKAA2, SCO1, XTP3TPA, ADIPOQ, TSC2, LOC315370, LIPC, LIPE	599	415	12092	1.94573	0.213185	0.0768103	0.153326
GOTERM_BP_FAT	GO:0034440~lipid oxidation	10	0.0296754	1.4062194553733057E-4	GCDH, ALOX15, CD36, CPT2, PPARG, RGD1562323, ADH7, DECR1, CRAT, PECI, ADIPOQ, LOC685953	599	41	12092	4.92365	0.324636	0.0934652	0.25088
GOTERM_BP_FAT	GO:0019395~fatty acid oxidation	10	0.0296754	1.4062194553733057E-4	GCDH, ALOX15, CD36, CPT2, PPARG, RGD1562323, ADH7, DECR1, CRAT, PECI, ADIPOQ, LOC685953	599	41	12092	4.92365	0.324636	0.0934652	0.25088
GOTERM_BP_FAT	GO:0019216~regulation of lipid metabolic process	17	0.0504481	2.4548194062101644E-4	PRKAG3, CPT2, RBL2, THRB, YY1, STAT5A, PRKAG2, PPARG, PNPLA2, RB1, ADIPOQ, LEP, SLC25A20, CD81, MTOR, PRKAA2, NR1H3	599	119	12092	2.88385	0.496023	0.128069	0.437571
GOTERM_BP_FAT	GO:0010628~positive regulation of gene expression	47	0.139474	2.8312514118961E-4	THRA, THRB, GPBP1, STAT5A, MORF4L2, PPARG, FOXO1, MED21, TCFE2A, CITED4, BSX, ABRA, SOX15, LOC678715, NR2F2, MLL1, PCBD1, TP53, RXRG, TCFAP2E, RB1, NCOA1, MAPK3, UBC, CAND1, UBB, HOXA13, BLM, TRIM16, PF4, LOC679594, SMARCB1, MAP3K1, SUPT4H1, RUNX1, NR1H3, HNRNPAB, KLF5, DVL3, KLF7, ESRRA, CEBPB, KLF13, CREBBP, MSTN, LOC688265, DDX5, KAT5, HDAC4, HIVEP3, LOC682397, NFIB	599	547	12092	1.73453	0.546298	0.123413	0.50451
GOTERM_BP_FAT	GO:0045941~positive regulation of transcription	46	0.136507	3.1594173271814574E-4	THRA, THRB, GPBP1, STAT5A, MORF4L2, PPARG, FOXO1, MED21, TCFE2A, CITED4, BSX, ABRA, SOX15, LOC678715, NR2F2, MLL1, PCBD1, TP53, RXRG, TCFAP2E, RB1, NCOA1, MAPK3, UBC, CAND1, UBB, HOXA13, BLM, TRIM16, LOC679594, SMARCB1, MAP3K1, SUPT4H1, RUNX1, NR1H3, HNRNPAB, KLF5, DVL3, KLF7, ESRRA, CEBPB, KLF13, CREBBP, MSTN, LOC688265, DDX5, KAT5, HDAC4, HIVEP3, LOC682397, NFIB	599	534	12092	1.73895	0.586018	0.118377	0.562832
GOTERM_BP_FAT	GO:0030258~lipid modification	12	0.0356104	3.5441221338086476E-4	GCDH, LPPR4, CPT2, PPARG, RGD1562323, ADH7, CRAT, DECR1, ADIPOQ, PECI, ALOX15, CD36, SYNJ2, LOC685953	599	66	12092	3.67036	0.628178	0.116326	0.63116
GOTERM_BP_FAT	GO:0051186~cofactor metabolic process	23	0.0682533	4.2018953719269605E-4	ASPDH, GCDH, GSTA3, ISCA1-PS1, TALDO1, ALDH5A1, ACOT2, IREB2, ACOT1, LOC688369, GSTT2, COQ5, MTHFD1, SDHA, ISCA1, ISCU, BCL2A1D, CTH, PGLS, CBR1, DLD, VKORC1, HMGCL, NAPRT1	599	202	12092	2.29852	0.690561	0.122197	0.747886
GOTERM_BP_FAT	GO:0010604~positive regulation of macromolecule metabolic process	63	0.186955	5.839384697149619E-4	THRA, THRB, FAM175A, IL6ST, GPBP1, STAT5A, PRKAG2, MORF4L2, PPARG, FOXO1, MED21, CITED4, TCFE2A, BSX, PSMD1, SOX15, ABRA, LOC678715, NR2F2, SAMD4A, MLL1, PCBD1, RXRG, TP53, TCFAP2E, RB1, NCOA1, CD81, MAPK3, TRIM32, UBC, CAND1, UBB, HOXA13, BLM, PF4, TRIM16, LOC679594, PSMB4, PSMB1, SMARCB1, MAP3K1, CD24, SUPT4H1, RUNX1, UBE2D1, HNRNPAB, NR1H3, KLF5, DVL3, KLF7, ESRRA, CEBPB, KLF13, CEBPG, CREBBP,…	599	825	12092	1.54155	0.804119	0.15043	1.03791
GOTERM_BP_FAT	GO:0016042~lipid catabolic process	17	0.0504481	9.353048304323061E-4	PLA2G16, CPT2, ENPP2, PLBD1, PNPLA2, CRAT, DECR1, PECI, ADIPOQ, LEP, ACOT7, PLA2G12A, PLA2G2A, LIPC, PCCB, LIPE, LOC685634	599	134	12092	2.56103	0.926587	0.211343	1.65752
GOTERM_BP_FAT	GO:0016054~organic acid catabolic process	14	0.0415455	9.443704270891533E-4	CPT2, BCAT2, CRAT, DECR1, CDO1, ADIPOQ, PECI, LEP, MTHFD1, ACOT7, GLS, DMGDH, PCCB, PON3	599	97	12092	2.91358	0.928423	0.197279	1.67346
GOTERM_BP_FAT	GO:0046395~carboxylic acid catabolic process	14	0.0415455	9.443704270891533E-4	CPT2, BCAT2, CRAT, DECR1, CDO1, ADIPOQ, PECI, LEP, MTHFD1, ACOT7, GLS, DMGDH, PCCB, PON3	599	97	12092	2.91358	0.928423	0.197279	1.67346
GOTERM_BP_FAT	GO:0010033~response to organic substance	68	0.201792	0.00100919	ART2B, IL6ST, STAT5A, PPARG, FOXO1, DEK, PRDX3, TCFE2A, LNPEP, VKORC1, CSF2RB, ANGPT1, SLC22A6, PAK1, BSG, TP53, CDO1, MMP14, LPIN1, DDR1, SDC1, KRT19, NCOA1, CD36, SERPINA3M, NME1, MAPK3, SORT1, CASQ1, ALPL, RBP4, PANX1, TXN2, RGD1560523, NNAT, HSPA1A, ADH7, TRIM16, HSPA1B, TTC3, HSPA2, TEK, JUND, PPP3CB, PPP3CA, CD24, ACSL4, ACSL3, AGL, NR1H3, GSTA3, MAT2A, KLF10, RGD1562323, MSTN, RCAN1, LOC68…	599	928	12092	1.47922	0.94028	0.194889	1.78736
GOTERM_BP_FAT	GO:0006006~glucose metabolic process	20	0.0593507	0.00112846	PRKAG3, PDK1, RBP4, TALDO1, IL6ST, PHKG1, ALDH5A1, PHKB, PRKAG2, LOC300331, FBP2, PFKM, ADIPOQ, LEP, LOC308536, PGLS, PYGL, PGM1, PGK1, UGP2, AGL	599	176	12092	2.29397	0.957204	0.201559	1.99659
GOTERM_BP_FAT	GO:0009719~response to endogenous stimulus	46	0.136507	0.00140271	ALPL, RBP4, TXN2, RGD1560523, STAT5A, PPARG, FOXO1, TRIM16, LNPEP, TEK, JUND, PPP3CB, VKORC1, ANGPT1, PPP3CA, CD24, PAK1, AGL, NR1H3, BSG, GSTA3, MAT2A, TP53, RGD1562323, MSTN, RCAN1, MMP14, CDO1, ADIPOQ, LPIN1, LEP, GH1, SDC1, CDKN1A, KRT19, NCOA1, CBLB, SERPINA3M, CD36, GNG10, CASP12, SORT1, MTOR, LIPC, ABCC8, VLDLR, LOC685953, NNMT	599	573	12092	1.6206	0.980114	0.229859	2.4761
GOTERM_BP_FAT	GO:0045449~regulation of transcription	106	0.314559	0.00140724	THRA, HMX1, THRB, STAT5A, MORF4L2, FOXO1, ANKRD1, MED21, TCFE2A, CITED4, BSX, MAGED1, TRAK2, MED26, ZFP426L, PSIP1, ABRA, MLL1, RBL2, RCOR2, PCBD1, YY1, MGC72612, PKIG, RXRG, TCFAP2E, LOC681193, MAPK3, UNCX, BLM, HOXA13, MYBL1, POLR2L-PS1, NKX1-1, DRAP1, SMARCB1, JUND, HOXA10, RUNX1, HNRNPAB, NR1H3, KLF5, DVL3, DNMT3A, KLF7, ESRRA, GSX2, KLF9, KLF13, KLF10, CREBBP, MSTN, NEUROG1, KAT5, EHMT2, DDX…	599	1608	12092	1.33073	0.980363	0.217802	2.48399
GOTERM_BP_FAT	GO:0016568~chromatin modification	19	0.0563832	0.00143347	DNMT3A, CSRP2BP, RBL2, FAM175A, MORF4L2, CREBBP, INO80, LOC688265, TRIM16, RB1, EHMT2, KAT5, DAPK3, TCFE2A, HDAC4, SMARCB1, RNF2, LOC678715, HDAC8, MLL1, MAP3K12	599	166	12092	2.31056	0.981752	0.209832	2.52973
GOTERM_BP_FAT	GO:0045935~positive regulation of nucleobase, nucleoside, nucleotide and nucleic acid metabolic process	48	0.142442	0.00150617	THRA, THRB, FAM175A, GPBP1, STAT5A, MORF4L2, PPARG, FOXO1, MED21, TCFE2A, CITED4, BSX, ABRA, SOX15, LOC678715, NR2F2, MLL1, PCBD1, TP53, RXRG, TCFAP2E, RB1, NCOA1, MAPK3, UBC, CAND1, UBB, HOXA13, BLM, TRIM16, LOC679594, SMARCB1, MAP3K1, SUPT4H1, RUNX1, NR1H3, HNRNPAB, KLF5, DVL3, KLF7, ESRRA, CEBPB, KLF13, CEBPG, CREBBP, MSTN, LOC688265, DDX5, KAT5, HDAC4, HIVEP3, LOC682397, NFIB	599	608	12092	1.59371	0.985107	0.208413	2.65641
GOTERM_BP_FAT	GO:0065003~macromolecular complex assembly	44	0.130572	0.00155692	HR, LOC681144, LOC682160, NDUFS8, ANGPT1, OGT, PAK1, LGI1, MLL1, ZW10, ELP2, HSP90AA1, MYH1, ALDH5A1, PCBD1, LOC498264, MYH2, TP53, FADD, DECR1, PFKM, LOC367535, RGD1559671, SPAG9, THEM2, TAF13, HIST1H1T, TBCA, RRM2, MAPK3, LOC363933, HSD17B10, RGD1565017, NUP98, POLR2F, BLM, POLR2L, DIAPH2, POLR2J, PF4, LOC499391, POLR2C, POLR2L-PS1, MAP3K1, PRKAA2, GEMIN7, SCO1, CUGBP2, RPL24, XTP3TPA, ADIPOQ, …	599	544	12092	1.63277	0.987077	0.204577	2.74474
GOTERM_BP_FAT	GO:0051173~positive regulation of nitrogen compound metabolic process	49	0.145409	0.00158836	THRA, THRB, FAM175A, GPBP1, STAT5A, PPARG, MORF4L2, FOXO1, MED21, CITED4, TCFE2A, BSX, LOC681144, LOC682160, SOX15, ABRA, LOC678715, NR2F2, MLL1, HSP90AA1, PCBD1, LOC498264, RXRG, TP53, TCFAP2E, RB1, NCOA1, MAPK3, LOC363933, UBC, CAND1, UBB, HOXA13, BLM, TRIM16, LOC679594, SMARCB1, MAP3K1, SUPT4H1, RUNX1, HNRNPAB, NR1H3, KLF5, DVL3, KLF7, ESRRA, CEBPB, KLF13, CEBPG, CREBBP, MSTN, LOC688265, DDX5,…	599	626	12092	1.58013	0.988164	0.198949	2.79943
GOTERM_BP_FAT	GO:0009062~fatty acid catabolic process	8	0.0237403	0.0016637	LEP, ACOT7, CPT2, DECR1, CRAT, PCCB, PECI, ADIPOQ	599	36	12092	4.486	0.990412	0.198522	2.93037
GOTERM_BP_FAT	GO:0010557~positive regulation of macromolecule biosynthetic process	49	0.145409	0.00169007	THRA, THRB, GPBP1, STAT5A, PPARG, MORF4L2, FOXO1, MED21, CITED4, TCFE2A, BSX, ABRA, SOX15, LOC678715, NR2F2, MLL1, SAMD4A, PCBD1, RXRG, TP53, TCFAP2E, RB1, NCOA1, MAPK3, UBC, CAND1, UBB, HOXA13, BLM, TRIM16, LOC679594, SMARCB1, MAP3K1, SUPT4H1, RUNX1, HNRNPAB, NR1H3, KLF5, DVL3, ESRRA, KLF7, CEBPB, KLF13, CEBPG, CREBBP, MSTN, LOC688265, DDX5, KAT5, HDAC4, HIVEP3, MTOR, LOC682397, NFIB	599	628	12092	1.5751	0.991094	0.193128	2.97616
GOTERM_BP_FAT	GO:0007517~muscle organ development	19	0.0563832	0.00175569	ZFAND5, RBP4, NEURL, TNNC1, ARID5B, TIPARP, MET, RXRG, MYLK2, RCAN1, CBY1, FXR1, XIRP1, CHRND, PPP3CA, PAK1, NR2F2, CASQ1, JPH1	599	169	12092	2.26954	0.992586	0.192035	3.09
GOTERM_BP_FAT	GO:0045637~regulation of myeloid cell differentiation	11	0.0326429	0.00176435	LEP, ESRRA, NME1, STAT5A, LDB1, KLF10, PF4, RB1, RUNX1, ADIPOQ, TOB2	599	68	12092	3.26554	0.992764	0.185646	3.10502
GOTERM_BP_FAT	GO:0006732~coenzyme metabolic process	18	0.0534156	0.00238907	GCDH, ASPDH, GSTA3, TALDO1, ALDH5A1, ACOT2, LOC688369, ACOT1, GSTT2, COQ5, MTHFD1, SDHA, BCL2A1D, CTH, PGLS, DLD, HMGCL, NAPRT1	599	160	12092	2.27104	0.998739	0.234353	4.18245
GOTERM_BP_FAT	GO:0006414~translational elongation	13	0.038578	0.00244686	LOC691716, LOC500371, LOC680700, RPS15A, RGD1562507, LOC499207, LOC687680, LOC367275, RGD1559639, LOC681330, GFM1, LOC691065, RPS15A-PS1, RPL3, RGD1560231, RPL11, RPL10A, RPL4, RPS21, RGD1560124, RGD1563097, RGD1566137, RPL24, LOC367535, DAPK3, RPS8, UBB, RPS11	599	95	12092	2.76243	0.998927	0.231245	4.28156
GOTERM_BP_FAT	GO:0046320~regulation of fatty acid oxidation	7	0.0207727	0.0025552	PRKAG3, SLC25A20, CPT2, PPARG, PRKAG2, PRKAA2, MTOR	599	29	12092	4.87272	0.999208	0.232388	4.46707
GOTERM_BP_FAT	GO:0043933~macromolecular complex subunit organization	45	0.133539	0.00265963	HR, LOC681144, LOC682160, NDUFS8, ANGPT1, OGT, PAK1, LGI1, MLL1, ZW10, ELP2, HSP90AA1, MYH1, ALDH5A1, PCBD1, LOC498264, MYH2, TP53, FADD, DECR1, PFKM, LOC367535, RGD1559671, SPAG9, THEM2, TAF13, HIST1H1T, TBCA, RRM2, MAPK3, LOC363933, STMN1, HSD17B10, RGD1565017, NUP98, POLR2F, BLM, POLR2L, DIAPH2, POLR2J, PF4, LOC499391, POLR2C, POLR2L-PS1, MAP3K1, PRKAA2, GEMIN7, SCO1, CUGBP2, RPL24, XTP3TPA, A…	599	576	12092	1.57711	0.999409	0.233148	4.64557
GOTERM_BP_FAT	GO:0044242~cellular lipid catabolic process	11	0.0326429	0.00272708	LEP, ACOT7, CPT2, PNPLA2, DECR1, CRAT, LIPC, PCCB, PECI, ADIPOQ, LIPE	599	72	12092	3.08412	0.99951	0.231117	4.7607
GOTERM_BP_FAT	GO:0031328~positive regulation of cellular biosynthetic process	50	0.148377	0.00304327	THRA, THRB, GPBP1, STAT5A, PPARG, MORF4L2, FOXO1, MED21, CITED4, TCFE2A, BSX, LOC681144, LOC682160, SOX15, ABRA, LOC678715, NR2F2, SAMD4A, MLL1, HSP90AA1, PCBD1, LOC498264, RXRG, TP53, TCFAP2E, RB1, NCOA1, MAPK3, LOC363933, UBC, CAND1, UBB, HOXA13, BLM, TRIM16, LOC679594, SMARCB1, MAP3K1, SUPT4H1, RUNX1, HNRNPAB, NR1H3, KLF5, DVL3, KLF7, ESRRA, CEBPB, KLF13, CEBPG, CREBBP, MSTN, LOC688265, KAT5, …	599	663	12092	1.5224	0.999798	0.2469	5.29861
GOTERM_BP_FAT	GO:0051289~protein homotetramerization	7	0.0207727	0.00306277	RGD1565017, HSD17B10, THEM2, PCBD1, ALDH5A1, XTP3TPA, PFKM, DECR1	599	30	12092	4.71029	0.999809	0.241317	5.3317
GOTERM_BP_FAT	GO:0043434~response to peptide hormone stimulus	22	0.0652858	0.00330787	RBP4, BSG, STAT5A, PPARG, RGD1562323, FOXO1, TRIM16, CDO1, LPIN1, LEP, GH1, CD36, SERPINA3M, JUND, TEK, SORT1, MTOR, PAK1, LIPC, ABCC8, AGL, VLDLR, NR1H3, LOC685953	599	222	12092	2.00051	0.999904	0.250978	5.74656
GOTERM_BP_FAT	GO:0060537~muscle tissue development	16	0.0474806	0.00338332	ZFAND5, RBP4, NEURL, TNNC1, TIPARP, MET, RXRG, MYLK2, RCAN1, CBY1, XIRP1, CHRND, PAK1, PPP3CA, NR2F2, CASQ1	599	138	12092	2.34052	0.999922	0.249212	5.87392
GOTERM_BP_FAT	GO:0002761~regulation of myeloid leukocyte differentiation	8	0.0237403	0.00361885	ESRRA, NME1, STAT5A, KLF10, RB1, RUNX1, ADIPOQ, TOB2	599	41	12092	3.93892	0.99996	0.257404	6.27046
GOTERM_BP_FAT	GO:0006112~energy reserve metabolic process	8	0.0237403	0.00361885	PRKAG3, LEP, PHKB, PYGL, IL6ST, PHKG1, PRKAG2, AGL	599	41	12092	3.93892	0.99996	0.257404	6.27046
GOTERM_BP_FAT	GO:0045893~positive regulation of transcription, DNA-dependent	37	0.109799	0.00373625	THRA, THRB, HOXA13, GPBP1, STAT5A, PPARG, MORF4L2, FOXO1, TRIM16, MED21, TCFE2A, BSX, SMARCB1, MAP3K1, SOX15, ABRA, LOC678715, SUPT4H1, RUNX1, NR2F2, MLL1, NR1H3, HNRNPAB, DVL3, KLF7, ESRRA, CEBPB, KLF13, CREBBP, RXRG, TP53, LOC688265, TCFAP2E, RB1, KAT5, HDAC4, NCOA1, CAND1, NFIB	599	456	12092	1.63798	0.999971	0.258068	6.46754
GOTERM_BP_FAT	GO:0010565~regulation of cellular ketone metabolic process	10	0.0296754	0.00402386	PRKAG3, LEP, SLC25A20, CPT2, PPARG, PRKAG2, PRKAA2, MTOR, ADIPOQ, NR1H3	599	64	12092	3.15422	0.999987	0.26845	6.94866
GOTERM_BP_FAT	GO:0006886~intracellular protein transport	26	0.0771559	0.00412543	NUP98, YWHAZ, AP1G1, TIMM17B, FXC1-PS1, LOC367275, TRAK2, AP3M1, FXC1, STX17, EXOC4, AP3D1, ABRA, RGD1560231, TLK1, RPL11, CD24, PPP3CA, AP3B1, SEC23A, ERP29, TP53, SELS, RPAIN, MAPK3, TSC2, SORT1, SPTBN1, GOSR2	599	286	12092	1.83518	0.99999	0.267898	7.11801
GOTERM_BP_FAT	GO:0009891~positive regulation of biosynthetic process	50	0.148377	0.00423878	THRA, THRB, GPBP1, STAT5A, PPARG, MORF4L2, FOXO1, MED21, CITED4, TCFE2A, BSX, LOC681144, LOC682160, SOX15, ABRA, LOC678715, NR2F2, SAMD4A, MLL1, HSP90AA1, PCBD1, LOC498264, RXRG, TP53, TCFAP2E, RB1, NCOA1, MAPK3, LOC363933, UBC, CAND1, UBB, HOXA13, BLM, TRIM16, LOC679594, SMARCB1, MAP3K1, SUPT4H1, RUNX1, HNRNPAB, NR1H3, KLF5, DVL3, KLF7, ESRRA, CEBPB, KLF13, CEBPG, CREBBP, MSTN, LOC688265, KAT5, …	599	675	12092	1.49533	0.999993	0.268011	7.30667
GOTERM_BP_FAT	GO:0051254~positive regulation of RNA metabolic process	37	0.109799	0.00430356	THRA, THRB, HOXA13, GPBP1, STAT5A, PPARG, MORF4L2, FOXO1, TRIM16, MED21, TCFE2A, BSX, SMARCB1, MAP3K1, SOX15, ABRA, LOC678715, SUPT4H1, RUNX1, NR2F2, MLL1, NR1H3, HNRNPAB, DVL3, KLF7, ESRRA, CEBPB, KLF13, CREBBP, RXRG, TP53, LOC688265, TCFAP2E, RB1, KAT5, HDAC4, NCOA1, CAND1, NFIB	599	460	12092	1.62374	0.999994	0.265559	7.41432
GOTERM_BP_FAT	GO:0051146~striated muscle cell differentiation	12	0.0356104	0.00471473	SDC1, KRT19, XIRP1, MET, SORT1, RCAN1, PAK1, RB1, PPP3CA, CBY1, FLNC, TMOD1	599	90	12092	2.6916	0.999998	0.280895	8.09486
GOTERM_BP_FAT	GO:0051276~chromosome organization	29	0.0860585	0.00504084	ARID4A, BLM, FAM175A, MORF4L2, PRKDC, INO80, HSPA1A, TRIM16, HSPA1B, TCFE2A, HSPA2, SMARCB1, LOC678715, MLL1, ZW10, DNMT3A, CSRP2BP, PDS5B, RBL2, CREBBP, RGD1308759, TP53, LOC688265, ESPL1, RB1, EHMT2, KAT5, DAPK3, HDAC4, HIST1H1T, RNF2, HDAC8, MAP3K12	599	337	12092	1.73716	0.999999	0.291081	8.63125
GOTERM_BP_FAT	GO:0006916~anti-apoptosis	16	0.0474806	0.00538878	CEBPB, TBX3, LOC295142, STAT5A, FOXO1, HSPA1A, HSPA1B, LOC679594, SELS, BCL2L10, LOC289172, DAPK1, ATF5, ALOX15, SON, BCL2A1D, HSPA2, PPID, RGD1563563, UBC, LOC501602, UBB, HSPA5, LOC682397	599	145	12092	2.22753	1	0.301672	9.20031
GOTERM_BP_FAT	GO:0045638~negative regulation of myeloid cell differentiation	6	0.0178052	0.00564811	NME1, STAT5A, LDB1, PF4, ADIPOQ, TOB2	599	24	12092	5.04674	1	0.307634	9.62224
GOTERM_BP_FAT	GO:0019318~hexose metabolic process	20	0.0593507	0.00567042	PRKAG3, PDK1, RBP4, TALDO1, IL6ST, PHKG1, ALDH5A1, PHKB, PRKAG2, LOC300331, FBP2, PFKM, ADIPOQ, LEP, LOC308536, PGLS, PYGL, PGM1, PGK1, UGP2, AGL	599	203	12092	1.98886	1	0.302818	9.65846
GOTERM_BP_FAT	GO:0007167~enzyme linked receptor protein signaling pathway	25	0.0741884	0.00618469	ZFAND5, IL6ST, LTBP4, STAT5A, TIPARP, FOXO1, DDR2, EPHB6, MAP3K1, TEK, ANGPT1, PAK1, UBE2D1, NR1H3, ARID5B, MET, TP53, MSTN, ECSIT, EPHA3, DDR1, GH1, TSC2, SORT1, SPTBN1	599	280	12092	1.80241	1	0.319399	10.4894
GOTERM_BP_FAT	GO:0006357~regulation of transcription from RNA polymerase II promoter	45	0.133539	0.00628899	THRA, THRB, HOXA13, STAT5A, PPARG, MORF4L2, FOXO1, ANKRD1, MED21, TCFE2A, BSX, MAGED1, TRAK2, DRAP1, SMARCB1, MAP3K1, MED26, SOX15, ABRA, LOC678715, SUPT4H1, RUNX1, NR2F2, MLL1, NR1H3, DNMT3A, ESRRA, CEBPB, KLF13, CEBPG, PKIG, CREBBP, RXRG, TP53, LOC688265, TCFAP2E, RB1, KAT5, ECSIT, EHMT2, ATF5, HDAC4, NCOA1, RNF2, CAND1, TCF12, NFIB	599	604	12092	1.504	1	0.318039	10.6571
GOTERM_BP_FAT	GO:0015980~energy derivation by oxidation of organic compounds	13	0.038578	0.00649886	PRKAG3, COX8B, ALDH5A1, PHKB, PHKG1, IL6ST, PRKAG2, LEP, SDHA, PYGL, LOC686947, DLD, LOC685322, AGL	599	107	12092	2.45262	1	0.321032	10.9935
GOTERM_BP_FAT	GO:0051260~protein homooligomerization	13	0.038578	0.00649886	HSD17B10, RGD1565017, ALDH5A1, PCBD1, XTP3TPA, PFKM, DECR1, ADIPOQ, SPAG9, THEM2, TSC2, ANGPT1, OGT, LGI1	599	107	12092	2.45262	1	0.321032	10.9935
GOTERM_BP_FAT	GO:0019217~regulation of fatty acid metabolic process	9	0.0267078	0.00662599	PRKAG3, SLC25A20, CPT2, PPARG, PRKAG2, PRKAA2, MTOR, ADIPOQ, NR1H3	599	57	12092	3.18742	1	0.320607	11.1967
GOTERM_BP_FAT	GO:0003006~reproductive developmental process	25	0.0741884	0.00677973	RBP4, HSD17B10, NEURL, HOXA13, STAT5A, PRKDC, CBR1, CHD7, PVRL2, MKKS, ANGPT1, STRBP, FANCA, PCSK4, BSG, TBX3, AFF4, EHMT2, MMP14, LEP, SDC1, MAST2, NCOA3, DLD, MTOR	599	282	12092	1.78963	1	0.321237	11.4419
GOTERM_BP_FAT	GO:0016567~protein ubiquitination	11	0.0326429	0.00700834	RBBP6, STUB1, LOC679594, PRPF19, RNF2, MAP3K1, UBR5, TRIM32, UBC, CAND1, UBB, UBE2D1, LOC682397, VCPIP1	599	82	12092	2.70801	1	0.32469	11.8053
GOTERM_BP_FAT	GO:0046907~intracellular transport	38	0.112766	0.00724897	NUP98, YWHAZ, CPT2, CHMP5, AP1G1, SNX16, HNRPD, TIMM17B, USE1, FXC1-PS1, LOC367275, SLC25A20, TRAK2, AP3M1, FXC1, STX17, EXOC4, ABRA, AP3D1, RGD1560231, TLK1, RPL11, PPP3CA, GLE1, CD24, RANBP2, ZW10, AP3B1, SEC23A, ERP29, TP53, SELS, MON2, KIF1C, NDEL1, RPAIN, TSC2, MAPK3, SPTBN1, SORT1, GOSR2	599	492	12092	1.55916	1	0.328438	12.1862
GOTERM_BP_FAT	GO:0009725~response to hormone stimulus	39	0.115734	0.00757995	ALPL, RBP4, TXN2, RGD1560523, STAT5A, PPARG, FOXO1, TRIM16, LNPEP, TEK, JUND, ANGPT1, CD24, PAK1, AGL, NR1H3, BSG, MAT2A, RGD1562323, MSTN, RCAN1, MMP14, CDO1, ADIPOQ, LPIN1, LEP, GH1, SDC1, KRT19, NCOA1, CBLB, CDKN1A, SERPINA3M, CD36, GNG10, SORT1, MTOR, LIPC, ABCC8, VLDLR, LOC685953	599	510	12092	1.54371	1	0.33528	12.7077
GOTERM_BP_FAT	GO:0005977~glycogen metabolic process	7	0.0207727	0.00781865	PRKAG3, PHKB, PYGL, IL6ST, PHKG1, PRKAG2, AGL	599	36	12092	3.92525	1	0.33857	13.082
GOTERM_BP_FAT	GO:0044042~glucan metabolic process	7	0.0207727	0.00781865	PRKAG3, PHKB, PYGL, IL6ST, PHKG1, PRKAG2, AGL	599	36	12092	3.92525	1	0.33857	13.082
GOTERM_BP_FAT	GO:0006073~cellular glucan metabolic process	7	0.0207727	0.00781865	PRKAG3, PHKB, PYGL, IL6ST, PHKG1, PRKAG2, AGL	599	36	12092	3.92525	1	0.33857	13.082
GOTERM_BP_FAT	GO:0000278~mitotic cell cycle	21	0.0623182	0.00808634	CETN1, TCFE2A, LOC679594, PSMB4, PSMB1, PSMD1, PPP3CA, UBE2D1, ZW10, VCPIP1, KHDRBS1, PDS5B, RGD1308759, ESPL1, RPL24, LOC688265, RB1, LOC367535, CDKN1A, PLK2, RNF2, UBC, MTOR, STMN1, UBB, LOC682397	599	225	12092	1.88412	1	0.342718	13.4999
GOTERM_BP_FAT	GO:0060322~head development	5	0.0148377	0.00841702	ZFAND5, CHD7, ARID5B, ANKRD11, TIPARP	599	17	12092	5.93735	1	0.348796	14.0135
GOTERM_BP_FAT	GO:0051259~protein oligomerization	20	0.0593507	0.00849027	HSD17B10, RGD1565017, BLM, ALDH5A1, PCBD1, HR, FADD, XTP3TPA, DECR1, PFKM, ADIPOQ, RGD1559671, SPAG9, THEM2, MAP3K1, RRM2, TSC2, ANGPT1, PRKAA2, OGT, LGI1, LIPC	599	211	12092	1.91346	1	0.346201	14.1269
GOTERM_BP_FAT	GO:0034613~cellular protein localization	27	0.0801234	0.00858229	NUP98, YWHAZ, AP1G1, TIMM17B, FXC1-PS1, LOC367275, TRAK2, AP3M1, FXC1, STX17, EXOC4, AP3D1, ABRA, RGD1560231, TLK1, RPL11, CD24, PPP3CA, ZW10, AP3B1, SEC23A, ERP29, TP53, SELS, RPAIN, MAPK3, TSC2, SORT1, SPTBN1, GOSR2	599	319	12092	1.70862	1	0.344295	14.2692
GOTERM_BP_FAT	GO:0015031~protein transport	41	0.121669	0.00892312	NUP98, YWHAZ, RGD1307279, CHMP5, AP1G1, SNX16, PPARG, TIMM17B, FXC1-PS1, LOC367275, TRAK2, TMED3, AP3M1, BLOC1S3, FXC1, STX17, EXOC4, AP3D1, ABRA, RGD1560231, TLK1, RPL11, EXOC5, PPP3CA, GLE1, CD24, SNX24, ZW10, AP3B1, SEC23A, NUP88, ERP29, TP53, RGD1562323, RGD1561176, SELS, LOC686812, CD36, RPAIN, RAB22A, MAPK3, TSC2, SPTBN1, SORT1, RAB15, GOSR2, PDCD6IP, LOC685953	599	549	12092	1.50759	1	0.350345	14.7941
GOTERM_BP_FAT	GO:0045944~positive regulation of transcription from RNA polymerase II promoter	31	0.0919936	0.00897754	THRA, THRB, HOXA13, STAT5A, MORF4L2, PPARG, FOXO1, MED21, TCFE2A, BSX, SMARCB1, MAP3K1, ABRA, SOX15, LOC678715, SUPT4H1, RUNX1, MLL1, NR1H3, ESRRA, CEBPB, KLF13, CREBBP, RXRG, TP53, LOC688265, TCFAP2E, RB1, KAT5, HDAC4, NCOA1, CAND1, NFIB	599	384	12092	1.62968	1	0.347276	14.8776
GOTERM_BP_FAT	GO:0070727~cellular macromolecule localization	27	0.0801234	0.00924416	NUP98, YWHAZ, AP1G1, TIMM17B, FXC1-PS1, LOC367275, TRAK2, AP3M1, FXC1, STX17, EXOC4, AP3D1, ABRA, RGD1560231, TLK1, RPL11, CD24, PPP3CA, ZW10, AP3B1, SEC23A, ERP29, TP53, SELS, RPAIN, MAPK3, TSC2, SORT1, SPTBN1, GOSR2	599	321	12092	1.69797	1	0.350795	15.2857
GOTERM_BP_FAT	GO:0051252~regulation of RNA metabolic process	81	0.24037	0.00961272	KCNH1, THRA, HMX1, THRB, ARID4A, GPBP1, STAT5A, MORF4L2, HNRPD, PPARG, FOXO1, ANKRD1, MED21, ZKSCAN3, TCFE2A, BSX, NDUFA13-PS, MAGED1, TRAK2, MED26, ZFP426L, SOX15, ABRA, POU4F1, LOC678715, PDE8A, NR2F2, NFIL3, MLL1, ZFP426, YY1, LDB1, MGC72612, PKIG, TP53, RXRG, NDUFA13, TCFAP2E, RB1, LOC502710, ECSIT, NCOA1, CAND1, UNCX, LOC303431, HOXA13, TRIM16, ZFP110, TSC22D1, TNFRSF1B, NKX1-1, SMARCB1, DRA…	599	1254	12092	1.30394	1	0.357217	15.8469
GOTERM_BP_FAT	GO:0045184~establishment of protein localization	41	0.121669	0.0103944	NUP98, YWHAZ, RGD1307279, CHMP5, AP1G1, SNX16, PPARG, TIMM17B, FXC1-PS1, LOC367275, TRAK2, TMED3, AP3M1, BLOC1S3, FXC1, STX17, EXOC4, AP3D1, ABRA, RGD1560231, TLK1, RPL11, EXOC5, PPP3CA, GLE1, CD24, SNX24, ZW10, AP3B1, SEC23A, NUP88, ERP29, TP53, RGD1562323, RGD1561176, SELS, LOC686812, CD36, RPAIN, RAB22A, MAPK3, TSC2, SPTBN1, SORT1, RAB15, GOSR2, PDCD6IP, LOC685953	599	554	12092	1.49398	1	0.375226	17.0254
GOTERM_BP_FAT	GO:0006355~regulation of transcription, DNA-dependent	79	0.234435	0.0108883	KCNH1, THRA, HMX1, THRB, ARID4A, GPBP1, STAT5A, MORF4L2, PPARG, FOXO1, ANKRD1, MED21, ZKSCAN3, TCFE2A, BSX, NDUFA13-PS, MAGED1, TRAK2, MED26, ZFP426L, SOX15, ABRA, POU4F1, LOC678715, PDE8A, NR2F2, NFIL3, MLL1, ZFP426, YY1, LDB1, MGC72612, PKIG, TP53, RXRG, NDUFA13, TCFAP2E, RB1, LOC502710, ECSIT, NCOA1, CAND1, UNCX, LOC303431, HOXA13, TRIM16, ZFP110, TSC22D1, NKX1-1, SMARCB1, DRAP1, MAP3K1, JUND,…	599	1224	12092	1.30292	1	0.384313	17.762
GOTERM_BP_FAT	GO:0043193~positive regulation of gene-specific transcription	10	0.0296754	0.0113748	HDAC4, SMARCB1, MAP3K1, PPARG, TP53, TRIM16, LOC688265, NR2F2, TCFE2A, HNRNPAB, NR1H3	599	75	12092	2.6916	1	0.392797	18.4815
GOTERM_BP_FAT	GO:0014706~striated muscle tissue development	14	0.0415455	0.0128258	RBP4, NEURL, TNNC1, MET, RXRG, MYLK2, RCAN1, CBY1, XIRP1, CHRND, PAK1, PPP3CA, NR2F2, CASQ1	599	131	12092	2.15739	1	0.425515	20.5923
GOTERM_BP_FAT	GO:0006412~translation	33	0.0979287	0.0128686	RGD1565317, EIF5B, RGD1562507, LOC687680, LOC691065, RPL11, EIF5B-PS1, MRPL51, RGD1563097, RGD1566137, MRPS7, LOC367535, DAPK3, UBC, UBB, RPS11, LOC691716, LOC500371, MRPS14, LOC680700, RPS15A, RGD1563300, LOC690662, MTIF2, LOC499207, KARS, LOC679594, MRPL20, LOC367275, RGD1559639, EIF3C, MRPL13, MRPL14, LOC681330, GFM1, MRPL17, RPL3, RPS15A-PS1, RGD1560231, MARS2, RPL4, RPL10A, EIF3J, RPS21, RGD…	599	428	12092	1.55647	1	0.421733	20.6538
GOTERM_BP_FAT	GO:0042127~regulation of cell proliferation	47	0.139474	0.0129805	SAT1, THRB, IL6ST, STAT5A, PPARG, FGFRL1, FOXO1, PRDX3, TCFE2A, DDR2, LOC687680, MAGED1, KISS1, CSNK2A1, OSR2, LOC691065, FANCA, MLL1, GOLT1A, RGD1563097, TP53, RB1, VASH2, DDR1, CTH, ALOX15, XIRP1, NME1, CD81, PLA2G2A, LOC691716, RBP4, BLM, MVD, EGLN3, RPS15A, LOC681330, SMARCB1, TEK, RPS15A-PS1, CD24, KLF5, ESRRA, PDS5B, TBX3, KLF10, ROGDI, LOC688265, GH1, HDAC4, CBLB, CDKN1A, TSC2, MTOR, NFIB	599	665	12092	1.42675	1	0.419732	20.8143
GOTERM_BP_FAT	GO:0051262~protein tetramerization	7	0.0207727	0.0130481	RGD1565017, HSD17B10, THEM2, PCBD1, ALDH5A1, XTP3TPA, PFKM, DECR1	599	40	12092	3.53272	1	0.41671	20.9111
GOTERM_BP_FAT	GO:0048610~reproductive cellular process	17	0.0504481	0.0130814	DNMT3A, HSD17B10, RBP4, NEURL, STAT5A, AFF4, PRKDC, EHMT2, SDC1, HIST1H1T, MAST2, PVRL2, DLD, MKKS, STRBP, MTOR, PCSK4	599	175	12092	1.96102	1	0.412937	20.9587
GOTERM_BP_FAT	GO:0030540~female genitalia development	3	0.00890261	0.0137057	RBP4, CHD7, TBX3	599	4	12092	15.1402	1	0.423193	21.8472
GOTERM_BP_FAT	GO:0042692~muscle cell differentiation	13	0.038578	0.0137327	MET, RCAN1, RB1, CBY1, FLNC, KRT19, SDC1, XIRP1, SOX15, SORT1, PAK1, PPP3CA, TMOD1	599	118	12092	2.22399	1	0.41933	21.8854
GOTERM_BP_FAT	GO:0030155~regulation of cell adhesion	13	0.038578	0.0155337	STAT5A, RGD1562323, MYO1F, VTN, CBLL1, MMP14, ADIPOQ, SPINK5, EMILIN1, LAMA2, DDR1, CD36, TSC2, CD24, LOC685953	599	120	12092	2.18692	1	0.454948	24.3944
GOTERM_BP_FAT	GO:0048515~spermatid differentiation	9	0.0267078	0.0156577	NEURL, MAST2, PVRL2, DLD, AFF4, MKKS, STRBP, EHMT2, PCSK4	599	66	12092	2.75277	1	0.453038	24.5643
GOTERM_BP_FAT	GO:0008624~induction of apoptosis by extracellular signals	7	0.0207727	0.016415	LOC303431, LOC365373, NDUFA13, RGD1561176, LOC679594, MAGED1, NDUFA13-PS, CASP8AP2, UBC, SORT1, CD24, UBB, PDCD6IP, LOC682397	599	42	12092	3.3645	1	0.464337	25.5942
GOTERM_BP_FAT	GO:0055002~striated muscle cell development	8	0.0237403	0.0164331	SDC1, KRT19, XIRP1, RCAN1, PAK1, PPP3CA, FLNC, TMOD1	599	54	12092	2.99066	1	0.460229	25.6186
GOTERM_BP_FAT	GO:0044092~negative regulation of molecular function	24	0.0712208	0.0172182	THRA, PPARG, PRKAG2, HR, HSPA1A, PRDX3, HSPA1B, LOC679594, PSMB4, HSPA2, PSMB1, PSMD1, HSPA5, UBE2D1, DEPDC6, CEBPG, PKIG, RB1, SIGIRR, SH3BP5, HDAC4, BCL2A1D, CDKN1A, TSC2, UBC, SORT1, CAND1, UBB, LOC682397	599	290	12092	1.67065	1	0.471558	26.672
GOTERM_BP_FAT	GO:0030879~mammary gland development	11	0.0326429	0.0175324	BSX, DDR1, NEURL, BCAT2, CEBPB, TBX3, NCOA3, NME1, STAT5A, MET, CDO1	599	94	12092	2.36231	1	0.473304	27.0897
GOTERM_BP_FAT	GO:0016071~mRNA metabolic process	21	0.0623182	0.0178127	CSTF3, POLR2F, POLR2L, RGD1565486, CEBPG, POLR2J, HNRPD, CUGBP2, SYNCRIP, LOC499391, SF3B5, XAB2, POLR2C, SF3B3, POLR2L-PS1, PRPF19, PCF11, PLRG1, PRPF8, POP4, LIPC, GEMIN7, RBM25, SSU72	599	243	12092	1.74455	1	0.474351	27.4604
GOTERM_BP_FAT	GO:0045596~negative regulation of cell differentiation	19	0.0563832	0.0178675	TBX3, LDB1, STAT5A, CREBBP, PPARG, TP53, RCAN1, PF4, ADIPOQ, RUFY3, TTC3, MBP, PRPF19, HDAC4, ATF5, NME1, PLA2G2A, CD24, TOB2	599	212	12092	1.80921	1	0.471097	27.5326
GOTERM_BP_FAT	GO:0006368~RNA elongation from RNA polymerase II promoter	7	0.0207727	0.0183044	POLR2F, TAF13, ELP2, POLR2L, POLR2J, SUPT4H1, POLR2C, POLR2L-PS1	599	43	12092	3.28625	1	0.475082	28.1063
GOTERM_BP_FAT	GO:0060416~response to growth hormone stimulus	4	0.0118701	0.0189438	GH1, CD36, STAT5A, RGD1562323, TRIM16, LOC685953	599	12	12092	6.72899	1	0.482634	28.9381
GOTERM_BP_FAT	GO:0005996~monosaccharide metabolic process	20	0.0593507	0.0198743	PRKAG3, PDK1, RBP4, TALDO1, IL6ST, PHKG1, ALDH5A1, PHKB, PRKAG2, LOC300331, FBP2, PFKM, ADIPOQ, LEP, LOC308536, PGLS, PYGL, PGM1, PGK1, UGP2, AGL	599	230	12092	1.75539	1	0.495035	30.1324
GOTERM_BP_FAT	GO:0006790~sulfur metabolic process	12	0.0356104	0.0200188	MTHFD1, DNMT3A, GSTA3, CTH, MAT2A, RGD1560523, ALDH5A1, STAT5A, DLD, GSTT2, CDO1, LIPC	599	110	12092	2.20222	1	0.493379	30.3161
GOTERM_BP_FAT	GO:0046660~female sex differentiation	10	0.0296754	0.0210722	LEP, RBP4, CBR1, CHD7, TBX3, NCOA3, STAT5A, ANGPT1, MMP14, FANCA	599	83	12092	2.43217	1	0.50719	31.642
GOTERM_BP_FAT	GO:0032446~protein modification by small protein conjugation	11	0.0326429	0.0214047	RBBP6, STUB1, LOC679594, PRPF19, RNF2, MAP3K1, UBR5, TRIM32, UBC, CAND1, UBB, UBE2D1, LOC682397, VCPIP1	599	97	12092	2.28924	1	0.508582	32.0555
GOTERM_BP_FAT	GO:0001501~skeletal system development	22	0.0652858	0.02176	ZFAND5, RBP4, ESRRA, THRA, TBX3, ARID5B, KLF10, TIPARP, MMP14, HDAC4, ALOX15, OSR2, CHD7, MAPK3, JUND, TEK, ANKRD11, HOXA10, SORT1, COL11A2, RUNX1, UNCX	599	264	12092	1.68225	1	0.51031	32.4948
GOTERM_BP_FAT	GO:0002326~B cell lineage commitment	3	0.00890261	0.0220985	TP53, PRKDC, LOC688265, TCFE2A	599	5	12092	12.1122	1	0.511727	32.9109
GOTERM_BP_FAT	GO:0010243~response to organic nitrogen	12	0.0356104	0.022575	GSTA3, CDKN1A, CASP12, VKORC1, PPP3CB, TP53, PPP3CA, MTOR, CDO1, LIPC, AGL, NNMT	599	112	12092	2.16289	1	0.515284	33.4924
GOTERM_BP_FAT	GO:0031667~response to nutrient levels	23	0.0682533	0.0233076	ALPL, RBP4, IL6ST, TXN2, STAT5A, PPARG, TRIM16, MAP1LC3A, TEK, ANGPT1, HSPA5, RUNX1, ACSL4, ACSL3, AGL, RGD1562323, TP53, ADIPOQ, LEP, GH1, NCOA1, CD36, LIPC, LOC685953, VLDLR	599	282	12092	1.64646	1	0.522681	34.3772
GOTERM_BP_FAT	GO:0006325~chromatin organization	21	0.0623182	0.0242862	DNMT3A, CSRP2BP, ARID4A, RBL2, FAM175A, MORF4L2, CREBBP, INO80, LOC688265, TRIM16, RB1, EHMT2, KAT5, DAPK3, TCFE2A, HDAC4, HIST1H1T, SMARCB1, RNF2, LOC678715, HDAC8, MLL1, MAP3K12	599	251	12092	1.68895	1	0.533473	35.5418
GOTERM_BP_FAT	GO:0009628~response to abiotic stimulus	30	0.0890261	0.0244464	RBP4, BLM, FAM175A, RGD1560523, PPARG, PRKDC, HSPA1A, CETN1, HSPA1B, HSPA2, PPP1R1C, MAP3K1, JUND, MKKS, STRBP, AGL, SLC12A2, MAT2A, IMMT, ATP1A3, RGD1562323, TP53, MSTN, RCAN1, MMP14, CBLB, CDKN1A, RPAIN, XPC, CD36, HSPB8, CASP12, PGM1, ABCC8, LOC685953	599	399	12092	1.51782	1	0.531911	35.7306
GOTERM_BP_FAT	GO:0030163~protein catabolic process	26	0.0771559	0.0249299	USE1, UBAC1, LOC679594, LNPEP, SUMO2, PSMB4, LOC682787, PSMB1, MAP1LC3A, MAP3K1, PSMD1, RGD1559917, UBE2D1, VCPIP1, LOC680835, LOC503156, LRRC41, LOC363188, TRIM63, SELS, CBLB, UBA1, UBR5, RNF2, TRIM32, UBC, CAND1, UBB, ASB2, LOC682397, TRA1	599	333	12092	1.57616	1	0.535078	36.2971
GOTERM_BP_FAT	GO:0008104~protein localization	45	0.133539	0.0249502	RGD1307279, CROCC, AP1G1, CHMP5, TIMM17B, PPARG, TRAK2, FXC1, ABRA, RPL11, TLK1, GLE1, ZW10, AP3B1, SEC23A, NUP88, ERP29, TP53, LOC686812, RPAIN, CD36, MAPK3, CD81, RAB15, SORT1, PDCD6IP, YWHAZ, NUP98, SNX16, FXC1-PS1, LOC367275, BLOC1S3, AP3M1, TMED3, STX17, EXOC4, RGD1560231, AP3D1, EXOC5, SNX24, CD24, PPP3CA, HCN1, RGD1562323, RGD1561176, CBY1, SELS, TSC2, RAB22A, SPTBN1, GOSR2, LOC685953	599	658	12092	1.38057	1	0.531526	36.3208
GOTERM_BP_FAT	GO:0006662~glycerol ether metabolic process	8	0.0237403	0.0256589	CD36, TXN2, IL6ST, RGD1562323, PNPLA2, LIPC, ACSL4, LIPE, LOC685953, NR1H3	599	59	12092	2.73722	1	0.537818	37.1425
GOTERM_BP_FAT	GO:0009991~response to extracellular stimulus	24	0.0712208	0.0264876	ALPL, RBP4, IL6ST, TXN2, STAT5A, PPARG, TRIM16, MAP1LC3A, TEK, ANGPT1, HSPA5, RUNX1, ACSL4, ACSL3, AGL, RGD1562323, TP53, ADIPOQ, LEP, GH1, CDKN1A, NCOA1, CD36, LIPC, VLDLR, LOC685953	599	302	12092	1.60426	1	0.545551	38.0906
GOTERM_BP_FAT	GO:0044264~cellular polysaccharide metabolic process	7	0.0207727	0.0273402	PRKAG3, PHKB, PYGL, IL6ST, PHKG1, PRKAG2, AGL	599	47	12092	3.00657	1	0.553327	39.052
GOTERM_BP_FAT	GO:0006354~RNA elongation	7	0.0207727	0.0273402	POLR2F, TAF13, ELP2, POLR2L, POLR2J, SUPT4H1, POLR2C, POLR2L-PS1	599	47	12092	3.00657	1	0.553327	39.052
GOTERM_BP_FAT	GO:0055001~muscle cell development	8	0.0237403	0.0278567	SDC1, KRT19, XIRP1, RCAN1, PAK1, PPP3CA, FLNC, TMOD1	599	60	12092	2.6916	1	0.556431	39.6274
GOTERM_BP_FAT	GO:0060324~face development	4	0.0118701	0.0291268	ZFAND5, CHD7, ARID5B, TIPARP	599	14	12092	5.76771	1	0.569083	41.021
GOTERM_BP_FAT	GO:0034381~lipoprotein particle clearance	4	0.0118701	0.0291268	CD36, RGD1562323, LIPC, ADIPOQ, VLDLR, LOC685953	599	14	12092	5.76771	1	0.569083	41.021
GOTERM_BP_FAT	GO:0000226~microtubule cytoskeleton organization	11	0.0326429	0.0291851	UXT, NEURL, NDEL1, AP1G1, CROCC, TBCE, TEKT5, ESPL1, STMN1, PCM1, ZW10	599	102	12092	2.17703	1	0.566138	41.0841
GOTERM_BP_FAT	GO:0018904~organic ether metabolic process	8	0.0237403	0.0301787	CD36, TXN2, IL6ST, RGD1562323, PNPLA2, LIPC, ACSL4, LIPE, LOC685953, NR1H3	599	61	12092	2.64747	1	0.574827	42.152
GOTERM_BP_FAT	GO:0006775~fat-soluble vitamin metabolic process	6	0.0178052	0.0308487	RBP4, CBR1, CRABP2, VKORC1, ADH7, RETSAT	599	36	12092	3.3645	1	0.579322	42.8617
GOTERM_BP_FAT	GO:0007169~transmembrane receptor protein tyrosine kinase signaling pathway	17	0.0504481	0.0311417	ZFAND5, STAT5A, ARID5B, TIPARP, MET, FOXO1, DDR2, EPHA3, DDR1, GH1, EPHB6, TSC2, TEK, SORT1, ANGPT1, PAK1, NR1H3	599	194	12092	1.76896	1	0.579232	43.1694
GOTERM_BP_FAT	GO:0006397~mRNA processing	18	0.0534156	0.031405	CSTF3, POLR2F, POLR2L, RGD1565486, POLR2J, CUGBP2, SYNCRIP, LOC499391, SF3B5, XAB2, POLR2C, SF3B3, POLR2L-PS1, PRPF19, PCF11, PLRG1, PRPF8, POP4, GEMIN7, RBM25, SSU72	599	210	12092	1.73031	1	0.578794	43.4446
GOTERM_BP_FAT	GO:0051090~regulation of transcription factor activity	10	0.0296754	0.0314902	HDAC4, THRA, NCOA3, SMARCB1, CEBPG, MAPK3, HR, ABRA, PRDX3, SIGIRR	599	89	12092	2.2682	1	0.576279	43.5334
GOTERM_BP_FAT	GO:0032868~response to insulin stimulus	13	0.038578	0.0318826	RBP4, PPARG, RGD1562323, FOXO1, LPIN1, LEP, GH1, CD36, SORT1, MTOR, PAK1, ABCC8, VLDLR, LOC685953, NR1H3	599	133	12092	1.97316	1	0.577376	43.9407
GOTERM_BP_FAT	GO:0006606~protein import into nucleus	8	0.0237403	0.0326275	NUP98, RPAIN, TSC2, MAPK3, TP53, SPTBN1, ABRA, PPP3CA	599	62	12092	2.60477	1	0.582477	44.7062
GOTERM_BP_FAT	GO:0045444~fat cell differentiation	8	0.0237403	0.0326275	SCD1, STEAP4, CEBPB, LOC681458, TRIM32, PPARG, MKKS, CBY1, ADIPOQ	599	62	12092	2.60477	1	0.582477	44.7062
GOTERM_BP_FAT	GO:0007595~lactation	6	0.0178052	0.0342702	NEURL, BCAT2, NME1, STAT5A, MET, CDO1	599	37	12092	3.27356	1	0.597308	46.3595
GOTERM_BP_FAT	GO:0010743~regulation of foam cell differentiation	4	0.0118701	0.035103	CD36, PPARG, RGD1562323, PF4, ADIPOQ, LOC685953	599	15	12092	5.38319	1	0.602856	47.1798
GOTERM_BP_FAT	GO:0007286~spermatid development	8	0.0237403	0.0352055	NEURL, PVRL2, DLD, AFF4, MKKS, STRBP, EHMT2, PCSK4	599	63	12092	2.56343	1	0.600566	47.2799
GOTERM_BP_FAT	GO:0006641~triglyceride metabolic process	7	0.0207727	0.0357759	CD36, IL6ST, RGD1562323, PNPLA2, LIPC, ACSL4, LIPE, LOC685953, NR1H3	599	50	12092	2.82618	1	0.603217	47.8338
GOTERM_BP_FAT	GO:0046545~development of primary female sexual characteristics	9	0.0267078	0.0359375	LEP, RBP4, CBR1, CHD7, TBX3, STAT5A, ANGPT1, MMP14, FANCA	599	77	12092	2.35952	1	0.601582	47.9898
GOTERM_BP_FAT	GO:0006605~protein targeting	14	0.0415455	0.0364756	YWHAZ, NUP98, TP53, FXC1-PS1, LOC367275, RPAIN, TRAK2, FXC1, TSC2, MAPK3, EXOC4, RGD1560231, SPTBN1, ABRA, RPL11, PPP3CA, AP3B1	599	151	12092	1.87164	1	0.603845	48.5059
GOTERM_BP_FAT	GO:0051726~regulation of cell cycle	20	0.0593507	0.0377332	LOC691716, BLM, HOXA13, FAM175A, STAT5A, RPS15A, TCFE2A, LOC687680, LOC681330, LOC691065, RPS15A-PS1, THAP1, ZW10, PLA2G16, LOC680835, TBX3, RGD1563097, TP53, MYLK2, NEUROG1, RPL24, LOC688265, RB1, LOC367535, LOC690728, CDKN1A, XPC, TSC2	599	247	12092	1.63457	1	0.613265	49.6934
GOTERM_BP_FAT	GO:0017038~protein import	10	0.0296754	0.0378526	YWHAZ, NUP98, RPAIN, FXC1, TSC2, MAPK3, TP53, FXC1-PS1, SPTBN1, ABRA, PPP3CA	599	92	12092	2.19424	1	0.611212	49.8047
GOTERM_BP_FAT	GO:0060538~skeletal muscle organ development	9	0.0267078	0.0383869	NEURL, MET, RXRG, CHRND, RCAN1, PAK1, PPP3CA, NR2F2, CASQ1	599	78	12092	2.32927	1	0.613253	50.3002
GOTERM_BP_FAT	GO:0007519~skeletal muscle tissue development	9	0.0267078	0.0383869	NEURL, MET, RXRG, CHRND, RCAN1, PAK1, PPP3CA, NR2F2, CASQ1	599	78	12092	2.32927	1	0.613253	50.3002
GOTERM_BP_FAT	GO:0008285~negative regulation of cell proliferation	21	0.0623182	0.0385847	RBP4, PDS5B, GOLT1A, FGFRL1, PPARG, TP53, RB1, MAGED1, DDR1, HDAC4, GH1, KISS1, CTH, CBLB, CDKN1A, XIRP1, SMARCB1, TSC2, PLA2G2A, CD24, MLL1, NFIB	599	264	12092	1.60578	1	0.611998	50.4825
GOTERM_BP_FAT	GO:0051101~regulation of DNA binding	11	0.0326429	0.0387859	HDAC4, THRA, NCOA3, NME1, SMARCB1, CEBPG, MAPK3, HR, ABRA, PRDX3, SIGIRR	599	107	12092	2.0753	1	0.610794	50.6673
GOTERM_BP_FAT	GO:0010552~positive regulation of specific transcription from RNA polymerase II promoter	7	0.0207727	0.0389204	HDAC4, SMARCB1, MAP3K1, PPARG, TP53, LOC688265, TCFE2A, NR1H3	599	51	12092	2.77076	1	0.608966	50.7905
GOTERM_BP_FAT	GO:0051188~cofactor biosynthetic process	10	0.0296754	0.0401549	ISCA1, MTHFD1, ASPDH, GCDH, ISCU, ISCA1-PS1, BCL2A1D, DLD, IREB2, LOC688369, COQ5, NAPRT1	599	93	12092	2.17064	1	0.617572	51.9074
GOTERM_BP_FAT	GO:0051170~nuclear import	8	0.0237403	0.0407577	NUP98, RPAIN, TSC2, MAPK3, TP53, SPTBN1, ABRA, PPP3CA	599	65	12092	2.48455	1	0.620088	52.444
GOTERM_BP_FAT	GO:0051247~positive regulation of protein metabolic process	19	0.0563832	0.0410044	IL6ST, PRKAG2, TP53, ADIPOQ, LOC679594, HDAC4, PSMB4, GH1, CBLB, PSMB1, TRIM32, MAPK3, CD81, PSMD1, UBC, UBB, MTOR, CD24, UBE2D1, SAMD4A, LOC682397, NR1H3	599	233	12092	1.64615	1	0.619302	52.662
GOTERM_BP_FAT	GO:0006635~fatty acid beta-oxidation	5	0.0148377	0.0420906	CPT2, DECR1, CRAT, PECI, ADIPOQ	599	27	12092	3.73833	1	0.626098	53.6106
GOTERM_BP_FAT	GO:0043086~negative regulation of catalytic activity	19	0.0563832	0.0423218	DEPDC6, PKIG, PRKAG2, PPARG, HSPA1A, HSPA1B, RB1, PRDX3, LOC679594, SH3BP5, PSMB4, CDKN1A, BCL2A1D, PSMB1, HSPA2, PSMD1, TSC2, UBC, SORT1, CAND1, UBB, HSPA5, UBE2D1, LOC682397	599	234	12092	1.63911	1	0.625154	53.8102
GOTERM_BP_FAT	GO:0051098~regulation of binding	13	0.038578	0.0425814	THRA, BLM, PCBD1, CEBPG, HR, PRDX3, SIGIRR, HDAC4, NCOA3, SMARCB1, NME1, MAPK3, ABRA	599	139	12092	1.88799	1	0.624474	54.0333
GOTERM_BP_FAT	GO:0019941~modification-dependent protein catabolic process	22	0.0652858	0.0431331	UBAC1, LOC679594, SUMO2, PSMB4, LOC682787, MAP1LC3A, PSMB1, MAP3K1, PSMD1, RGD1559917, UBE2D1, VCPIP1, LOC680835, LRRC41, TRIM63, SELS, CBLB, UBA1, RNF2, UBR5, TRIM32, UBC, CAND1, ASB2, UBB, TRA1, LOC682397	599	284	12092	1.56378	1	0.62636	54.5042
GOTERM_BP_FAT	GO:0043632~modification-dependent macromolecule catabolic process	22	0.0652858	0.0431331	UBAC1, LOC679594, SUMO2, PSMB4, LOC682787, MAP1LC3A, PSMB1, MAP3K1, PSMD1, RGD1559917, UBE2D1, VCPIP1, LOC680835, LRRC41, TRIM63, SELS, CBLB, UBA1, RNF2, UBR5, TRIM32, UBC, CAND1, ASB2, UBB, TRA1, LOC682397	599	284	12092	1.56378	1	0.62636	54.5042
GOTERM_BP_FAT	GO:0030098~lymphocyte differentiation	10	0.0296754	0.0450399	BCL2A1D, CHD7, BLM, CEBPG, STAT5A, PPP3CB, TP53, PRKDC, LOC688265, CD24, TCFE2A	599	95	12092	2.12495	1	0.639706	56.0966
GOTERM_BP_FAT	GO:0051789~response to protein stimulus	10	0.0296754	0.0450399	DDR1, CBLB, ART2B, HSPA2, KLF10, CASP12, HSPA1A, DEK, HSPA1B, LIPC, TTC3, SELS	599	95	12092	2.12495	1	0.639706	56.0966
GOTERM_BP_FAT	GO:0051348~negative regulation of transferase activity	9	0.0267078	0.046397	DEPDC6, SH3BP5, CDKN1A, PPARG, TSC2, PKIG, PRKAG2, PRDX3, RB1	599	81	12092	2.243	1	0.647974	57.1978
GOTERM_BP_FAT	GO:0006351~transcription, DNA-dependent	13	0.038578	0.0466449	ELP2, POLR2F, POLR2L, STAT5A, POLR2J, TP53, POLR2C, POLR2L-PS1, TAF13, LOC681193, JUND, POU4F1, SUPT4H1, LIPE	599	141	12092	1.86121	1	0.647098	57.3961
GOTERM_BP_FAT	GO:0006366~transcription from RNA polymerase II promoter	10	0.0296754	0.047625	POLR2F, TAF13, ELP2, POLR2L, POLR2J, STAT5A, JUND, POU4F1, SUPT4H1, POLR2C, POLR2L-PS1	599	96	12092	2.10281	1	0.652066	58.1717
GOTERM_BP_FAT	GO:0010883~regulation of lipid storage	4	0.0118701	0.0487821	CD36, PPARG, RGD1562323, PNPLA2, LOC685953, NR1H3	599	17	12092	4.74988	1	0.658266	59.0702
GOTERM_BP_FAT	GO:0007584~response to nutrient	17	0.0504481	0.0494672	ALPL, RBP4, TXN2, IL6ST, PPARG, RGD1562323, TP53, TRIM16, ADIPOQ, NCOA1, CD36, TEK, ANGPT1, ACSL4, RUNX1, ACSL3, AGL, VLDLR, LOC685953	599	206	12092	1.66592	1	0.660702	59.5936
GOTERM_BP_FAT	GO:0048511~rhythmic process	14	0.0415455	0.0495026	CCRN4L, ENOX2, GOLT1A, MAT2A, RGD1560523, STAT5A, MSTN, MMP14, LEP, KISS1, CBR1, NCOA1, JUND, ANGPT1, LIPC, NFIL3	599	158	12092	1.78872	1	0.658181	59.6204
GOTERM_BP_FAT	GO:0009057~macromolecule catabolic process	32	0.0949611	0.0497235	HNRPD, USE1, UBAC1, LOC679594, LNPEP, SUMO2, PSMB4, LOC682787, PSMB1, MAP1LC3A, MAP3K1, PSMD1, RGD1559917, UBE2D1, AGL, VCPIP1, LOC680835, LOC503156, LRRC41, LOC363188, RGD1562323, TRIM63, SELS, CBLB, CD36, XPC, UBA1, PYGL, UBR5, RNF2, TRIM32, UBC, CAND1, ASB2, UBB, BTBD12, TRA1, LOC685953, LOC682397	599	460	12092	1.40431	1	0.657088	59.7878
GOTERM_BP_FAT	GO:0048609~reproductive process in a multicellular organism	31	0.0919936	0.050135	RBP4, NEURL, BCAT2, STAT5A, PRKDC, AQP7, KISS1, CBR1, HSPA2, PVRL2, MKKS, ANGPT1, STRBP, ACSL4, PCSK4, DNMT3A, GOLT1A, MET, MEA1, AFF4, MSTN, MMP14, EHMT2, CDO1, LEP, HIST1H1T, NCOA1, MAST2, NME1, DLD, CATSPER1, LOC684347, MTOR	599	443	12092	1.41263	1	0.657442	60.0976
GOTERM_BP_FAT	GO:0032504~multicellular organism reproduction	31	0.0919936	0.050135	RBP4, NEURL, BCAT2, STAT5A, PRKDC, AQP7, KISS1, CBR1, HSPA2, PVRL2, MKKS, ANGPT1, STRBP, ACSL4, PCSK4, DNMT3A, GOLT1A, MET, MEA1, AFF4, MSTN, MMP14, EHMT2, CDO1, LEP, HIST1H1T, NCOA1, MAST2, NME1, DLD, CATSPER1, LOC684347, MTOR	599	443	12092	1.41263	1	0.657442	60.0976
GOTERM_BP_FAT	GO:0003012~muscle system process	10	0.0296754	0.0503066	MYH1, MYOM2, TNNC1, MYBPC1, MYH2, TBCE, MSTN, MYLK2, PDE4D, TRIM63, TPM4	599	97	12092	2.08113	1	0.656	60.2262
GOTERM_BP_FAT	GO:0006749~glutathione metabolic process	5	0.0148377	0.0527557	GSTA3, CTH, ALDH5A1, GSTT2	599	29	12092	3.48051	1	0.671185	62.019
GOTERM_BP_FAT	GO:0032774~RNA biosynthetic process	13	0.038578	0.0532285	ELP2, POLR2F, POLR2L, STAT5A, POLR2J, TP53, POLR2C, POLR2L-PS1, TAF13, LOC681193, JUND, POU4F1, SUPT4H1, LIPE	599	144	12092	1.82244	1	0.671859	62.3562
GOTERM_BP_FAT	GO:0042981~regulation of apoptosis	44	0.130572	0.0538121	SNCB, STAT5A, FOXO1, PRDX3, MAGED1, NDUFA13-PS, CASP8AP2, POU4F1, DEPDC6, ARHGEF7, LOC295142, TP53, NDUFA13, FADD, DAPK3, DAPK1, LOC289172, BCL2L10, ALOX15, RGD1563563, MAP3K10, UBC, SORT1, UBB, PDCD6IP, LOC303431, HOXA13, C6, PRKDC, HSPA1A, PF4, HSPA1B, LOC679594, HSPA2, MAP3K1, LOC501602, HSPA5, CD24, AGL, CEBPB, TBX3, CEBPG, KLF10, LOC365373, RGD1561176, ADIPOQ, SELS, ATF5, GH1, SON, BCL2A1D, …	599	677	12092	1.312	1	0.673299	62.7685
GOTERM_BP_FAT	GO:0006974~response to DNA damage stimulus	20	0.0593507	0.0542861	BLM, FAM175A, LOC689056, MORF4L2, PRKDC, HSPA1A, HSPA1B, XAB2, PRPF19, HSPA2, LOC678715, MLL1, AGL, POLK, TP53, RGD1561176, GTF2H5, KAT5, CDKN1A, XPC, RPAIN, UBR5, MAPK3, PDCD6IP, BTBD12	599	258	12092	1.56488	1	0.673955	63.1003
GOTERM_BP_FAT	GO:0010810~regulation of cell-substrate adhesion	6	0.0178052	0.0548092	DDR1, CD36, TSC2, RGD1562323, VTN, MMP14, LOC685953, EMILIN1	599	42	12092	2.88385	1	0.67494	63.4631
GOTERM_BP_FAT	GO:0016569~covalent chromatin modification	11	0.0326429	0.0555851	HDAC4, DNMT3A, CSRP2BP, RNF2, CREBBP, TRIM16, LOC688265, KAT5, EHMT2, TCFE2A, HDAC8, MAP3K12	599	114	12092	1.94787	1	0.677622	63.9952
GOTERM_BP_FAT	GO:0019433~triglyceride catabolic process	3	0.00890261	0.0560702	PNPLA2, LIPC, LIPE	599	8	12092	7.57012	1	0.678307	64.3241
GOTERM_BP_FAT	GO:0007041~lysosomal transport	4	0.0118701	0.0564573	CHMP5, USE1, SORT1, AP3B1	599	18	12092	4.486	1	0.678331	64.5845
GOTERM_BP_FAT	GO:0051603~proteolysis involved in cellular protein catabolic process	23	0.0682533	0.0567763	UBAC1, LOC679594, SUMO2, PSMB4, LOC682787, MAP1LC3A, PSMB1, MAP3K1, PSMD1, RGD1559917, UBE2D1, VCPIP1, LOC680835, LOC503156, LRRC41, TRIM63, SELS, CBLB, UBA1, RNF2, UBR5, TRIM32, UBC, CAND1, ASB2, UBB, TRA1, LOC682397	599	310	12092	1.49774	1	0.677905	64.7978
GOTERM_BP_FAT	GO:0045137~development of primary sexual characteristics	12	0.0356104	0.0571264	LEP, RBP4, HSD17B10, SDC1, CBR1, CHD7, TBX3, HOXA13, STAT5A, ANGPT1, MMP14, FANCA	599	130	12092	1.86341	1	0.67769	65.0305
GOTERM_BP_FAT	GO:0006639~acylglycerol metabolic process	7	0.0207727	0.0572327	CD36, IL6ST, RGD1562323, PNPLA2, LIPC, ACSL4, LIPE, LOC685953, NR1H3	599	56	12092	2.52337	1	0.67588	65.1008
GOTERM_BP_FAT	GO:0046883~regulation of hormone secretion	9	0.0267078	0.058671	LEP, RBP4, KISS1, CHD7, GOLT1A, IL6ST, NNAT, PFKM, ABCC8, ADIPOQ	599	85	12092	2.13744	1	0.682718	66.0397
GOTERM_BP_FAT	GO:0055085~transmembrane transport	12	0.0356104	0.059724	ATP5E, RBP4, NUP98, CPT2, RGD1307279, NUP88, ATP1A3, FXC1-PS1, SLC25A20, FXC1, ABRA, SLC5A6, GLE1	599	131	12092	1.84919	1	0.686926	66.7119
GOTERM_BP_FAT	GO:0007017~microtubule-based process	16	0.0474806	0.0597678	NEURL, CROCC, AP1G1, TBCE, ESPL1, DNAH1, PCM1, TCTE3, KIF1C, UXT, NDEL1, DNAHC6, RGD1559908, TEKT5, STMN1, ZW10, KIF2A	599	195	12092	1.65637	1	0.684752	66.7395
GOTERM_BP_FAT	GO:0008380~RNA splicing	15	0.044513	0.0603223	CSTF3, POLR2F, POLR2L, POLR2J, CUGBP2, SYNCRIP, LOC499391, SF3B5, XAB2, POLR2C, SF3B3, POLR2L-PS1, PRPF19, PCF11, PLRG1, PRPF8, GEMIN7	599	179	12092	1.69165	1	0.685784	67.0882
GOTERM_BP_FAT	GO:0034504~protein localization in nucleus	8	0.0237403	0.0607029	NUP98, RPAIN, TSC2, MAPK3, TP53, SPTBN1, ABRA, PPP3CA	599	71	12092	2.27459	1	0.685728	67.3255
GOTERM_BP_FAT	GO:0044257~cellular protein catabolic process	23	0.0682533	0.0617414	UBAC1, LOC679594, SUMO2, PSMB4, LOC682787, MAP1LC3A, PSMB1, MAP3K1, PSMD1, RGD1559917, UBE2D1, VCPIP1, LOC680835, LOC503156, LRRC41, TRIM63, SELS, CBLB, UBA1, RNF2, UBR5, TRIM32, UBC, CAND1, ASB2, UBB, TRA1, LOC682397	599	313	12092	1.48339	1	0.689693	67.9647
GOTERM_BP_FAT	GO:0043067~regulation of programmed cell death	44	0.130572	0.0634075	SNCB, STAT5A, FOXO1, PRDX3, MAGED1, NDUFA13-PS, CASP8AP2, POU4F1, DEPDC6, ARHGEF7, LOC295142, TP53, NDUFA13, FADD, DAPK3, DAPK1, LOC289172, BCL2L10, ALOX15, RGD1563563, MAP3K10, UBC, SORT1, UBB, PDCD6IP, LOC303431, HOXA13, C6, PRKDC, HSPA1A, PF4, HSPA1B, LOC679594, HSPA2, MAP3K1, LOC501602, HSPA5, CD24, AGL, CEBPB, TBX3, CEBPG, KLF10, LOC365373, RGD1561176, ADIPOQ, SELS, ATF5, GH1, SON, BCL2A1D, …	599	686	12092	1.29479	1	0.697286	68.9658
GOTERM_BP_FAT	GO:0033554~cellular response to stress	30	0.0890261	0.0640699	BLM, FAM175A, MORF4L2, LOC689056, PRKDC, HSPA1A, CETN1, HSPA1B, PRDX3, XAB2, PRPF19, HSPA2, PPP1R1C, MAP1LC3A, MAP3K1, LOC678715, PAK1, HSPA5, AGL, MLL1, POLK, TP53, RGD1561176, GTF2H5, KAT5, SELS, SH3BP5, CDKN1A, RPAIN, XPC, UBR5, MAPK3, CASP12, PDCD6IP, BTBD12	599	436	12092	1.38901	1	0.698815	69.3555
GOTERM_BP_FAT	GO:0043281~regulation of caspase activity	8	0.0237403	0.0645189	BCL2A1D, HSPA2, CASP8AP2, C6, CASP12, TP53, HSPA1A, HSPA5, HSPA1B, PDCD6	599	72	12092	2.243	1	0.699085	69.617
GOTERM_BP_FAT	GO:0006637~acyl-CoA metabolic process	4	0.0118701	0.0646665	GCDH, ACOT2, ACOT1, HMGCL	599	19	12092	4.24989	1	0.697614	69.7025
GOTERM_BP_FAT	GO:0051180~vitamin transport	4	0.0118701	0.0646665	RBP4, SLC25A20, CPT2, SLC5A6	599	19	12092	4.24989	1	0.697614	69.7025
GOTERM_BP_FAT	GO:0001910~regulation of leukocyte mediated cytotoxicity	5	0.0148377	0.0647498	CADM1, HSPA2, STAT5A, PVRL2, PPP3CB, HSPA1A, HSPA1B	599	31	12092	3.25596	1	0.695784	69.7507
GOTERM_BP_FAT	GO:0007281~germ cell development	10	0.0296754	0.0651941	RBP4, NEURL, PVRL2, DLD, AFF4, MKKS, STRBP, MTOR, EHMT2, PCSK4	599	102	12092	1.97912	1	0.696046	70.0064
GOTERM_BP_FAT	GO:0043068~positive regulation of programmed cell death	24	0.0712208	0.0657106	LOC303431, HOXA13, C6, PRKDC, LOC679594, NDUFA13-PS, MAGED1, CASP8AP2, MAP3K1, POU4F1, CD24, CEBPB, ARHGEF7, CEBPG, KLF10, LOC365373, TP53, RGD1561176, NDUFA13, FADD, DAPK3, ADIPOQ, DAPK1, CDKN1A, CASP12, MAP3K10, UBC, SORT1, PDCD6IP, UBB, LOC682397	599	332	12092	1.4593	1	0.696718	70.301
GOTERM_BP_FAT	GO:0006638~neutral lipid metabolic process	7	0.0207727	0.0657879	CD36, IL6ST, RGD1562323, PNPLA2, LIPC, ACSL4, LIPE, LOC685953, NR1H3	599	58	12092	2.43636	1	0.694889	70.3449
GOTERM_BP_FAT	GO:0031100~organ regeneration	7	0.0207727	0.0657879	DDR1, CDKN1A, PPARG, TEK, ANGPT1, LPIN1, NNMT	599	58	12092	2.43636	1	0.694889	70.3449
GOTERM_BP_FAT	GO:0043066~negative regulation of apoptosis	24	0.0712208	0.0665864	SNCB, STAT5A, FOXO1, PF4, HSPA1A, PRDX3, HSPA1B, LOC679594, HSPA2, LOC501602, POU4F1, HSPA5, AGL, CEBPB, TBX3, LOC295142, TP53, SELS, DAPK1, LOC289172, BCL2L10, ATF5, ALOX15, SON, CDKN1A, BCL2A1D, PPID, RGD1563563, UBC, SORT1, UBB, LOC682397	599	333	12092	1.45492	1	0.697154	70.7944
GOTERM_BP_FAT	GO:0010941~regulation of cell death	44	0.130572	0.0671805	SNCB, STAT5A, FOXO1, PRDX3, MAGED1, NDUFA13-PS, CASP8AP2, POU4F1, DEPDC6, ARHGEF7, LOC295142, TP53, NDUFA13, FADD, DAPK3, DAPK1, LOC289172, BCL2L10, ALOX15, RGD1563563, MAP3K10, UBC, SORT1, UBB, PDCD6IP, LOC303431, HOXA13, C6, PRKDC, HSPA1A, PF4, HSPA1B, LOC679594, HSPA2, MAP3K1, LOC501602, HSPA5, CD24, AGL, CEBPB, TBX3, CEBPG, KLF10, LOC365373, RGD1561176, ADIPOQ, SELS, ATF5, GH1, SON, BCL2A1D, …	599	689	12092	1.28915	1	0.69824	71.1246
GOTERM_BP_FAT	GO:0010885~regulation of cholesterol storage	3	0.00890261	0.0697815	CD36, PPARG, RGD1562323, LOC685953, NR1H3	599	9	12092	6.72899	1	0.710206	72.5294
GOTERM_BP_FAT	GO:0044269~glycerol ether catabolic process	3	0.00890261	0.0697815	PNPLA2, LIPC, LIPE	599	9	12092	6.72899	1	0.710206	72.5294
GOTERM_BP_FAT	GO:0046461~neutral lipid catabolic process	3	0.00890261	0.0697815	PNPLA2, LIPC, LIPE	599	9	12092	6.72899	1	0.710206	72.5294
GOTERM_BP_FAT	GO:0046464~acylglycerol catabolic process	3	0.00890261	0.0697815	PNPLA2, LIPC, LIPE	599	9	12092	6.72899	1	0.710206	72.5294
GOTERM_BP_FAT	GO:0010942~positive regulation of cell death	24	0.0712208	0.0701987	LOC303431, HOXA13, C6, PRKDC, LOC679594, NDUFA13-PS, MAGED1, CASP8AP2, MAP3K1, POU4F1, CD24, CEBPB, ARHGEF7, CEBPG, KLF10, LOC365373, TP53, RGD1561176, NDUFA13, FADD, DAPK3, ADIPOQ, DAPK1, CDKN1A, CASP12, MAP3K10, UBC, SORT1, PDCD6IP, UBB, LOC682397	599	335	12092	1.44623	1	0.71023	72.7487
GOTERM_BP_FAT	GO:0007548~sex differentiation	13	0.038578	0.0709574	HSD17B10, RBP4, HOXA13, TBX3, STAT5A, MMP14, LEP, CBR1, SDC1, CHD7, NCOA3, ANGPT1, FANCA	599	151	12092	1.73795	1	0.71205	73.1431
GOTERM_BP_FAT	GO:0043200~response to amino acid stimulus	5	0.0148377	0.0712355	GSTA3, TP53, MTOR, CDO1, LIPC	599	32	12092	3.15422	1	0.711339	73.2864
GOTERM_BP_FAT	GO:0006281~DNA repair	15	0.044513	0.0722512	POLK, BLM, FAM175A, MORF4L2, LOC689056, TP53, PRKDC, HSPA1A, GTF2H5, HSPA1B, KAT5, XAB2, PRPF19, RPAIN, XPC, HSPA2, LOC678715, BTBD12, MLL1	599	184	12092	1.64568	1	0.714453	73.8034
GOTERM_BP_FAT	GO:0006575~cellular amino acid derivative metabolic process	14	0.0415455	0.0731852	SAT1, DNMT3A, GSTA3, SNCB, MAT2A, ALDH5A1, RGD1560523, STAT5A, PADI2, GSTT2, CTH, CKMT1, DMGDH, LIPC	599	168	12092	1.68225	1	0.717088	74.2705
GOTERM_BP_FAT	GO:0070647~protein modification by small protein conjugation or removal	11	0.0326429	0.0733174	RBBP6, STUB1, LOC679594, PRPF19, RNF2, MAP3K1, UBR5, TRIM32, UBC, CAND1, UBB, UBE2D1, LOC682397, VCPIP1	599	120	12092	1.85047	1	0.715637	74.336
GOTERM_BP_FAT	GO:0000096~sulfur amino acid metabolic process	4	0.0118701	0.0733892	MTHFD1, CTH, MAT2A, RGD1560523, CDO1	599	20	12092	4.0374	1	0.71389	74.3715
GOTERM_BP_FAT	GO:0035115~embryonic forelimb morphogenesis	4	0.0118701	0.0733892	LNP, TBX3, HOXA13, CRABP2	599	20	12092	4.0374	1	0.71389	74.3715
GOTERM_BP_FAT	GO:0002763~positive regulation of myeloid leukocyte differentiation	4	0.0118701	0.0733892	STAT5A, KLF10, RB1, RUNX1	599	20	12092	4.0374	1	0.71389	74.3715
GOTERM_BP_FAT	GO:0014075~response to amine stimulus	7	0.0207727	0.0750502	GSTA3, PPP3CB, TP53, PPP3CA, MTOR, CDO1, LIPC	599	60	12092	2.35515	1	0.720106	75.1798
GOTERM_BP_FAT	GO:0006473~protein amino acid acetylation	6	0.0178052	0.0754093	CSRP2BP, CREBBP, TRIM16, LOC688265, KAT5, TCFE2A, ARD1A	599	46	12092	2.63308	1	0.719798	75.3513
GOTERM_BP_FAT	GO:0043069~negative regulation of programmed cell death	24	0.0712208	0.076883	SNCB, STAT5A, FOXO1, PF4, HSPA1A, PRDX3, HSPA1B, LOC679594, HSPA2, LOC501602, POU4F1, HSPA5, AGL, CEBPB, TBX3, LOC295142, TP53, SELS, DAPK1, LOC289172, BCL2L10, ATF5, ALOX15, SON, CDKN1A, BCL2A1D, PPID, RGD1563563, UBC, SORT1, UBB, LOC682397	599	338	12092	1.43339	1	0.724901	76.0437
GOTERM_BP_FAT	GO:0051270~regulation of cell motion	15	0.044513	0.0774275	RGD1566257, GOLT1A, IL6ST, ENPP2, TP53, MYLK2, MYO1F, CBLL1, VCL, LAMA2, SPAG9, KISS1, RRAS2, MAP3K1, TEK, MKKS, STMN1	599	186	12092	1.62798	1	0.725464	76.2949
GOTERM_BP_FAT	GO:0060548~negative regulation of cell death	24	0.0712208	0.0778742	SNCB, STAT5A, FOXO1, PF4, HSPA1A, PRDX3, HSPA1B, LOC679594, HSPA2, LOC501602, POU4F1, HSPA5, AGL, CEBPB, TBX3, LOC295142, TP53, SELS, DAPK1, LOC289172, BCL2L10, ATF5, ALOX15, SON, CDKN1A, BCL2A1D, PPID, RGD1563563, UBC, SORT1, UBB, LOC682397	599	339	12092	1.42917	1	0.725556	76.4991
GOTERM_BP_FAT	GO:0007162~negative regulation of cell adhesion	5	0.0148377	0.0780397	MYO1F, CD24, CBLL1, MMP14, ADIPOQ	599	33	12092	3.05863	1	0.724318	76.5743
GOTERM_BP_FAT	GO:0070482~response to oxygen levels	16	0.0474806	0.0784716	TXN2, APOLD1, TP53, ACOT2, EGLN3, MMP14, ADIPOQ, ITPR1, CDKN1A, CASP12, TEK, ANGPT1, PAK1, CD24, LIPC, VLDLR	599	203	12092	1.59109	1	0.724348	76.7695
GOTERM_BP_FAT	GO:0033365~protein localization in organelle	10	0.0296754	0.0789171	YWHAZ, NUP98, RPAIN, FXC1, TSC2, MAPK3, TP53, FXC1-PS1, SPTBN1, ABRA, PPP3CA	599	106	12092	1.90443	1	0.724443	76.9693
GOTERM_BP_FAT	GO:0002696~positive regulation of leukocyte activation	10	0.0296754	0.0789171	LOC686812, CDKN1A, BLM, BLOC1S3, IL6ST, STAT5A, PVRL2, AP3D1, LOC688265, CD24, TCFE2A, AP3B1	599	106	12092	1.90443	1	0.724443	76.9693
GOTERM_BP_FAT	GO:0000377~RNA splicing, via transesterification reactions with bulged adenosine as nucleophile	11	0.0326429	0.0799349	CSTF3, POLR2F, POLR2L, POLR2J, CUGBP2, LOC499391, SF3B5, POLR2C, SF3B3, POLR2L-PS1, PCF11, PRPF8, GEMIN7	599	122	12092	1.82014	1	0.727195	77.4197
GOTERM_BP_FAT	GO:0000375~RNA splicing, via transesterification reactions	11	0.0326429	0.0799349	CSTF3, POLR2F, POLR2L, POLR2J, CUGBP2, LOC499391, SF3B5, POLR2C, SF3B3, POLR2L-PS1, PCF11, PRPF8, GEMIN7	599	122	12092	1.82014	1	0.727195	77.4197
GOTERM_BP_FAT	GO:0000398~nuclear mRNA splicing, via spliceosome	11	0.0326429	0.0799349	CSTF3, POLR2F, POLR2L, POLR2J, CUGBP2, LOC499391, SF3B5, POLR2C, SF3B3, POLR2L-PS1, PCF11, PRPF8, GEMIN7	599	122	12092	1.82014	1	0.727195	77.4197
GOTERM_BP_FAT	GO:0002791~regulation of peptide secretion	7	0.0207727	0.0799453	LEP, RBP4, KISS1, CHD7, GOLT1A, NNAT, PFKM, ABCC8	599	61	12092	2.31654	1	0.725267	77.4242
GOTERM_BP_FAT	GO:0052548~regulation of endopeptidase activity	8	0.0237403	0.0812058	BCL2A1D, HSPA2, CASP8AP2, C6, CASP12, TP53, HSPA1A, HSPA5, HSPA1B, PDCD6	599	76	12092	2.12495	1	0.729087	77.9704
GOTERM_BP_FAT	GO:0033673~negative regulation of kinase activity	8	0.0237403	0.0812058	DEPDC6, SH3BP5, CDKN1A, TSC2, PKIG, PRKAG2, PRDX3, RB1	599	76	12092	2.12495	1	0.729087	77.9704
GOTERM_BP_FAT	GO:0006091~generation of precursor metabolites and energy	18	0.0534156	0.0822777	PRKAG3, ATP5E, COX8B, TXN2, IL6ST, PHKG1, ALDH5A1, PHKB, PRKAG2, LOC300331, PFKM, LEP, SDHA, NDUFS6, LOC308536, PYGL, LOC686947, DLD, LOC685322, PGK1, AGL	599	238	12092	1.52675	1	0.731978	78.4249
GOTERM_BP_FAT	GO:0001817~regulation of cytokine production	13	0.038578	0.0826239	CEBPB, PANX1, CADM1, STAT5A, CEBPG, PPARG, TRIM16, PF4, ADIPOQ, SELS, SIGIRR, MAST2, CD24	599	155	12092	1.6931	1	0.731591	78.5698
GOTERM_BP_FAT	GO:0006396~RNA processing	25	0.0741884	0.0833185	HSD17B10, POLR2F, POLR2L, POLR2J, UTP15, LOC680700, CDK105, SYNCRIP, RGD1565291, LOC499391, SF3B5, XAB2, POLR2C, SF3B3, POLR2L-PS1, LOC367275, PRPF19, RGD1559639, PLRG1, PRPF8, RGD1563484, RGD1560231, RPL11, RPL10A, RGD1560124, GEMIN7, RBM25, CSTF3, RGD1565486, CUGBP2, RGD1566137, MPHOSPH10, SSB, PCF11, LOC307783, POP4, SSU72	599	360	12092	1.40187	1	0.732754	78.8578
GOTERM_BP_FAT	GO:0032270~positive regulation of cellular protein metabolic process	17	0.0504481	0.0841418	IL6ST, PRKAG2, TP53, ADIPOQ, LOC679594, HDAC4, PSMB4, GH1, PSMB1, MAPK3, CD81, PSMD1, UBC, UBB, MTOR, CD24, UBE2D1, SAMD4A, LOC682397, NR1H3	599	222	12092	1.54585	1	0.734465	79.1944
GOTERM_BP_FAT	GO:0060323~head morphogenesis	3	0.00890261	0.0844459	ARID5B, ANKRD11, TIPARP	599	10	12092	6.05609	1	0.733894	79.3175
GOTERM_BP_FAT	GO:0006983~ER overload response	3	0.00890261	0.0844459	TP53, HSPA5, SELS	599	10	12092	6.05609	1	0.733894	79.3175
GOTERM_BP_FAT	GO:0010888~negative regulation of lipid storage	3	0.00890261	0.0844459	PPARG, PNPLA2, NR1H3	599	10	12092	6.05609	1	0.733894	79.3175
GOTERM_BP_FAT	GO:0043550~regulation of lipid kinase activity	3	0.00890261	0.0844459	RBL2, CD81, RB1	599	10	12092	6.05609	1	0.733894	79.3175
GOTERM_BP_FAT	GO:0006105~succinate metabolic process	3	0.00890261	0.0844459	SDHA, ALDH5A1, STAT5A	599	10	12092	6.05609	1	0.733894	79.3175
GOTERM_BP_FAT	GO:0022904~respiratory electron transport chain	5	0.0148377	0.0851556	SDHA, COX8B, ALDH5A1, LOC686947, DLD, LOC685322	599	34	12092	2.96867	1	0.735087	79.602
GOTERM_BP_FAT	GO:0009612~response to mechanical stimulus	8	0.0237403	0.0857327	CD36, SLC12A2, JUND, RGD1562323, MKKS, RCAN1, STRBP, MMP14, AGL, LOC685953	599	77	12092	2.09735	1	0.735697	79.8306
GOTERM_BP_FAT	GO:0006766~vitamin metabolic process	8	0.0237403	0.0857327	ASPDH, RBP4, CBR1, CRABP2, VKORC1, ADH7, RETSAT, NAPRT1	599	77	12092	2.09735	1	0.735697	79.8306
GOTERM_BP_FAT	GO:0032869~cellular response to insulin stimulus	8	0.0237403	0.0857327	GH1, CD36, PPARG, RGD1562323, FOXO1, PAK1, LPIN1, VLDLR, LOC685953, NR1H3	599	77	12092	2.09735	1	0.735697	79.8306
GOTERM_BP_FAT	GO:0002521~leukocyte differentiation	11	0.0326429	0.0869092	BCL2A1D, CHD7, BLM, CEBPG, STAT5A, PPARG, PPP3CB, TP53, PRKDC, LOC688265, CD24, TCFE2A	599	124	12092	1.79078	1	0.738843	80.2892
GOTERM_BP_FAT	GO:0050731~positive regulation of peptidyl-tyrosine phosphorylation	6	0.0178052	0.0870787	GH1, IL6ST, CD81, CD24, MTOR, ADIPOQ	599	48	12092	2.52337	1	0.737707	80.3545
GOTERM_BP_FAT	GO:0042493~response to drug	23	0.0682533	0.088555	YWHAZ, MVD, RGD1560523, TXN2, PPARG, AQP7, TCFE2A, BLOC1S3, GSTA3, COX8B, MAT2A, RGD1562323, TP53, ATP1A3, LOC688265, ADIPOQ, LOC686812, HDAC4, CDKN1A, CD36, NME1, CASP12, LIPC, ABCC8, LIPE, NNMT, LOC685953	599	327	12092	1.41988	1	0.742036	80.9142
GOTERM_BP_FAT	GO:0032870~cellular response to hormone stimulus	12	0.0356104	0.0899843	STAT5A, PPARG, RGD1562323, FOXO1, LPIN1, GH1, NCOA1, CD36, GNG10, PAK1, LIPC, NR1H3, LOC685953, VLDLR	599	141	12092	1.71804	1	0.746069	81.4419
GOTERM_BP_FAT	GO:0048806~genitalia development	4	0.0118701	0.0922855	RBP4, CHD7, TBX3, HOXA13	599	22	12092	3.67036	1	0.753454	82.2625
GOTERM_BP_FAT	GO:0000819~sister chromatid segregation	4	0.0118701	0.0922855	PDS5B, RGD1308759, ESPL1, ZW10	599	22	12092	3.67036	1	0.753454	82.2625
GOTERM_BP_FAT	GO:0007034~vacuolar transport	4	0.0118701	0.0922855	CHMP5, USE1, SORT1, AP3B1	599	22	12092	3.67036	1	0.753454	82.2625
GOTERM_BP_FAT	GO:0000070~mitotic sister chromatid segregation	4	0.0118701	0.0922855	PDS5B, RGD1308759, ESPL1, ZW10	599	22	12092	3.67036	1	0.753454	82.2625
GOTERM_BP_FAT	GO:0031341~regulation of cell killing	5	0.0148377	0.0925756	CADM1, HSPA2, STAT5A, PVRL2, PPP3CB, HSPA1A, HSPA1B	599	35	12092	2.88385	1	0.752807	82.3634
GOTERM_BP_FAT	GO:0045639~positive regulation of myeloid cell differentiation	5	0.0148377	0.0925756	LEP, STAT5A, KLF10, RB1, RUNX1	599	35	12092	2.88385	1	0.752807	82.3634
GOTERM_BP_FAT	GO:0050867~positive regulation of cell activation	10	0.0296754	0.0942711	LOC686812, CDKN1A, BLM, BLOC1S3, IL6ST, STAT5A, PVRL2, AP3D1, LOC688265, CD24, TCFE2A, AP3B1	599	110	12092	1.83518	1	0.757605	82.9429
GOTERM_BP_FAT	GO:0030097~hemopoiesis	17	0.0504481	0.0947882	BLM, STAT5A, CEBPG, TIPARP, PPARG, TP53, PRKDC, ROGDI, LOC688265, RB1, PRDX3, TCFE2A, BCL2A1D, CHD7, PPP3CB, CD24, RUNX1, MLL1	599	226	12092	1.51849	1	0.757824	83.116
GOTERM_BP_FAT	GO:0044265~cellular macromolecule catabolic process	27	0.0801234	0.095153	HNRPD, UBAC1, LOC679594, SUMO2, PSMB4, LOC682787, PSMB1, MAP1LC3A, MAP3K1, PSMD1, RGD1559917, UBE2D1, VCPIP1, LOC680835, LOC503156, LRRC41, RGD1562323, TRIM63, SELS, CBLB, XPC, CD36, UBA1, UBR5, RNF2, TRIM32, UBC, CAND1, UBB, ASB2, BTBD12, TRA1, LOC682397, LOC685953	599	401	12092	1.35922	1	0.757463	83.2371
GOTERM_BP_FAT	GO:0022602~ovulation cycle process	8	0.0237403	0.0952087	LEP, KISS1, NCOA1, CBR1, GOLT1A, STAT5A, MSTN, ANGPT1, MMP14	599	79	12092	2.04425	1	0.755933	83.2555
GOTERM_BP_FAT	GO:0043065~positive regulation of apoptosis	23	0.0682533	0.0956012	LOC303431, HOXA13, C6, PRKDC, LOC679594, NDUFA13-PS, MAGED1, CASP8AP2, MAP3K1, POU4F1, CD24, CEBPB, ARHGEF7, CEBPG, KLF10, LOC365373, TP53, RGD1561176, NDUFA13, FADD, DAPK3, ADIPOQ, DAPK1, CASP12, MAP3K10, UBC, SORT1, PDCD6IP, UBB, LOC682397	599	330	12092	1.40697	1	0.755689	83.3848
GOTERM_BP_FAT	GO:0019221~cytokine-mediated signaling pathway	7	0.0207727	0.0956729	LEP, IL6ST, STAT5A, CSF2RB, RQCD1, PF4, ADIPOQ	599	64	12092	2.20795	1	0.754233	83.4083
GOTERM_BP_FAT	GO:0014894~response to denervation involved in regulation of muscle adaptation	2	0.00593507	0.0964665	HDAC4, CASQ1	599	2	12092	20.187	1	0.75551	83.6665
GOTERM_BP_FAT	GO:0042373~vitamin K metabolic process	2	0.00593507	0.0964665	CBR1, VKORC1	599	2	12092	20.187	1	0.75551	83.6665
GOTERM_BP_FAT	GO:0048627~myoblast development	2	0.00593507	0.0964665	SDC1, SOX15	599	2	12092	20.187	1	0.75551	83.6665
GOTERM_BP_FAT	GO:0014877~response to muscle inactivity involved in regulation of muscle adaptation	2	0.00593507	0.0964665	HDAC4, CASQ1	599	2	12092	20.187	1	0.75551	83.6665
GOTERM_BP_FAT	GO:0016570~histone modification	10	0.0296754	0.0983638	HDAC4, CSRP2BP, RNF2, CREBBP, TRIM16, LOC688265, KAT5, EHMT2, TCFE2A, HDAC8, MAP3K12	599	111	12092	1.81865	1	0.760847	84.2684
GOTERM_BP_FAT	GO:0051148~negative regulation of muscle cell differentiation	3	0.00890261	0.0999359	HDAC4, TBX3, RCAN1	599	11	12092	5.50554	1	0.764866	84.7512
GOTERM_BP_FAT	GO:0042375~quinone cofactor metabolic process	3	0.00890261	0.0999359	CBR1, VKORC1, LOC688369, COQ5	599	11	12092	5.50554	1	0.764866	84.7512
GOTERM_BP_FAT	GO:0018195~peptidyl-arginine modification	3	0.00890261	0.0999359	PRMT1, ART2B, PADI2	599	11	12092	5.50554	1	0.764866	84.7512
GOTERM_BP_FAT	GO:0046503~glycerolipid catabolic process	3	0.00890261	0.0999359	PNPLA2, LIPC, LIPE	599	11	12092	5.50554	1	0.764866	84.7512
