# Supplementary material for: Transcriptomic Analysis of Insulin-Sensitive Tissues from Anti-Diabetic Drug Treated ZDF Rats, a T2DM Animal Model
Source: PLoS One. 2013 Jul 26;8(7):e69624. doi: 10.1371/journal.pone.0069624 (PMC3724940; doi:10.1371/journal.pone.0069624)
Supplement: Table S4 — GSA results from total intersect. (ZIP) [file pone.0069624.s005.zip › Normal-Pancreas.xlsx]

## Sheet: N-Pancreas
Category	Term	Count	%	PValue	Genes	List Total	Pop Hits	Pop Total	Fold Enrichment	Bonferroni	Benjamini	FDR
KEGG_PATHWAY	rno00480:Glutathione metabolism	7	0.0525486	0.00113333	GSTM1, GSTM2, SRM, GGCT, GSTK1, GGCTL1, GSTT1, GSTO1	135	50	5590	5.79704	0.149693	0.149693	1.33397
KEGG_PATHWAY	rno05322:Systemic lupus erythematosus	8	0.0600556	0.00556017	LOC684773, RGD1564767, LOC682543, LOC306962, LOC684807, H2AFJ, C1QA, C1QB, LOC684872, H2AFZ, HIST1H2AI, HIST3H2A, H2AFX, HIST1H2AN	135	90	5590	3.68066	0.549466	0.328782	6.38992
KEGG_PATHWAY	rno00770:Pantothenate and CoA biosynthesis	3	0.0225208	0.0488436	BCAT2, VNN1, PPCDC	135	15	5590	8.28148	0.999224	0.908095	44.7363
KEGG_PATHWAY	rno00980:Metabolism of xenobiotics by cytochrome P450	5	0.0375347	0.0549142	GSTM1, GSTM2, GSTK1, GSTT1, GSTO1	135	60	5590	3.45062	0.999689	0.867231	48.7718
KEGG_PATHWAY	rno00140:Steroid hormone biosynthesis	4	0.0300278	0.0830745	CYP11A1, SULT2A2, HSD11B1, SULT2AL1, AKR1D1	135	43	5590	3.85185	0.999996	0.916295	64.1964
KEGG_PATHWAY	rno00982:Drug metabolism	5	0.0375347	0.0934564	GSTM1, GSTM2, GSTK1, GSTT1, GSTO1	135	72	5590	2.87551	0.999999	0.903521	68.7133
Category	Term	Count	%	PValue	Genes	List Total	Pop Hits	Pop Total	Fold Enrichment	Bonferroni	Benjamini	FDR
GOTERM_BP_FAT	GO:0001558~regulation of cell growth	12	0.0900833	0.00103115	RERG, RTN4, CDKN1A, CSNK2A1, LMX1B, IL6ST, AGT, PPARG, ADIPOR1, CDA, S100A10, IGFBP4	260	169	12092	3.30232	0.865559	0.865559	1.75248
GOTERM_BP_FAT	GO:0006278~RNA-dependent DNA replication	4	0.0300278	0.0018517	LOC681893, SERINC1, HSD11B1	260	12	12092	15.5026	0.972809	0.835105	3.12632
GOTERM_BP_FAT	GO:0015980~energy derivation by oxidation of organic compounds	9	0.0675625	0.00208631	PYGL, SUCLG2, IL6ST, SLC37A4, IDH3B, CAT, PPP1CC, AGL, NDUFS1	260	107	12092	3.91186	0.982788	0.741805	3.51581
GOTERM_BP_FAT	GO:0006641~triglyceride metabolic process	6	0.0450417	0.00418695	DGAT2, IL6ST, SLC37A4, PNPLA2, CAT, ACSL5	260	50	12092	5.58092	0.999714	0.869994	6.93791
GOTERM_BP_FAT	GO:0051186~cofactor metabolic process	12	0.0900833	0.00420782	SUCLG2, LOC685050, ALDOB, GSTT1, IDH3B, ACLY, OXSM, GSTM1, NFU1, HBLD1, CBR1, GSTK1, VNN1, RGD1563216	260	202	12092	2.76283	0.999726	0.806077	6.97133
GOTERM_BP_FAT	GO:0032535~regulation of cellular component size	13	0.0975903	0.00421243	RTN4, IL6ST, ELN, PPARG, ADIPOR1, CCNG1, RERG, CDKN1A, AGT, MAP3K1, SPTBN2, CDA, CIT	260	231	12092	2.61732	0.999728	0.74549	6.97872
GOTERM_BP_FAT	GO:0065003~macromolecular complex assembly	22	0.165153	0.00663497	LOC684773, LOC306962, ALDOB, MED24, LOC684807, POLR2D, TAPBP, POLR2A, IGF1R, RRN3, IVD, MAP3K1, H2AFZ, TUBB6, CDA, HIST3H2A, PRKAA1, CAT, LOC682543, RGD1564767, H2AFJ, MBD2, TAF13, MED17, LOC684872, HIST1H2AI, TUBD1, WDR46, HIST1H2AN	260	544	12092	1.88083	0.999998	0.842718	10.7817
GOTERM_BP_FAT	GO:0046486~glycerolipid metabolic process	10	0.0750694	0.00667845	TPO1, DGAT2, IL6ST, SERINC1, SLC37A4, PLA2G2A, PNPLA2, CAT, PLCB1, ACSL5	260	157	12092	2.96227	0.999998	0.803903	10.8486
GOTERM_BP_FAT	GO:0006639~acylglycerol metabolic process	6	0.0450417	0.00680607	DGAT2, IL6ST, SLC37A4, PNPLA2, CAT, ACSL5	260	56	12092	4.98297	0.999998	0.771426	11.0447
GOTERM_BP_FAT	GO:0030308~negative regulation of cell growth	7	0.0525486	0.00687328	RERG, RTN4, CDKN1A, AGT, PPARG, ADIPOR1, CDA	260	79	12092	4.12093	0.999999	0.738539	11.1478
GOTERM_BP_FAT	GO:0006073~cellular glucan metabolic process	5	0.0375347	0.00707014	PYGL, IL6ST, SLC37A4, PPP1CC, AGL	260	36	12092	6.4594	0.999999	0.714801	11.4491
GOTERM_BP_FAT	GO:0005977~glycogen metabolic process	5	0.0375347	0.00707014	PYGL, IL6ST, SLC37A4, PPP1CC, AGL	260	36	12092	6.4594	0.999999	0.714801	11.4491
GOTERM_BP_FAT	GO:0044042~glucan metabolic process	5	0.0375347	0.00707014	PYGL, IL6ST, SLC37A4, PPP1CC, AGL	260	36	12092	6.4594	0.999999	0.714801	11.4491
GOTERM_BP_FAT	GO:0006638~neutral lipid metabolic process	6	0.0450417	0.00788799	DGAT2, IL6ST, SLC37A4, PNPLA2, CAT, ACSL5	260	58	12092	4.81114	1	0.722957	12.6908
GOTERM_BP_FAT	GO:0006662~glycerol ether metabolic process	6	0.0450417	0.00847138	DGAT2, IL6ST, SLC37A4, PNPLA2, CAT, ACSL5	260	59	12092	4.7296	1	0.719967	13.5665
GOTERM_BP_FAT	GO:0018904~organic ether metabolic process	6	0.0450417	0.0097265	DGAT2, IL6ST, SLC37A4, PNPLA2, CAT, ACSL5	260	61	12092	4.57453	1	0.742801	15.4224
GOTERM_BP_FAT	GO:0045792~negative regulation of cell size	7	0.0525486	0.0108475	RERG, RTN4, CDKN1A, AGT, PPARG, ADIPOR1, CDA	260	87	12092	3.742	1	0.75689	17.0483
GOTERM_BP_FAT	GO:0006112~energy reserve metabolic process	5	0.0375347	0.0111861	PYGL, IL6ST, SLC37A4, PPP1CC, AGL	260	41	12092	5.67167	1	0.74525	17.5336
GOTERM_BP_FAT	GO:0051591~response to cAMP	6	0.0450417	0.0118401	SDC1, CYP11A1, NME1, ALDOB, COL1A1, PTPRN	260	64	12092	4.3601	1	0.744038	18.4633
GOTERM_BP_FAT	GO:0040008~regulation of growth	14	0.105097	0.0120386	RTN4, LMX1B, IL6ST, PPARG, S100A10, ADIPOR1, RERG, CDKN1A, CSNK2A1, HTRA2, AGT, CDA, IGFBP4, SERP1	260	298	12092	2.18493	1	0.729836	18.7435
GOTERM_BP_FAT	GO:0043933~macromolecular complex subunit organization	22	0.165153	0.012313	LOC684773, LOC306962, ALDOB, MED24, LOC684807, POLR2D, TAPBP, POLR2A, IGF1R, RRN3, IVD, MAP3K1, H2AFZ, TUBB6, CDA, HIST3H2A, PRKAA1, CAT, LOC682543, RGD1564767, H2AFJ, MBD2, TAF13, MED17, LOC684872, HIST1H2AI, TUBD1, WDR46, HIST1H2AN	260	576	12092	1.77634	1	0.718685	19.1294
GOTERM_BP_FAT	GO:0006352~transcription initiation	6	0.0450417	0.0126087	TAF13, RRN3, MED17, MED24, POLR2D, POLR2A	260	65	12092	4.29302	1	0.708873	19.5434
GOTERM_BP_FAT	GO:0009991~response to extracellular stimulus	14	0.105097	0.0133137	ARSB, CCL2, CYP11A1, IL6ST, SLC37A4, PPARG, ALDOB, TTPA, SLC34A3, IGF1R, CDKN1A, COL1A1, AGL, ACSL5	260	302	12092	2.15599	1	0.711016	20.5222
GOTERM_BP_FAT	GO:0007584~response to nutrient	11	0.0825764	0.0134084	ARSB, IGF1R, CCL2, CYP11A1, IL6ST, PPARG, SLC37A4, TTPA, COL1A1, AGL, ACSL5	260	206	12092	2.48342	1	0.696824	20.6528
GOTERM_BP_FAT	GO:0045923~positive regulation of fatty acid metabolic process	4	0.0300278	0.0157728	AGT, PPARG, PRKAA1, ACSL5	260	25	12092	7.44123	1	0.739321	23.8494
GOTERM_BP_FAT	GO:0070271~protein complex biogenesis	17	0.127618	0.016907	ALDOB, MED24, POLR2D, MBD2, TAPBP, POLR2A, IGF1R, TAF13, RRN3, IVD, MED17, MAP3K1, TUBD1, TUBB6, CDA, PRKAA1, CAT, WDR46	260	415	12092	1.90513	1	0.748896	25.3393
GOTERM_BP_FAT	GO:0006461~protein complex assembly	17	0.127618	0.016907	ALDOB, MED24, POLR2D, MBD2, TAPBP, POLR2A, IGF1R, TAF13, RRN3, IVD, MED17, MAP3K1, TUBD1, TUBB6, CDA, PRKAA1, CAT, WDR46	260	415	12092	1.90513	1	0.748896	25.3393
GOTERM_BP_FAT	GO:0016051~carbohydrate biosynthetic process	7	0.0525486	0.0170082	MGAT2, NDST1, PYGL, ALDOB, CHST3, H2AFX, AGL	260	96	12092	3.39119	1	0.736742	25.4709
GOTERM_BP_FAT	GO:0045834~positive regulation of lipid metabolic process	5	0.0375347	0.0178402	AGT, PPARG, PNPLA2, PRKAA1, ACSL5	260	47	12092	4.94763	1	0.739885	26.5445
GOTERM_BP_FAT	GO:0044264~cellular polysaccharide metabolic process	5	0.0375347	0.0178402	PYGL, IL6ST, SLC37A4, PPP1CC, AGL	260	47	12092	4.94763	1	0.739885	26.5445
GOTERM_BP_FAT	GO:0008610~lipid biosynthetic process	13	0.0975903	0.0180371	CYP11A1, LOC685050, ACLY, OXSM, TPO1, ACBD3, DGAT2, SERINC1, HSD11B1, PRKAA1, H2AFX, AKR1D1, ACSL5, TMEM195	260	281	12092	2.1516	1	0.730504	26.7966
GOTERM_BP_FAT	GO:0046321~positive regulation of fatty acid oxidation	3	0.0225208	0.0183606	PPARG, PRKAA1, ACSL5	260	10	12092	13.9523	1	0.723975	27.2088
GOTERM_BP_FAT	GO:0031667~response to nutrient levels	13	0.0975903	0.0184902	ARSB, CCL2, CYP11A1, IL6ST, SLC37A4, PPARG, ALDOB, TTPA, SLC34A3, IGF1R, COL1A1, AGL, ACSL5	260	282	12092	2.14397	1	0.713989	27.3732
GOTERM_BP_FAT	GO:0005976~polysaccharide metabolic process	7	0.0525486	0.0186485	NDST1, PYGL, IL6ST, SLC37A4, CHST3, PPP1CC, AGL	260	98	12092	3.32198	1	0.704906	27.5738
GOTERM_BP_FAT	GO:0006954~inflammatory response	11	0.0825764	0.0187346	C1QA, C1QB, SDC1, CCL2, ELF3, AIMP1, NDST1, VNN1, CD24, IGFBP4, EPHA3	260	217	12092	2.35753	1	0.69474	27.6825
GOTERM_BP_FAT	GO:0006732~coenzyme metabolic process	9	0.0675625	0.0218441	GSTM1, SUCLG2, GSTK1, ALDOB, LOC685050, IDH3B, VNN1, GSTT1, ACLY, OXSM	260	160	12092	2.61606	1	0.73879	31.511
GOTERM_BP_FAT	GO:0042542~response to hydrogen peroxide	6	0.0450417	0.0222087	SDC1, CYP11A1, PPP2CB, PRDX3, CAT, COL1A1	260	75	12092	3.72062	1	0.733856	31.9471
GOTERM_BP_FAT	GO:0045926~negative regulation of growth	7	0.0525486	0.0222472	RERG, RTN4, CDKN1A, AGT, PPARG, ADIPOR1, CDA	260	102	12092	3.1917	1	0.723913	31.993
GOTERM_BP_FAT	GO:0048545~response to steroid hormone stimulus	13	0.0975903	0.0231184	ARSB, CCL2, CYP11A1, PPARG, ALDOB, PTPRN, C1QB, CDKN1A, SDC1, COL1A1, CD24, NKX2-5, AGL	260	291	12092	2.07766	1	0.727416	33.0241
GOTERM_BP_FAT	GO:0006367~transcription initiation from RNA polymerase II promoter	5	0.0375347	0.0234008	TAF13, MED17, MED24, POLR2D, POLR2A	260	51	12092	4.55958	1	0.721775	33.3551
GOTERM_BP_FAT	GO:0007242~intracellular signaling cascade	30	0.225208	0.0245022	CNIH, NDST1, IL6ST, MED24, LPAR2, ITPKB, RGD1564956, IGF1R, GMIP, BHLHA15, MAP3K1, H2AFX, CHP, PLCB1, PHLDA3, KLF9, ARHGEF7, ADIPOR1, RGD1561176, PTPRN, ARL6, ARHGEF11, GNB1, SGSM3, MED17, RAB34, COL1A2, GNB4, PDCD6IP, GADD45B, CIT, IGFBP4	260	925	12092	1.50836	1	0.728573	34.6314
GOTERM_BP_FAT	GO:0010033~response to organic substance	30	0.225208	0.0254465	ARSB, EIF2C2, CCL2, IL6ST, ALDOB, SLC37A4, PPARG, ACP2, PRDX3, GSTM1, GSTM2, CD24, DNAJC3, NKX2-5, AGL, ACSL5, CYP11A1, ADIPOR1, GSTT1, PTPRN, EPHA3, RERG, C1QB, CDKN1A, SDC1, GNB1, NME1, GNB4, COL1A1, SERP1	260	928	12092	1.50348	1	0.732683	35.7075
GOTERM_BP_FAT	GO:0005996~monosaccharide metabolic process	11	0.0825764	0.0266322	SERPINA11, IL6ST, SERPINA12, SLC37A4, ALDOB, PPP1CC, GALK2, SERPINA9, PYGL, PRKAA1, H2AFX, AGL, SERP1	260	230	12092	2.22428	1	0.739773	37.0349
GOTERM_BP_FAT	GO:0006800~oxygen and reactive oxygen species metabolic process	5	0.0375347	0.0281897	PRDX3, CD24, CAT, PLCB1, NDUFS1	260	54	12092	4.30627	1	0.751028	38.7394
GOTERM_BP_FAT	GO:0008202~steroid metabolic process	9	0.0675625	0.0281978	EBPL, ACBD3, CYP11A1, SULT2A2, SLC37A4, HSD11B1, SULT2AL1, PRKAA1, CAT, AKR1D1	260	168	12092	2.49148	1	0.742542	38.7481
GOTERM_BP_FAT	GO:0019318~hexose metabolic process	10	0.0750694	0.0309895	GALK2, SERPINA9, SERPINA11, SERPINA12, PYGL, IL6ST, ALDOB, SLC37A4, PRKAA1, PPP1CC, AGL, SERP1	260	203	12092	2.29102	1	0.767256	41.6947
GOTERM_BP_FAT	GO:0006006~glucose metabolic process	9	0.0675625	0.0359428	SERPINA9, SERPINA11, SERPINA12, PYGL, IL6ST, ALDOB, SLC37A4, PRKAA1, PPP1CC, AGL, SERP1	260	176	12092	2.37823	1	0.809046	46.5969
GOTERM_BP_FAT	GO:0030198~extracellular matrix organization	6	0.0450417	0.0404333	LMX1B, ELF3, AGT, ELN, COL1A2, COL1A1	260	88	12092	3.17098	1	0.838697	50.7032
GOTERM_BP_FAT	GO:0046578~regulation of Ras protein signal transduction	8	0.0600556	0.0437992	GMIP, GBF1, SGSM3, ARHGEF7, PPP2CB, LPAR2, ITPKB, ARHGEF11	260	151	12092	2.46398	1	0.855693	53.5843
GOTERM_BP_FAT	GO:0045767~regulation of anti-apoptosis	4	0.0300278	0.0442216	RTN4, IGF1R, CDKN1A, AGL	260	37	12092	5.02786	1	0.852276	53.9343
GOTERM_BP_FAT	GO:0008361~regulation of cell size	9	0.0675625	0.0459912	RERG, RTN4, CDKN1A, IL6ST, AGT, PPARG, ADIPOR1, CDA, CCNG1	260	185	12092	2.26254	1	0.857499	55.3743
GOTERM_BP_FAT	GO:0009725~response to hormone stimulus	18	0.135125	0.0471257	ARSB, CCL2, CYP11A1, PPARG, ALDOB, ADIPOR1, PTPRN, RERG, C1QB, CDKN1A, SDC1, GNB1, GNB4, COL1A1, CD24, NKX2-5, AGL, ACSL5	260	510	12092	1.64145	1	0.858582	56.2751
GOTERM_BP_FAT	GO:0000302~response to reactive oxygen species	6	0.0450417	0.0474436	SDC1, CYP11A1, PPP2CB, PRDX3, CAT, COL1A1	260	92	12092	3.03311	1	0.854758	56.5244
GOTERM_BP_FAT	GO:0032956~regulation of actin cytoskeleton organization	5	0.0375347	0.0480974	MAP3K1, ELN, SPTBN2, MYO1F, CIT	260	64	12092	3.63341	1	0.853023	57.033
GOTERM_BP_FAT	GO:0006334~nucleosome assembly	5	0.0375347	0.0480974	LOC684773, LOC682543, RGD1564767, LOC306962, LOC684872, HIST1H2AI, H2AFZ, LOC684807, HIST3H2A, H2AFJ, HIST1H2AN	260	64	12092	3.63341	1	0.853023	57.033
GOTERM_BP_FAT	GO:0006323~DNA packaging	6	0.0450417	0.0493018	LOC684773, LOC682543, RGD1564767, LOC306962, LOC684872, HIST1H2AI, H2AFZ, LOC684807, HIST3H2A, PRM2, H2AFJ, HIST1H2AN	260	93	12092	3.0005	1	0.854585	57.9552
GOTERM_BP_FAT	GO:0032970~regulation of actin filament-based process	5	0.0375347	0.0552612	MAP3K1, ELN, SPTBN2, MYO1F, CIT	260	67	12092	3.47072	1	0.880721	62.2505
GOTERM_BP_FAT	GO:0031497~chromatin assembly	5	0.0375347	0.0552612	LOC684773, LOC682543, RGD1564767, LOC306962, LOC684872, HIST1H2AI, H2AFZ, LOC684807, HIST3H2A, H2AFJ, HIST1H2AN	260	67	12092	3.47072	1	0.880721	62.2505
GOTERM_BP_FAT	GO:0006873~cellular ion homeostasis	14	0.105097	0.0552803	TRPC1, CCL2, TRPC6, IL6ST, SLC37A4, PRDX3, LOC292178, SLC34A3, FTH1, TPO1, GNB1, NAB2, AGT, GNB4, CD24, NDUFS1	260	370	12092	1.75975	1	0.87593	62.2635
GOTERM_BP_FAT	GO:0051251~positive regulation of lymphocyte activation	6	0.0450417	0.0571592	CDKN1A, IL6ST, VNN1, ITPKB, CD24, AP3B1	260	97	12092	2.87676	1	0.879965	63.5292
GOTERM_BP_FAT	GO:0055082~cellular chemical homeostasis	14	0.105097	0.0602847	TRPC1, CCL2, TRPC6, IL6ST, SLC37A4, PRDX3, LOC292178, SLC34A3, FTH1, TPO1, GNB1, NAB2, AGT, GNB4, CD24, NDUFS1	260	375	12092	1.73629	1	0.889069	65.5466
GOTERM_BP_FAT	GO:0034728~nucleosome organization	5	0.0375347	0.0603395	LOC684773, LOC682543, RGD1564767, LOC306962, LOC684872, HIST1H2AI, H2AFZ, LOC684807, HIST3H2A, H2AFJ, HIST1H2AN	260	69	12092	3.37012	1	0.884861	65.5811
GOTERM_BP_FAT	GO:0009311~oligosaccharide metabolic process	3	0.0225208	0.0615283	MGAT2, GM2A, H2AFX	260	19	12092	7.34332	1	0.885466	66.3197
GOTERM_BP_FAT	GO:0031960~response to corticosteroid stimulus	7	0.0525486	0.0625049	C1QB, SDC1, CDKN1A, CCL2, ALDOB, COL1A1, AGL	260	131	12092	2.48514	1	0.885186	66.9153
GOTERM_BP_FAT	GO:0006551~leucine metabolic process	2	0.0150139	0.0628959	BCAT2, IVD	260	3	12092	31.0051	1	0.882523	67.151
GOTERM_BP_FAT	GO:0010035~response to inorganic substance	11	0.0825764	0.0632428	GSTM1, TRPC1, SDC1, CDKN1A, CYP11A1, ALDOB, PPP2CB, PRDX3, CAT, COL1A1, SLC34A3	260	268	12092	1.9089	1	0.879706	67.3588
GOTERM_BP_FAT	GO:0048878~chemical homeostasis	17	0.127618	0.0645931	TRPC1, CCL2, TRPC6, IL6ST, SLC37A4, PPARG, PRDX3, LOC292178, FTH1, SLC34A3, TPO1, GNB1, PYGL, BHLHA15, NAB2, AGT, GNB4, CD24, NDUFS1	260	492	12092	1.60697	1	0.881055	68.1558
GOTERM_BP_FAT	GO:0043254~regulation of protein complex assembly	5	0.0375347	0.0656571	MAP3K1, ELN, SPTBN2, CD24, NKX2-5	260	71	12092	3.27519	1	0.881217	68.7709
GOTERM_BP_FAT	GO:0065004~protein-DNA complex assembly	5	0.0375347	0.0656571	LOC684773, LOC682543, RGD1564767, LOC306962, LOC684872, HIST1H2AI, H2AFZ, LOC684807, HIST3H2A, H2AFJ, HIST1H2AN	260	71	12092	3.27519	1	0.881217	68.7709
GOTERM_BP_FAT	GO:0009719~response to endogenous stimulus	19	0.142632	0.0672082	ARSB, CCL2, CYP11A1, PPARG, ALDOB, ADIPOR1, PTPRN, GSTM1, RERG, C1QB, CDKN1A, SDC1, GNB1, GNB4, COL1A1, CD24, NKX2-5, AGL, ACSL5	260	573	12092	1.54214	1	0.883275	69.6475
GOTERM_BP_FAT	GO:0007030~Golgi organization	3	0.0225208	0.0674253	CTBP1, BHLHA15, CIT	260	20	12092	6.97615	1	0.880142	69.7684
GOTERM_BP_FAT	GO:0030832~regulation of actin filament length	4	0.0300278	0.0676912	MAP3K1, ELN, SPTBN2, CIT	260	44	12092	4.22797	1	0.877218	69.9157
GOTERM_BP_FAT	GO:0008064~regulation of actin polymerization or depolymerization	4	0.0300278	0.0676912	MAP3K1, ELN, SPTBN2, CIT	260	44	12092	4.22797	1	0.877218	69.9157
GOTERM_BP_FAT	GO:0016042~lipid catabolic process	7	0.0525486	0.068187	PLA2G16, GM2A, HSD11B1, PLA2G2A, PNPLA2, PLCB1, AKR1D1	260	134	12092	2.42951	1	0.875225	70.1888
GOTERM_BP_FAT	GO:0034622~cellular macromolecular complex assembly	10	0.0750694	0.0695726	LOC684773, RGD1564767, LOC682543, LOC306962, ALDOB, LOC684807, H2AFJ, MBD2, TAPBP, LOC684872, TUBD1, H2AFZ, HIST1H2AI, TUBB6, HIST3H2A, WDR46, HIST1H2AN	260	237	12092	1.96235	1	0.87673	70.9394
GOTERM_BP_FAT	GO:0006091~generation of precursor metabolites and energy	10	0.0750694	0.071031	PYGL, SUCLG2, IL6ST, ALDOB, SLC37A4, IDH3B, CAT, PPP1CC, AGL, NDUFS1	260	238	12092	1.9541	1	0.878454	71.7102
GOTERM_BP_FAT	GO:0050870~positive regulation of T cell activation	5	0.0375347	0.0712108	IL6ST, VNN1, ITPKB, CD24, AP3B1	260	73	12092	3.18546	1	0.875366	71.8039
GOTERM_BP_FAT	GO:0006694~steroid biosynthetic process	5	0.0375347	0.0740752	ACBD3, CYP11A1, HSD11B1, PRKAA1, AKR1D1	260	74	12092	3.14241	1	0.882163	73.2576
GOTERM_BP_FAT	GO:0007179~transforming growth factor beta receptor signaling pathway	4	0.0300278	0.0752516	CCL2, LTBP4, MAP3K1, COL1A2	260	46	12092	4.04415	1	0.882716	73.8339
GOTERM_BP_FAT	GO:0002696~positive regulation of leukocyte activation	6	0.0450417	0.0773119	CDKN1A, IL6ST, VNN1, ITPKB, CD24, AP3B1	260	106	12092	2.63251	1	0.886238	74.8152
GOTERM_BP_FAT	GO:0007167~enzyme linked receptor protein signaling pathway	11	0.0825764	0.0792514	RGD69425, CCL2, NDST1, IL6ST, LTBP4, EPHA3, IGF1R, UBE2D3, UBE2D2, MAP3K1, COL1A2, MAGEH1, GIGYF1	260	280	12092	1.82709	1	0.88919	75.7072
GOTERM_BP_FAT	GO:0030199~collagen fibril organization	3	0.0225208	0.0797436	LMX1B, COL1A2, COL1A1	260	22	12092	6.34196	1	0.887439	75.9288
GOTERM_BP_FAT	GO:0010627~regulation of protein kinase cascade	10	0.0750694	0.0799286	IGF1R, LITAF, IL6ST, AGT, MAP3K1, LPAR2, CD24, CAT, PHLDA3, NEK6	260	244	12092	1.90605	1	0.884715	76.0116
GOTERM_BP_FAT	GO:0010891~negative regulation of sequestering of triglyceride	2	0.0150139	0.0829729	PPARG, PNPLA2	260	4	12092	23.2538	1	0.891037	77.3361
GOTERM_BP_FAT	GO:0006766~vitamin metabolic process	5	0.0375347	0.0830123	CBR1, TTPA, GSTO1, SLC19A2, RETSAT	260	77	12092	3.01998	1	0.887976	77.3528
GOTERM_BP_FAT	GO:0033500~carbohydrate homeostasis	4	0.0300278	0.0831675	BHLHA15, PYGL, PPARG, SLC37A4	260	48	12092	3.87564	1	0.885272	77.4184
GOTERM_BP_FAT	GO:0042593~glucose homeostasis	4	0.0300278	0.0831675	BHLHA15, PYGL, PPARG, SLC37A4	260	48	12092	3.87564	1	0.885272	77.4184
GOTERM_BP_FAT	GO:0042445~hormone metabolic process	6	0.0450417	0.0847798	CYP11A1, AGT, CRHBP, HSD11B1, AKR1D1, RETSAT	260	109	12092	2.56006	1	0.887085	78.0893
GOTERM_BP_FAT	GO:0051493~regulation of cytoskeleton organization	6	0.0450417	0.0847798	LOC687897, MAP3K1, ELN, SPTBN2, MYO1F, SKA2, CIT, LOC691962	260	109	12092	2.56006	1	0.887085	78.0893
GOTERM_BP_FAT	GO:0016125~sterol metabolic process	5	0.0375347	0.0861042	EBPL, CYP11A1, PRKAA1, CAT, AKR1D1	260	78	12092	2.98126	1	0.887979	78.6264
GOTERM_BP_FAT	GO:0045596~negative regulation of cell differentiation	9	0.0675625	0.0865352	RTN4, LMX1B, NME1, PPARG, PLA2G2A, LIG4, CD24, CIT, NKX2-5	260	212	12092	1.97438	1	0.886206	78.7985
GOTERM_BP_FAT	GO:0050867~positive regulation of cell activation	6	0.0450417	0.0873508	CDKN1A, IL6ST, VNN1, ITPKB, CD24, AP3B1	260	110	12092	2.53678	1	0.8856	79.1206
GOTERM_BP_FAT	GO:0006790~sulfur metabolic process	6	0.0450417	0.0873508	GSTM1, NDST1, GSTK1, CHST3, GSTT1, SLC19A2	260	110	12092	2.53678	1	0.8856	79.1206
GOTERM_BP_FAT	GO:0006875~cellular metal ion homeostasis	8	0.0600556	0.0889121	TRPC1, CCL2, TRPC6, GNB1, IL6ST, AGT, SLC37A4, GNB4, CD24	260	178	12092	2.09023	1	0.88719	79.7243
GOTERM_BP_FAT	GO:0006952~defense response	14	0.105097	0.0897664	CCL2, ELF3, AIMP1, NDST1, MYO1F, LEAP2, TAPBP, EPHA3, C1QA, C1QB, SDC1, VNN1, CD24, IGFBP4, WDR46	260	399	12092	1.63185	1	0.886709	80.0477
GOTERM_BP_FAT	GO:0050801~ion homeostasis	14	0.105097	0.0917738	TRPC1, CCL2, TRPC6, IL6ST, SLC37A4, PRDX3, LOC292178, SLC34A3, FTH1, TPO1, GNB1, NAB2, AGT, GNB4, CD24, NDUFS1	260	402	12092	1.61967	1	0.889495	80.7885
GOTERM_BP_FAT	GO:0015804~neutral amino acid transport	3	0.0225208	0.0926943	TPO1, SERINC1, SLC3A2	260	24	12092	5.81346	1	0.889199	81.1194
GOTERM_BP_FAT	GO:0006518~peptide metabolic process	4	0.0300278	0.0956757	GSTM1, GSTK1, GSTT1, WDR46, TAPBP	260	51	12092	3.64766	1	0.894423	82.1549
GOTERM_BP_FAT	GO:0051348~negative regulation of transferase activity	5	0.0375347	0.0957098	CDKN1A, PPARG, PKIG, PRDX3, GADD45B	260	81	12092	2.87085	1	0.891781	82.1665
GOTERM_BP_FAT	GO:0051301~cell division	7	0.0525486	0.0961499	LOC687897, RGD1561176, SKA2, PDCD6IP, PPP1CC, CCNG1, CIT, NEK6, NR2C2, LOC691962	260	147	12092	2.21465	1	0.890217	82.3146
GOTERM_BP_FAT	GO:0007005~mitochondrion organization	6	0.0450417	0.0980369	HTRA2, GGCT, BHLHA15, MAP3K1, GGCTL1, PRDX3, CD24	260	114	12092	2.44777	1	0.892458	82.9368
