# Supplementary material for: Transcriptomic Analysis of Insulin-Sensitive Tissues from Anti-Diabetic Drug Treated ZDF Rats, a T2DM Animal Model
Source: PLoS One. 2013 Jul 26;8(7):e69624. doi: 10.1371/journal.pone.0069624 (PMC3724940; doi:10.1371/journal.pone.0069624)
Supplement: Table S4 — GSA results from total intersect. (ZIP) [file pone.0069624.s005.zip › Glimepiride-Muscle.xlsx]

## Sheet: G-Muscle
Category	Term	Count	%	PValue	Genes	List Total	Pop Hits	Pop Total	Fold Enrichment	Bonferroni	Benjamini	FDR
KEGG_PATHWAY	rno03010:Ribosome	22	0.0772228	4.841404850563611E-10	RGD1565131, RPL36A-PS2, RGD1566229, RPL36A-PS1, RPL36A, LOC500044, RPL15, RGD1563560, RGD1564062, RGD1564698, LOC304035, LOC691065, RPL6-PS1, RPL36AL, RGD1562054, RGD1561987, RGD1561984, RGD1563570, RGD1566136, LOC305779, LOC680395, RGD1565520, RPS18, LOC364687, RGD1565215, RPS15, RGD1561780, LOC361908, RGD1562541, RPS10, LOC498050, RPS11, RPL26-PS1, LOC367134, LOC502945, LOC685041, RGD1565869, R…	286	83	5590	5.18072	7.939903978737561E-8	7.939903978737561E-8	5.870588570822122E-7
KEGG_PATHWAY	rno00230:Purine metabolism	19	0.0666924	7.647516013139339E-4	POLR2G, POLR2E, POLR2L, POLR2J, PDE4D, POLR3GL, DGUOK, RRM2B, POLR2C, LOC687055, APRT, POLR2L-PS1, AMPD1, LOC681193, NME1, PDE7A, PDE4B, POLD2, ENTPD5, GUK1, PAICS	286	154	5590	2.41145	0.117915	0.0608064	0.923387
KEGG_PATHWAY	rno00480:Glutathione metabolism	10	0.0351013	8.099057656431995E-4	MGST3, LOC683008, RGD1559938, GSTA3, LOC690027, GSTT2, RRM2B, GSTM5, SMS, GGTA1, MGST1	286	50	5590	3.90909	0.124428	0.0433262	0.977663
KEGG_PATHWAY	rno03020:RNA polymerase	7	0.0245709	0.00161359	POLR2G, POLR2E, LOC681193, POLR2L, POLR2J, POLR3GL, POLR2C, LOC687055, POLR2L-PS1	286	26	5590	5.26224	0.232673	0.0640663	1.93914
KEGG_PATHWAY	rno00240:Pyrimidine metabolism	12	0.0421215	0.00671011	POLR2G, POLR2E, POLR2L, POLR2J, POLR3GL, RRM2B, POLR2C, LOC687055, POLR2L-PS1, LOC681193, NME1, POLD2, ENTPD5, DHODH	286	92	5590	2.54941	0.668513	0.19815	7.8396
KEGG_PATHWAY	rno05016:Huntington's disease	18	0.0631823	0.0163006	ATP5E, POLR2G, NDUFA2, POLR2E, COX7A2, POLR2L, NDUFB7, COX8B, POLR2J, NDUFA7, NDUFV3-PS1, PPARGC1A, POLR2C, LOC687055, POLR2L-PS1, COX6C, NDUFV3, LOC688386, TFAM, PLCB4, LOC681193, COX6A1, LOC682566	286	190	5590	1.85167	0.932479	0.361875	18.0685
KEGG_PATHWAY	rno04920:Adipocytokine signaling pathway	9	0.0315911	0.0197146	PRKAG3, PRKAG2, ADIPOR2, PRKAA2, ACSL4, ACSL3, ADIPOQ, PPARGC1A, STAT3	286	67	5590	2.62551	0.961821	0.372805	21.4506
KEGG_PATHWAY	rno04120:Ubiquitin mediated proteolysis	13	0.0456316	0.0262874	CHMP2A, LOC680835, UBE3A, CDC20, HERC1, STUB1, CDC27, RBX1, UBE2O, CBLB, UBR5, UBE2M, MDM2, RCHY1	286	126	5590	2.01659	0.987334	0.420797	27.6041
KEGG_PATHWAY	rno03320:PPAR signaling pathway	9	0.0315911	0.0270233	SCD1, SLC27A1, LOC681458, FABP3, AQP7, TTN, ACSL4, ACSL3, ADIPOQ, NR1H3	286	71	5590	2.47759	0.988811	0.392985	28.2648
KEGG_PATHWAY	rno00982:Drug metabolism	9	0.0315911	0.0291101	MGST3, GSTA3, AOX1, ADH6, GSTT2, GSTM5, MGST1	286	72	5590	2.44318	0.992132	0.38399	30.1083
KEGG_PATHWAY	rno00270:Cysteine and methionine metabolism	6	0.0210608	0.0307567	LOC683008, RGD1559938, LDHB, DNMT3A, CTH, LOC690027, CDO1, SMS, TAT	286	35	5590	3.35065	0.994044	0.372338	31.5321
KEGG_PATHWAY	rno00980:Metabolism of xenobiotics by cytochrome P450	8	0.028081	0.0317286	MGST3, GSTA3, ADH6, GSTT2, GSTM5, MGST1	286	60	5590	2.60606	0.994947	0.356383	32.3599
KEGG_PATHWAY	rno00062:Fatty acid elongation in mitochondria	3	0.0105304	0.0591632	ACAA2, MECR, HADHB	286	8	5590	7.32955	0.999955	0.536689	52.2647
KEGG_PATHWAY	rno04910:Insulin signaling pathway	12	0.0421215	0.0726911	PRKAG3, PPP1R3C, CBLB, PHKB, PYGL, PHKG2, PHKA1, PRKAG2, PRKAA2, PPP1R3A, BAD, PPARGC1A	286	132	5590	1.77686	0.999996	0.586898	59.953
KEGG_PATHWAY	rno00280:Valine, leucine and isoleucine degradation	6	0.0210608	0.0830194	ACAA2, HSD17B10, AOX1, PCCB, HMGCL, HADHB	286	46	5590	2.54941	0.999999	0.612322	65.0388
KEGG_PATHWAY	rno00450:Selenoamino acid metabolism	4	0.0140405	0.0885004	CTH, MARS2, GGTA1, MARS	286	21	5590	3.72294	1	0.613184	67.4901
Category	Term	Count	%	PValue	Genes	List Total	Pop Hits	Pop Total	Fold Enrichment	Bonferroni	Benjamini	FDR
GOTERM_BP_FAT	GO:0006412~translation	52	0.182527	2.0989838590586274E-10	RGD1565131, RPL36A-PS2, RPL36A-PS1, RPL36A, RBM3, RPL15, RGD1563560, RGD1564062, RGD1564698, RGD1564268, LOC691065, RPL6-PS1, RPL36AL, MRPL51, EIF3I-PS1, RGD1561987, RGD1561984, RGD1563570, EEF2, RGD1566136, LOC365574, LOC680395, RPS18, LOC364687, LOC681191, RGD1565215, RPS15, LOC287569, LOC361908, LOC366442, RPS10, RPS11, RPL26-PS1, EEF1B2, RGD1565272, LOC499207, RGD1563503, LOC682180, RGD156370…	550	428	12092	2.67113	5.102629579978313E-7	5.102629579978313E-7	3.691039252018413E-7
GOTERM_BP_FAT	GO:0006414~translational elongation	22	0.0772228	1.1335529550580095E-9	RGD1565131, RGD1559948, RGD1563933, RPL15, LOC687680, RGD1564698, RGD1561871, LOC691065, RPL6-PS1, LOC365287, RGD1565048, RGD1563459, RGD1562204, RGD1561987, RGD1563097, RGD1563570, EEF2, RGD1566136, LOC365574, RPS4X, DAPK3, LOC363655, RPS18, RPL41, LOC364687, LOC362075, RGD1565215, RPS15, LOC366442, LOC361908, RPS10, RPS11, LOC315661, RPL26-PS1, LOC691716, EEF1B2, RPS15A, RPL39, RGD1565272, LOC4…	550	95	12092	5.09137	2.755663348841253E-6	1.3778326236613125E-6	1.993339449057885E-6
GOTERM_BP_FAT	GO:0051186~cofactor metabolic process	24	0.084243	4.4912076706449704E-5	LDHB, TALDO1, ACOT1, TTN, MTHFD1, ACSS1, CBR1, FOLR1, VKORC1, HMGCL, GGTA1, GSTA3, HMBS, PDK4, LOC688369, GSTT2, VSX1, COQ5, HAGH, ISCU, PGLS, CTH, BCL2A1D, MLYCD, MGST1	550	202	12092	2.61213	0.103434	0.0357402	0.078948
GOTERM_BP_FAT	GO:0006732~coenzyme metabolic process	20	0.0702025	1.1629735975481672E-4	LDHB, GSTA3, TALDO1, PDK4, LOC688369, ACOT1, GSTT2, TTN, VSX1, COQ5, HAGH, MTHFD1, BCL2A1D, PGLS, ACSS1, CTH, MLYCD, FOLR1, GGTA1, MGST1, HMGCL	550	160	12092	2.74818	0.246281	0.0682436	0.20431
GOTERM_BP_FAT	GO:0006006~glucose metabolic process	21	0.0737127	1.4297925193648995E-4	PRKAG3, PDK1, LDHB, TALDO1, PHKB, PHKG2, PHKA1, PDK4, PRKAG2, BAD, PFKM, ADIPOQ, TAT, PGLS, PPP1R3C, ATF3, PYGL, PGM1, UGP2, AGL	550	176	12092	2.62326	0.293624	0.0671599	0.251129
GOTERM_BP_FAT	GO:0005996~monosaccharide metabolic process	24	0.084243	3.2001816895700815E-4	PRKAG3, PDK1, LDHB, TALDO1, PFKFB4, PHKB, GNPNAT1, PHKG2, PHKA1, PDK4, PRKAG2, HEXB, BAD, PFKM, ADIPOQ, TAT, PGLS, PPP1R3C, ATF3, PYGL, PGM1, UGP2, AGL	550	230	12092	2.29413	0.540717	0.121625	0.561257
GOTERM_BP_FAT	GO:0019318~hexose metabolic process	22	0.0772228	3.6503497964834197E-4	PRKAG3, PDK1, LDHB, TALDO1, PFKFB4, PHKB, PHKG2, PHKA1, PDK4, PRKAG2, BAD, PFKM, ADIPOQ, TAT, PGLS, PPP1R3C, ATF3, PYGL, PGM1, UGP2, AGL	550	203	12092	2.38266	0.588342	0.119085	0.63997
GOTERM_BP_FAT	GO:0005977~glycogen metabolic process	8	0.028081	0.00101256	PRKAG3, PPP1R3C, PHKB, PYGL, PHKG2, PHKA1, PRKAG2, AGL	550	36	12092	4.88566	0.914803	0.264973	1.76571
GOTERM_BP_FAT	GO:0044042~glucan metabolic process	8	0.028081	0.00101256	PRKAG3, PPP1R3C, PHKB, PYGL, PHKG2, PHKA1, PRKAG2, AGL	550	36	12092	4.88566	0.914803	0.264973	1.76571
GOTERM_BP_FAT	GO:0006073~cellular glucan metabolic process	8	0.028081	0.00101256	PRKAG3, PPP1R3C, PHKB, PYGL, PHKG2, PHKA1, PRKAG2, AGL	550	36	12092	4.88566	0.914803	0.264973	1.76571
GOTERM_BP_FAT	GO:0006749~glutathione metabolic process	7	0.0245709	0.00165609	HAGH, GSTA3, CTH, GSTT2, GGTA1, MGST1	550	29	12092	5.30683	0.982213	0.360903	2.87256
GOTERM_BP_FAT	GO:0046320~regulation of fatty acid oxidation	7	0.0245709	0.00165609	PRKAG3, SLC25A20, MLYCD, PRKAG2, PRKAA2, CAB39, PPARGC1A	550	29	12092	5.30683	0.982213	0.360903	2.87256
GOTERM_BP_FAT	GO:0006112~energy reserve metabolic process	8	0.028081	0.00224156	PRKAG3, PPP1R3C, PHKB, PYGL, PHKG2, PHKA1, PRKAG2, AGL	550	41	12092	4.28984	0.995727	0.420468	3.86934
GOTERM_BP_FAT	GO:0006631~fatty acid metabolic process	19	0.0666924	0.00225754	SCD1, ACAA2, SLC27A1, ECH1, ACOT1, DECR1, ADIPOQ, HADHB, CRYL1, LOC681458, UCP3, MLYCD, FABP3, PRKAA2, HSD17B4, ACSL4, ACSL3, PCCB, MECR, GGTA1	550	188	12092	2.22193	0.99589	0.393154	3.8964
GOTERM_BP_FAT	GO:0042254~ribosome biogenesis	12	0.0421215	0.00245897	RGD1564029, RGD1566229, RGD1563264, RGD1562409, LOC500044, LOC682293, RGD1559846, RGD1565291, LOC501866, LOC367859, RGD1564698, LOC304035, RGD1561871, RGD1564328, LOC366530, LOC365287, RGD1563459, LOC680161, RGD1562054, RGD1563311, LOC498755, LOC503463, LOC305779, RGD1565520, LOC363655, LOC364581, RGD1565215, RGD1561780, RPS15, LOC364482, LOC361908, RGD1562541, RPS10, LOC498050, RPL26-PS1, LOC367…	550	90	12092	2.93139	0.997484	0.392717	4.23701
GOTERM_BP_FAT	GO:0019217~regulation of fatty acid metabolic process	9	0.0315911	0.00398094	PRKAG3, SLC25A20, MLYCD, PRKAG2, PRKAA2, CAB39, ADIPOQ, PPARGC1A, NR1H3	550	57	12092	3.47139	0.999939	0.525703	6.77405
GOTERM_BP_FAT	GO:0006461~protein complex assembly	32	0.112324	0.00450694	HSD17B10, POLR2G, RGD1565017, POLR2E, RSF1, POLR2L, POLR2J, AHCTF1, TTN, POLR2C, POLR2L-PS1, TFAM, FGA, PRKAA2, CAB39, COX18, KPNB1, MLL1, ZW10, SCO1, MYH1, MYH2, MGP, SMAD2, BCS1L, XTP3TPA, DECR1, PFKM, ADIPOQ, LOC687055, SEPT11, SPAG9, TAF13, PFDN6, MDM2, SEPT7	550	415	12092	1.69526	0.999983	0.543591	7.63602
GOTERM_BP_FAT	GO:0070271~protein complex biogenesis	32	0.112324	0.00450694	HSD17B10, POLR2G, RGD1565017, POLR2E, RSF1, POLR2L, POLR2J, AHCTF1, TTN, POLR2C, POLR2L-PS1, TFAM, FGA, PRKAA2, CAB39, COX18, KPNB1, MLL1, ZW10, SCO1, MYH1, MYH2, MGP, SMAD2, BCS1L, XTP3TPA, DECR1, PFKM, ADIPOQ, LOC687055, SEPT11, SPAG9, TAF13, PFDN6, MDM2, SEPT7	550	415	12092	1.69526	0.999983	0.543591	7.63602
GOTERM_BP_FAT	GO:0044264~cellular polysaccharide metabolic process	8	0.028081	0.00496115	PRKAG3, PPP1R3C, PHKB, PYGL, PHKG2, PHKA1, PRKAG2, AGL	550	47	12092	3.74221	0.999994	0.553376	8.3743
GOTERM_BP_FAT	GO:0007005~mitochondrion organization	13	0.0456316	0.00553689	BID, GRPEL1, FXC1-PS1, TOMM40, BCS1L, PRDX3, RRM2B, PPARGC1A, TIMM8B, TFAM, DNA2, LOC687919, FXC1, PTCD2, COX18	550	114	12092	2.50711	0.999999	0.56984	9.30211
GOTERM_BP_FAT	GO:0009057~macromolecule catabolic process	34	0.119344	0.00624672	EIF2C1, USP2, HNRPD, USE1, UBAC1, RBX1, PSMB4, PSMB1, AGL, VCPIP1, LOC680835, LOC363188, DFFB, CIDEA, CDC20, TRIM63, SELS, PLG, DNA2, CBLB, UHRF2, XPC, PSMD11, PYGL, LOC687919, UBR5, RNF2, ENDOG, MDM2, CAND1, FBXO32, ASB2, TGFB1I1, TRA1, ADAMTS4	550	460	12092	1.62501	1	0.591835	10.4338
GOTERM_BP_FAT	GO:0022613~ribonucleoprotein complex biogenesis	14	0.0491418	0.00695262	RGD1564029, RGD1566229, RGD1563264, RGD1562409, LOC500044, EIF3S10, LOC682293, RGD1559846, RGD1565291, LOC501866, LOC367859, RGD1564698, LOC304035, RGD1561871, RGD1564328, LOC366530, LOC365287, RGD1563459, LOC680161, RGD1562054, LOC498755, RGD1563311, LOC503463, LOC305779, RGD1565520, LOC363655, LOC364581, RGD1565215, RGD1561780, RPS15, LOC361908, LOC364482, RPS10, RGD1562541, LOC498050, RPL26-PS…	550	132	12092	2.33179	1	0.610257	11.546
GOTERM_BP_FAT	GO:0045454~cell redox homeostasis	9	0.0315911	0.00736422	PDIA3, TXN2, PRDX4, PRDX5, TXN1, PRDX3, PDIA4, SELS, SCO1	550	63	12092	3.14078	1	0.6116	12.1885
GOTERM_BP_FAT	GO:0006518~peptide metabolic process	8	0.028081	0.00781747	HAGH, GSTA3, CTH, GSTT2, PCSK5, GGTA1, MGST1	550	51	12092	3.4487	1	0.614783	12.891
GOTERM_BP_FAT	GO:0010565~regulation of cellular ketone metabolic process	9	0.0315911	0.00809155	PRKAG3, SLC25A20, MLYCD, PRKAG2, PRKAA2, CAB39, ADIPOQ, PPARGC1A, NR1H3	550	64	12092	3.0917	1	0.609569	13.3131
GOTERM_BP_FAT	GO:0043933~macromolecular complex subunit organization	40	0.140405	0.00810616	ENAH, RSF1, EIF3S10, TTN, RGD1564698, RGD1561871, CAB39, COX18, KPNB1, MLL1, ZW10, MYH1, MYH2, MGP, PFKM, DECR1, LOC687055, LOC363655, SPAG9, TAF13, DGAT1, PFDN6, RPS15, LOC361908, MDM2, RPS10, SEPT7, HSD17B10, POLR2G, RGD1565017, POLR2E, POLR2L, POLR2J, AHCTF1, LOC499391, POLR2C, POLR2L-PS1, PFN1, TFAM, FGA, LOC502853, PRKAA2, GEMIN7, SCO1, BCS1L, XTP3TPA, SMAD2, ADIPOQ, SEPT11, MPO	550	576	12092	1.52677	1	0.593179	13.3356
GOTERM_BP_FAT	GO:0017038~protein import	11	0.0386114	0.00873222	BID, GRPEL1, LOC502869, TOMM40, FXC1-PS1, TIMM8B, LOC689615, RGD1563847, RPAIN, FXC1, LOC503452, NOP58, BCL6, LOC307465, KPNA3, KPNA2, KPNB1	550	92	12092	2.6287	1	0.604265	14.2925
GOTERM_BP_FAT	GO:0006626~protein targeting to mitochondrion	5	0.0175506	0.00945082	BID, GRPEL1, FXC1, FXC1-PS1, TOMM40, TIMM8B	550	19	12092	5.78565	1	0.617812	15.3785
GOTERM_BP_FAT	GO:0070585~protein localization in mitochondrion	5	0.0175506	0.00945082	BID, GRPEL1, FXC1, FXC1-PS1, TOMM40, TIMM8B	550	19	12092	5.78565	1	0.617812	15.3785
GOTERM_BP_FAT	GO:0008535~respiratory chain complex IV assembly	3	0.0105304	0.0116143	BCS1L, COX18, SCO1	550	4	12092	16.4891	1	0.678894	18.5704
GOTERM_BP_FAT	GO:0006091~generation of precursor metabolites and energy	20	0.0702025	0.0121806	PRKAG3, LDHB, ATP5E, COX8B, TXN2, PHKB, PHKG2, PHKA1, PRKAG2, NDUFA7, NDUFV3-PS1, TXN1, PFKM, PPARGC1A, ATP6V1F, NDUFV3, PPP1R3C, PYGL, ETFB, AGL, ETFA, LOC682566	550	238	12092	1.84752	1	0.682056	19.387
GOTERM_BP_FAT	GO:0006368~RNA elongation from RNA polymerase II promoter	7	0.0245709	0.0124415	POLR2G, TAF13, POLR2E, POLR2L, POLR2J, SUPT4H1, POLR2C, LOC687055, POLR2L-PS1	550	43	12092	3.57903	1	0.676069	19.7605
GOTERM_BP_FAT	GO:0046395~carboxylic acid catabolic process	11	0.0386114	0.012468	MTHFD1, FABP3, DECR1, HSD17B4, CDO1, PCCB, TAT, ADIPOQ, LOC682565, DTD1, PRODH, HADHB	550	97	12092	2.4932	1	0.663547	19.7984
GOTERM_BP_FAT	GO:0003012~muscle system process	11	0.0386114	0.012468	MYL6, MYH1, MYBPC1, TNNC1, MYH2, MSTN, PDE4D, TTN, SFRS1, TRIM63, MYL6L, EDNRA, RGD1560334, MYL6B, VEZF1	550	97	12092	2.4932	1	0.663547	19.7984
GOTERM_BP_FAT	GO:0016054~organic acid catabolic process	11	0.0386114	0.012468	MTHFD1, FABP3, DECR1, HSD17B4, CDO1, PCCB, TAT, ADIPOQ, LOC682565, DTD1, PRODH, HADHB	550	97	12092	2.4932	1	0.663547	19.7984
GOTERM_BP_FAT	GO:0048610~reproductive cellular process	16	0.056162	0.0135102	HSD17B10, LOC685843, LOC366709, NEURL, LOC688815, LOC683660, LOC503457, SEP15, MKKS, LOC363569, STRBP, HSD17B4, LOC682062, LOC680271, PCSK4, TRIP13, DNMT3A, AR, LOC500387, PHB, AFF4, TMSB10, LOC688284, RLF, ADAM1A, LOC302371, MGST1	550	175	12092	2.0101	1	0.68026	21.2739
GOTERM_BP_FAT	GO:0065003~macromolecular complex assembly	37	0.129875	0.0149521	RGD1565017, POLR2G, HSD17B10, RSF1, POLR2E, POLR2L, POLR2J, EIF3S10, AHCTF1, LOC499391, TTN, POLR2C, POLR2L-PS1, TFAM, RGD1564698, FGA, RGD1561871, LOC502853, PRKAA2, CAB39, COX18, KPNB1, GEMIN7, MLL1, ZW10, SCO1, MYH1, MYH2, MGP, SMAD2, XTP3TPA, BCS1L, DECR1, PFKM, ADIPOQ, SEPT11, LOC687055, LOC363655, SPAG9, TAF13, DGAT1, PFDN6, RPS15, MDM2, LOC361908, RPS10, SEPT7	550	544	12092	1.49533	1	0.704996	23.273
GOTERM_BP_FAT	GO:0006936~muscle contraction	10	0.0351013	0.0158096	MYL6, MYH1, MYBPC1, TNNC1, MYH2, PDE4D, TTN, SFRS1, TRIM63, MYL6L, EDNRA, RGD1560334, MYL6B, VEZF1	550	86	12092	2.55645	1	0.713405	24.4391
GOTERM_BP_FAT	GO:0016042~lipid catabolic process	13	0.0456316	0.0187679	ENPP2, HEXB, PLBD1, DECR1, ADIPOQ, HADHB, PLCB4, PLA2G12A, FABP3, HSD17B4, PCCB, LOC685634, IAH1	550	134	12092	2.13292	1	0.762912	28.335
GOTERM_BP_FAT	GO:0006354~RNA elongation	7	0.0245709	0.0188311	POLR2G, TAF13, POLR2E, POLR2L, POLR2J, SUPT4H1, POLR2C, LOC687055, POLR2L-PS1	550	47	12092	3.27443	1	0.753515	28.4161
GOTERM_BP_FAT	GO:0006839~mitochondrial transport	7	0.0245709	0.0188311	BID, SLC25A20, GRPEL1, UCP3, FXC1, FXC1-PS1, TOMM40, TIMM8B	550	47	12092	3.27443	1	0.753515	28.4161
GOTERM_BP_FAT	GO:0009250~glucan biosynthetic process	4	0.0140405	0.0189343	PRKAG3, PPP1R3C, PHKG2, AGL	550	13	12092	6.76476	1	0.745074	28.5484
GOTERM_BP_FAT	GO:0005978~glycogen biosynthetic process	4	0.0140405	0.0189343	PRKAG3, PPP1R3C, PHKG2, AGL	550	13	12092	6.76476	1	0.745074	28.5484
GOTERM_BP_FAT	GO:0030029~actin filament-based process	16	0.056162	0.0195632	RHOJ, MYL6, LOC685843, ENAH, RGD1559948, RGD1563933, FHL3, TTN, MYL6L, LOC683660, PFN1, RGD1560334, PFN2, RGD1562171, MYL6B, RGD1561323, RPL9, BCL6, LOC680271, EHD2, RGD1565048, RGD1562204, MYH1, RGD1561987, MYH2, RGD1561928, TMSB10, LOC691768, LPIN1, XIRP1, LOC364687, XIRP2, TMSB4X, LOC690133	550	183	12092	1.92223	1	0.746469	29.3495
GOTERM_BP_FAT	GO:0055114~oxidation reduction	40	0.140405	0.0202893	LDHB, STEAP4, CYB5R1, LOC686496, LOC688591, NDUFV3-PS1, PRDX5, PRDX3, DHRSX, MTHFD1, RDH7, LOC681458, LOC367190, ANK3, VKORC1, ACAD9, FTL, DECR1, CDO1, PPARGC1A, LOC686673, RGD1561055, LOC364842, LOC690464, MECR, RGD1566189, PRODH, HSD17B10, ADHFE1, RGD1565002, TXN2, EGLN3, ADH6, TXN1, LOC364392, CBR1, DHODH, LOC685941, HSD17B4, ETFB, ETFA, SCD1, FGFBP3, AKR1CL2, COX8B, NDUFA7, RGD1563431, NDUFV3…	550	612	12092	1.43696	1	0.749472	30.2641
GOTERM_BP_FAT	GO:0045638~negative regulation of myeloid cell differentiation	5	0.0175506	0.0216716	NME1, LDB1, CLEC2D, ADIPOQ, TOB2	550	24	12092	4.5803	1	0.762962	31.9741
GOTERM_BP_FAT	GO:0033365~protein localization in organelle	11	0.0386114	0.0220589	BID, GRPEL1, LOC502869, TOMM40, FXC1-PS1, TIMM8B, LOC689615, RGD1563847, RPAIN, FXC1, LOC503452, NOP58, BCL6, LOC307465, KPNA3, KPNA2, KPNB1	550	106	12092	2.28151	1	0.759968	32.4461
GOTERM_BP_FAT	GO:0006261~DNA-dependent DNA replication	6	0.0210608	0.0223044	DNA2, TFAM, RPAIN, RGD1563943, LOC687919, POLD2, RRM2B, MCM4	550	36	12092	3.66424	1	0.754889	32.7437
GOTERM_BP_FAT	GO:0009062~fatty acid catabolic process	6	0.0210608	0.0223044	FABP3, DECR1, HSD17B4, PCCB, ADIPOQ, HADHB	550	36	12092	3.66424	1	0.754889	32.7437
GOTERM_BP_FAT	GO:0002762~negative regulation of myeloid leukocyte differentiation	4	0.0140405	0.0233011	NME1, CLEC2D, ADIPOQ, TOB2	550	14	12092	6.28156	1	0.76138	33.9393
GOTERM_BP_FAT	GO:0015980~energy derivation by oxidation of organic compounds	11	0.0386114	0.0233848	PRKAG3, PPP1R3C, COX8B, PHKB, PYGL, PHKG2, PHKA1, NDUFA7, PRKAG2, PPARGC1A, AGL	550	107	12092	2.26019	1	0.754146	34.0388
GOTERM_BP_FAT	GO:0007286~spermatid development	8	0.028081	0.0235063	LOC685843, NEURL, AFF4, SEP15, MKKS, TMSB10, STRBP, LOC688284, LOC680271, PCSK4, TRIP13, LOC683660	550	63	12092	2.7918	1	0.747619	34.183
GOTERM_BP_FAT	GO:0051188~cofactor biosynthetic process	10	0.0351013	0.0250905	MTHFD1, HAGH, ISCU, BCL2A1D, ACSS1, MLYCD, HMBS, PDK4, LOC688369, VSX1, GGTA1, COQ5	550	93	12092	2.36403	1	0.762262	36.0355
GOTERM_BP_FAT	GO:0031327~negative regulation of cellular biosynthetic process	33	0.115834	0.0253692	LOC303431, LOC366709, THRA, EIF2C1, RSF1, MTDH, LOC688815, TXN1, SOX6, ANKRD1, EDNRA, NDUFA13-PS, LOC503457, DRAP1, LOC363569, BCL6, SUPT4H1, LOC682062, NR1H3, MYF6, DNMT3A, ZFP382, RCOR2, LDB1, PHB, LOC500387, PKIG, LOC365373, NDUFA13, TLE4, SMAD2, CBY1, ADIPOQ, PURB, FOXN3, SIRT3, SIGIRR, LOC302371, RNF2, HBEGF, MDM2, RGD1565031, ID4, NFIB	550	491	12092	1.47764	1	0.758222	36.3564
GOTERM_BP_FAT	GO:0051592~response to calcium ion	8	0.028081	0.0253994	PEF1, S100A16, FGA, MGP, BAD, TTN, KCNMB1	550	64	12092	2.74818	1	0.750889	36.391
GOTERM_BP_FAT	GO:0044265~cellular macromolecule catabolic process	28	0.0982835	0.0264471	EIF2C1, USP2, HNRPD, UBAC1, PSMB4, PSMB1, VCPIP1, LOC680835, DFFB, CIDEA, CDC20, TRIM63, PLG, SELS, DNA2, CBLB, UHRF2, XPC, PSMD11, LOC687919, UBR5, RNF2, ENDOG, MDM2, CAND1, FBXO32, TGFB1I1, ASB2, TRA1	550	401	12092	1.53514	1	0.757436	37.5829
GOTERM_BP_FAT	GO:0009108~coenzyme biosynthetic process	8	0.028081	0.0273941	MTHFD1, HAGH, BCL2A1D, ACSS1, MLYCD, PDK4, LOC688369, VSX1, GGTA1, COQ5	550	65	12092	2.7059	1	0.762286	38.642
GOTERM_BP_FAT	GO:0030031~cell projection assembly	8	0.028081	0.0273941	KLF5, DNM3, NEURL, MYH1, TSGA10, MKKS, PCM1, VCL	550	65	12092	2.7059	1	0.762286	38.642
GOTERM_BP_FAT	GO:0000278~mitotic cell cycle	18	0.0631823	0.0275605	LZTS2, P18, CDC20, AURKB, TTN, RGS14, PSMB4, CDKN1A, PSMB1, PSMD11, RNF2, ZWINT, MDM2, ID4, CLASP2, SEPT7, ZW10, VCPIP1	550	225	12092	1.75884	1	0.757176	38.8262
GOTERM_BP_FAT	GO:0030036~actin cytoskeleton organization	15	0.0526519	0.0283157	RHOJ, LOC685843, ENAH, RGD1559948, RGD1563933, FHL3, TTN, LOC683660, PFN1, PFN2, RGD1562171, RGD1561323, RPL9, BCL6, LOC680271, EHD2, RGD1565048, RGD1562204, MYH1, RGD1561987, MYH2, RGD1561928, TMSB10, LOC691768, LPIN1, XIRP1, LOC364687, XIRP2, TMSB4X, LOC690133	550	175	12092	1.88447	1	0.75951	39.6563
GOTERM_BP_FAT	GO:0010629~negative regulation of gene expression	30	0.105304	0.0292441	LOC303431, LOC366709, THRA, MTDH, EIF2C1, RSF1, RBM3, LOC688815, TXN1, SOX6, ANKRD1, NDUFA13-PS, LOC503457, DRAP1, LOC363569, BCL6, SUPT4H1, LOC682062, NR1H3, MYF6, DNMT3A, ZFP382, RCOR2, LDB1, PHB, LOC500387, PKIG, LOC365373, NDUFA13, TLE4, SMAD2, CBY1, PURB, FOXN3, SIRT3, RNF2, LOC302371, MDM2, RGD1565031, ID4, NFIB	550	441	12092	1.49561	1	0.763795	40.6622
GOTERM_BP_FAT	GO:0048515~spermatid differentiation	8	0.028081	0.0294927	LOC685843, NEURL, AFF4, SEP15, MKKS, TMSB10, STRBP, LOC688284, LOC680271, PCSK4, TRIP13, LOC683660	550	66	12092	2.6649	1	0.759964	40.9288
GOTERM_BP_FAT	GO:0030163~protein catabolic process	24	0.084243	0.0299433	LOC680835, USP2, LOC363188, USE1, CDC20, TRIM63, UBAC1, PLG, SELS, RBX1, PSMB4, CBLB, UHRF2, PSMB1, PSMD11, RNF2, UBR5, MDM2, CAND1, FBXO32, TGFB1I1, ASB2, VCPIP1, TRA1	550	333	12092	1.58454	1	0.758584	41.4093
GOTERM_BP_FAT	GO:0010558~negative regulation of macromolecule biosynthetic process	32	0.112324	0.0307467	LOC303431, LOC366709, THRA, EIF2C1, RSF1, MTDH, LOC688815, TXN1, SOX6, ANKRD1, NDUFA13-PS, LOC503457, DRAP1, LOC363569, BCL6, SUPT4H1, LOC682062, NR1H3, MYF6, DNMT3A, ZFP382, RCOR2, LDB1, PHB, LOC500387, PKIG, LOC365373, NDUFA13, TLE4, SMAD2, CBY1, ADIPOQ, PURB, FOXN3, SIRT3, SIGIRR, LOC302371, RNF2, HBEGF, MDM2, RGD1565031, ID4, NFIB	550	480	12092	1.4657	1	0.76127	42.2568
GOTERM_BP_FAT	GO:0010243~response to organic nitrogen	11	0.0386114	0.0308879	MGST3, GSTA3, CDKN1A, VKORC1, BAD, CDO1, TIMP3, AGL, GGTA1, MGST1, NNMT	550	112	12092	2.15929	1	0.756456	42.4045
GOTERM_BP_FAT	GO:0048609~reproductive process in a multicellular organism	30	0.105304	0.0309428	LOC685843, LOC366709, NEURL, HEXB, MST1, LOC688815, AQP7, LOC683660, LOC503457, KISS1, CBR1, HSPA2, SEP15, LOC363569, WIPF3, MKKS, BCL6, STRBP, ACSL4, LOC682062, LOC680271, PCSK4, TRIP13, DNMT3A, DNM3, AR, GOLT1A, LOC500387, PHB, MEA1, AFF4, MSTN, TMSB10, CDO1, LOC688284, APRT, RLF, HAGH, RGS2, NME1, LOC302371, ADAMTS1	550	443	12092	1.48886	1	0.750745	42.4618
GOTERM_BP_FAT	GO:0032504~multicellular organism reproduction	30	0.105304	0.0309428	LOC685843, LOC366709, NEURL, HEXB, MST1, LOC688815, AQP7, LOC683660, LOC503457, KISS1, CBR1, HSPA2, SEP15, LOC363569, WIPF3, MKKS, BCL6, STRBP, ACSL4, LOC682062, LOC680271, PCSK4, TRIP13, DNMT3A, DNM3, AR, GOLT1A, LOC500387, PHB, MEA1, AFF4, MSTN, TMSB10, CDO1, LOC688284, APRT, RLF, HAGH, RGS2, NME1, LOC302371, ADAMTS1	550	443	12092	1.48886	1	0.750745	42.4618
GOTERM_BP_FAT	GO:0016481~negative regulation of transcription	28	0.0982835	0.0312315	LOC303431, LOC366709, THRA, MTDH, RSF1, LOC688815, TXN1, SOX6, ANKRD1, NDUFA13-PS, LOC503457, DRAP1, LOC363569, BCL6, SUPT4H1, LOC682062, NR1H3, MYF6, DNMT3A, ZFP382, RCOR2, LDB1, PHB, LOC500387, PKIG, LOC365373, NDUFA13, TLE4, SMAD2, CBY1, PURB, FOXN3, SIRT3, RNF2, LOC302371, MDM2, RGD1565031, ID4, NFIB	550	407	12092	1.51251	1	0.747767	42.7625
GOTERM_BP_FAT	GO:0032446~protein modification by small protein conjugation	10	0.0351013	0.0318594	CHMP2A, UHRF2, RNF2, UBR5, UBE2M, MDM2, CAND1, FBXO32, STUB1, RBX1, VCPIP1	550	97	12092	2.26654	1	0.748645	43.4113
GOTERM_BP_FAT	GO:0006635~fatty acid beta-oxidation	5	0.0175506	0.0321808	FABP3, DECR1, HSD17B4, ADIPOQ, HADHB	550	27	12092	4.07138	1	0.746147	43.7408
GOTERM_BP_FAT	GO:0009890~negative regulation of biosynthetic process	33	0.115834	0.0325547	LOC303431, LOC366709, THRA, EIF2C1, RSF1, MTDH, LOC688815, TXN1, SOX6, ANKRD1, EDNRA, NDUFA13-PS, LOC503457, DRAP1, LOC363569, BCL6, SUPT4H1, LOC682062, NR1H3, MYF6, DNMT3A, ZFP382, RCOR2, LDB1, PHB, LOC500387, PKIG, LOC365373, NDUFA13, TLE4, SMAD2, CBY1, ADIPOQ, PURB, FOXN3, SIRT3, SIGIRR, LOC302371, RNF2, HBEGF, MDM2, RGD1565031, ID4, NFIB	550	501	12092	1.44814	1	0.744283	44.1219
GOTERM_BP_FAT	GO:0045995~regulation of embryonic development	4	0.0140405	0.0335244	LAMA2, AR, NFE2L2, ADIPOQ	550	16	12092	5.49636	1	0.74882	45.0985
GOTERM_BP_FAT	GO:0043623~cellular protein complex assembly	11	0.0386114	0.0361288	TFAM, MYH1, FGA, PFDN6, MYH2, AHCTF1, BCS1L, SMAD2, COX18, TTN, KPNB1, SCO1	550	115	12092	2.10296	1	0.769262	47.6428
GOTERM_BP_FAT	GO:0019395~fatty acid oxidation	6	0.0210608	0.0369062	MLYCD, FABP3, DECR1, HSD17B4, ADIPOQ, HADHB	550	41	12092	3.21738	1	0.771098	48.3805
GOTERM_BP_FAT	GO:0034440~lipid oxidation	6	0.0210608	0.0369062	MLYCD, FABP3, DECR1, HSD17B4, ADIPOQ, HADHB	550	41	12092	3.21738	1	0.771098	48.3805
GOTERM_BP_FAT	GO:0045598~regulation of fat cell differentiation	4	0.0140405	0.039372	TGFB1I1, ADIPOQ, LPIN1, FNDC3B	550	17	12092	5.17305	1	0.787747	50.6558
GOTERM_BP_FAT	GO:0007067~mitosis	10	0.0351013	0.0398024	LZTS2, ZWINT, CDC20, AURKB, CLASP2, TTN, SEPT7, RGS14, ZW10, VCPIP1	550	101	12092	2.17678	1	0.786214	51.0431
GOTERM_BP_FAT	GO:0000280~nuclear division	10	0.0351013	0.0398024	LZTS2, ZWINT, CDC20, AURKB, CLASP2, TTN, SEPT7, RGS14, ZW10, VCPIP1	550	101	12092	2.17678	1	0.786214	51.0431
GOTERM_BP_FAT	GO:0006350~transcription	42	0.147425	0.0410986	POLR2G, THRA, RSF1, POLR2E, POLR2L, POLR2J, MORF4L2, CITED4, POLR2C, ZFP110, POLR2L-PS1, ESF1, TFAM, XBP1, DRAP1, LOC678715, SUPT4H1, NFIL3, AGL, NR1H3, DNMT3A, AR, ZFP382, NRBF2, KLF9, RCOR2, KLF10, NR4A1, TLE4, SMAD2, HES6, KAT5, PPARGC1A, STAT3, LOC687055, PURB, ATF5, TAF13, ATF3, LOC681193, RNF2, RGD1565031, CAND1, NFE2L2, TCF12, NFIB	550	684	12092	1.34998	1	0.791864	52.1923
GOTERM_BP_FAT	GO:0006605~protein targeting	13	0.0456316	0.0421191	BID, GRPEL1, LOC502869, FXC1-PS1, TOMM40, TIMM8B, LOC689615, RGD1563847, RPAIN, TRAK2, FXC1, LOC503452, EXOC4, NOP58, BCL6, LOC307465, KPNA3, KPNB1, KPNA2	550	151	12092	1.89279	1	0.795053	53.0792
GOTERM_BP_FAT	GO:0007517~muscle organ development	14	0.0491418	0.044127	MYF6, MYL6, NEURL, TNNC1, CHKB, TIPARP, RCAN1, CBY1, TTN, MYL6L, RGD1560334, XIRP1, MYL6B, PTCD2, RCCD1, CHRND, JPH1, UNC45A	550	169	12092	1.82128	1	0.805531	54.779
GOTERM_BP_FAT	GO:0022900~electron transport chain	8	0.028081	0.0443675	NDUFV3, COX8B, TXN2, NDUFA7, NDUFV3-PS1, TXN1, PPARGC1A, ETFB, ETFA, LOC682566	550	72	12092	2.44283	1	0.802576	54.9787
GOTERM_BP_FAT	GO:0032042~mitochondrial DNA metabolic process	3	0.0105304	0.0480314	DNA2, TFAM, LOC687919, RRM2B	550	8	12092	8.24455	1	0.823464	57.9195
GOTERM_BP_FAT	GO:0006264~mitochondrial DNA replication	3	0.0105304	0.0480314	DNA2, TFAM, LOC687919, RRM2B	550	8	12092	8.24455	1	0.823464	57.9195
GOTERM_BP_FAT	GO:0000002~mitochondrial genome maintenance	3	0.0105304	0.0480314	DNA2, TFAM, LOC687919, RRM2B	550	8	12092	8.24455	1	0.823464	57.9195
GOTERM_BP_FAT	GO:0010033~response to organic substance	54	0.189547	0.0480555	SLC27A1, RBM3, PRDX3, AQP1, EDNRA, ANK3, VKORC1, LOC363569, LOC682062, GGTA1, AR, BSG, MGP, CDO1, LPIN1, TAT, SERPINA3N, SERPINA3M, NME1, NFE2L2, ALPL, LOC366709, TXN2, COL3A1, LOC688815, GNG11, TIMP3, LOC503457, HSPA2, XBP1, COL6A2, ACSL4, ACSL3, SDF4, AGL, NR1H3, GSTA3, LOC500387, PHB, KLF10, MSTN, RCAN1, SMAD2, BAD, ADIPOQ, STAT3, SELS, AMPD1, MGST3, CDKN1A, CBLB, UCP3, GNG10, LOC302371, ENDOG…	550	928	12092	1.27933	1	0.819194	57.9382
GOTERM_BP_FAT	GO:0000087~M phase of mitotic cell cycle	10	0.0351013	0.0489912	LZTS2, ZWINT, CDC20, AURKB, CLASP2, TTN, SEPT7, RGS14, ZW10, VCPIP1	550	105	12092	2.09385	1	0.820919	58.6594
GOTERM_BP_FAT	GO:0042246~tissue regeneration	6	0.0210608	0.0520066	MYF6, SERPINA10, FGA, MSTN, TIMP3, PLG	550	45	12092	2.93139	1	0.835238	60.9047
GOTERM_BP_FAT	GO:0048285~organelle fission	10	0.0351013	0.0540712	LZTS2, ZWINT, CDC20, AURKB, CLASP2, TTN, SEPT7, RGS14, ZW10, VCPIP1	550	107	12092	2.05472	1	0.842945	62.3753
GOTERM_BP_FAT	GO:0010605~negative regulation of macromolecule metabolic process	39	0.136895	0.0568014	RSF1, EIF2C1, THRA, RBM3, ANKRD1, SPINK5, NDUFA13-PS, LOC363569, LOC682062, RCOR2, LDB1, PKIG, TLE4, NDUFA13, PURB, FOXN3, SIGIRR, MDM2, LOC303431, LOC366709, MTDH, LOC688815, TXN1, SOX6, TIMP3, PSMB4, LOC503457, PSMB1, DRAP1, BCL6, SUPT4H1, NR1H3, MYF6, DNMT3A, ZFP382, PHB, LOC500387, LOC365373, CDC20, SMAD2, CBY1, ADIPOQ, SIRT3, PSMD11, RNF2, LOC302371, HBEGF, ID4, RGD1565031, NFIB	550	643	12092	1.33349	1	0.853553	64.2398
GOTERM_BP_FAT	GO:0006364~rRNA processing	7	0.0245709	0.0576033	LOC365287, RGD1559610, RGD1563459, RPL26, CDK105, RGD1565291, LOC364390, LOC363655, RGD1565215, RGD1563484, RPS15, LOC307783, NOP58, RPL5, LOC502853, POP4, RPL26-PS1	550	61	12092	2.52292	1	0.85384	64.7708
GOTERM_BP_FAT	GO:0045934~negative regulation of nucleobase, nucleoside, nucleotide and nucleic acid metabolic process	29	0.101794	0.0584343	LOC303431, LOC366709, THRA, MTDH, RSF1, LOC688815, TXN1, SOX6, ANKRD1, EDNRA, NDUFA13-PS, LOC503457, DRAP1, LOC363569, BCL6, SUPT4H1, LOC682062, NR1H3, MYF6, DNMT3A, ZFP382, RCOR2, LDB1, PHB, LOC500387, PKIG, LOC365373, NDUFA13, TLE4, SMAD2, CBY1, PURB, FOXN3, SIRT3, RNF2, LOC302371, MDM2, RGD1565031, ID4, NFIB	550	451	12092	1.4137	1	0.854265	65.313
GOTERM_BP_FAT	GO:0043632~modification-dependent macromolecule catabolic process	20	0.0702025	0.0589795	LOC680835, USP2, CDC20, TRIM63, UBAC1, SELS, PSMB4, CBLB, UHRF2, PSMB1, PSMD11, RNF2, UBR5, MDM2, FBXO32, CAND1, TGFB1I1, ASB2, VCPIP1, TRA1	550	284	12092	1.54827	1	0.853281	65.6645
GOTERM_BP_FAT	GO:0019941~modification-dependent protein catabolic process	20	0.0702025	0.0589795	LOC680835, USP2, CDC20, TRIM63, UBAC1, SELS, PSMB4, CBLB, UHRF2, PSMB1, PSMD11, RNF2, UBR5, MDM2, FBXO32, CAND1, TGFB1I1, ASB2, VCPIP1, TRA1	550	284	12092	1.54827	1	0.853281	65.6645
GOTERM_BP_FAT	GO:0043154~negative regulation of caspase activity	4	0.0140405	0.0597489	BCL2A1D, HSPA2, NR4A1, HSPA5	550	20	12092	4.39709	1	0.853411	66.1549
GOTERM_BP_FAT	GO:0045444~fat cell differentiation	7	0.0245709	0.0614488	SCD1, STEAP4, LOC681458, RGS2, MKKS, CBY1, SDF4, ADIPOQ	550	62	12092	2.48223	1	0.85794	67.2149
GOTERM_BP_FAT	GO:0006396~RNA processing	24	0.084243	0.0621153	HSD17B10, POLR2G, PUS3, RNMT, POLR2E, POLR2L, POLR2J, RBM3, SYNCRIP, CDK105, RGD1565291, LOC499391, POLR2C, LOC364390, POLR2L-PS1, SFRS8, CTU2, RGD1563484, RPL5, LOC502853, VEZF1, GEMIN7, LOC499894, LOC365287, RGD1559610, RGD1563459, HNRNPA2B1, RPL26, SFRS1, LOC687055, HNRNPU, LOC363655, RGD1565215, RPS15, LOC307783, NOP58, POP4, RPL26-PS1, SSU72	550	360	12092	1.4657	1	0.857541	67.6219
GOTERM_BP_FAT	GO:0006790~sulfur metabolic process	10	0.0351013	0.0623141	MTHFD1, HAGH, DNMT3A, GSTA3, CTH, GSTT2, CDO1, GGTA1, MGST1	550	110	12092	1.99868	1	0.854997	67.7424
GOTERM_BP_FAT	GO:0022403~cell cycle phase	17	0.0596722	0.0653113	LZTS2, P18, CDC20, AURKB, TTN, RGS14, TACC2, CDKN1A, ZWINT, MDM2, ID4, CLASP2, SEPT7, FANCA, ZW10, TRIP13, VCPIP1	550	233	12092	1.60409	1	0.864985	69.5083
GOTERM_BP_FAT	GO:0016072~rRNA metabolic process	7	0.0245709	0.0654427	LOC365287, RGD1559610, RGD1563459, RPL26, CDK105, RGD1565291, LOC364390, LOC363655, RGD1565215, RGD1563484, RPS15, LOC307783, NOP58, RPL5, LOC502853, POP4, RPL26-PS1	550	63	12092	2.44283	1	0.862256	69.5835
GOTERM_BP_FAT	GO:0030262~apoptotic nuclear changes	4	0.0140405	0.067443	NDUFA13-PS, LOC303431, DFFB, ENDOG, LOC365373, NDUFA13, CIDEA	550	21	12092	4.18771	1	0.867446	70.7082
GOTERM_BP_FAT	GO:0051172~negative regulation of nitrogen compound metabolic process	29	0.101794	0.0677978	LOC303431, LOC366709, THRA, MTDH, RSF1, LOC688815, TXN1, SOX6, ANKRD1, EDNRA, NDUFA13-PS, LOC503457, DRAP1, LOC363569, BCL6, SUPT4H1, LOC682062, NR1H3, MYF6, DNMT3A, ZFP382, RCOR2, LDB1, PHB, LOC500387, PKIG, LOC365373, NDUFA13, TLE4, SMAD2, CBY1, PURB, FOXN3, SIRT3, RNF2, LOC302371, MDM2, RGD1565031, ID4, NFIB	550	458	12092	1.39209	1	0.865727	70.9036
GOTERM_BP_FAT	GO:0008584~male gonad development	6	0.0210608	0.0702216	RLF, HSD17B10, AR, HSD17B4, FANCA, MGST1	550	49	12092	2.6921	1	0.872307	72.2056
GOTERM_BP_FAT	GO:0051603~proteolysis involved in cellular protein catabolic process	21	0.0737127	0.0721839	LOC680835, USP2, CDC20, TRIM63, UBAC1, PLG, SELS, PSMB4, CBLB, UHRF2, PSMB1, PSMD11, RNF2, UBR5, MDM2, FBXO32, CAND1, TGFB1I1, ASB2, VCPIP1, TRA1	550	310	12092	1.48934	1	0.876745	73.2193
GOTERM_BP_FAT	GO:0006085~acetyl-CoA biosynthetic process	3	0.0105304	0.0727212	ACSS1, MLYCD, PDK4, VSX1	550	10	12092	6.59564	1	0.875782	73.4908
GOTERM_BP_FAT	GO:0006352~transcription initiation	7	0.0245709	0.0738757	POLR2G, TAF13, POLR2E, RSF1, POLR2L, POLR2J, POLR2C, LOC687055, POLR2L-PS1	550	65	12092	2.36766	1	0.877091	74.0652
GOTERM_BP_FAT	GO:0034637~cellular carbohydrate biosynthetic process	7	0.0245709	0.0738757	PRKAG3, PPP1R3C, ATF3, PYGL, PHKG2, TAT, AGL	550	65	12092	2.36766	1	0.877091	74.0652
GOTERM_BP_FAT	GO:0006511~ubiquitin-dependent protein catabolic process	13	0.0456316	0.0752248	LOC680835, USP2, CDC20, TRIM63, SELS, PSMB4, UHRF2, PSMB1, PSMD11, MDM2, FBXO32, TGFB1I1, TRA1	550	166	12092	1.72175	1	0.879052	74.7216
GOTERM_BP_FAT	GO:0005976~polysaccharide metabolic process	9	0.0315911	0.0769036	PRKAG3, PPP1R3C, PHKB, PYGL, PHKG2, HEXB, PHKA1, PRKAG2, AGL	550	98	12092	2.01907	1	0.882077	75.5165
GOTERM_BP_FAT	GO:0044257~cellular protein catabolic process	21	0.0737127	0.0778353	LOC680835, USP2, CDC20, TRIM63, UBAC1, PLG, SELS, PSMB4, CBLB, UHRF2, PSMB1, PSMD11, RNF2, UBR5, MDM2, FBXO32, CAND1, TGFB1I1, ASB2, VCPIP1, TRA1	550	313	12092	1.47506	1	0.882482	75.9474
GOTERM_BP_FAT	GO:0009310~amine catabolic process	7	0.0245709	0.078314	MTHFD1, DHPS, CDO1, PCCB, TAT, LOC682565, DTD1, PRODH	550	66	12092	2.33179	1	0.881367	76.1661
GOTERM_BP_FAT	GO:0016567~protein ubiquitination	8	0.028081	0.0784165	UHRF2, RNF2, UBR5, MDM2, CAND1, FBXO32, STUB1, VCPIP1	550	82	12092	2.14492	1	0.878994	76.2126
GOTERM_BP_FAT	GO:0006997~nucleus organization	6	0.0210608	0.080487	NDUFA13-PS, LOC303431, DFFB, ENDOG, LOC365373, SEP15, NDUFA13, AHCTF1, CIDEA, LOC688284	550	51	12092	2.58652	1	0.883194	77.1351
GOTERM_BP_FAT	GO:0006367~transcription initiation from RNA polymerase II promoter	6	0.0210608	0.080487	POLR2G, TAF13, POLR2E, POLR2L, POLR2J, POLR2C, LOC687055, POLR2L-PS1	550	51	12092	2.58652	1	0.883194	77.1351
GOTERM_BP_FAT	GO:0006575~cellular amino acid derivative metabolic process	13	0.0456316	0.0806252	RGD1559938, DNMT3A, GSTA3, CHKB, PHKA1, GSTT2, LOC683008, HAGH, CTH, FABP3, LOC690027, DHPS, SMS, GGTA1, MGST1	550	168	12092	1.70126	1	0.881006	77.1954
GOTERM_BP_FAT	GO:0033692~cellular polysaccharide biosynthetic process	4	0.0140405	0.0840895	PRKAG3, PPP1R3C, PHKG2, AGL	550	23	12092	3.82356	1	0.889346	78.6602
GOTERM_BP_FAT	GO:0031099~regeneration	10	0.0351013	0.0845159	MYF6, LOC366709, SERPINA10, PHB, LOC500387, LOC688815, MSTN, LPIN1, TIMP3, PLG, LOC503457, CDKN1A, FGA, LOC302371, LOC363569, LOC682062, NNMT	550	117	12092	1.8791	1	0.888132	78.8342
GOTERM_BP_FAT	GO:0007584~response to nutrient	15	0.0526519	0.0862733	ALPL, RPL36A-PS2, RPL36A-PS1, RPL36A, LOC502869, TXN2, RGD1566373, TIMP3, RGD1563847, LOC503452, LOC307465, ACSL4, ACSL3, AGL, RPL36AL, RGD1561267, SCAMP3, ADIPOR2, MGP, ADIPOQ, LOC682326, LOC680395, RGD1562886, LOC689615, UCP3, TBXA2R, LOC685642, KPNA2	550	206	12092	1.60088	1	0.890901	79.5375
GOTERM_BP_FAT	GO:0046636~negative regulation of alpha-beta T cell activation	3	0.0105304	0.0862844	CBLB, IL4RA, BCL6	550	11	12092	5.99603	1	0.888489	79.5418
GOTERM_BP_FAT	GO:0042375~quinone cofactor metabolic process	3	0.0105304	0.0862844	CBR1, VKORC1, LOC688369, COQ5	550	11	12092	5.99603	1	0.888489	79.5418
GOTERM_BP_FAT	GO:0032720~negative regulation of tumor necrosis factor production	3	0.0105304	0.0862844	CIDEA, ADIPOQ, SELS	550	11	12092	5.99603	1	0.888489	79.5418
GOTERM_BP_FAT	GO:0006431~methionyl-tRNA aminoacylation	2	0.00702025	0.0887461	MARS2, MARS	550	2	12092	21.9855	1	0.893206	80.4897
GOTERM_BP_FAT	GO:0042373~vitamin K metabolic process	2	0.00702025	0.0887461	CBR1, VKORC1	550	2	12092	21.9855	1	0.893206	80.4897
GOTERM_BP_FAT	GO:0034613~cellular protein localization	21	0.0737127	0.0900634	BID, GRPEL1, LOC502869, TIMM17B, FXC1-PS1, AURKB, RGD1563847, TRAK2, LOC503452, FXC1, EXOC4, BCL6, LOC307465, COX18, KPNB1, ZW10, TOMM40, SELS, TIMM8B, TNKS2, LOC689615, RPAIN, NOP58, GGA1, KPNA3, KPNA2, GGA2	550	319	12092	1.44732	1	0.894537	80.9798
GOTERM_BP_FAT	GO:0019216~regulation of lipid metabolic process	10	0.0351013	0.0916295	PRKAG3, SLC25A20, MLYCD, PRKAG2, CIDEA, PRKAA2, CAB39, ADIPOQ, PPARGC1A, NR1H3	550	119	12092	1.84752	1	0.896503	81.5473
GOTERM_BP_FAT	GO:0007281~germ cell development	9	0.0315911	0.0919982	LOC685843, NEURL, AFF4, TMSB10, LOC688284, LOC683660, RLF, SEP15, MKKS, STRBP, LOC680271, PCSK4, TRIP13	550	102	12092	1.93989	1	0.89522	81.6786
GOTERM_BP_FAT	GO:0010466~negative regulation of peptidase activity	4	0.0140405	0.0930064	BCL2A1D, HSPA2, NR4A1, HSPA5	550	24	12092	3.66424	1	0.895663	82.033
GOTERM_BP_FAT	GO:0009719~response to endogenous stimulus	34	0.119344	0.0940565	ALPL, SLC27A1, LOC366709, TXN2, LOC688815, GNG11, AQP1, TIMP3, LOC503457, VKORC1, LOC363569, LOC682062, AGL, GGTA1, NR1H3, AR, BSG, GSTA3, LOC500387, PHB, MSTN, MGP, RCAN1, BAD, CDO1, ADIPOQ, TAT, LPIN1, STAT3, MGST3, SERPINA3N, CBLB, CDKN1A, SERPINA3M, UCP3, GNG10, LOC302371, FABP3, MGST1, NNMT	550	573	12092	1.30455	1	0.896209	82.3953
GOTERM_BP_FAT	GO:0070727~cellular macromolecule localization	21	0.0737127	0.0945028	BID, GRPEL1, LOC502869, TIMM17B, FXC1-PS1, AURKB, RGD1563847, TRAK2, LOC503452, FXC1, EXOC4, BCL6, LOC307465, COX18, KPNB1, ZW10, TOMM40, SELS, TIMM8B, TNKS2, LOC689615, RPAIN, NOP58, GGA1, KPNA3, KPNA2, GGA2	550	321	12092	1.4383	1	0.895169	82.5472
GOTERM_BP_FAT	GO:0034621~cellular macromolecular complex subunit organization	18	0.0631823	0.0953039	ENAH, RSF1, EIF3S10, AHCTF1, LOC499391, TTN, PFN1, TFAM, RGD1564698, FGA, RGD1561871, LOC502853, COX18, GEMIN7, KPNB1, SCO1, MYH1, MYH2, SMAD2, BCS1L, LOC363655, PFDN6, RPS15, LOC361908, RPS10	550	265	12092	1.49335	1	0.895068	82.8168
GOTERM_BP_FAT	GO:0070647~protein modification by small protein conjugation or removal	10	0.0351013	0.0953144	CHMP2A, UHRF2, RNF2, UBR5, UBE2M, MDM2, CAND1, FBXO32, STUB1, RBX1, VCPIP1	550	120	12092	1.83212	1	0.892903	82.8203
GOTERM_BP_FAT	GO:0009266~response to temperature stimulus	9	0.0315911	0.0960202	SLC27A1, HSPA2, UCP3, RBM3, HSPB1, MSTN, HSPB3, TGFB1I1, CD14	550	103	12092	1.92106	1	0.892574	83.0544
GOTERM_BP_FAT	GO:0060537~muscle tissue development	11	0.0386114	0.0972168	MYL6, MYF6, NEURL, TNNC1, TIPARP, RCAN1, CBY1, TTN, MYL6L, RGD1560334, XIRP1, MYL6B, PTCD2, CHRND	550	138	12092	1.75246	1	0.893527	83.4446
GOTERM_BP_FAT	GO:0000279~M phase	13	0.0456316	0.0982617	LZTS2, CDC20, AURKB, TTN, RGS14, TACC2, ZWINT, CLASP2, SEPT7, FANCA, TRIP13, VCPIP1, ZW10	550	174	12092	1.64259	1	0.894073	83.7783
GOTERM_BP_FAT	GO:0048232~male gamete generation	17	0.0596722	0.0987541	DNMT3A, LOC685843, NEURL, MEA1, AFF4, MST1, AQP7, TMSB10, LOC688284, LOC683660, HAGH, HSPA2, RGS2, SEP15, WIPF3, MKKS, BCL6, STRBP, LOC680271, PCSK4, TRIP13	550	248	12092	1.50707	1	0.89321	83.9334
GOTERM_BP_FAT	GO:0007283~spermatogenesis	17	0.0596722	0.0987541	DNMT3A, LOC685843, NEURL, MEA1, AFF4, MST1, AQP7, TMSB10, LOC688284, LOC683660, HAGH, HSPA2, RGS2, SEP15, WIPF3, MKKS, BCL6, STRBP, LOC680271, PCSK4, TRIP13	550	248	12092	1.50707	1	0.89321	83.9334
