# Supplementary material for: Transcriptomic Analysis of Insulin-Sensitive Tissues from Anti-Diabetic Drug Treated ZDF Rats, a T2DM Animal Model
Source: PLoS One. 2013 Jul 26;8(7):e69624. doi: 10.1371/journal.pone.0069624 (PMC3724940; doi:10.1371/journal.pone.0069624)
Supplement: Table S4 — GSA results from total intersect. (ZIP) [file pone.0069624.s005.zip › Glimepiride-Liver.xlsx]

## Sheet: G-Liver
Category	Term	Count	%	PValue	Genes	List Total	Pop Hits	Pop Total	Fold Enrichment	Bonferroni	Benjamini	FDR
KEGG_PATHWAY	rno03320:PPAR signaling pathway	14	0.040895	4.0392055189748805E-4	SCD1, GK2, FADS2, CPT1A, PDPK1, LOC681458, CYP27A1, FABP3, FABP4, SCD4, MMP1A, ACSL4, ACSL3, ANGPTL4, NR1H3	353	71	5590	3.12253	0.0652427	0.0652427	0.490189
KEGG_PATHWAY	rno00982:Drug metabolism	13	0.0379739	0.00159022	MGST3, GSTM2, CYP2C, GSTA3, LOC501110, UGT2B36, CYP2C7, FMO3, CYP2E1, GSTM5, CYP2A2	353	72	5590	2.85922	0.233391	0.124438	1.91713
KEGG_PATHWAY	rno00480:Glutathione metabolism	10	0.0292107	0.00351984	MGST3, LOC683008, RGD1559938, ODC1, TXNDC12, GSTM2, LOC501110, LOC503456, GSTA3, LOC690027, GSTM5, SMS	353	50	5590	3.16714	0.445035	0.178221	4.19812
KEGG_PATHWAY	rno00980:Metabolism of xenobiotics by cytochrome P450	11	0.0321318	0.00383707	MGST3, CYP2C, GSTM2, LOC501110, GSTA3, UGT2B36, CYP2C7, CYP2E1, GSTM5	353	60	5590	2.90321	0.473774	0.148287	4.56842
KEGG_PATHWAY	rno04610:Complement and coagulation cascades	11	0.0321318	0.0115536	C8A, FGG, FGA, F5, FGB, C5, CFH, F9, SERPING1, C4BPA, PLG	353	70	5590	2.48847	0.856394	0.32168	13.1811
KEGG_PATHWAY	rno00910:Nitrogen metabolism	6	0.0175264	0.0126148	CTH, GLUD1, HAL, ASNS, CAR7, CAR3	353	23	5590	4.13105	0.879977	0.297666	14.3081
KEGG_PATHWAY	rno03010:Ribosome	12	0.0350529	0.014261	RPL36A-PS2, RPL36A-PS1, RPL36A, RGD1559948, RGD1566373, RGD1563933, LOC687680, RGD1564698, RGD1561871, SERPINA6, LOC691065, RPL36AL, RGD1561267, LOC365287, RGD1565048, RGD1562204, RGD1563459, RGD1561987, RGD1563097, RGD1563570, RGD1566136, RPS4X, LOC680395, LOC364687, RGD1565215, LOC361908, RPS10, RPL26-PS1, LOC691716, RPS15A, RGD1565272, LOC364390, RGD1563705, RGD1562171, RGD1561323, LOC681330, …	353	83	5590	2.2895	0.909167	0.290132	16.0298
KEGG_PATHWAY	rno01040:Biosynthesis of unsaturated fatty acids	6	0.0175264	0.0151328	SCD1, LOC681458, FADS1, ELOVL2, LOC682492, HSD17B12, FADS2, SCD4	353	24	5590	3.95892	0.921644	0.272624	16.9286
KEGG_PATHWAY	rno04260:Cardiac muscle contraction	10	0.0292107	0.05502	LOC688386, COX7A2, COX8B, TNNC1, MYL3, COX6A2, COX6A1, ATP1A1, MYH7, TPM2, COX6C	353	78	5590	2.03022	0.999921	0.650092	49.7586
KEGG_PATHWAY	rno00510:N-Glycan biosynthesis	7	0.0204475	0.05568	MGAT4B, ST6GAL1, B4GALT3, GANAB, ALG3, DPAGT1, DDOST	353	44	5590	2.51931	0.99993	0.615859	50.1838
KEGG_PATHWAY	rno05020:Prion diseases	6	0.0175264	0.0659355	C8A, EGR1, C5, IL1B, STIP1, LOC688032, LOC691340, HSPA5	353	35	5590	2.71469	0.999989	0.644969	56.3796
KEGG_PATHWAY	rno00270:Cysteine and methionine metabolism	6	0.0175264	0.0659355	LOC683008, RGD1559938, CTH, SDS, MAT1A, LOC690027, CDO1, SMS, TAT	353	35	5590	2.71469	0.999989	0.644969	56.3796
KEGG_PATHWAY	rno05219:Bladder cancer	6	0.0175264	0.072807	EGFR, CDKN1A, BRAF, CDH1, MMP1A, MYC	353	36	5590	2.63928	0.999997	0.650765	60.1264
KEGG_PATHWAY	rno05410:Hypertrophic cardiomyopathy (HCM)	10	0.0292107	0.0803071	LAMA2, DES, TNNC1, MYL3, PRKAG2, DAG1, MYH7, PRKAA2, TPM2, SGCA	353	84	5590	1.8852	0.999999	0.658846	63.8771
KEGG_PATHWAY	rno00564:Glycerophospholipid metabolism	8	0.0233686	0.0929451	CDS2, CHKA, AGPAT6, PLA2G15, PPAP2C, PLA2G12A, CHKB, GPAM	353	62	5590	2.04332	1	0.687659	69.4725
Category	Term	Count	%	PValue	Genes	List Total	Pop Hits	Pop Total	Fold Enrichment	Bonferroni	Benjamini	FDR
GOTERM_BP_FAT	GO:0010033~response to organic substance	98	0.286265	2.9321476411370794E-11	DLC1, ARMET, CD48, GSTM2, PRKAR2B, EIF4EBP1, APOB, EIF4EBP2, MYD88, CD44, INSIG1, IL1B, RARA, FAS, DNAJC3, DDOST, EGFR, GATM, CST3, GRIN2A, MGP, NR0B2, PTPRN, CDO1, TAT, ABCB1B, NFE2L2, EIF2AK4, PPP5C, LOC302786, IL1R1, CCL2, PFKFB1, DERL3, SLC11A1, GYS2, AANAT, SDF4, SEC61A1, NR1H3, CYP2C7, HERPUD2, LOC291871, CDKN1A, CDKN1B, TSC1, FABP3, FABP4, GHSR, DRD1A, HSP90AB1, NAMPT, ATP6V0E1, BCAR1, PRD…	639	928	12092	1.99837	8.63516198545966E-8	8.63516198545966E-8	5.268951941417299E-8
GOTERM_BP_FAT	GO:0043434~response to peptide hormone stimulus	33	0.0963954	2.0021365326072368E-7	DLC1, PRKCZ, BCAR1, PFKFB1, EIF4EBP1, PDPK1, EIF4EBP2, INSIG1, PCSK9, AANAT, FAS, LOC688922, NR1H3, STS, GATM, FADS1, CYP2C7, PTPRA, CFTR, PTPRN, CDO1, STAT3, SERPINA3N, CDKN1B, SERPINA3M, TSC1, CCND2, BTG1, LRP6, FABP3, IGFBP1, GHSR, DRD1A, LRP5	639	222	12092	2.81293	5.894554705588861E-4	2.947711803037434E-4	3.597758446938215E-4
GOTERM_BP_FAT	GO:0006936~muscle contraction	19	0.0555004	4.1400603840729475E-7	TNNC2, MYBPC2, MYH1, MYBPC1, TNNC1, MYL3, MAP2K3, MYL1, MYH2, MYLPF, PGAM2, PDE4D, ACTN2, MYH7, TRIM63, SFRS1, GDNF, TNNT1, PSEN2, CABC1, VEZF1, DRD1A	639	86	12092	4.18073	0.00121851	4.0633343607576755E-4	7.439507726303418E-4
GOTERM_BP_FAT	GO:0003012~muscle system process	19	0.0555004	2.642966880881585E-6	TNNC2, MYBPC2, MYH1, MYBPC1, TNNC1, MYL3, MAP2K3, MYL1, MYH2, MYLPF, PGAM2, PDE4D, ACTN2, MYH7, TRIM63, SFRS1, GDNF, TNNT1, PSEN2, CABC1, VEZF1, DRD1A	639	97	12092	3.70663	0.00775333	0.00194399	0.00474921
GOTERM_BP_FAT	GO:0009719~response to endogenous stimulus	57	0.166501	5.311328692054371E-6	DLC1, ATP6V0E1, BCAR1, PRKAR2B, SLC1A2, EIF4EBP1, PDPK1, EIF4EBP2, INSIG1, IL1B, RARA, FAS, STS, GATM, CST3, GRIN2A, MGP, CFTR, PTPRN, CDO1, TAT, SERPINA3N, SERPINA3M, SDS, BTG1, CCND2, ABCB1B, GNB1, GNB4, PRKCZ, CCL2, SORD, PFKFB1, ASNS, GNG12, REN, ENO2, AANAT, PCSK9, LOC688922, NR1H3, GSTA3, FADS1, PTPRA, CYP2C7, RCAN1, TRIM25, STAT3, MGST3, CDKN1A, CDKN1B, TSC1, LRP6, FABP3, FABP4, IGFBP1, GH…	639	573	12092	1.88242	0.0155202	0.00312349	0.00954383
GOTERM_BP_FAT	GO:0007517~muscle organ development	25	0.0730268	8.690621507705967E-6	NEURL, MYL3, TNNC1, CHKB, ELN, SMTNL1, DMD, RARA, NRG1, ALX4, MYLPF, MYH7, RCAN1, TBX1, CSRP3, TNNI1, P2RX5, XIRP1, TSC1, MEOX2, PTCD2, CHRND, LRP4, TCF15, SERP1	639	169	12092	2.79931	0.0252692	0.00425658	0.0156156
GOTERM_BP_FAT	GO:0006941~striated muscle contraction	11	0.0321318	2.4597682522319554E-5	TNNC2, MYH1, MYL3, TNNC1, MAP2K3, MYH2, MYL1, PGAM2, MYH7, SFRS1, TNNT1, PSEN2, CABC1, VEZF1	639	39	12092	5.33735	0.0698794	0.0102954	0.0441919
GOTERM_BP_FAT	GO:0009725~response to hormone stimulus	50	0.146054	3.328440977993164E-5	DLC1, BCAR1, PRKAR2B, EIF4EBP1, PDPK1, EIF4EBP2, INSIG1, IL1B, RARA, FAS, STS, GATM, CST3, MGP, CFTR, PTPRN, CDO1, TAT, SERPINA3N, SERPINA3M, CCND2, ABCB1B, GNB1, BTG1, GNB4, PRKCZ, CCL2, SORD, PFKFB1, GNG12, REN, ENO2, AANAT, PCSK9, LOC688922, NR1H3, FADS1, CYP2C7, PTPRA, TRIM25, RCAN1, STAT3, CDKN1A, CDKN1B, TSC1, LRP6, FABP3, FABP4, IGFBP1, GHSR, DRD1A, LRP5	639	510	12092	1.85523	0.0933731	0.0121783	0.059794
GOTERM_BP_FAT	GO:0051789~response to protein stimulus	17	0.0496582	3.3476158138857955E-5	HSP90AB1, EGR1, LOC302786, CST3, ARMET, TRIM25, HERPUD2, DERL3, LOC361966, LOC291871, CD48, ID2, XBP1, GIPR, LOC499706, ERN1, FAS, NFE2L2, DNAJC3, EIF2AK4, SERP1	639	95	12092	3.38628	0.0938849	0.0108945	0.0601383
GOTERM_BP_FAT	GO:0034976~response to endoplasmic reticulum stress	10	0.0292107	4.7780710483186715E-5	ATF4, XBP1, ERN1, HSPA5, NFE2L2, DERL3, EIF2AK4, OS9, SCAMP5, SERP1	639	34	12092	5.56568	0.131265	0.0139732	0.0858254
GOTERM_BP_FAT	GO:0010038~response to metal ion	24	0.0701057	5.629670307890815E-5	EGFR, TRPC1, GSTA3, SORD, GATM, TNNC1, PGAM2, MGP, GRIA3, TAT, KCNMB1, MTTP, SLC11A2, MNAT1, APOB, FGG, CDKN1B, FGA, FGB, GIPR, AANAT, SLC30A5, SEPP1	639	177	12092	2.56587	0.152783	0.0149596	0.101115
GOTERM_BP_FAT	GO:0032868~response to insulin stimulus	20	0.0584215	6.814369524275131E-5	DLC1, PRKCZ, BCAR1, FADS1, PTPRA, PFKFB1, PTPRN, PDPK1, EIF4EBP1, EIF4EBP2, TSC1, CCND2, INSIG1, FABP3, PCSK9, AANAT, IGFBP1, GHSR, LOC688922, DRD1A, NR1H3	639	133	12092	2.84561	0.181834	0.0165851	0.122381
GOTERM_BP_FAT	GO:0006986~response to unfolded protein	10	0.0292107	7.800470244426064E-5	HSP90AB1, LOC302786, ARMET, HERPUD2, LOC361966, LOC291871, DERL3, XBP1, LOC499706, ERN1, NFE2L2, DNAJC3, EIF2AK4, SERP1	639	36	12092	5.25648	0.205254	0.0175165	0.140079
GOTERM_BP_FAT	GO:0010035~response to inorganic substance	31	0.0905533	8.055941115734486E-5	SORD, TNNC1, PGAM2, PRDX3, KCNMB1, SLC11A2, APOB, FGG, FGA, FGB, SLC30A5, AANAT, FAS, SEPP1, EGFR, TRPC1, GSTA3, GATM, CST3, MGP, GRIA3, MYH7, TAT, MTTP, MNAT1, CDKN1A, CDKN1B, ABCB1B, PRDX6, GIPR	639	268	12092	2.18889	0.211211	0.0168041	0.144663
GOTERM_BP_FAT	GO:0006631~fatty acid metabolic process	24	0.0701057	1.4292946381648037E-4	ACADSB, LOC686661, PRKAR2B, AGPAT6, CRYL1, LOC681458, ACOT12, SCD4, PRKAA2, HSD17B4, ACSL4, ACSL3, SCD1, FADS1, FADS3, FADS2, DECR1, PHYH, CPT1A, QK, LOC691221, ANKRD23, FABP3, FABP4, GPAM, PCCA	639	188	12092	2.41574	0.343582	0.0276737	0.256528
GOTERM_BP_FAT	GO:0014706~striated muscle tissue development	19	0.0555004	1.7427772333802015E-4	NEURL, TNNC1, MYL3, ELN, MYLPF, RCAN1, MYH7, CSRP3, TNNI1, P2RX5, MEOX2, XIRP1, TSC1, DMD, PTCD2, CHRND, RARA, NRG1, LRP4	639	131	12092	2.7446	0.401478	0.0315717	0.312708
GOTERM_BP_FAT	GO:0032869~cellular response to insulin stimulus	14	0.040895	1.7573419524744282E-4	DLC1, PRKCZ, BCAR1, PTPRA, PDPK1, EIF4EBP1, EIF4EBP2, CCND2, INSIG1, PCSK9, IGFBP1, LOC688922, GHSR, DRD1A, NR1H3	639	77	12092	3.4406	0.404041	0.0299872	0.315317
GOTERM_BP_FAT	GO:0005996~monosaccharide metabolic process	27	0.078869	1.9932705048408096E-4	TALDO1, SORD, PFKFB4, PHKB, GNPNAT1, PRKAG2, PFKFB1, PGAM2, GLB1, PPP1R3C, NISCH, AKR1A1, ENO2, GYS2, MYC, PDK1, PDK4, DPAGT1, TAT, CPT1A, PGLS, ATF4, ATF3, SDS, IGFBP1, SERP1, XYLB	639	230	12092	2.22143	0.44405	0.0320892	0.357578
GOTERM_BP_FAT	GO:0060537~muscle tissue development	19	0.0555004	3.364196753612654E-4	NEURL, TNNC1, MYL3, ELN, MYLPF, RCAN1, MYH7, CSRP3, TNNI1, P2RX5, MEOX2, XIRP1, TSC1, DMD, PTCD2, CHRND, RARA, NRG1, LRP4	639	138	12092	2.60538	0.628766	0.0508172	0.602811
GOTERM_BP_FAT	GO:0032870~cellular response to hormone stimulus	19	0.0555004	4.387143561383873E-4	DLC1, PRKCZ, BCAR1, PTPRA, GNG12, STAT3, PRKAR2B, PDPK1, EIF4EBP1, EIF4EBP2, GNB1, CCND2, REN, INSIG1, PCSK9, GNB4, IGFBP1, GHSR, LOC688922, DRD1A, NR1H3	639	141	12092	2.54995	0.725361	0.0625716	0.785426
GOTERM_BP_FAT	GO:0051592~response to calcium ion	12	0.0350529	4.664140886785423E-4	EGFR, MNAT1, TRPC1, FGG, FGA, FGB, GIPR, MGP, AANAT, KCNMB1, MTTP	639	64	12092	3.54812	0.746885	0.06333	0.83482
GOTERM_BP_FAT	GO:0034637~cellular carbohydrate biosynthetic process	12	0.0350529	5.352033739441979E-4	ISYNA1, ATF4, PPP1R3C, SORD, ATF3, SDS, ENO2, GYS2, PGAM2, EXT1, TAT, HS2ST1	639	65	12092	3.49354	0.793323	0.0691559	0.957386
GOTERM_BP_FAT	GO:0046395~carboxylic acid catabolic process	15	0.0438161	5.405889639612732E-4	ALDH6A1, ACADSB, GLUD1, HAL, DECR1, CDO1, TAT, PHYH, AKR1A1, SDS, FABP3, GCSH, HSD17B4, AKR1D1, PCCA	639	97	12092	2.92629	0.796576	0.0668951	0.966975
GOTERM_BP_FAT	GO:0016054~organic acid catabolic process	15	0.0438161	5.405889639612732E-4	ALDH6A1, ACADSB, GLUD1, HAL, DECR1, CDO1, TAT, PHYH, AKR1A1, SDS, FABP3, GCSH, HSD17B4, AKR1D1, PCCA	639	97	12092	2.92629	0.796576	0.0668951	0.966975
GOTERM_BP_FAT	GO:0048738~cardiac muscle tissue development	11	0.0321318	8.164235560020667E-4	TSC1, XIRP1, TNNC1, MYL3, PTCD2, MYLPF, RARA, MYH7, NRG1, CSRP3, TNNI1	639	58	12092	3.58891	0.909766	0.0953642	1.45696
GOTERM_BP_FAT	GO:0060047~heart contraction	7	0.0204475	9.826492724381067E-4	TNNC1, MYL3, MAP2K3, MYL1, PSEN2, MYLPF, CABC1, SFRS1, VEZF1	639	23	12092	5.75927	0.944719	0.109358	1.75114
GOTERM_BP_FAT	GO:0003015~heart process	7	0.0204475	9.826492724381067E-4	TNNC1, MYL3, MAP2K3, MYL1, PSEN2, MYLPF, CABC1, SFRS1, VEZF1	639	23	12092	5.75927	0.944719	0.109358	1.75114
GOTERM_BP_FAT	GO:0019318~hexose metabolic process	23	0.0671847	0.00106211	PDK1, TALDO1, SORD, PFKFB4, PHKB, PDK4, PRKAG2, PFKFB1, PGAM2, TAT, CPT1A, GLB1, PGLS, PPP1R3C, ATF4, ATF3, NISCH, SDS, ENO2, GYS2, IGFBP1, MYC, SERP1	639	203	12092	2.14402	0.956264	0.113406	1.89147
GOTERM_BP_FAT	GO:0006641~triglyceride metabolic process	10	0.0292107	0.00107244	AGPAT6, APOB, INSIG1, PCSK9, LOC688922, GPAT2, ACSL4, GPAM, CPT1A, MTTP, NR1H3	639	50	12092	3.78466	0.957576	0.110449	1.9097
GOTERM_BP_FAT	GO:0043200~response to amino acid stimulus	8	0.0233686	0.00116586	GSTA3, SLC1A2, ATP6V0E1, CDKN1B, CCL2, SDS, ASNS, CDO1	639	32	12092	4.73083	0.967789	0.115466	2.07441
GOTERM_BP_FAT	GO:0009991~response to extracellular stimulus	30	0.0876322	0.00135198	RPL36A-PS2, RPL36A, RPL36A-PS1, CCL2, SORD, RGD1566373, PFKFB1, GSDMD, ASNS, SLC1A2, CD44, IL1B, ZFP354A, PCSK9, RARA, HSPA5, ACSL4, ACSL3, RPL36AL, RGD1561267, GATM, FADS1, CYP2C7, ADIPOR2, CST3, MGP, TRIM25, LOC682326, LOC680395, RGD1562886, CRHR1, CDKN1A, ABCG5, SDS, TBXA2R, CP, LOC685642, GHSR, EIF2AK4	639	302	12092	1.8798	0.981394	0.128369	2.40179
GOTERM_BP_FAT	GO:0006984~ER-nuclear signaling pathway	8	0.0233686	0.00141344	XBP1, INSIG1, ERN1, HSPA5, NFE2L2, LOC688922, DERL3, EIF2AK4, SERP1	639	33	12092	4.58747	0.984478	0.129642	2.50966
GOTERM_BP_FAT	GO:0016051~carbohydrate biosynthetic process	14	0.040895	0.00154166	SORD, NDST1, PGAM2, DPAGT1, TAT, HS2ST1, PPP1R3C, ATF4, ISYNA1, ATF3, SDS, ENO2, GYS2, EXT1	639	96	12092	2.75965	0.989366	0.136335	2.73436
GOTERM_BP_FAT	GO:0019637~organophosphate metabolic process	20	0.0584215	0.00169899	CHKA, PLA2G15, TALDO1, GK2, CHKB, GPLD1, GPAT2, FDFT1, CDS2, ISYNA1, AGPAT6, SMPDL3A, PRDX6, PLA2G12A, GALR2, FABP3, PCSK9, IP6K1, GPAM, DRD1A	639	171	12092	2.21325	0.993314	0.144863	3.00941
GOTERM_BP_FAT	GO:0046165~alcohol biosynthetic process	9	0.0262897	0.00188369	ISYNA1, ATF4, SORD, ATF3, SDS, ENO2, DPAGT1, PGAM2, TAT	639	44	12092	3.87068	0.996123	0.154869	3.33136
GOTERM_BP_FAT	GO:0008610~lipid biosynthetic process	28	0.08179	0.00194115	CHKA, CHKB, HSD17B12, GPAT2, PMVK, LASS6, LOC686661, FDFT1, CDS2, ISYNA1, AGPAT6, LOC681458, INSIG1, SCD4, PRKAA2, LOC688922, ACSL3, NSDHL, SCD1, OPRS1, FADS1, FADS3, FADS2, DPAGT1, ACLY, CFTR, QK, LOC691221, FABP3, AKR1D1, GPAM	639	281	12092	1.8856	0.996728	0.154901	3.43131
GOTERM_BP_FAT	GO:0060548~negative regulation of cell death	32	0.0934743	0.00203698	PRKCZ, CCL2, NME2-PS1, PAFAH2, BNIP3, TTC27, ASNS, PRDX3, GDNF, MYD88, IL1B, FAS, CABC1, HSPA5, MYC, FN1, ANGPTL4, EGFR, CST3, BIRC6, CENPF, CIDEA, THY1, ATF5, BFAR, MNAT1, NME2, BCL2A1D, DLX1, CDKN1A, CDKN1B, PSEN2, RGD1565371, HSPB1, KCNH8	639	339	12092	1.78627	0.997534	0.15766	3.59779
GOTERM_BP_FAT	GO:0042493~response to drug	31	0.0905533	0.00228768	SORD, CCL2, CDH1, SMTNL1, SLC47A1, SLC1A2, BLOC1S3, REN, ENO2, IL1B, FAS, GSTA3, COX8B, SNX27, CYP2C7, CST3, GRIN2A, ATP1A1, CFTR, STAT3, CPT1A, CYP4B1, LOC686812, CDKN1A, CDKN1B, ABCG5, ABCB1B, TBXA2R, FABP3, FABP4, DRD1A	639	327	12092	1.79395	0.998823	0.170854	4.03204
GOTERM_BP_FAT	GO:0009410~response to xenobiotic stimulus	7	0.0204475	0.00240678	CYP2C, GSTM2, GSTA3, CYP2E1, AHR, CYP4B1	639	27	12092	4.90605	0.999172	0.174526	4.2377
GOTERM_BP_FAT	GO:0019319~hexose biosynthetic process	7	0.0204475	0.00240678	ATF4, SORD, ATF3, SDS, ENO2, PGAM2, TAT	639	27	12092	4.90605	0.999172	0.174526	4.2377
GOTERM_BP_FAT	GO:0006639~acylglycerol metabolic process	10	0.0292107	0.00244765	AGPAT6, APOB, INSIG1, PCSK9, LOC688922, GPAT2, ACSL4, GPAM, CPT1A, MTTP, NR1H3	639	56	12092	3.37916	0.999266	0.172979	4.30818
GOTERM_BP_FAT	GO:0016125~sterol metabolic process	12	0.0350529	0.00250269	OPRS1, CFTR, PMVK, FDFT1, APOB, CYP27A1, INSIG1, PCSK9, HSD17B4, PRKAA2, LOC688922, AKR1D1, NSDHL	639	78	12092	2.91128	0.999376	0.172397	4.403
GOTERM_BP_FAT	GO:0060048~cardiac muscle contraction	6	0.0175264	0.00252148	TNNC1, MYL3, MAP2K3, MYL1, PSEN2, CABC1, SFRS1, VEZF1	639	19	12092	5.97578	0.99941	0.169625	4.43535
GOTERM_BP_FAT	GO:0001101~response to acid	9	0.0262897	0.00252784	GSTA3, SLC1A2, ATP6V0E1, CDKN1B, CCL2, SDS, ZFP354A, ASNS, CDO1	639	46	12092	3.70239	0.999421	0.166234	4.44631
GOTERM_BP_FAT	GO:0043066~negative regulation of apoptosis	31	0.0905533	0.00304889	PRKCZ, CCL2, NME2-PS1, PAFAH2, BNIP3, TTC27, ASNS, PRDX3, GDNF, MYD88, IL1B, FAS, CABC1, HSPA5, MYC, FN1, ANGPTL4, EGFR, BIRC6, CENPF, CIDEA, THY1, ATF5, BFAR, MNAT1, BCL2A1D, DLX1, CDKN1A, NME2, CDKN1B, PSEN2, RGD1565371, HSPB1, KCNH8	639	333	12092	1.76163	0.999876	0.192742	5.33929
GOTERM_BP_FAT	GO:0006638~neutral lipid metabolic process	10	0.0292107	0.00313326	AGPAT6, APOB, INSIG1, PCSK9, LOC688922, GPAT2, ACSL4, GPAM, CPT1A, MTTP, NR1H3	639	58	12092	3.26264	0.999903	0.193401	5.48313
GOTERM_BP_FAT	GO:0055010~ventricular cardiac muscle morphogenesis	6	0.0175264	0.00321795	TNNC1, MYL3, PTCD2, MYLPF, MYH7, TNNI1	639	20	12092	5.677	0.999925	0.194048	5.62732
GOTERM_BP_FAT	GO:0003013~circulatory system process	18	0.0525793	0.00333271	TNNC1, MYL3, MAP2K3, MYL1, MYLPF, ATP1A1, CFTR, MYH7, SFRS1, NISCH, F5, REN, PSEN2, COL1A2, TBXA2R, CABC1, NRG1, VEZF1, PCSK5, SCNN1A	639	155	12092	2.19755	0.999946	0.196253	5.82237
GOTERM_BP_FAT	GO:0008015~blood circulation	18	0.0525793	0.00333271	TNNC1, MYL3, MAP2K3, MYL1, MYLPF, ATP1A1, CFTR, MYH7, SFRS1, NISCH, F5, REN, PSEN2, COL1A2, TBXA2R, CABC1, NRG1, VEZF1, PCSK5, SCNN1A	639	155	12092	2.19755	0.999946	0.196253	5.82237
GOTERM_BP_FAT	GO:0006662~glycerol ether metabolic process	10	0.0292107	0.00352849	AGPAT6, APOB, INSIG1, PCSK9, LOC688922, GPAT2, ACSL4, GPAM, CPT1A, MTTP, NR1H3	639	59	12092	3.20734	0.99997	0.202521	6.15425
GOTERM_BP_FAT	GO:0043069~negative regulation of programmed cell death	31	0.0905533	0.00374415	PRKCZ, CCL2, NME2-PS1, PAFAH2, BNIP3, TTC27, ASNS, PRDX3, GDNF, MYD88, IL1B, FAS, CABC1, HSPA5, MYC, FN1, ANGPTL4, EGFR, BIRC6, CENPF, CIDEA, THY1, ATF5, BFAR, MNAT1, BCL2A1D, DLX1, CDKN1A, NME2, CDKN1B, PSEN2, RGD1565371, HSPB1, KCNH8	639	338	12092	1.73557	0.999984	0.209466	6.51856
GOTERM_BP_FAT	GO:0046486~glycerolipid metabolic process	18	0.0525793	0.00380544	CHKA, PLA2G15, CHKB, GPLD1, GPAT2, CPT1A, MTTP, APOB, AGPAT6, INSIG1, GALR2, FABP3, PCSK9, ACSL4, IP6K1, LOC688922, GPAM, DRD1A, NR1H3	639	157	12092	2.16955	0.999987	0.208579	6.62184
GOTERM_BP_FAT	GO:0014075~response to amine stimulus	10	0.0292107	0.00396182	GSTA3, SLC1A2, ATP6V0E1, CDKN1B, CCL2, SDS, GRIN2A, ASNS, CDO1, DRD1A	639	60	12092	3.15389	0.999992	0.212259	6.8849
GOTERM_BP_FAT	GO:0034620~cellular response to unfolded protein	6	0.0175264	0.00404289	XBP1, ERN1, NFE2L2, DERL3, EIF2AK4, SERP1	639	21	12092	5.40666	0.999993	0.212277	7.021
GOTERM_BP_FAT	GO:0030968~endoplasmic reticulum unfolded protein response	6	0.0175264	0.00404289	XBP1, ERN1, NFE2L2, DERL3, EIF2AK4, SERP1	639	21	12092	5.40666	0.999993	0.212277	7.021
GOTERM_BP_FAT	GO:0031667~response to nutrient levels	27	0.078869	0.00408567	RPL36A-PS2, RPL36A, RPL36A-PS1, CCL2, SORD, RGD1566373, PFKFB1, ASNS, CD44, IL1B, ZFP354A, PCSK9, RARA, HSPA5, ACSL4, ACSL3, RPL36AL, RGD1561267, GATM, FADS1, CYP2C7, ADIPOR2, CST3, MGP, TRIM25, LOC682326, LOC680395, RGD1562886, CRHR1, ABCG5, SDS, TBXA2R, CP, LOC685642, GHSR, EIF2AK4	639	282	12092	1.81181	0.999994	0.210544	7.09274
GOTERM_BP_FAT	GO:0070271~protein complex biogenesis	36	0.105159	0.00418831	PRKCZ, RGD1565017, RSF1, POLR2L, TUBB2B, TUBB2A, MED24, AHCTF1, CDH1, CALR, POLR2L-PS1, FGG, FGA, FGB, MAT1A, FAS, PRKAA2, COX18, MYC, KPNB1, SPP2, ZW10, ANGPTL4, SCO1, MYH1, BRAF, MYH2, MGP, ACTN2, XTP3TPA, DECR1, MBD2, CPT1A, P2RX5, SPAG9, MNAT1, TSC1, LRP4, PPP5C	639	415	12092	1.64154	0.999996	0.211562	7.26465
GOTERM_BP_FAT	GO:0006461~protein complex assembly	36	0.105159	0.00418831	PRKCZ, RGD1565017, RSF1, POLR2L, TUBB2B, TUBB2A, MED24, AHCTF1, CDH1, CALR, POLR2L-PS1, FGG, FGA, FGB, MAT1A, FAS, PRKAA2, COX18, MYC, KPNB1, SPP2, ZW10, ANGPTL4, SCO1, MYH1, BRAF, MYH2, MGP, ACTN2, XTP3TPA, DECR1, MBD2, CPT1A, P2RX5, SPAG9, MNAT1, TSC1, LRP4, PPP5C	639	415	12092	1.64154	0.999996	0.211562	7.26465
GOTERM_BP_FAT	GO:0016126~sterol biosynthetic process	7	0.0204475	0.00422041	OPRS1, INSIG1, CFTR, PRKAA2, LOC688922, PMVK, NSDHL, FDFT1	639	30	12092	4.41544	0.999996	0.209435	7.31835
GOTERM_BP_FAT	GO:0008203~cholesterol metabolic process	11	0.0321318	0.00433039	APOB, CYP27A1, INSIG1, PCSK9, CFTR, PRKAA2, HSD17B4, LOC688922, PMVK, AKR1D1, NSDHL, FDFT1	639	72	12092	2.89106	0.999997	0.210756	7.50213
GOTERM_BP_FAT	GO:0018904~organic ether metabolic process	10	0.0292107	0.00443567	AGPAT6, APOB, INSIG1, PCSK9, LOC688922, GPAT2, ACSL4, GPAM, CPT1A, MTTP, NR1H3	639	61	12092	3.10218	0.999998	0.211828	7.67772
GOTERM_BP_FAT	GO:0016042~lipid catabolic process	16	0.0467372	0.00466533	ACADSB, PAFAH2, PLBD1, DECR1, PHYH, APOB, CYP27A1, SMPDL3A, PRDX6, PLA2G12A, AADACL1, FABP3, HSD17B4, AKR1D1, DRD1A, PCCA	639	134	12092	2.2595	0.999999	0.218015	8.05967
GOTERM_BP_FAT	GO:0010608~posttranscriptional regulation of gene expression	17	0.0496582	0.00466962	ZCCHC11, LOC689824, MAGOH, HNRPD, CALR, RPS4X, GDNF, QK, RGD1562125, EIF4G1, SLC11A1, EIF4EBP1, EIF4EBP2, A1CF, TSC1, SND1, HNRNPC, EIF2AK4, SERP1, LOC690303	639	147	12092	2.18841	0.999999	0.214809	8.06678
GOTERM_BP_FAT	GO:0043549~regulation of kinase activity	27	0.078869	0.00469993	PRKCZ, CSF1, PRKAG2, PFKFB1, PRDX3, SLC11A1, PRKAR2B, PDPK1, IL1B, CABC1, NRG1, EGFR, VAV3, MAP2K3, PKIG, THY1, CARD10, SPAG9, CDKN1A, LRP1, CDKN1B, TSC1, CCND2, PSEN2, ERN1, FABP4, DRD1A, DUSP6	639	285	12092	1.79274	0.999999	0.212747	8.11708
GOTERM_BP_FAT	GO:0006006~glucose metabolic process	19	0.0555004	0.00540972	PDK1, TALDO1, PHKB, PDK4, PRKAG2, PGAM2, TAT, CPT1A, PGLS, PPP1R3C, ATF4, ATF3, NISCH, SDS, ENO2, GYS2, IGFBP1, MYC, SERP1	639	176	12092	2.04286	1	0.237201	9.28745
GOTERM_BP_FAT	GO:0046394~carboxylic acid biosynthetic process	17	0.0496582	0.00567775	SCD1, GLUD1, FADS1, FADS3, FADS2, ASNS, LOC686661, QK, LOC691221, CTH, AKR1A1, LOC681458, SDS, MAT1A, SCD4, PRKAA2, PSAT1, AKR1D1, ACSL3	639	150	12092	2.14464	1	0.243821	9.72574
GOTERM_BP_FAT	GO:0016053~organic acid biosynthetic process	17	0.0496582	0.00567775	SCD1, GLUD1, FADS1, FADS3, FADS2, ASNS, LOC686661, QK, LOC691221, CTH, AKR1A1, LOC681458, SDS, MAT1A, SCD4, PRKAA2, PSAT1, AKR1D1, ACSL3	639	150	12092	2.14464	1	0.243821	9.72574
GOTERM_BP_FAT	GO:0008286~insulin receptor signaling pathway	7	0.0204475	0.00589027	PRKCZ, EIF4EBP1, EIF4EBP2, BCAR1, PTPRA, IGFBP1, NR1H3	639	32	12092	4.13948	1	0.248148	10.0718
GOTERM_BP_FAT	GO:0044057~regulation of system process	29	0.0847111	0.00590047	PRKCZ, CCL2, THRA, TNNC1, MYL3, VCSA1, SMTNL1, GDNF, NISCH, IL1B, SEMA3A, BHLHE40, CABC1, EGFR, EGR1, GRIN2A, ATP1A1, MYH7, CSRP3, TNNI1, CRHR1, LAMA2, TNNT1, ABCG5, HSPB6, PSEN2, TBXA2R, RAB5A, GHSR, DRD1A	639	319	12092	1.7203	1	0.245049	10.0884
GOTERM_BP_FAT	GO:0010243~response to organic nitrogen	14	0.040895	0.0060215	GSTA3, ATP6V0E1, CCL2, CYP2C7, GRIN2A, ASNS, CDO1, MGST3, CDKN1A, SLC1A2, CDKN1B, SDS, IL1B, DRD1A	639	112	12092	2.36541	1	0.245977	10.2849
GOTERM_BP_FAT	GO:0006094~gluconeogenesis	6	0.0175264	0.00612679	ATF4, ATF3, SDS, ENO2, PGAM2, TAT	639	23	12092	4.93652	1	0.246326	10.4555
GOTERM_BP_FAT	GO:0033673~negative regulation of kinase activity	11	0.0321318	0.00638774	CDKN1A, PDPK1, CDKN1B, PKIG, PRKAG2, IL1B, FABP4, PRDX3, DRD1A, THY1, DUSP6	639	76	12092	2.7389	1	0.251992	10.8771
GOTERM_BP_FAT	GO:0051336~regulation of hydrolase activity	25	0.0730268	0.00644643	DLC1, PRKCZ, TNNC1, MGMT, CDH1, TPM2, HSPA5, PPP2R2B, MYC, TBC1D2, ANGPTL4, NR1H3, VAV3, TBC1D10A, CST3, NR4A1, MYH7, RCAN1, THY1, CRHR1, BCL2A1D, TSC1, GNB1, ERN1, GNB4, DRD1A	639	263	12092	1.79879	1	0.250672	10.9716
GOTERM_BP_FAT	GO:0001501~skeletal system development	25	0.0730268	0.00674569	THRA, NDST1, CSF1, COL3A1, INSIG1, HOXA10, LOC688922, ALX4, PCSK5, MN1, MYC, FN1, MGP, LOC691768, TBX1, COL5A2, EPHA2, DLX2, DLX1, SP1, HOXB5, COL1A2, TMSB4X, EXT1, ATP6V0A4, TCF15, SERP1	639	264	12092	1.79198	1	0.257337	11.4522
GOTERM_BP_FAT	GO:0050878~regulation of body fluid levels	13	0.0379739	0.00678423	TRPC1, F9, CFTR, SERPING1, PLG, LOC686812, ANXA8, FGG, FGA, F5, BLOC1S3, FGB, RAB14, SCNN1A	639	101	12092	2.43567	1	0.255333	11.514
GOTERM_BP_FAT	GO:0006805~xenobiotic metabolic process	6	0.0175264	0.00740951	CYP2C, GSTM2, GSTA3, CYP2E1, CYP4B1	639	24	12092	4.73083	1	0.271978	12.5097
GOTERM_BP_FAT	GO:0008202~steroid metabolic process	18	0.0525793	0.00749446	OPRS1, STS, OSBP, HSD17B12, CFTR, PMVK, AKR1C14, FDFT1, APOB, CYP27A1, SERPINA6, INSIG1, ATP8B1, PCSK9, HSD17B4, PRKAA2, LOC688922, AKR1D1, NSDHL	639	168	12092	2.0275	1	0.271298	12.6441
GOTERM_BP_FAT	GO:0043067~regulation of programmed cell death	52	0.151896	0.0078091	DLC1, PDIA3, BNIP3, TTC27, PRDX3, GDNF, CRADD, MYD88, CD44, IL1B, FAS, ALX4, MYC, EGFR, ARHGEF7, CST3, GRIN2A, THY1, CRHR1, NME2, BTG1, PSEN2, RGD1565371, ERN1, HSPB1, KCNH8, PRKCZ, CCL2, NME2-PS1, PAFAH2, C5, MGMT, CDH1, ASNS, PPP3CC, PCSK9, CABC1, HSPA5, PPP2R2B, PHLDA3, FN1, ANGPTL4, NR4A1, CENPF, BIRC6, CIDEA, PLG, BFAR, ATF5, MNAT1, CDKN1A, BCL2A1D, DLX1, CDKN1B, ENDOG	639	686	12092	1.43442	1	0.277606	13.1404
GOTERM_BP_FAT	GO:0014070~response to organic cyclic substance	21	0.0613425	0.00805855	NAMPT, STS, FADS1, SLC22A8, CYP2C7, CST3, TAT, SDC2, CPT1A, STAT3, GSTM2, CDKN1A, CDKN1B, CD44, CCND2, ENO2, IL1B, AANAT, ACSL3, DRD1A, PPP5C	639	211	12092	1.88336	1	0.281761	13.532
GOTERM_BP_FAT	GO:0010941~regulation of cell death	52	0.151896	0.00863241	DLC1, PDIA3, BNIP3, TTC27, PRDX3, GDNF, CRADD, MYD88, CD44, IL1B, FAS, ALX4, MYC, EGFR, ARHGEF7, CST3, GRIN2A, THY1, CRHR1, NME2, BTG1, PSEN2, RGD1565371, ERN1, HSPB1, KCNH8, PRKCZ, CCL2, NME2-PS1, PAFAH2, C5, MGMT, CDH1, ASNS, PPP3CC, PCSK9, CABC1, HSPA5, PPP2R2B, PHLDA3, FN1, ANGPTL4, NR4A1, CENPF, BIRC6, CIDEA, PLG, BFAR, ATF5, MNAT1, CDKN1A, BCL2A1D, DLX1, CDKN1B, ENDOG	639	689	12092	1.42817	1	0.295146	14.4265
GOTERM_BP_FAT	GO:0051338~regulation of transferase activity	27	0.078869	0.00868371	PRKCZ, CSF1, PRKAG2, PFKFB1, PRDX3, SLC11A1, PRKAR2B, PDPK1, IL1B, CABC1, NRG1, EGFR, VAV3, MAP2K3, PKIG, THY1, CARD10, SPAG9, CDKN1A, LRP1, CDKN1B, TSC1, CCND2, PSEN2, ERN1, FABP4, DRD1A, DUSP6	639	299	12092	1.70879	1	0.293264	14.506
GOTERM_BP_FAT	GO:0006695~cholesterol biosynthetic process	6	0.0175264	0.00886803	INSIG1, CFTR, PRKAA2, LOC688922, PMVK, NSDHL, FDFT1	639	25	12092	4.5416	1	0.295151	14.7912
GOTERM_BP_FAT	GO:0007507~heart development	21	0.0613425	0.00890625	DLC1, TNNC1, MYL3, COL3A1, ADIPOR2, MYLPF, CENPF, TBX1, MYH7, CSRP3, TNNI1, MNAT1, XIRP1, TSC1, ID2, PTCD2, PBRM1, ADAMTS1, RARA, NRG1, PCSK5	639	213	12092	1.86568	1	0.292957	14.8503
GOTERM_BP_FAT	GO:0010605~negative regulation of macromolecule metabolic process	49	0.143133	0.00918287	HSP90AB1, THRA, RSF1, SPINK1, BNIP3, SPINK3, ANKRD1, RBM9, FERD3L, EIF4EBP1, EIF4EBP2, SND1, LOC499706, ATP8B1, ZFP354A, RARA, NRG1, MYC, EGR1, ZCCHC11, LDB1, PKIG, ZHX2, CST3, GRIN2A, SERPING1, VAX2, NR0B2, MBD2, LOC502984, PSEN2, RGD1565371, EIF2AK4, PRKCZ, LOC302786, SBNO2, CALR, PSMB4, PCSK9, CABC1, BHLHE40, NR1H3, CENPF, CDC20, LOC361966, LOC291871, SIRT3, DLX2, DLX1, CDKN1B, ID2, TSC1, YWHA…	639	643	12092	1.44206	1	0.297309	15.2763
GOTERM_BP_FAT	GO:0019751~polyol metabolic process	7	0.0204475	0.00923052	ISYNA1, SORD, GK2, GALR2, GPAT2, GDPD1, HISPPD2A	639	35	12092	3.78466	1	0.295403	15.3495
GOTERM_BP_FAT	GO:0046364~monosaccharide biosynthetic process	7	0.0204475	0.00923052	ATF4, SORD, ATF3, SDS, ENO2, PGAM2, TAT	639	35	12092	3.78466	1	0.295403	15.3495
GOTERM_BP_FAT	GO:0042981~regulation of apoptosis	51	0.148975	0.00974053	DLC1, PDIA3, BNIP3, TTC27, PRDX3, GDNF, CRADD, MYD88, CD44, IL1B, FAS, ALX4, MYC, EGFR, ARHGEF7, GRIN2A, THY1, CRHR1, NME2, BTG1, PSEN2, RGD1565371, ERN1, HSPB1, KCNH8, PRKCZ, CCL2, NME2-PS1, PAFAH2, C5, MGMT, CDH1, ASNS, PPP3CC, PCSK9, CABC1, HSPA5, PPP2R2B, PHLDA3, FN1, ANGPTL4, NR4A1, CENPF, BIRC6, CIDEA, PLG, BFAR, ATF5, MNAT1, CDKN1A, BCL2A1D, DLX1, CDKN1B, ENDOG	639	677	12092	1.42554	1	0.305729	16.1291
GOTERM_BP_FAT	GO:0051348~negative regulation of transferase activity	11	0.0321318	0.00994473	CDKN1A, PDPK1, CDKN1B, PKIG, PRKAG2, IL1B, FABP4, PRDX3, DRD1A, THY1, DUSP6	639	81	12092	2.56983	1	0.30783	16.4394
GOTERM_BP_FAT	GO:0009611~response to wounding	35	0.102238	0.0100467	MUG2, CCL2, NDST1, C5, COL3A1, GDNF, SDC2, SLC11A1, SLC1A2, ANXA8, FGG, CD44, FGA, BLOC1S3, FGB, CFH, IL1B, RGD1566313, FN1, GATM, MAP2K3, IL25, CST3, GRIN2A, F9, A1I3, SAA4, SERPING1, C4BPA, STAT3, PLG, LOC686812, ORM1, SERPINA3N, F5, GIPR, IGFBP1, IGFBP4	639	424	12092	1.56207	1	0.307276	16.5938
GOTERM_BP_FAT	GO:0006644~phospholipid metabolic process	17	0.0496582	0.0103751	CHKA, PLA2G15, CHKB, GPLD1, FDFT1, CDS2, ISYNA1, AGPAT6, PRDX6, SMPDL3A, PLA2G12A, GALR2, FABP3, PCSK9, IP6K1, GPAM, DRD1A	639	160	12092	2.0106	1	0.312411	17.0897
GOTERM_BP_FAT	GO:0042060~wound healing	18	0.0525793	0.0104841	GATM, COL3A1, C5, F9, SERPING1, SDC2, PLG, LOC686812, SLC11A1, ANXA8, FGG, CD44, FGA, F5, BLOC1S3, FGB, IL1B, IGFBP1, FN1	639	174	12092	1.95758	1	0.311994	17.2536
GOTERM_BP_FAT	GO:0060415~muscle tissue morphogenesis	6	0.0175264	0.0105133	TNNC1, MYL3, PTCD2, MYLPF, MYH7, TNNI1	639	26	12092	4.36692	1	0.30964	17.2975
GOTERM_BP_FAT	GO:0055008~cardiac muscle tissue morphogenesis	6	0.0175264	0.0105133	TNNC1, MYL3, PTCD2, MYLPF, MYH7, TNNI1	639	26	12092	4.36692	1	0.30964	17.2975
GOTERM_BP_FAT	GO:0034220~ion transmembrane transport	9	0.0262897	0.0118051	SLC11A2, SLC11A1, ATP5E, ATP6V0E1, ATP1A1, CP, ATP6V0A4, ATP5G3, ATP6V1F	639	59	12092	2.88661	1	0.337308	19.2163
GOTERM_BP_FAT	GO:0007044~cell-substrate junction assembly	5	0.0146054	0.012992	DLC1, PDPK1, ACTN2, FN1, THY1	639	18	12092	5.25648	1	0.360977	20.9422
GOTERM_BP_FAT	GO:0006469~negative regulation of protein kinase activity	10	0.0292107	0.0130601	CDKN1A, PDPK1, CDKN1B, PKIG, PRKAG2, IL1B, FABP4, DRD1A, THY1, DUSP6	639	72	12092	2.62824	1	0.359178	21.0402
GOTERM_BP_FAT	GO:0044242~cellular lipid catabolic process	10	0.0292107	0.0130601	ACADSB, APOB, PRDX6, SMPDL3A, FABP3, DECR1, HSD17B4, PHYH, DRD1A, PCCA	639	72	12092	2.62824	1	0.359178	21.0402
GOTERM_BP_FAT	GO:0043933~macromolecular complex subunit organization	44	0.128527	0.0137735	RSF1, TUBB2B, TUBB2A, MED24, APOB, RGD1564698, RGD1561871, MAT1A, FAS, COX18, NRG1, MYC, KPNB1, ZW10, BRAF, MYH1, MYH2, MGP, ACTN2, H2AFJ, DECR1, MBD2, SPAG9, LOC361908, RPS10, PPP5C, RGD1565017, PRKCZ, HIST1H2AA, POLR2L, AHCTF1, CDH1, CALR, POLR2L-PS1, FGG, POM121, FGA, FGB, PRKAA2, SPP2, ANGPTL4, SCO1, XTP3TPA, CPT1A, P2RX5, MNAT1, TSC1, MPO, GHSR, LRP4	639	576	12092	1.44553	1	0.371329	22.0595
GOTERM_BP_FAT	GO:0043062~extracellular structure organization	15	0.0438161	0.0141323	HSD17B12, ELN, COL3A1, NFASC, CST3, CDH1, SERPINH1, COL5A2, LAMA2, TSC1, COL1A2, NRG1, DRD1A, LRP4, FN1	639	138	12092	2.05688	1	0.375605	22.5675
GOTERM_BP_FAT	GO:0034097~response to cytokine stimulus	13	0.0379739	0.0149218	IL1R1, COL3A1, STAT3, SLC11A1, SERPINA3N, SERPINA3M, MYD88, ENDOG, AANAT, FAS, ACSL4, DDOST, SEC61A1	639	112	12092	2.19646	1	0.388569	23.6742
GOTERM_BP_FAT	GO:0055114~oxidation reduction	46	0.134369	0.0150501	NDUFV3-PS1, LOC293989, PRDX3, AKR1C14, LOC686661, FDFT1, CYP2C, ERO1LB, LOC681458, SCD4, ACAD9, LOC690226, ALDH6A1, CYP2E1, DECR1, CDO1, RDH2, POR, DHRS7, CYP27A1, F5, PRDX6, AKR1D1, CYP2A2, ACADSB, SORD, ADHFE1, GLUD1, HSD17B12, AKR1A1, TYW1, FMO3, HSD17B4, ETFA, NSDHL, SCD1, CHDH, COX8B, FADS1, CYP2C7, FADS3, FADS2, RGD1563431, PHYH, CYP4B1, NDUFV3, LOC691221, TXNDC12, HSDL1, CP, LOC682566	639	612	12092	1.42234	1	0.387841	23.8527
GOTERM_BP_FAT	GO:0019725~cellular homeostasis	36	0.105159	0.015554	PRKCZ, CCL2, PDIA3, FGGY, C5, BNIP3, PRDX3, PDIA4, SLC11A1, DMD, GALR2, IL1B, SLC30A5, NRG1, SCO1, TRPC1, GRIN2A, SLC9A3R1, CSRP3, PLG, QK, LAMA2, CRHR1, P2RX5, TXNDC12, TSC1, XIRP1, PRDX6, GNB1, GIPR, RGD1565371, TBXA2R, CLDN1, GNB4, CHRND, CP, XCL1, DRD1A	639	453	12092	1.50384	1	0.394566	24.5497
GOTERM_BP_FAT	GO:0046470~phosphatidylcholine metabolic process	5	0.0146054	0.0157841	CHKA, AGPAT6, PLA2G15, CHKB, FABP3	639	19	12092	4.97982	1	0.39578	24.866
GOTERM_BP_FAT	GO:0006575~cellular amino acid derivative metabolic process	17	0.0496582	0.016002	RGD1559938, CHKA, ODC1, DDC, GSTA3, PLA2G15, GATM, CHKB, GRIN2A, CPT1A, LOC683008, LOC503456, AGPAT6, CTH, CKM, MAT1A, FABP3, AANAT, LOC690027, SMS	639	168	12092	1.91486	1	0.396732	25.1643
GOTERM_BP_FAT	GO:0006997~nucleus organization	8	0.0233686	0.0169097	POM121, ENDOG, RGD1565371, AHCTF1, ZFP354A, BNIP3, CIDEA, ZMPSTE24, MYC	639	51	12092	2.96836	1	0.41062	26.3952
GOTERM_BP_FAT	GO:0045859~regulation of protein kinase activity	24	0.0701057	0.0170661	PRKCZ, CSF1, PRKAG2, PRKAR2B, SLC11A1, PDPK1, IL1B, CABC1, NRG1, EGFR, MAP2K3, PKIG, THY1, CARD10, SPAG9, CDKN1A, LRP1, CDKN1B, TSC1, CCND2, PSEN2, ERN1, FABP4, DRD1A, DUSP6	639	271	12092	1.67587	1	0.41025	26.6053
GOTERM_BP_FAT	GO:0043623~cellular protein complex assembly	13	0.0379739	0.01808	TUBB2B, MYH1, TUBB2A, MYH2, AHCTF1, CALR, MBD2, FGG, FGA, FGB, COX18, KPNB1, LRP4, SCO1	639	115	12092	2.13916	1	0.425323	27.9539
GOTERM_BP_FAT	GO:0016071~mRNA metabolic process	22	0.0642636	0.0185239	YT521, PRPF4B, POLR2L, HNRPD, TRA2A, SYNCRIP, RBM9, GDNF, POLR2L-PS1, SLC11A1, RBM4B, SFRS5, A1CF, DNAJB11, HNRNPC, VEZF1, LOC499894, LOC690303, MAGOH, HNRNPA2B1, ZHX2, SFRS1, HNRNPU, QK, PNRC2, ERN1	639	243	12092	1.71322	1	0.429864	28.5369
GOTERM_BP_FAT	GO:0031327~negative regulation of cellular biosynthetic process	38	0.111001	0.0186323	SBNO2, THRA, RSF1, ANKRD1, RBM9, CALR, FERD3L, EIF4EBP1, EIF4EBP2, INSIG1, ATP8B1, ZFP354A, RARA, BHLHE40, LOC688922, NRG1, MYC, NR1H3, EGR1, LDB1, PKIG, ZHX2, CENPF, ATP1A1, VAX2, NR0B2, MBD2, SIRT3, DLX2, LOC502984, DLX1, CDKN1B, ID2, TSC1, YWHAQ, FABP4, NFIC, GHSR, EIF2AK4, NFIB	639	491	12092	1.46453	1	0.428501	28.6786
GOTERM_BP_FAT	GO:0044092~negative regulation of molecular function	25	0.0730268	0.0198411	PRKCZ, RSF1, THRA, PRKAG2, PRDX3, PSMB4, PDPK1, PCSK9, IL1B, HSPA5, MYC, ANGPTL4, ZCCHC11, PKIG, CST3, NR4A1, CDC20, THY1, BCL2A1D, CDKN1A, CDKN1B, ID2, FABP4, DRD1A, DUSP6	639	290	12092	1.63132	1	0.445782	30.2409
GOTERM_BP_FAT	GO:0055085~transmembrane transport	14	0.040895	0.0208258	ATP5E, ATP6V0E1, ATP1A1, SLC47A1, ATP5G3, ATP6V1F, SLC11A2, SLC11A1, POM121, CP, ATP6V0A4, PDZK1, SEC61A1, SERP1	639	131	12092	2.02234	1	0.458633	31.4895
GOTERM_BP_FAT	GO:0006916~anti-apoptosis	15	0.0438161	0.0209316	CCL2, PAFAH2, BNIP3, BIRC6, TTC27, GDNF, BFAR, ATF5, BCL2A1D, MYD88, RGD1565371, IL1B, HSPB1, HSPA5, MYC, FN1	639	145	12092	1.95758	1	0.457063	31.6224
GOTERM_BP_FAT	GO:0007519~skeletal muscle tissue development	10	0.0292107	0.0212142	P2RX5, NEURL, MEOX2, MYL3, DMD, ELN, MYLPF, CHRND, RCAN1, LRP4	639	78	12092	2.42607	1	0.458324	31.9762
GOTERM_BP_FAT	GO:0060538~skeletal muscle organ development	10	0.0292107	0.0212142	P2RX5, NEURL, MEOX2, MYL3, DMD, ELN, MYLPF, CHRND, RCAN1, LRP4	639	78	12092	2.42607	1	0.458324	31.9762
GOTERM_BP_FAT	GO:0044265~cellular macromolecule catabolic process	32	0.0934743	0.0217079	USP2, HNRPD, TRIM50, BNIP3, EDEM3, EDEM1, OS9, CYLD, PSMB4, APOB, PCSK9, ZMPSTE24, CABC1, MYC, LOC690303, VCPIP1, ZCCHC11, LOC680835, MAGOH, UBE2CBP, ZHX2, CIDEA, CDC20, TRIM63, PLG, MNAT1, DNA2, UHRF2, XPC, LOC687919, PNRC2, LOC691222, UBR5, ENDOG, PSEN2, RGD1565371, TRA1	639	401	12092	1.51009	1	0.462851	32.5902
GOTERM_BP_FAT	GO:0001822~kidney development	13	0.0379739	0.0217147	ODC1, GDNF, WNT4, LOC503456, CD44, TSC1, REN, PTCD2, ZFP354A, PCSK9, ADAMTS1, RARA, PCSK5, LRP4	639	118	12092	2.08477	1	0.459768	32.5986
GOTERM_BP_FAT	GO:0007596~blood coagulation	9	0.0262897	0.0222126	LOC686812, FGG, ANXA8, FGA, F5, BLOC1S3, FGB, F9, SERPING1, PLG	639	66	12092	2.58045	1	0.464252	33.2124
GOTERM_BP_FAT	GO:0050817~coagulation	9	0.0262897	0.0222126	LOC686812, FGG, ANXA8, FGA, F5, BLOC1S3, FGB, F9, SERPING1, PLG	639	66	12092	2.58045	1	0.464252	33.2124
GOTERM_BP_FAT	GO:0006656~phosphatidylcholine biosynthetic process	4	0.0116843	0.0224959	CHKA, AGPAT6, CHKB, FABP3	639	12	12092	6.30777	1	0.465399	33.5593
GOTERM_BP_FAT	GO:0048041~focal adhesion formation	4	0.0116843	0.0224959	DLC1, PDPK1, ACTN2, THY1	639	12	12092	6.30777	1	0.465399	33.5593
GOTERM_BP_FAT	GO:0030036~actin cytoskeleton organization	17	0.0496582	0.022645	DLC1, PRKCZ, RGD1559948, CNN3, BCAR1, RGD1563933, ELN, RGD1308350, CALR, NISCH, RGD1562171, RGD1561323, RPL9, EHD2, RGD1565048, RGD1562204, MYH1, RGD1561987, MYH2, RGD1561928, MYLPF, MYH7, LOC691768, POR, XIRP1, LOC364687, TMSB4X, GHSR, LOC690133	639	175	12092	1.83827	1	0.464521	33.7411
GOTERM_BP_FAT	GO:0019216~regulation of lipid metabolic process	13	0.0379739	0.0230389	VAV3, PRKAG2, SMEK2, CIDEA, ATP1A1, CPT1A, APOB, INSIG1, IL1B, PRKAA2, LOC688922, GHSR, ANGPTL4, NR1H3	639	119	12092	2.06725	1	0.467277	34.2193
GOTERM_BP_FAT	GO:0042592~homeostatic process	51	0.148975	0.0240285	PDIA3, BNIP3, PDIA4, PRDX3, APOB, GALR2, IL1B, FAS, NRG1, GRIN2A, SLC9A3R1, QK, CRHR1, DCLRE1C, XIRP1, GNB1, PRDX6, GIPR, RGD1565371, SLC25A38, CLDN1, GNB4, PRKCZ, CCL2, CSF1, FGGY, C5, SLC11A2, SLC11A1, DMD, SLC30A5, PCSK9, SCO1, TRPC1, CIDEA, CSRP3, STAT3, PLG, MTTP, P2RX5, LAMA2, TXNDC12, ABCG5, TSC1, SP1, ID2, TBXA2R, FABP4, CHRND, CP, ATP6V0A4, XCL1, DRD1A	639	714	12092	1.35167	1	0.478562	35.4065
GOTERM_BP_FAT	GO:0009314~response to radiation	18	0.0525793	0.0242428	EGFR, CCL2, COL3A1, GRIN2A, DCLRE1C, CRHR1, CDKN1A, SLC1A2, RPAIN, XPC, ABCG5, ABCB1B, IL1B, AANAT, SDF4, MYC, DRD1A, NHEJ1	639	191	12092	1.78335	1	0.47854	35.6608
GOTERM_BP_FAT	GO:0009890~negative regulation of biosynthetic process	38	0.111001	0.0246194	SBNO2, THRA, RSF1, ANKRD1, RBM9, CALR, FERD3L, EIF4EBP1, EIF4EBP2, INSIG1, ATP8B1, ZFP354A, RARA, BHLHE40, LOC688922, NRG1, MYC, NR1H3, EGR1, LDB1, PKIG, ZHX2, CENPF, ATP1A1, VAX2, NR0B2, MBD2, SIRT3, DLX2, LOC502984, DLX1, CDKN1B, ID2, TSC1, YWHAQ, FABP4, NFIC, GHSR, EIF2AK4, NFIB	639	501	12092	1.4353	1	0.480797	36.1056
GOTERM_BP_FAT	GO:0060009~Sertoli cell development	3	0.00876322	0.0249862	CST3, HSD17B4, FNDC3A	639	5	12092	11.354	1	0.48287	36.5359
GOTERM_BP_FAT	GO:0006621~protein retention in ER lumen	3	0.00876322	0.0249862	KDELR2, KDELR1, OS9	639	5	12092	11.354	1	0.48287	36.5359
GOTERM_BP_FAT	GO:0007599~hemostasis	9	0.0262897	0.0261031	LOC686812, FGG, ANXA8, FGA, F5, BLOC1S3, FGB, F9, SERPING1, PLG	639	68	12092	2.50456	1	0.495045	37.8297
GOTERM_BP_FAT	GO:0006576~biogenic amine metabolic process	11	0.0321318	0.0261261	RGD1559938, DDC, ODC1, CHKA, PLA2G15, CHKB, GRIN2A, CPT1A, LOC683008, AGPAT6, LOC503456, FABP3, LOC690027, AANAT, SMS	639	94	12092	2.21443	1	0.492344	37.8561
GOTERM_BP_FAT	GO:0006090~pyruvate metabolic process	7	0.0204475	0.0269638	ATF4, ATF3, SDS, PDK4, ENO2, PGAM2, TAT	639	44	12092	3.01053	1	0.500403	38.8097
GOTERM_BP_FAT	GO:0010629~negative regulation of gene expression	34	0.0993165	0.0277274	SBNO2, THRA, RSF1, BNIP3, ANKRD1, RBM9, CALR, FERD3L, SND1, ATP8B1, ZFP354A, RARA, BHLHE40, NRG1, MYC, NR1H3, EGR1, ZCCHC11, LDB1, PKIG, ZHX2, CENPF, VAX2, NR0B2, MBD2, SIRT3, LOC502984, DLX2, DLX1, CDKN1B, ID2, RGD1565371, YWHAQ, FABP4, NFIC, NFIB	639	441	12092	1.45894	1	0.507265	39.6669
GOTERM_BP_FAT	GO:0006414~translational elongation	11	0.0321318	0.0278774	LOC691716, RGD1559948, RGD1563933, RPS15A, RGD1565272, LOC687680, LOC364390, RGD1563705, RGD1564698, RGD1562171, LOC681330, SERPINA6, RGD1561871, RGD1561323, LOC691065, RPL9, RPL8, RPS15A-PS1, RPL4, EHD2, RPS23, LOC365287, LOC365370, RGD1565048, RGD1562204, RGD1563459, RGD1561987, RGD1563097, RPL26, RPS9, RGD1561928, RGD1563570, RGD1566136, RPS4X, LOC501835, LOC364687, RPL22, LOC681065, RGD156521…	639	95	12092	2.19112	1	0.506205	39.8339
GOTERM_BP_FAT	GO:0006825~copper ion transport	4	0.0116843	0.0281213	SLC11A2, CP, SLC31A2, SCO1	639	13	12092	5.82256	1	0.506344	40.1046
GOTERM_BP_FAT	GO:0007613~memory	8	0.0233686	0.0295025	CRHR1, PRKCZ, GLUD1, PSEN2, GRIN2A, IL1B, PDE4D, CABC1, DRD1A	639	57	12092	2.6559	1	0.520464	41.6159
GOTERM_BP_FAT	GO:0048878~chemical homeostasis	37	0.10808	0.0299043	PRKCZ, CCL2, C5, BNIP3, PRDX3, SLC11A2, SLC11A1, APOB, GALR2, IL1B, SLC30A5, PCSK9, NRG1, SCO1, TRPC1, GRIN2A, SLC9A3R1, CSRP3, STAT3, MTTP, QK, LAMA2, CRHR1, P2RX5, ABCG5, TSC1, XIRP1, GNB1, GIPR, RGD1565371, TBXA2R, CLDN1, FABP4, GNB4, CHRND, CP, ATP6V0A4, XCL1, DRD1A	639	492	12092	1.4231	1	0.522381	42.0488
GOTERM_BP_FAT	GO:0006818~hydrogen transport	9	0.0262897	0.0304442	SLC11A2, ATP5E, ATP6V0E1, ADHFE1, ATP5S, ATP1A1, ATP6V0A4, ATP5G3, ATP6V1F	639	70	12092	2.433	1	0.525893	42.6256
GOTERM_BP_FAT	GO:0003007~heart morphogenesis	9	0.0262897	0.0304442	DLC1, TNNC1, MYL3, PTCD2, MYLPF, TBX1, MYH7, ADAMTS1, TNNI1	639	70	12092	2.433	1	0.525893	42.6256
GOTERM_BP_FAT	GO:0007431~salivary gland development	6	0.0175264	0.0315091	EGFR, XBP1, CST3, DAG1, CDH1, SEMA3A	639	34	12092	3.33941	1	0.535395	43.7475
GOTERM_BP_FAT	GO:0045787~positive regulation of cell cycle	8	0.0233686	0.0320856	EGFR, LOC691716, RGD1563097, CENPF, RPS15A, ASNS, CALR, LOC687680, ID2, CCND2, LOC681330, LOC691065, RPS15A-PS1, IL1B	639	58	12092	2.61011	1	0.539078	44.3461
GOTERM_BP_FAT	GO:0009063~cellular amino acid catabolic process	8	0.0233686	0.0320856	ALDH6A1, SDS, GLUD1, HAL, GCSH, CDO1, TAT, PCCA	639	58	12092	2.61011	1	0.539078	44.3461
GOTERM_BP_FAT	GO:0030029~actin filament-based process	17	0.0496582	0.0325809	DLC1, PRKCZ, RGD1559948, CNN3, BCAR1, RGD1563933, ELN, RGD1308350, CALR, NISCH, RGD1562171, RGD1561323, RPL9, EHD2, RGD1565048, RGD1562204, MYH1, RGD1561987, MYH2, RGD1561928, MYLPF, MYH7, LOC691768, POR, XIRP1, LOC364687, TMSB4X, GHSR, LOC690133	639	183	12092	1.7579	1	0.541772	44.8557
GOTERM_BP_FAT	GO:0051174~regulation of phosphorus metabolic process	32	0.0934743	0.0328354	DLC1, PRKCZ, CSF1, PRKAG2, PFKFB1, PRDX3, SLC11A1, PRKAR2B, PDPK1, IL1B, CABC1, PPP2R2B, NRG1, PPP1R14B, EGFR, VAV3, SMG5, MAP2K3, PKIG, RCAN1, THY1, CARD10, SPAG9, CDKN1A, CDKN1B, LRP1, TSC1, CCND2, PSEN2, ERN1, FABP4, LOC684894, DRD1A, DUSP6	639	415	12092	1.45915	1	0.541752	45.1158
GOTERM_BP_FAT	GO:0019220~regulation of phosphate metabolic process	32	0.0934743	0.0328354	DLC1, PRKCZ, CSF1, PRKAG2, PFKFB1, PRDX3, SLC11A1, PRKAR2B, PDPK1, IL1B, CABC1, PPP2R2B, NRG1, PPP1R14B, EGFR, VAV3, SMG5, MAP2K3, PKIG, RCAN1, THY1, CARD10, SPAG9, CDKN1A, CDKN1B, LRP1, TSC1, CCND2, PSEN2, ERN1, FABP4, LOC684894, DRD1A, DUSP6	639	415	12092	1.45915	1	0.541752	45.1158
GOTERM_BP_FAT	GO:0010558~negative regulation of macromolecule biosynthetic process	36	0.105159	0.0339871	SBNO2, THRA, RSF1, ANKRD1, RBM9, CALR, FERD3L, EIF4EBP1, EIF4EBP2, ATP8B1, ZFP354A, RARA, BHLHE40, NRG1, MYC, NR1H3, EGR1, LDB1, PKIG, ZHX2, CENPF, VAX2, NR0B2, MBD2, SIRT3, DLX2, LOC502984, DLX1, CDKN1B, ID2, TSC1, YWHAQ, FABP4, NFIC, GHSR, EIF2AK4, NFIB	639	480	12092	1.41925	1	0.551493	46.2784
GOTERM_BP_FAT	GO:0042089~cytokine biosynthetic process	4	0.0116843	0.03442	IRF9, MYD88, IL1RAP, PCSK5	639	14	12092	5.40666	1	0.553305	46.7094
GOTERM_BP_FAT	GO:0019835~cytolysis	4	0.0116843	0.03442	C8A, C5, MMD2, TSTA3	639	14	12092	5.40666	1	0.553305	46.7094
GOTERM_BP_FAT	GO:0051605~protein maturation by peptide bond cleavage	9	0.0262897	0.0352566	REN, C5, PSEN2, CFH, PCSK9, SERPING1, C4BPA, SPCS2, CABC1, PCSK5	639	72	12092	2.36541	1	0.559313	47.533
GOTERM_BP_FAT	GO:0050801~ion homeostasis	31	0.0905533	0.0356615	PRKCZ, CCL2, C5, BNIP3, PRDX3, SLC11A2, SLC11A1, GALR2, IL1B, SLC30A5, NRG1, SCO1, TRPC1, GRIN2A, SLC9A3R1, CSRP3, QK, CRHR1, P2RX5, LAMA2, TSC1, XIRP1, GNB1, GIPR, RGD1565371, TBXA2R, CLDN1, GNB4, CHRND, CP, ATP6V0A4, XCL1, DRD1A	639	402	12092	1.45926	1	0.560724	47.9273
GOTERM_BP_FAT	GO:0006873~cellular ion homeostasis	29	0.0847111	0.0358638	PRKCZ, CCL2, C5, BNIP3, PRDX3, SLC11A1, GALR2, IL1B, SLC30A5, NRG1, SCO1, TRPC1, GRIN2A, SLC9A3R1, CSRP3, QK, CRHR1, P2RX5, LAMA2, TSC1, XIRP1, GNB1, GIPR, RGD1565371, TBXA2R, CLDN1, GNB4, CHRND, CP, XCL1, DRD1A	639	370	12092	1.48318	1	0.560037	48.1232
GOTERM_BP_FAT	GO:0060008~Sertoli cell differentiation	3	0.00876322	0.0361826	CST3, HSD17B4, FNDC3A	639	6	12092	9.46166	1	0.560546	48.4307
GOTERM_BP_FAT	GO:0006954~inflammatory response	19	0.0555004	0.0383879	MUG2, CCL2, NDST1, MAP2K3, C5, IL25, A1I3, SAA4, SERPING1, C4BPA, STAT3, ORM1, SLC11A1, SERPINA3N, FGG, CD44, CFH, IL1B, RGD1566313, IGFBP4, FN1	639	217	12092	1.65688	1	0.57969	50.5103
GOTERM_BP_FAT	GO:0009062~fatty acid catabolic process	6	0.0175264	0.0391943	ACADSB, FABP3, DECR1, HSD17B4, PHYH, PCCA	639	36	12092	3.15389	1	0.584691	51.2508
GOTERM_BP_FAT	GO:0001890~placenta development	10	0.0292107	0.0394863	HSP90AB1, EGFR, LOC302786, BIRC6, TTC27, PRDX3, LOC361966, LOC291871, PLG, GCM1, SP1, LOC499706, PBRM1, GHSR, NSDHL	639	87	12092	2.17509	1	0.584742	51.5164
GOTERM_BP_FAT	GO:0035303~regulation of dephosphorylation	5	0.0146054	0.0401824	DLC1, TSC1, SMG5, RCAN1, PPP2R2B	639	25	12092	3.78466	1	0.58856	52.1438
GOTERM_BP_FAT	GO:0009069~serine family amino acid metabolic process	5	0.0146054	0.0401824	CTH, SDS, GCSH, CDO1, PSAT1	639	25	12092	3.78466	1	0.58856	52.1438
GOTERM_BP_FAT	GO:0006694~steroid biosynthetic process	9	0.0262897	0.0405584	OPRS1, INSIG1, HSD17B12, CFTR, PRKAA2, LOC688922, PMVK, AKR1D1, NSDHL, FDFT1	639	74	12092	2.30148	1	0.589357	52.4796
GOTERM_BP_FAT	GO:0043086~negative regulation of catalytic activity	20	0.0584215	0.040939	PRKCZ, PKIG, PRKAG2, CST3, NR4A1, CDC20, PRDX3, THY1, PSMB4, PDPK1, CDKN1A, BCL2A1D, CDKN1B, IL1B, PCSK9, FABP4, HSPA5, DRD1A, ANGPTL4, DUSP6	639	234	12092	1.61738	1	0.590185	52.8172
GOTERM_BP_FAT	GO:0016481~negative regulation of transcription	31	0.0905533	0.041298	SBNO2, THRA, RSF1, ANKRD1, RBM9, CALR, FERD3L, ATP8B1, ZFP354A, RARA, BHLHE40, NRG1, MYC, NR1H3, EGR1, LDB1, PKIG, ZHX2, CENPF, VAX2, NR0B2, MBD2, SIRT3, LOC502984, DLX2, DLX1, CDKN1B, ID2, YWHAQ, FABP4, NFIC, NFIB	639	407	12092	1.44133	1	0.590805	53.1336
GOTERM_BP_FAT	GO:0055082~cellular chemical homeostasis	29	0.0847111	0.0413163	PRKCZ, CCL2, C5, BNIP3, PRDX3, SLC11A1, GALR2, IL1B, SLC30A5, NRG1, SCO1, TRPC1, GRIN2A, SLC9A3R1, CSRP3, QK, CRHR1, P2RX5, LAMA2, TSC1, XIRP1, GNB1, GIPR, RGD1565371, TBXA2R, CLDN1, GNB4, CHRND, CP, XCL1, DRD1A	639	375	12092	1.4634	1	0.588351	53.1497
GOTERM_BP_FAT	GO:0042107~cytokine metabolic process	4	0.0116843	0.0413821	IRF9, MYD88, IL1RAP, PCSK5	639	15	12092	5.04622	1	0.586345	53.2074
GOTERM_BP_FAT	GO:0043488~regulation of mRNA stability	4	0.0116843	0.0413821	SLC11A1, HNRPD, HNRNPC, GDNF	639	15	12092	5.04622	1	0.586345	53.2074
GOTERM_BP_FAT	GO:0006309~DNA fragmentation involved in apoptosis	4	0.0116843	0.0413821	ENDOG, RGD1565371, BNIP3, CIDEA, MYC	639	15	12092	5.04622	1	0.586345	53.2074
GOTERM_BP_FAT	GO:0001816~cytokine production	7	0.0204475	0.0429087	IRF9, SLC11A1, ZCCHC11, MYD88, IL1RAP, FABP4, PCSK5	639	49	12092	2.70333	1	0.597298	54.5285
GOTERM_BP_FAT	GO:0008584~male gonad development	7	0.0204475	0.0429087	TESC, WNT4, REN, CST3, HSD17B4, FANCA, FNDC3A	639	49	12092	2.70333	1	0.597298	54.5285
GOTERM_BP_FAT	GO:0008104~protein localization	46	0.134369	0.0437523	CHMP4B, OS9, NRCAM, APOB, SRPR, RHOB, COX18, KDELR1, SAR1A, KPNB1, SEC24D, ZW10, SCAMP5, KDELR2, GRIN2A, STXBP2, LOC691768, LOC502984, LOC686812, RPAIN, PSEN2, RAB14, RAB5A, TMSB4X, KPNA3, SERP1, LOC685144, CALR, LOC679886, LMAN1, SLC11A1, POM121, TMED2, BLOC1S3, EXOC4, CABC1, PCSK5, SEC61A1, LOC691645, LOC362306, RRBP1, SNX27, LOC683085, CENPF, SHANK1, MTTP, ARF1, TOM1L2, ARF4, YWHAQ, YIPF5, GGA…	639	658	12092	1.32291	1	0.602022	55.2433
GOTERM_BP_FAT	GO:0051604~protein maturation	11	0.0321318	0.0449781	REN, C5, PSEN2, CFH, PCSK9, SERPING1, C4BPA, SPCS2, CABC1, PCSK5, SERPINH1, MYC	639	103	12092	2.02094	1	0.609838	56.2632
GOTERM_BP_FAT	GO:0007584~response to nutrient	18	0.0525793	0.045086	RPL36A-PS2, RPL36A, RPL36A-PS1, CCL2, RGD1566373, CD44, IL1B, ZFP354A, RARA, ACSL4, ACSL3, RPL36AL, RGD1561267, GATM, FADS1, CYP2C7, ADIPOR2, MGP, TRIM25, LOC680395, LOC682326, RGD1562886, ABCG5, SDS, TBXA2R, CP, LOC685642	639	206	12092	1.65349	1	0.608197	56.3519
GOTERM_BP_FAT	GO:0045185~maintenance of protein location	5	0.0146054	0.0455768	KDELR2, LOC691768, TMSB4X, SHANK1, KDELR1, OS9	639	26	12092	3.6391	1	0.609743	56.7533
GOTERM_BP_FAT	GO:0002064~epithelial cell development	5	0.0146054	0.0455768	AGPAT6, WNT4, XBP1, ABCB1B, SFRS1, VEZF1	639	26	12092	3.6391	1	0.609743	56.7533
GOTERM_BP_FAT	GO:0006633~fatty acid biosynthetic process	9	0.0262897	0.0463656	SCD1, LOC691221, LOC681458, FADS1, FADS3, FADS2, SCD4, PRKAA2, ACSL3, LOC686661, QK	639	76	12092	2.24092	1	0.613689	57.3911
GOTERM_BP_FAT	GO:0042692~muscle cell differentiation	12	0.0350529	0.0470016	WNT4, TSC1, XIRP1, PTCD2, MYLPF, RARA, MYH7, RCAN1, NRG1, PLG, LRP4, QK	639	118	12092	1.92441	1	0.616326	57.8988
GOTERM_BP_FAT	GO:0065003~macromolecular complex assembly	39	0.113922	0.0477972	PRKCZ, RGD1565017, RSF1, HIST1H2AA, POLR2L, TUBB2B, TUBB2A, MED24, AHCTF1, CDH1, CALR, POLR2L-PS1, FGG, RGD1564698, FGA, MAT1A, RGD1561871, FGB, FAS, PRKAA2, COX18, KPNB1, MYC, SPP2, ZW10, ANGPTL4, SCO1, MYH1, BRAF, MYH2, MGP, XTP3TPA, ACTN2, DECR1, H2AFJ, MBD2, CPT1A, P2RX5, SPAG9, MNAT1, TSC1, LOC361908, RPS10, LRP4, PPP5C	639	544	12092	1.35663	1	0.620173	58.526
GOTERM_BP_FAT	GO:0051235~maintenance of location	6	0.0175264	0.0479263	KDELR2, IL1B, LOC691768, TMSB4X, SHANK1, KDELR1, OS9	639	38	12092	2.98789	1	0.61873	58.6269
GOTERM_BP_FAT	GO:0048644~muscle organ morphogenesis	3	0.00876322	0.0489114	SMTNL1, TCF15, SERP1	639	7	12092	8.10999	1	0.623957	59.3894
GOTERM_BP_FAT	GO:0021892~cerebral cortex GABAergic interneuron differentiation	3	0.00876322	0.0489114	DLX2, DLX1, DRD1A	639	7	12092	8.10999	1	0.623957	59.3894
GOTERM_BP_FAT	GO:0043487~regulation of RNA stability	4	0.0116843	0.048993	SLC11A1, HNRPD, HNRNPC, GDNF	639	16	12092	4.73083	1	0.622159	59.452
GOTERM_BP_FAT	GO:0006000~fructose metabolic process	4	0.0116843	0.048993	TALDO1, SORD, PFKFB4, PFKFB1	639	16	12092	4.73083	1	0.622159	59.452
GOTERM_BP_FAT	GO:0043627~response to estrogen stimulus	14	0.040895	0.0490605	STS, CST3, TRIM25, RCAN1, CFTR, PTPRN, STAT3, CDKN1B, CCND2, INSIG1, ENO2, IL1B, RARA, FAS, LOC688922	639	148	12092	1.79004	1	0.620267	59.5037
GOTERM_BP_FAT	GO:0007169~transmembrane receptor protein tyrosine kinase signaling pathway	17	0.0496582	0.0510197	EGFR, PRKCZ, CCL2, NDST1, BCAR1, PTPRA, FGF20, STAT3, EPHA2, EIF4EBP1, EIF4EBP2, ARF4, IGFBP1, PCSK5, LRP4, GIGYF1, NR1H3	639	194	12092	1.65823	1	0.632649	60.977
GOTERM_BP_FAT	GO:0055007~cardiac muscle cell differentiation	5	0.0146054	0.0513544	TSC1, XIRP1, MYLPF, RARA, NRG1	639	27	12092	3.50432	1	0.632738	61.2236
GOTERM_BP_FAT	GO:0050873~brown fat cell differentiation	5	0.0146054	0.0513544	SCD1, PEX11A, ALDH6A1, LOC681458, RGD1565371, BNIP3, FABP4	639	27	12092	3.50432	1	0.632738	61.2236
GOTERM_BP_FAT	GO:0015031~protein transport	39	0.113922	0.0538816	LOC685144, CHMP4B, LOC679886, CALR, LMAN1, SLC11A1, APOB, POM121, TMED2, BLOC1S3, SRPR, EXOC4, RHOB, CABC1, SEC24D, KPNB1, SAR1A, PCSK5, KDELR1, SEC61A1, ZW10, SCAMP5, LOC691645, LOC362306, KDELR2, RRBP1, LOC683085, SNX27, STXBP2, CENPF, MTTP, LOC686812, LOC502984, RPAIN, ARF1, TOM1L2, PSEN2, ARF4, RAB5A, RAB14, YWHAQ, YIPF5, KPNA3, GGA2, DRD1A, SERP1	639	549	12092	1.34428	1	0.648526	63.0385
GOTERM_BP_FAT	GO:0031668~cellular response to extracellular stimulus	8	0.0233686	0.0544173	SLC1A2, CDKN1A, FADS1, GSDMD, PCSK9, ASNS, HSPA5, EIF2AK4	639	65	12092	2.32902	1	0.649916	63.4128
GOTERM_BP_FAT	GO:0006811~ion transport	46	0.134369	0.0559635	KCNJ16, TPST1, SLC39A14, SLC38A4, ATP5E, FXYD3, ATP6V0E1, TSPO, ATP5G3, KCNMB1, KCNK10, SLC11A2, SLC11A1, SLC1A2, ATP5S, SLC25A22, SLC30A5, CABC1, SLC31A2, SCNN1A, SCO1, TRPC1, CNNM4, SLC22A8, GRIN2A, ATP1A1, GRIA3, CFTR, SLCO2B1, KCNK1, LGALS9, KCNV1, KCTD7, TMEM38B, ATP6V1F, P2RX5, GABRR1, CDKN1B, TSC1, PSEN2, KCTD15, CHRND, KCNH8, CP, ATP6V0A4, XCL1, PDZK1	639	668	12092	1.3031	1	0.65817	64.473
GOTERM_BP_FAT	GO:0030099~myeloid cell differentiation	10	0.0292107	0.056333	SLC11A2, TESC, ID2, SP1, CSF1, PSEN2, TIRAP, IL25, SLC25A38, PRDX3, CABC1	639	93	12092	2.03477	1	0.658341	64.7221
GOTERM_BP_FAT	GO:0033554~cellular response to stress	32	0.0934743	0.0572049	MORF4L1, LOC689056, MGMT, ASNS, PRDX3, DERL3, OS9, MYD88, XBP1, LOC685572, INSIG1, PCSK9, HSPA5, LOC688922, PHLDA3, CHD4, SCAMP5, LOC363745, FADS1, CST3, GTF2H5, LOC363744, DCLRE1C, MNAT1, DNA2, ATF4, CDKN1A, XPC, RPAIN, LOC366923, BAZ1B, PRDX6, LOC687919, UBR5, ERN1, NFE2L2, NHEJ1, EIF2AK4, SERP1	639	436	12092	1.38887	1	0.661843	65.3033
GOTERM_BP_FAT	GO:0034329~cell junction assembly	5	0.0146054	0.0575126	DLC1, PDPK1, ACTN2, FN1, THY1	639	28	12092	3.37916	1	0.661584	65.5062
GOTERM_BP_FAT	GO:0006401~RNA catabolic process	6	0.0175264	0.0577181	DNA2, ZCCHC11, LOC687919, MAGOH, PNRC2, HNRPD, ZHX2, LOC690303	639	40	12092	2.8385	1	0.660662	65.6411
GOTERM_BP_FAT	GO:0009310~amine catabolic process	8	0.0233686	0.0582382	ALDH6A1, SDS, GLUD1, HAL, GCSH, CDO1, TAT, PCCA	639	66	12092	2.29374	1	0.661794	65.9803
GOTERM_BP_FAT	GO:0006937~regulation of muscle contraction	8	0.0233686	0.0582382	TNNT1, HSPB6, TNNC1, MYL3, TBXA2R, ATP1A1, GHSR, TNNI1	639	66	12092	2.29374	1	0.661794	65.9803
GOTERM_BP_FAT	GO:0048545~response to steroid hormone stimulus	23	0.0671847	0.0585122	STS, CCL2, PFKFB1, CST3, MGP, TRIM25, CFTR, RCAN1, CDO1, PTPRN, TAT, STAT3, CDKN1A, CDKN1B, ABCB1B, CCND2, INSIG1, ENO2, IL1B, AANAT, FABP4, RARA, FAS, LOC688922	639	291	12092	1.49566	1	0.661326	66.1577
GOTERM_BP_FAT	GO:0006417~regulation of translation	10	0.0292107	0.0595313	LOC689824, MAGOH, CALR, RPS4X, QK, RGD1562125, EIF4G1, EIF4EBP1, EIF4EBP2, TSC1, EIF2AK4, SERP1, LOC690303	639	94	12092	2.01312	1	0.665623	66.81
GOTERM_BP_FAT	GO:0045184~establishment of protein localization	39	0.113922	0.0596768	LOC685144, CHMP4B, LOC679886, CALR, LMAN1, SLC11A1, APOB, POM121, TMED2, BLOC1S3, SRPR, EXOC4, RHOB, CABC1, SEC24D, KPNB1, SAR1A, PCSK5, KDELR1, SEC61A1, ZW10, SCAMP5, LOC691645, LOC362306, KDELR2, RRBP1, LOC683085, SNX27, STXBP2, CENPF, MTTP, LOC686812, LOC502984, RPAIN, ARF1, TOM1L2, PSEN2, ARF4, RAB5A, RAB14, YWHAQ, YIPF5, KPNA3, GGA2, DRD1A, SERP1	639	554	12092	1.33215	1	0.664331	66.9021
GOTERM_BP_FAT	GO:0033674~positive regulation of kinase activity	17	0.0496582	0.0614414	EGFR, PRKCZ, VAV3, CSF1, MAP2K3, PRKAG2, PFKFB1, CARD10, SPAG9, PRKAR2B, SLC11A1, PDPK1, LRP1, CCND2, ERN1, IL1B, NRG1	639	199	12092	1.61656	1	0.673138	68.0006
GOTERM_BP_FAT	GO:0043489~RNA stabilization	3	0.00876322	0.06298	SLC11A1, HNRPD, GDNF	639	8	12092	7.09624	1	0.680284	68.9303
GOTERM_BP_FAT	GO:0051281~positive regulation of release of sequestered calcium ion into cytosol	3	0.00876322	0.06298	TRPC1, DRD1A, THY1	639	8	12092	7.09624	1	0.680284	68.9303
GOTERM_BP_FAT	GO:0045649~regulation of macrophage differentiation	3	0.00876322	0.06298	ID2, CSF1, THOC5	639	8	12092	7.09624	1	0.680284	68.9303
GOTERM_BP_FAT	GO:0048255~mRNA stabilization	3	0.00876322	0.06298	SLC11A1, HNRPD, GDNF	639	8	12092	7.09624	1	0.680284	68.9303
GOTERM_BP_FAT	GO:0043588~skin development	5	0.0146054	0.0640473	STS, COL3A1, COL1A2, COL5A2, TCF15	639	29	12092	3.26264	1	0.684449	69.5601
GOTERM_BP_FAT	GO:0006457~protein folding	12	0.0350529	0.0658875	HSP90AB1, LOC302786, LOC303526, LOC680121, LOC295112, DNAJB13, CALR, CANX, RGD1559849, HSPH1, LOC499644, UGCGL1, ERO1LB, DNAJB11, LOC499706, LOC679973, LOC689955, HSPA8, RGD1560590, LOC498045, LOC679778, LOC298615, LOC688183, CCT6A, LOC291871, LOC361966, LOC316484, RGD1561154, LOC366085, LOC363224, LOC365256, LOC310891, LOC498426, LOC499479, LOC689908, TRA1	639	125	12092	1.81664	1	0.69295	70.6178
GOTERM_BP_FAT	GO:0006200~ATP catabolic process	4	0.0116843	0.0660821	ATP5E, ATP1A1, MYH7, ABCC6	639	18	12092	4.20518	1	0.691929	70.7276
GOTERM_BP_FAT	GO:0002026~regulation of the force of heart contraction	4	0.0116843	0.0660821	MYL3, ATP1A1, MYH7, CSRP3	639	18	12092	4.20518	1	0.691929	70.7276
GOTERM_BP_FAT	GO:0001655~urogenital system development	14	0.040895	0.0660898	ODC1, GDNF, AHR, WNT4, LOC503456, CD44, TSC1, REN, PTCD2, ZFP354A, PCSK9, ADAMTS1, RARA, PCSK5, LRP4	639	155	12092	1.7092	1	0.689857	70.7319
GOTERM_BP_FAT	GO:0045637~regulation of myeloid cell differentiation	8	0.0233686	0.0663653	NME2, TESC, NME2-PS1, ID2, CSF1, LDB1, FAS, THOC5, TOB2	639	68	12092	2.22627	1	0.689316	70.8867
GOTERM_BP_FAT	GO:0006812~cation transport	35	0.102238	0.0666353	KCNJ16, TPST1, SLC39A14, SLC38A4, ATP5E, ATP6V0E1, ATP5G3, KCNMB1, KCNK10, SLC11A2, SLC11A1, ATP5S, SLC30A5, CABC1, SLC31A2, SCNN1A, SCO1, TRPC1, SLC22A8, GRIN2A, ATP1A1, KCNK1, KCNV1, KCTD7, ATP6V1F, TMEM38B, P2RX5, CDKN1B, TSC1, PSEN2, KCTD15, KCNH8, CP, ATP6V0A4, XCL1, PDZK1	639	492	12092	1.34617	1	0.688749	71.0376
GOTERM_BP_FAT	GO:0009057~macromolecule catabolic process	33	0.0963954	0.0683723	USP2, HNRPD, TRIM50, BNIP3, EDEM3, EDEM1, OS9, CYLD, PSMB4, APOB, PCSK9, ZMPSTE24, CABC1, MYC, LOC690303, VCPIP1, ZCCHC11, LOC680835, LOC363188, MAGOH, UBE2CBP, ZHX2, CIDEA, CDC20, TRIM63, PLG, MNAT1, DNA2, UHRF2, XPC, LOC687919, PNRC2, LOC691222, UBR5, ENDOG, PSEN2, RGD1565371, TRA1	639	460	12092	1.35754	1	0.696336	71.991
GOTERM_BP_FAT	GO:0050796~regulation of insulin secretion	7	0.0204475	0.068537	GLUD1, GIPR, IL1B, NR0B2, GHSR, CPT1A, SERP1	639	55	12092	2.40842	1	0.695175	72.0798
GOTERM_BP_FAT	GO:0035272~exocrine system development	6	0.0175264	0.0685704	EGFR, XBP1, CST3, DAG1, CDH1, SEMA3A	639	42	12092	2.70333	1	0.693306	72.0978
GOTERM_BP_FAT	GO:0015992~proton transport	8	0.0233686	0.0706725	SLC11A2, ATP5E, ATP6V0E1, ATP5S, ATP1A1, ATP6V0A4, ATP5G3, ATP6V1F	639	69	12092	2.19401	1	0.702591	73.208
GOTERM_BP_FAT	GO:0017148~negative regulation of translation	5	0.0146054	0.070953	EIF4EBP1, EIF4EBP2, TSC1, CALR, EIF2AK4	639	30	12092	3.15389	1	0.702053	73.353
GOTERM_BP_FAT	GO:0042755~eating behavior	5	0.0146054	0.070953	CRHR1, DRD1A, TCF15, STAT3, CPT1A	639	30	12092	3.15389	1	0.702053	73.353
GOTERM_BP_FAT	GO:0051258~protein polymerization	5	0.0146054	0.070953	FGG, FGA, TUBB2B, TUBB2A, FGB	639	30	12092	3.15389	1	0.702053	73.353
GOTERM_BP_FAT	GO:0006813~potassium ion transport	13	0.0379739	0.0720765	TPST1, KCNJ16, ATP1A1, KCNK1, KCNMB1, KCTD7, KCNV1, KCNK10, TMEM38B, CDKN1B, TSC1, KCTD15, KCNH8	639	142	12092	1.73242	1	0.705922	73.9261
GOTERM_BP_FAT	GO:0009792~embryonic development ending in birth or egg hatching	28	0.08179	0.074621	DLC1, NDST1, C5, CDH1, TTC27, MED21, APOB, CABC1, ACSL4, VEZF1, ALX4, PCSK5, NSDHL, EGFR, BIRC6, TBX1, VEZT, MYH7, SFRS1, PLG, EPHA2, DLX2, DLX1, GCM1, MEOX2, SP1, TSC1, ENDOG, HOXB5, PSEN2, TCF15	639	381	12092	1.39069	1	0.716863	75.1814
GOTERM_BP_FAT	GO:0048193~Golgi vesicle transport	9	0.0262897	0.0748707	LOC685144, LOC680121, LOC295112, TGOLN1, LMAN1, RGD1559849, SEC24D, LOC689955, HSPA8, LOC498045, LOC679778, RGD1560590, ZW10, LOC298615, LOC362306, ARL1, ARF1, LOC366085, RGD1561154, RAB14, LOC365256, LOC310891, LOC498426, LOC499479, LOC689908	639	84	12092	2.0275	1	0.716136	75.3015
GOTERM_BP_FAT	GO:0019400~alditol metabolic process	4	0.0116843	0.0755129	SORD, GK2, GPAT2, GDPD1	639	19	12092	3.98386	1	0.717352	75.6078
GOTERM_BP_FAT	GO:0006921~cell structure disassembly during apoptosis	4	0.0116843	0.0755129	ENDOG, RGD1565371, BNIP3, CIDEA, MYC	639	19	12092	3.98386	1	0.717352	75.6078
GOTERM_BP_FAT	GO:0016485~protein processing	10	0.0292107	0.0772492	REN, C5, PSEN2, CFH, PCSK9, SERPING1, C4BPA, SPCS2, CABC1, PCSK5, MYC	639	99	12092	1.91145	1	0.72384	76.418
GOTERM_BP_FAT	GO:0046689~response to mercury ion	3	0.00876322	0.0782123	GATM, PGAM2, TAT	639	9	12092	6.30777	1	0.726497	76.8564
GOTERM_BP_FAT	GO:0015988~energy coupled proton transport, against electrochemical gradient	3	0.00876322	0.0782123	ATP6V0E1, ATP1A1, ATP6V0A4	639	9	12092	6.30777	1	0.726497	76.8564
GOTERM_BP_FAT	GO:0035051~cardiac cell differentiation	5	0.0146054	0.0782227	TSC1, XIRP1, MYLPF, RARA, NRG1	639	31	12092	3.05215	1	0.724633	76.8611
GOTERM_BP_FAT	GO:0009267~cellular response to starvation	5	0.0146054	0.0782227	FADS1, PCSK9, ASNS, HSPA5, EIF2AK4	639	31	12092	3.05215	1	0.724633	76.8611
GOTERM_BP_FAT	GO:0000041~transition metal ion transport	7	0.0204475	0.0786916	SLC11A2, SLC11A1, SLC39A14, SLC30A5, CP, SLC31A2, SCO1	639	57	12092	2.32392	1	0.72494	77.0717
GOTERM_BP_FAT	GO:0009309~amine biosynthetic process	9	0.0262897	0.0790409	RGD1559938, DDC, ODC1, GLUD1, ASNS, LOC683008, CTH, LOC503456, MAT1A, LOC690027, AANAT, PSAT1, SMS	639	85	12092	2.00365	1	0.724686	77.2274
GOTERM_BP_FAT	GO:0007010~cytoskeleton organization	24	0.0701057	0.079702	DLC1, SGCZ, DYNC1LI1, PRKCZ, NEURL, RGD1559948, CNN3, BCAR1, RGD1563933, ELN, RGD1308350, CALR, NISCH, RGD1562171, RGD1561323, RPL9, EHD2, ZW10, RGD1565048, RGD1562204, MYH1, RGD1561987, VIL1, MYH2, MYLPF, RGD1561928, LOC691768, MYH7, SHANK1, POR, THY1, XIRP1, LOC364687, TMSB4X, GHSR, LOC690133	639	318	12092	1.42817	1	0.725885	77.5194
GOTERM_BP_FAT	GO:0006195~purine nucleotide catabolic process	6	0.0175264	0.0804713	ATP5E, PDE4B, ATP1A1, MYH7, PDE4D, ABCC6	639	44	12092	2.58045	1	0.727566	77.8547
GOTERM_BP_FAT	GO:0009150~purine ribonucleotide metabolic process	13	0.0379739	0.081427	ATP5E, RGD1559750, ATP6V0E1, NME2-PS1, AK3, ATP1A1, MYH7, ATP5G3, ATP6V1F, AMPD1, NME2, ATIC, ATP5S, ATP8B1, ABCC6	639	145	12092	1.69657	1	0.730067	78.2646
GOTERM_BP_FAT	GO:0009144~purine nucleoside triphosphate metabolic process	12	0.0350529	0.0820238	ATP5E, ATP6V0E1, NME2-PS1, AK3, MYH7, ATP1A1, DGUOK, ATP5G3, ATP6V1F, NME2, ATP5S, ATP8B1, ABCC6	639	130	12092	1.74677	1	0.730916	78.517
GOTERM_BP_FAT	GO:0051347~positive regulation of transferase activity	17	0.0496582	0.0836748	EGFR, PRKCZ, VAV3, CSF1, MAP2K3, PRKAG2, PFKFB1, CARD10, SPAG9, PRKAR2B, SLC11A1, PDPK1, LRP1, CCND2, ERN1, IL1B, NRG1	639	208	12092	1.54662	1	0.73642	79.2008
GOTERM_BP_FAT	GO:0007565~female pregnancy	10	0.0292107	0.0851495	NAMPT, WNT4, STS, KLF9, SP1, CST3, ADIPOR2, GHSR, ACSL4, PCSK5	639	101	12092	1.8736	1	0.741012	79.7942
GOTERM_BP_FAT	GO:0050879~multicellular organismal movement	4	0.0116843	0.0854989	TNNT1, TNNC2, TNNC1, CHRND	639	20	12092	3.78466	1	0.740712	79.9324
GOTERM_BP_FAT	GO:0050881~musculoskeletal movement	4	0.0116843	0.0854989	TNNT1, TNNC2, TNNC1, CHRND	639	20	12092	3.78466	1	0.740712	79.9324
GOTERM_BP_FAT	GO:0030168~platelet activation	4	0.0116843	0.0854989	LOC686812, FGG, FGA, BLOC1S3, FGB	639	20	12092	3.78466	1	0.740712	79.9324
GOTERM_BP_FAT	GO:0042594~response to starvation	6	0.0175264	0.0868084	FADS1, PFKFB1, PCSK9, ASNS, HSPA5, EIF2AK4	639	45	12092	2.52311	1	0.744481	80.4425
GOTERM_BP_FAT	GO:0008284~positive regulation of cell proliferation	28	0.08179	0.0883667	LOC691716, PRKCZ, NAMPT, CCL2, NME2-PS1, CSF1, RPS15A, TTC27, TNFSF13, PRDX3, CALR, LOC687680, LOC503456, MYD88, LOC681330, LOC691065, RPS15A-PS1, IL1B, RARA, MYC, EGFR, ODC1, STS, RGD1563097, CST3, RPS9, BIRC6, CENPF, RGD1566136, RPS4X, LOC501835, MNAT1, CDKN1A, NME2, CDKN1B, ATF3, ID2, CCND2, LOC681065, FABP4	639	388	12092	1.3656	1	0.749191	81.0336
GOTERM_BP_FAT	GO:0007611~learning or memory	12	0.0350529	0.0891098	EGR1, PRKCZ, STS, GLUD1, GRIN2A, PDE4D, SLC11A2, CRHR1, PRKAR2B, PSEN2, IL1B, CABC1, DRD1A	639	132	12092	1.7203	1	0.750478	81.3096
GOTERM_BP_FAT	GO:0048706~embryonic skeletal system development	8	0.0233686	0.0895243	DLX2, DLX1, NDST1, SP1, HOXB5, TBX1, ALX4, PCSK5	639	73	12092	2.07379	1	0.750418	81.4618
GOTERM_BP_FAT	GO:0042398~cellular amino acid derivative biosynthetic process	7	0.0204475	0.0896451	RGD1559938, LOC683008, ODC1, DDC, LOC503456, CKM, GATM, MAT1A, AANAT, LOC690027, SMS	639	59	12092	2.24514	1	0.749171	81.5059
GOTERM_BP_FAT	GO:0015672~monovalent inorganic cation transport	22	0.0642636	0.0901872	KCNJ16, TPST1, ATP5E, SLC38A4, ATP6V0E1, ATP1A1, KCNK1, ATP5G3, KCNV1, KCNMB1, KCTD7, TMEM38B, KCNK10, ATP6V1F, SLC11A2, CDKN1B, TSC1, ATP5S, KCNH8, KCTD15, ATP6V0A4, SCNN1A	639	290	12092	1.43556	1	0.749634	81.7029
GOTERM_BP_FAT	GO:0001775~cell activation	19	0.0555004	0.0916332	EGFR, EGR1, SBNO2, CST3, STXBP2, THY1, CD48, DCLRE1C, LOC686812, SLC11A1, FGG, BCL2A1D, FGA, FGB, BLOC1S3, RPL22, PSEN2, FAS, CABC1, DDOST, NHEJ1	639	242	12092	1.48572	1	0.75369	82.2184
GOTERM_BP_FAT	GO:0046700~heterocycle catabolic process	9	0.0262897	0.0923652	ALDH6A1, ATP5E, MYO7B, PDE4B, HAL, ATP1A1, MYH7, PDE4D, ABCC6	639	88	12092	1.93534	1	0.754868	82.4742
GOTERM_BP_FAT	GO:0030198~extracellular matrix organization	9	0.0262897	0.0923652	LAMA2, COL3A1, ELN, HSD17B12, CST3, COL1A2, SERPINH1, COL5A2, FN1	639	88	12092	1.93534	1	0.754868	82.4742
GOTERM_BP_FAT	GO:0010876~lipid localization	12	0.0350529	0.0927887	OPRS1, APOB, ABCG5, FABP3, ATP8B1, IL1B, CIDEA, CFTR, ACSL4, PDZK1, SLCO2A1, MTTP	639	133	12092	1.70737	1	0.75483	82.6205
GOTERM_BP_FAT	GO:0042439~ethanolamine and derivative metabolic process	5	0.0146054	0.0938201	CHKA, AGPAT6, PLA2G15, CHKB, FABP3	639	33	12092	2.86717	1	0.757144	82.9722
GOTERM_BP_FAT	GO:0006953~acute-phase response	5	0.0146054	0.0938201	ORM1, IL1B, SAA4, STAT3, FN1	639	33	12092	2.86717	1	0.757144	82.9722
GOTERM_BP_FAT	GO:0055092~sterol homeostasis	5	0.0146054	0.0938201	APOB, ABCG5, PCSK9, FABP4, MTTP	639	33	12092	2.86717	1	0.757144	82.9722
GOTERM_BP_FAT	GO:0042632~cholesterol homeostasis	5	0.0146054	0.0938201	APOB, ABCG5, PCSK9, FABP4, MTTP	639	33	12092	2.86717	1	0.757144	82.9722
GOTERM_BP_FAT	GO:0001954~positive regulation of cell-matrix adhesion	3	0.00876322	0.0944466	PRKCZ, TSC1, CSF1	639	10	12092	5.677	1	0.757876	83.1825
GOTERM_BP_FAT	GO:0019432~triglyceride biosynthetic process	3	0.00876322	0.0944466	AGPAT6, GPAT2, GPAM	639	10	12092	5.677	1	0.757876	83.1825
GOTERM_BP_FAT	GO:0007416~synaptogenesis	4	0.0116843	0.0960108	CDH1, NRG1, DRD1A, LRP4	639	21	12092	3.60444	1	0.762134	83.6969
GOTERM_BP_FAT	GO:0009203~ribonucleoside triphosphate catabolic process	4	0.0116843	0.0960108	ATP5E, ATP1A1, MYH7, ABCC6	639	21	12092	3.60444	1	0.762134	83.6969
GOTERM_BP_FAT	GO:0030262~apoptotic nuclear changes	4	0.0116843	0.0960108	ENDOG, RGD1565371, BNIP3, CIDEA, MYC	639	21	12092	3.60444	1	0.762134	83.6969
GOTERM_BP_FAT	GO:0009954~proximal/distal pattern formation	4	0.0116843	0.0960108	DLX2, DLX1, HOXA10, LRP4	639	21	12092	3.60444	1	0.762134	83.6969
GOTERM_BP_FAT	GO:0000737~DNA catabolic process, endonucleolytic	4	0.0116843	0.0960108	ENDOG, RGD1565371, BNIP3, CIDEA, MYC	639	21	12092	3.60444	1	0.762134	83.6969
GOTERM_BP_FAT	GO:0009207~purine ribonucleoside triphosphate catabolic process	4	0.0116843	0.0960108	ATP5E, ATP1A1, MYH7, ABCC6	639	21	12092	3.60444	1	0.762134	83.6969
GOTERM_BP_FAT	GO:0032507~maintenance of protein location in cell	4	0.0116843	0.0960108	KDELR2, SHANK1, KDELR1, OS9	639	21	12092	3.60444	1	0.762134	83.6969
GOTERM_BP_FAT	GO:0009259~ribonucleotide metabolic process	13	0.0379739	0.0986355	ATP5E, RGD1559750, ATP6V0E1, NME2-PS1, AK3, ATP1A1, MYH7, ATP5G3, ATP6V1F, AMPD1, NME2, ATIC, ATP5S, ATP8B1, ABCC6	639	150	12092	1.64002	1	0.770146	84.5269
GOTERM_BP_FAT	GO:0043009~chordate embryonic development	27	0.078869	0.0996083	DLC1, NDST1, C5, CDH1, TTC27, MED21, APOB, CABC1, VEZF1, ALX4, PCSK5, NSDHL, EGFR, BIRC6, TBX1, VEZT, MYH7, SFRS1, PLG, EPHA2, DLX2, DLX1, GCM1, MEOX2, SP1, TSC1, ENDOG, HOXB5, PSEN2, TCF15	639	376	12092	1.35886	1	0.772019	84.8242
GOTERM_BP_FAT	GO:0015931~nucleobase, nucleoside, nucleotide and nucleic acid transport	8	0.0233686	0.0999151	SLC29A1, POM121, TSC1, MAGOH, HNRNPA2B1, THOC5, LRPPRC, LOC499894, LOC690303, QK	639	75	12092	2.01849	1	0.771503	84.9169
GOTERM_BP_FAT	GO:0002443~leukocyte mediated immunity	8	0.0233686	0.0999151	SLC11A1, MYD88, C5, STXBP2, SERPING1, TNFSF13, FAS, C4BPA	639	75	12092	2.01849	1	0.771503	84.9169
