# Supplementary material for: Transcriptomic Analysis of Insulin-Sensitive Tissues from Anti-Diabetic Drug Treated ZDF Rats, a T2DM Animal Model
Source: PLoS One. 2013 Jul 26;8(7):e69624. doi: 10.1371/journal.pone.0069624 (PMC3724940; doi:10.1371/journal.pone.0069624)
Supplement: Table S4 — GSA results from total intersect. (ZIP) [file pone.0069624.s005.zip › Glimepiride-WAT.xlsx]

## Sheet: G-WAT
Category	Term	Count	%	PValue	Genes	List Total	Pop Hits	Pop Total	Fold Enrichment	Bonferroni	Benjamini	FDR
KEGG_PATHWAY	rno00480:Glutathione metabolism	11	0.0432373	7.861647705686287E-5	MGST3, GSR, LOC501110, GSTA3, SRM, IDH2, GSTT2, RRM2B, MGST1	261	50	5590	4.71188	0.0129661	0.0129661	0.0954833
KEGG_PATHWAY	rno04612:Antigen processing and presentation	14	0.0550293	1.853576812177376E-4	RT1-CE16, RT1-CE11, CD8A, RT1-CE7, RT1-CE14, LOC683761, RT1-S3, RT1-DMB, CALR, CANX, RT1-A3, RT1-A2, RT1-A1, LOC499644, RT1-CL, HSPA2, LOC679973, LOC363224, HSPA5, RT1-T24-1, RT1-T24-4	261	88	5590	3.40735	0.0303036	0.0152684	0.224991
KEGG_PATHWAY	rno05416:Viral myocarditis	13	0.0510986	6.231977075927123E-4	RT1-CE16, RT1-CE11, MYH1, RT1-CE7, LOC689824, MYH2, RT1-CE14, DAG1, LOC683761, RT1-S3, RT1-DMB, RT1-A3, EIF4G1, RGD1562125, LAMA2, RT1-A2, RT1-A1, RT1-CL, RT1-T24-1, RT1-T24-4, SGCA	261	87	5590	3.20033	0.0983087	0.0339062	0.754608
KEGG_PATHWAY	rno00640:Propanoate metabolism	8	0.0314453	6.548189349235408E-4	LDHB, LDHA, SUCLG2, LOC366355, ACACA, ACACB, LOC503477, LOC365605, LOC502220, LOC366627, LOC502627, RGD1562690, PCCB, PCCA, LOC364462	261	33	5590	5.19215	0.103032	0.0268177	0.792758
KEGG_PATHWAY	rno04144:Endocytosis	20	0.0786133	0.0023626	CHMP2A, FGFR4, CLTA, RGD1559948, LDLR, CHMP4B, RGD1563933, LOC679886, RT1-CL, RGD1562171, HSPA2, RGD1561323, RPL9, EHD2, RT1-T24-1, RT1-T24-4, RGD1565048, RT1-CE16, RGD1562204, RT1-CE11, RT1-CE7, RGD1561987, RT1-CE14, RGD1561928, LOC683761, RT1-S3, RT1-A3, RT1-A2, RT1-A1, ADRB1, LOC364687, TFRC, UBE2M, RAB22A, RAB5A, MDM2, PIP4K2B, RNF41, LOC690133	261	201	5590	2.13111	0.324739	0.0755268	2.83323
KEGG_PATHWAY	rno00280:Valine, leucine and isoleucine degradation	8	0.0314453	0.00489749	ACAA2, ACADSB, IVD, AOX1, HMGCS1, PCCB, PCCA	261	46	5590	3.7248	0.557352	0.127009	5.791
KEGG_PATHWAY	rno00270:Cysteine and methionine metabolism	7	0.0275146	0.00496808	DNMT3A, LDHB, LDHA, SRM, LOC366355, CDO1, LOC503477, TAT, LOC365605, LOC502220, LOC366627, LOC502627, RGD1562690, LOC364462	261	35	5590	4.28352	0.562534	0.1114	5.87217
KEGG_PATHWAY	rno00982:Drug metabolism	10	0.0393066	0.00577357	MGST3, LOC501110, GSTA3, AOX1, FMO3, GSTT2, CYP2E1, MGST1	261	72	5590	2.97467	0.617563	0.113211	6.79387
KEGG_PATHWAY	rno00100:Steroid biosynthesis	5	0.0196533	0.00673378	CYP51, SQLE, DHCR7, NSDHL, FDFT1	261	17	5590	6.2993	0.674238	0.117168	7.88177
KEGG_PATHWAY	rno04940:Type I diabetes mellitus	8	0.0314453	0.020389	RT1-CE16, RT1-CE11, RT1-CE7, RT1-CE14, LOC683761, RT1-DMB, RT1-S3, PTPRN, RT1-A3, RT1-A2, RT1-A1, RT1-CL, RT1-T24-1, RT1-T24-4	261	60	5590	2.85568	0.967273	0.28962	22.1435
KEGG_PATHWAY	rno00980:Metabolism of xenobiotics by cytochrome P450	8	0.0314453	0.020389	MGST3, LOC501110, GSTA3, GSTT2, CYP2E1, MGST1	261	60	5590	2.85568	0.967273	0.28962	22.1435
KEGG_PATHWAY	rno00240:Pyrimidine metabolism	10	0.0393066	0.0264197	POLR2H, RPA1, POLR3K, NME1, DHODH, AK3, RGD1565904, ENTPD5, POLR3GL, POLR2HL, RRM2B, CANT1	261	92	5590	2.328	0.988259	0.332395	27.7716
KEGG_PATHWAY	rno00500:Starch and sucrose metabolism	6	0.023584	0.0269941	PYGM, PYGL, GUSB, PGM1, GYS2, UGP2	261	37	5590	3.47313	0.989354	0.315147	28.2877
KEGG_PATHWAY	rno05332:Graft-versus-host disease	7	0.0275146	0.0297501	RT1-CE16, RT1-CE11, RT1-CE7, RT1-CE14, LOC683761, RT1-DMB, RT1-S3, RT1-A3, RT1-A2, RT1-A1, RT1-CL, RT1-T24-1, RT1-T24-4	261	51	5590	2.93967	0.993352	0.319992	30.7172
KEGG_PATHWAY	rno05330:Allograft rejection	7	0.0275146	0.0351359	RT1-CE16, RT1-CE11, RT1-CE7, RT1-CE14, LOC683761, RT1-DMB, RT1-S3, RT1-A3, RT1-A2, RT1-A1, RT1-CL, RT1-T24-1, RT1-T24-4	261	53	5590	2.82874	0.997361	0.345645	35.2482
KEGG_PATHWAY	rno00230:Purine metabolism	13	0.0510986	0.0540051	POLR2H, ADSS, POLR3K, RGD1565904, POLR3GL, POLR2HL, RRM2B, DGUOK, CANT1, AMPD1, RPA1, NUDT9, NME1, ENTPD5, GUCY1B3	261	154	5590	1.80798	0.999901	0.459035	49.0634
KEGG_PATHWAY	rno04810:Regulation of actin cytoskeleton	16	0.0628906	0.061299	FGFR4, VAV3, DIAPH1, MYLPF, LOC691768, GNG12, ARPC5, ACTN3, MYL9, KRAS, ARPC2, TMSB4X, FGF1, LOC679934, CD14, SLC9A1, PIP4K2B	261	209	5590	1.63963	0.999972	0.481235	53.6356
KEGG_PATHWAY	rno05320:Autoimmune thyroid disease	7	0.0275146	0.0627245	RT1-CE16, RT1-CE11, RT1-CE7, RT1-CE14, LOC683761, RT1-DMB, RT1-S3, RT1-A3, RT1-A2, RT1-A1, RT1-CL, RT1-T24-1, RT1-T24-4	261	61	5590	2.45776	0.999979	0.468758	54.4838
KEGG_PATHWAY	rno04260:Cardiac muscle contraction	8	0.0314453	0.0694554	TNNT3, ATP2A2, COX8B, TNNC1, COX6A2, ATP1A2, TPM2, SLC9A1	261	78	5590	2.19668	0.999994	0.485142	58.3003
KEGG_PATHWAY	rno04920:Adipocytokine signaling pathway	7	0.0275146	0.0899471	RT1-A1, TRAF2, SOCS3, ADIPOR2, ACACB, PRKAA2, ACSL4	261	67	5590	2.23766	1	0.561094	68.1853
KEGG_PATHWAY	rno04142:Lysosome	10	0.0393066	0.0934838	CLTA, PLA2G15, GUSB, RGD1564125, RGD1565829, CTSA, MAN2B1, AP4B1, GGA1, M6PR, GLB1	261	117	5590	1.83057	1	0.55719	69.6555
KEGG_PATHWAY	rno05410:Hypertrophic cardiomyopathy (HCM)	8	0.0314453	0.0946452	LAMA2, TNNT3, ATP2A2, TNNC1, DAG1, PRKAA2, TPM2, SGCA	261	84	5590	2.03977	1	0.544317	70.1245
KEGG_PATHWAY	rno00052:Galactose metabolism	4	0.0157227	0.0980882	PGM1, PFKM, UGP2, GLB1	261	24	5590	3.5696	1	0.541127	71.4761
Category	Term	Count	%	PValue	Genes	List Total	Pop Hits	Pop Total	Fold Enrichment	Bonferroni	Benjamini	FDR
GOTERM_BP_FAT	GO:0010033~response to organic substance	71	0.279077	9.853430867143476E-8	DLC1, LDHA, EIF2C2, LDLR, RBM3, LOC503477, AQP1, CD48, LOC365605, MYD88, CD44, LOC366627, INSIG1, LOC363569, LOC682062, EIF2B4, MB, EGR1, GATM, CRYAB, SOCS3, LOC366355, PTPRN, CDO1, LPIN1, TAT, ACVR2B, SERPINA3N, SERPINA3M, NME1, SQLE, GIPR, RYR1, NFE2L2, EIF2AK4, LOC366709, IL1R1, CCL2, PFKFB1, LOC688815, HMGCS1, TIMP4, ASNS, GNG12, DERL3, TIMP1, LOC503457, LOC502220, KRAS, HSPA2, XBP1, AANAT, G…	480	928	12092	1.92738	2.455173650861564E-4	2.455173650861564E-4	1.7376122158907492E-4
GOTERM_BP_FAT	GO:0006941~striated muscle contraction	11	0.0432373	1.955677977153189E-6	TNNT3, TNNT1, MYH1, TNNC2, TNNC1, MYH2, MYL1, PSEN2, PGAM2, CABC1, MB, TNNI2	480	39	12092	7.10534	0.0048617	0.00243381	0.0034487
GOTERM_BP_FAT	GO:0016126~sterol biosynthetic process	9	0.035376	1.5490831904152325E-5	CYP51, CYB5R1, DHCR7, INSIG1, HMGCS1, PRKAA2, LOC688922, NSDHL, FDFT1	480	30	12092	7.5575	0.0378678	0.0127854	0.027314
GOTERM_BP_FAT	GO:0043434~response to peptide hormone stimulus	24	0.0943359	2.4145598296202223E-5	DLC1, LOC366709, PFKFB1, LOC688815, HMGCS1, TIMP4, TIMP1, LOC503457, INSIG1, AANAT, LOC363569, TFF3, LOC682062, LOC688922, EIF2B4, NR1H3, GATM, SOCS3, PHB, LOC500387, FADS1, CDO1, PTPRN, LPIN1, TNFSF10, SERPINA3N, SERPINA3M, ATP2A2, LOC302371, FABP3, LRP6, LRP5	480	222	12092	2.72342	0.058397	0.0149303	0.0425713
GOTERM_BP_FAT	GO:0003012~muscle system process	15	0.0589599	2.650684190868464E-5	TNNC2, MYH1, TNNC1, MYBPC1, MYL1, MYH2, PGAM2, MYLPF, ACTN3, TNNI2, P2RX4, TNNT3, TNNT1, PSEN2, CABC1, MB	480	97	12092	3.89562	0.0639215	0.0131243	0.0467335
GOTERM_BP_FAT	GO:0006936~muscle contraction	14	0.0550293	3.1064799890050774E-5	TNNC2, MYH1, TNNC1, MYBPC1, MYL1, MYH2, PGAM2, MYLPF, ACTN3, TNNI2, TNNT3, TNNT1, PSEN2, CABC1, MB	480	86	12092	4.10097	0.074494	0.0128196	0.0547674
GOTERM_BP_FAT	GO:0006695~cholesterol biosynthetic process	8	0.0314453	3.782101758094776E-5	CYP51, DHCR7, INSIG1, HMGCS1, PRKAA2, LOC688922, NSDHL, FDFT1	480	25	12092	8.06133	0.0899464	0.0133743	0.0666749
GOTERM_BP_FAT	GO:0003009~skeletal muscle contraction	6	0.023584	6.004090654439454E-5	TNNT3, TNNT1, TNNC2, TNNC1, MB, TNNI2	480	12	12092	12.5958	0.13897	0.0185295	0.105827
GOTERM_BP_FAT	GO:0006694~steroid biosynthetic process	12	0.047168	1.467050746017511E-4	CYP51, ACBD3, CYB5R1, DHCR7, INSIG1, HSD17B12, HMGCS1, PRKAA2, LOC688922, NSDHL, TIMP1, FDFT1	480	74	12092	4.08514	0.306231	0.0398099	0.258393
GOTERM_BP_FAT	GO:0016125~sterol metabolic process	12	0.047168	2.3677168419307116E-4	CYP51, CYB5R1, LDLR, SQLE, DHCR7, PCTP, INSIG1, HMGCS1, PRKAA2, LOC688922, NSDHL, FDFT1	480	78	12092	3.87564	0.445731	0.0573031	0.416716
GOTERM_BP_FAT	GO:0006984~ER-nuclear signaling pathway	8	0.0314453	2.553160904518053E-4	ATP2A2, XBP1, INSIG1, EIF2A, HSPA5, NFE2L2, LOC688922, DERL3, EIF2AK4	480	33	12092	6.10707	0.470768	0.0562067	0.449285
GOTERM_BP_FAT	GO:0008203~cholesterol metabolic process	11	0.0432373	5.115153021370898E-4	CYP51, LDLR, SQLE, DHCR7, PCTP, INSIG1, HMGCS1, PRKAA2, LOC688922, NSDHL, FDFT1	480	72	12092	3.84873	0.720575	0.100802	0.89821
GOTERM_BP_FAT	GO:0006461~protein complex assembly	32	0.125781	5.277052567484492E-4	POLR2H, TRAF2, DIAPH1, FKBP4, AHCTF1, POLR2HL, CALR, TFAM, IVD, FGB, C1QTNF1, PRKAA2, CAB39, COX18, USP16, KPNB1, SHMT2, MYH1, CRYAB, MYH2, TRIM27, RGD1565904, SMAD2, BCS1L, PFKM, BIRC3, SEPT11, TNNT3, MNAT1, RT1-A1, P2RX4, COG4, CNTF, MDM2, LRP4	480	415	12092	1.94249	0.73163	0.096233	0.926514
GOTERM_BP_FAT	GO:0070271~protein complex biogenesis	32	0.125781	5.277052567484492E-4	POLR2H, TRAF2, DIAPH1, FKBP4, AHCTF1, POLR2HL, CALR, TFAM, IVD, FGB, C1QTNF1, PRKAA2, CAB39, COX18, USP16, KPNB1, SHMT2, MYH1, CRYAB, MYH2, TRIM27, RGD1565904, SMAD2, BCS1L, PFKM, BIRC3, SEPT11, TNNT3, MNAT1, RT1-A1, P2RX4, COG4, CNTF, MDM2, LRP4	480	415	12092	1.94249	0.73163	0.096233	0.926514
GOTERM_BP_FAT	GO:0043623~cellular protein complex assembly	14	0.0550293	6.145018553510553E-4	MYH1, DIAPH1, FKBP4, MYH2, AHCTF1, SMAD2, BCS1L, CALR, COG4, RT1-A1, TFAM, FGB, COX18, KPNB1, LRP4	480	115	12092	3.06681	0.783856	0.103642	1.07813
GOTERM_BP_FAT	GO:0009719~response to endogenous stimulus	40	0.157227	6.680358090767935E-4	DLC1, LDHA, LDLR, LOC503477, AQP1, LOC365605, LOC366627, INSIG1, LOC363569, LOC682062, EIF2B4, MB, GATM, CRYAB, SOCS3, LOC366355, PTPRN, CDO1, LPIN1, TAT, SERPINA3N, SERPINA3M, LOC366709, CCL2, PFKFB1, HMGCS1, LOC688815, ASNS, TIMP4, GNG12, TIMP1, LOC503457, LOC502220, KRAS, TFF3, AANAT, LOC688922, NR1H3, GSTA3, LOC500387, PHB, FADS1, MGST3, TNFSF10, CDKN1A, ATP2A2, LOC302371, LOC502627, FABP3, L…	480	573	12092	1.75858	0.810866	0.105079	1.17153
GOTERM_BP_FAT	GO:0050879~multicellular organismal movement	6	0.023584	9.033862700891189E-4	TNNT3, TNNT1, TNNC2, TNNC1, MB, TNNI2	480	20	12092	7.5575	0.894838	0.131307	1.58117
GOTERM_BP_FAT	GO:0050881~musculoskeletal movement	6	0.023584	9.033862700891189E-4	TNNT3, TNNT1, TNNC2, TNNC1, MB, TNNI2	480	20	12092	7.5575	0.894838	0.131307	1.58117
GOTERM_BP_FAT	GO:0030036~actin cytoskeleton organization	17	0.0668213	0.00158659	DLC1, RHOJ, LOC685843, RGD1559948, CNN3, DIAPH1, RGD1563933, FHL3, RGD1308350, CALR, LOC683660, KRAS, RGD1562171, RGD1561323, RPL9, BCL6, LOC680271, EHD2, RGD1565048, RGD1562204, MYH1, RGD1561987, MYH2, MYLPF, RGD1561928, TMSB10, LOC691768, LPIN1, TNNT3, LOC364687, TMSB4X, LOC690133	480	175	12092	2.44719	0.980878	0.207656	2.76127
GOTERM_BP_FAT	GO:0043066~negative regulation of apoptosis	26	0.102197	0.00166956	TRAF2, LOC366709, CCL2, LOC688815, ASNS, TIMP1, TRIAP1, LOC503457, TSC22D3, KRAS, MYD88, HSPA2, LOC363569, BCL6, CABC1, HSPA5, LOC682062, EEF1A1, CRYAB, LOC500387, PHB, CIDEA, BIRC3, THY1, MNAT1, RT1-A1, ATF5, BCL2A1D, CDKN1A, CNTF, LOC362075, LOC302371, PSEN2, LOC366442, KCNH8, LOC315661	480	333	12092	1.96692	0.984455	0.206526	2.90368
GOTERM_BP_FAT	GO:0008610~lipid biosynthetic process	23	0.0904053	0.00184426	CYP51, CYB5R1, FADS1, HSD17B12, ACACA, HMGCS1, ACACB, LOC686661, TIMP1, QK, FDFT1, TPO1, ACBD3, LOC691221, ISYNA1, DHCR7, INSIG1, FABP3, SCD4, PRKAA2, B4GALT6, PTDSS1, LOC688922, NSDHL	480	281	12092	2.06195	0.98995	0.215033	3.20287
GOTERM_BP_FAT	GO:0043069~negative regulation of programmed cell death	26	0.102197	0.00206847	TRAF2, LOC366709, CCL2, LOC688815, ASNS, TIMP1, TRIAP1, LOC503457, TSC22D3, KRAS, MYD88, HSPA2, LOC363569, BCL6, CABC1, HSPA5, LOC682062, EEF1A1, CRYAB, LOC500387, PHB, CIDEA, BIRC3, THY1, MNAT1, RT1-A1, ATF5, BCL2A1D, CDKN1A, CNTF, LOC362075, LOC302371, PSEN2, LOC366442, KCNH8, LOC315661	480	338	12092	1.93782	0.994258	0.227403	3.58558
GOTERM_BP_FAT	GO:0060548~negative regulation of cell death	26	0.102197	0.00212689	TRAF2, LOC366709, CCL2, LOC688815, ASNS, TIMP1, TRIAP1, LOC503457, TSC22D3, KRAS, MYD88, HSPA2, LOC363569, BCL6, CABC1, HSPA5, LOC682062, EEF1A1, CRYAB, LOC500387, PHB, CIDEA, BIRC3, THY1, MNAT1, RT1-A1, ATF5, BCL2A1D, CDKN1A, CNTF, LOC362075, LOC302371, PSEN2, LOC366442, KCNH8, LOC315661	480	339	12092	1.9321	0.995038	0.223268	3.68507
GOTERM_BP_FAT	GO:0030029~actin filament-based process	17	0.0668213	0.00250913	DLC1, RHOJ, LOC685843, RGD1559948, CNN3, DIAPH1, RGD1563933, FHL3, RGD1308350, CALR, LOC683660, KRAS, RGD1562171, RGD1561323, RPL9, BCL6, LOC680271, EHD2, RGD1565048, RGD1562204, MYH1, RGD1561987, MYH2, MYLPF, RGD1561928, TMSB10, LOC691768, LPIN1, TNNT3, LOC364687, TMSB4X, LOC690133	480	183	12092	2.34021	0.99809	0.247665	4.3336
GOTERM_BP_FAT	GO:0001702~gastrulation with mouth forming second	6	0.023584	0.0026291	ACVR2B, LDB1, LRP6, CHRD, PPAP2B, LRP5	480	25	12092	6.046	0.998585	0.24816	4.53631
GOTERM_BP_FAT	GO:0008202~steroid metabolic process	16	0.0628906	0.00276369	CYP51, OSBP, CYB5R1, LDLR, PCTP, HSD17B12, HMGCS1, TIMP1, FDFT1, ACBD3, SQLE, DHCR7, INSIG1, PRKAA2, LOC688922, NSDHL	480	168	12092	2.39921	0.998989	0.249759	4.76323
GOTERM_BP_FAT	GO:0009725~response to hormone stimulus	34	0.133643	0.00379393	DLC1, LDHA, LDLR, LOC503477, AQP1, LOC365605, LOC366627, INSIG1, LOC363569, LOC682062, EIF2B4, MB, GATM, CRYAB, SOCS3, LOC366355, CDO1, PTPRN, LPIN1, TAT, SERPINA3N, SERPINA3M, LOC366709, CCL2, PFKFB1, HMGCS1, LOC688815, TIMP4, GNG12, TIMP1, LOC503457, LOC502220, KRAS, TFF3, AANAT, LOC688922, NR1H3, LOC500387, PHB, FADS1, CDKN1A, TNFSF10, ATP2A2, LOC302371, LOC502627, FABP3, LRP6, LOC364462, LRP5	480	510	12092	1.67944	0.999923	0.315385	6.48345
GOTERM_BP_FAT	GO:0048002~antigen processing and presentation of peptide antigen	7	0.0275146	0.00401855	RT1-CE16, RT1-CE11, RT1-CE7, RT1-CE14, LOC683761, RT1-DMB, RT1-S3, CALR, RT1-A3, RT1-A2, RT1-A1, RT1-CL, FCGR3A, RT1-T24-4	480	39	12092	4.52158	0.999956	0.320188	6.85459
GOTERM_BP_FAT	GO:0007010~cytoskeleton organization	24	0.0943359	0.004021	DLC1, SGCZ, RHOJ, DYNC1LI1, LOC685843, RGD1559948, CNN3, DIAPH1, RGD1563933, FHL3, RGD1308350, CALR, LOC683660, LOC300963, KRAS, RGD1562171, RGD1561323, RPL9, BCL6, LOC680271, EHD2, RGD1565048, RGD1562204, MYH1, CRYAB, RGD1561987, MYH2, MYLPF, RGD1561928, TMSB10, LOC691768, PCM1, LPIN1, THY1, TNNT3, SS18, LOC364687, TMSB4X, LOC690133	480	318	12092	1.90126	0.999956	0.310557	6.85863
GOTERM_BP_FAT	GO:0006955~immune response	29	0.113989	0.00413687	IL1R1, CCL2, CD8A, CCL9, RT1-DMB, MYD88, RT1-CL, PROCR, CLECSF6, CFH, BCL6, CABC1, FCGR3A, RT1-T24-1, RT1-T24-4, RT1-CE16, RT1-CE11, RT1-CE7, RT1-CE14, MYLPF, LOC683761, RT1-S3, C4BPA, RT1-A3, SIGIRR, BCAP31, RT1-A2, DCLRE1C, RT1-A1, OAS1K, TNFSF10, IRF7, PSEN2, OAS1A, CD14	480	414	12092	1.76463	0.999967	0.308537	7.04954
GOTERM_BP_FAT	GO:0006937~regulation of muscle contraction	9	0.035376	0.00436777	P2RX4, TNNT3, TNNT1, ATP2A2, HSPB6, TNNC1, ATP1A2, TNNI2	480	66	12092	3.43523	0.999982	0.3135	7.42885
GOTERM_BP_FAT	GO:0006732~coenzyme metabolic process	15	0.0589599	0.0045198	LDHB, GSTA3, LDHA, SUCLG2, LOC366355, ACACA, GSTT2, ACACB, LOC503477, PANK4, LOC365605, MTHFD1, GSR, BCL2A1D, TDO2, LOC502220, LOC366627, LOC502627, IDH2, MGST1, LOC364462	480	160	12092	2.36172	0.999987	0.3136	7.67779
GOTERM_BP_FAT	GO:0005996~monosaccharide metabolic process	19	0.0746826	0.00465144	LDHB, LDHA, GNPNAT1, PFKFB1, PGAM2, LOC503477, GLB1, LOC365605, LOC502220, LOC366627, ENO3, GYS2, MAN2B1, CRYAB, LOC366355, PFKM, TAT, ATF3, PYGM, PYGL, LOC502627, PGM1, UGP2, LOC364462, XYLB	480	230	12092	2.08105	0.999991	0.312565	7.89285
GOTERM_BP_FAT	GO:0016192~vesicle-mediated transport	30	0.11792	0.00475655	CLTA, RGD1559948, LDLR, RGD1563933, ASGR1, RGD1562171, KRAS, TMED2, RGD1561323, RPL9, COPB1, RHOB, FCGR3A, EHD2, KDELR1, SAR1A, RHOBTB3, RGD1565048, LOC362306, RGD1562204, GDI2, VAV3, RGD1561987, RGD1561928, SPIRE1, ANXA4, MARCH3, COG4, SCFD1, LOC364687, TFRC, ARF1, NME1, ZWINT, ARF4, RAB22A, RAB5A, RAB14, GGA1, LRP3, LRP4, LOC690133	480	438	12092	1.72546	0.999993	0.310163	8.06422
GOTERM_BP_FAT	GO:0019882~antigen processing and presentation	10	0.0393066	0.00543704	RT1-CE16, RT1-CE11, RT1-CE7, RT1-CE14, LOC683761, RT1-S3, RT1-DMB, CALR, RT1-A3, RT1-A2, RT1-A1, RT1-CL, PROCR, FCGR3A, RT1-T24-1, RT1-T24-4	480	83	12092	3.03514	0.999999	0.337477	9.16647
GOTERM_BP_FAT	GO:0042493~response to drug	24	0.0943359	0.00551217	LDHA, LOC366709, CCL2, HMGCS1, LOC688815, TIMP4, AQP7, LOC503477, LOC365605, LOC503457, LOC502220, LOC366627, BLOC1S3, ENO3, LOC363569, LOC682062, GSTA3, COX8B, SNX27, SOCS3, LOC500387, PHB, LOC366355, ACACA, ACACB, CYP4B1, LOC686812, SS18, CDKN1A, NME1, LOC302371, LOC502627, FABP3, AACS, MGST1, SLC9A1, LOC364462	480	327	12092	1.84893	0.999999	0.333108	9.2874
GOTERM_BP_FAT	GO:0051186~cofactor metabolic process	17	0.0668213	0.0065661	LDHB, GSTA3, LDHA, SUCLG2, LOC366355, ACACA, GSTT2, ACACB, LOC503477, PANK4, LOC365605, MTHFD1, GSR, ISCU, BCL2A1D, TDO2, LOC502220, CBR1, LOC366627, LOC502627, IDH2, MGST1, LOC364462	480	202	12092	2.12009	1	0.374403	10.9678
GOTERM_BP_FAT	GO:0019318~hexose metabolic process	17	0.0668213	0.0068765	LDHB, LDHA, CRYAB, PFKFB1, LOC366355, PGAM2, PFKM, LOC503477, TAT, GLB1, LOC365605, LOC502220, ATF3, PYGM, LOC366627, PYGL, PGM1, LOC502627, GYS2, ENO3, MAN2B1, UGP2, LOC364462	480	203	12092	2.10965	1	0.379761	11.4571
GOTERM_BP_FAT	GO:0042981~regulation of apoptosis	41	0.161157	0.00727988	DLC1, LDHA, JAG2, LOC503477, CRADD, LOC365605, TRIAP1, MYD88, CD44, LOC366627, LOC363569, FCGR3A, LOC682062, CRYAB, P18, LOC366355, THY1, RT1-A1, LOC362075, PSEN2, UBE2M, LOC366442, KCNH8, LOC315661, SIVA1, CHMP2A, TRAF2, LOC366709, CCL2, LOC688815, ASNS, RRM2B, TIMP1, LOC503457, TSC22D3, LOC502220, KRAS, HSPA2, BCL6, CABC1, HSPA5, EEF1A1, NTF3, KLF10, LOC500387, PHB, CIDEA, BIRC3, CIDEC, MNAT1, …	480	677	12092	1.52564	1	0.388661	12.0892
GOTERM_BP_FAT	GO:0043067~regulation of programmed cell death	41	0.161157	0.00903895	DLC1, LDHA, JAG2, LOC503477, CRADD, LOC365605, TRIAP1, MYD88, CD44, LOC366627, LOC363569, FCGR3A, LOC682062, CRYAB, P18, LOC366355, THY1, RT1-A1, LOC362075, PSEN2, UBE2M, LOC366442, KCNH8, LOC315661, SIVA1, CHMP2A, TRAF2, LOC366709, CCL2, LOC688815, ASNS, RRM2B, TIMP1, LOC503457, TSC22D3, LOC502220, KRAS, HSPA2, BCL6, CABC1, HSPA5, EEF1A1, NTF3, KLF10, LOC500387, PHB, CIDEA, BIRC3, CIDEC, MNAT1, …	480	686	12092	1.50562	1	0.448691	14.7961
GOTERM_BP_FAT	GO:0007264~small GTPase mediated signal transduction	18	0.0707519	0.00934888	DLC1, RHOJ, LOC362306, GDI2, RAB8A, VAV3, GEM, MCF2L, LOC502984, RT1-A1, KRAS, ARF1, ARF4, RAB22A, YWHAQ, RAB14, RAB5A, RAB24, RHOB, BCL6	480	228	12092	1.98882	1	0.451287	15.2648
GOTERM_BP_FAT	GO:0010941~regulation of cell death	41	0.161157	0.00964825	DLC1, LDHA, JAG2, LOC503477, CRADD, LOC365605, TRIAP1, MYD88, CD44, LOC366627, LOC363569, FCGR3A, LOC682062, CRYAB, P18, LOC366355, THY1, RT1-A1, LOC362075, PSEN2, UBE2M, LOC366442, KCNH8, LOC315661, SIVA1, CHMP2A, TRAF2, LOC366709, CCL2, LOC688815, ASNS, RRM2B, TIMP1, LOC503457, TSC22D3, LOC502220, KRAS, HSPA2, BCL6, CABC1, HSPA5, EEF1A1, NTF3, KLF10, LOC500387, PHB, CIDEA, BIRC3, CIDEC, MNAT1, …	480	689	12092	1.49907	1	0.453382	15.7153
GOTERM_BP_FAT	GO:0017144~drug metabolic process	5	0.0196533	0.0100813	CBR1, AOX1, FMO3, CYP2E1, CYP4B1	480	22	12092	5.72538	1	0.459822	16.3628
GOTERM_BP_FAT	GO:0043462~regulation of ATPase activity	4	0.0157227	0.0104017	TNNT3, TNNC1, TPM2	480	12	12092	8.39722	1	0.462269	16.8388
GOTERM_BP_FAT	GO:0060047~heart contraction	5	0.0196533	0.0118295	TNNT3, TNNC1, MYL1, PSEN2, MYLPF, CABC1	480	23	12092	5.47645	1	0.498248	18.9296
GOTERM_BP_FAT	GO:0002474~antigen processing and presentation of peptide antigen via MHC class I	5	0.0196533	0.0118295	RT1-CE16, RT1-CE11, RT1-CE7, RT1-CE14, LOC683761, RT1-S3, CALR, RT1-A3, RT1-A2, RT1-A1, RT1-CL, FCGR3A, RT1-T24-4	480	23	12092	5.47645	1	0.498248	18.9296
GOTERM_BP_FAT	GO:0003015~heart process	5	0.0196533	0.0118295	TNNT3, TNNC1, MYL1, PSEN2, MYLPF, CABC1	480	23	12092	5.47645	1	0.498248	18.9296
GOTERM_BP_FAT	GO:0051789~response to protein stimulus	10	0.0393066	0.0128454	EGR1, CD48, HSPA2, ID2, XBP1, KLF10, GIPR, NFE2L2, DERL3, EIF2AK4	480	95	12092	2.65175	1	0.519164	20.3868
GOTERM_BP_FAT	GO:0017015~regulation of transforming growth factor beta receptor signaling pathway	6	0.023584	0.0130627	SNX6, CIDEA, SMAD2, HSPA5, ZEB1, PIN1	480	36	12092	4.19861	1	0.517198	20.6953
GOTERM_BP_FAT	GO:0043933~macromolecular complex subunit organization	35	0.137573	0.0131159	POLR2H, TRAF2, DIAPH1, FKBP4, AHCTF1, EIF2A, POLR2HL, CALR, TFAM, IVD, FGB, C1QTNF1, PRKAA2, CAB39, COX18, USP16, KPNB1, SHMT2, MTERF, MYH1, CRYAB, MYH2, TRIM27, RGD1565904, SMAD2, BCS1L, PFKM, BIRC3, SEPT11, TNNT3, MNAT1, RT1-A1, P2RX4, COG4, CNTF, MPO, MDM2, LRP4	480	576	12092	1.53074	1	0.510925	20.7707
GOTERM_BP_FAT	GO:0006805~xenobiotic metabolic process	5	0.0196533	0.0137608	GSTA3, AOX1, CYP2E1, CYP4B1	480	24	12092	5.24826	1	0.520342	21.6788
GOTERM_BP_FAT	GO:0006350~transcription	40	0.157227	0.0140159	MORF4L1, POLR2H, EIF2C2, LMO4, POLR2HL, ZEB1, ZFP110, FEV, RPA1, TFAM, MAX, XBP1, LOC685572, TADA2L, ZFP354A, NFIL3, USP16, NR1H3, EGR1, DNMT3A, MTERF, LOC363745, POLR3K, MAFB, KLF10, CCNL1, RGD1565904, SMAD2, CCNC, LOC363744, PURB, IRF9, MNAT1, ATF5, RT1-A1, ATF3, LOC366923, DBP, IRF7, PNRC2, CAND1, NFE2L2, NFIC, TCF12, LRPPRC	480	684	12092	1.4732	1	0.519441	22.0352
GOTERM_BP_FAT	GO:0032606~type I interferon production	3	0.011792	0.0144608	IRF9, MYD88, IRF7	480	5	12092	15.115	1	0.523269	22.6533
GOTERM_BP_FAT	GO:0045351~type I interferon biosynthetic process	3	0.011792	0.0144608	IRF9, MYD88, IRF7	480	5	12092	15.115	1	0.523269	22.6533
GOTERM_BP_FAT	GO:0006575~cellular amino acid derivative metabolic process	14	0.0550293	0.0161576	DNMT3A, GSTA3, PLA2G15, GATM, SRM, GSTT2, GSR, TDO2, CKM, LY6E, FABP3, AANAT, MGST1	480	168	12092	2.09931	1	0.555973	24.9683
GOTERM_BP_FAT	GO:0065003~macromolecular complex assembly	33	0.129712	0.0164081	POLR2H, TRAF2, DIAPH1, FKBP4, AHCTF1, EIF2A, POLR2HL, CALR, TFAM, IVD, FGB, C1QTNF1, PRKAA2, CAB39, COX18, USP16, KPNB1, SHMT2, MYH1, CRYAB, MYH2, TRIM27, RGD1565904, SMAD2, BCS1L, PFKM, BIRC3, SEPT11, TNNT3, MNAT1, RT1-A1, P2RX4, COG4, CNTF, MDM2, LRP4	480	544	12092	1.52817	1	0.554428	25.3045
GOTERM_BP_FAT	GO:0032970~regulation of actin filament-based process	8	0.0314453	0.0164101	DLC1, LOC685843, TNNT3, TNNC1, ARPC2, CAPG, LOC691768, TMSB4X, TMSB10, ARPC5, LOC680271, LOC683660	480	67	12092	3.00796	1	0.54749	25.3072
GOTERM_BP_FAT	GO:0006631~fatty acid metabolic process	15	0.0589599	0.0174479	ACAA2, ACADSB, FADS1, ACACA, ACACB, PHYH, LOC686661, QK, LOC691221, FABP3, SCD4, PRKAA2, AACS, ACSL4, PCCB, PCCA	480	188	12092	2.00997	1	0.562912	26.6848
GOTERM_BP_FAT	GO:0015031~protein transport	33	0.129712	0.0186746	CHMP2A, CLTA, GRPEL1, CHMP4B, LOC679886, CALR, TMED2, TRAK2, BLOC1S3, SRPR, DNAJC14, COPB1, RHOB, BCL6, CABC1, KPNB1, SAR1A, KDELR1, LOC362306, RAB8A, GDI2, SNX27, LOC498205, BCAP31, LOC686812, LOC502984, ZDHHC17, SCFD1, RPAIN, ARF1, TOM1L2, PSEN2, RAB22A, UBE2M, ARF4, RAB5A, RAB14, YWHAQ, KPNA3, GGA1	480	549	12092	1.51425	1	0.581026	28.2823
GOTERM_BP_FAT	GO:0010324~membrane invagination	13	0.0510986	0.0193789	RGD1565048, CLTA, RGD1562204, RGD1559948, LDLR, RGD1561987, RGD1563933, RGD1561928, MARCH3, ASGR1, KRAS, RGD1562171, TFRC, LOC364687, NME1, RGD1561323, RPL9, RAB22A, RAB5A, FCGR3A, EHD2, LRP3, LRP4, LOC690133	480	154	12092	2.12657	1	0.587971	29.1847
GOTERM_BP_FAT	GO:0006897~endocytosis	13	0.0510986	0.0193789	RGD1565048, CLTA, RGD1562204, RGD1559948, LDLR, RGD1561987, RGD1563933, RGD1561928, MARCH3, ASGR1, KRAS, RGD1562171, TFRC, LOC364687, NME1, RGD1561323, RPL9, RAB22A, RAB5A, FCGR3A, EHD2, LRP3, LRP4, LOC690133	480	154	12092	2.12657	1	0.587971	29.1847
GOTERM_BP_FAT	GO:0009410~response to xenobiotic stimulus	5	0.0196533	0.0207093	GSTA3, AOX1, CYP2E1, CYP4B1	480	27	12092	4.66512	1	0.605935	30.8598
GOTERM_BP_FAT	GO:0045184~establishment of protein localization	33	0.129712	0.0209414	CHMP2A, CLTA, GRPEL1, CHMP4B, LOC679886, CALR, TMED2, TRAK2, BLOC1S3, SRPR, DNAJC14, COPB1, RHOB, BCL6, CABC1, KPNB1, SAR1A, KDELR1, LOC362306, RAB8A, GDI2, SNX27, LOC498205, BCAP31, LOC686812, LOC502984, ZDHHC17, SCFD1, RPAIN, ARF1, TOM1L2, PSEN2, RAB22A, UBE2M, ARF4, RAB5A, RAB14, YWHAQ, KPNA3, GGA1	480	554	12092	1.50059	1	0.603573	31.1482
GOTERM_BP_FAT	GO:0006006~glucose metabolic process	14	0.0550293	0.0228142	LDHB, LDHA, CRYAB, LOC366355, PGAM2, PFKM, LOC503477, TAT, LOC365605, LOC502220, ATF3, PYGM, LOC366627, PYGL, PGM1, LOC502627, GYS2, ENO3, UGP2, LOC364462	480	176	12092	2.00388	1	0.62901	33.4343
GOTERM_BP_FAT	GO:0009749~response to glucose stimulus	8	0.0314453	0.0235189	LDHA, LOC366355, SMAD2, LOC503477, PTPRN, LOC365605, ACVR2B, LOC502220, LOC366627, LOC502627, GIPR, GYS2, MAFA, EIF2B4, LOC364462	480	72	12092	2.79907	1	0.634044	34.2757
GOTERM_BP_FAT	GO:0044275~cellular carbohydrate catabolic process	8	0.0314453	0.0235189	LDHB, LDHA, LOC366355, PGAM2, PFKM, LOC503477, GLB1, LOC365605, LOC502220, PYGM, LOC366627, PYGL, LOC502627, ENO3, LOC364462	480	72	12092	2.79907	1	0.634044	34.2757
GOTERM_BP_FAT	GO:0060674~placenta blood vessel development	4	0.0157227	0.0235462	SOCS3, SPINT1, HS6ST1, NSDHL	480	16	12092	6.29792	1	0.628294	34.3081
GOTERM_BP_FAT	GO:0006890~retrograde vesicle-mediated transport, Golgi to ER	4	0.0157227	0.0235462	COG4, LOC362306, SCFD1, ARF1, COPB1	480	16	12092	6.29792	1	0.628294	34.3081
GOTERM_BP_FAT	GO:0070542~response to fatty acid	4	0.0157227	0.0235462	INSIG1, GIPR, FABP3, LOC688922, AACS	480	16	12092	6.29792	1	0.628294	34.3081
GOTERM_BP_FAT	GO:0033993~response to lipid	6	0.023584	0.0243145	INSIG1, GIPR, FABP3, AANAT, SMAD2, LOC688922, AACS	480	42	12092	3.59881	1	0.634169	35.2137
GOTERM_BP_FAT	GO:0050778~positive regulation of immune response	12	0.047168	0.0243634	TRAF2, RT1-CE16, FCER2, RT1-CE14, C4BPA, RT1-A3, THY1, RT1-A2, RT1-A1, BCL2A1D, MYD88, CD19, RT1-CL, HSPA2, PSEN2, CFH, CABC1, FCGR3A	480	141	12092	2.14397	1	0.628935	35.2709
GOTERM_BP_FAT	GO:0009743~response to carbohydrate stimulus	9	0.035376	0.0260329	LDHA, FADS1, LOC366355, SMAD2, LOC503477, PTPRN, LOC365605, ACVR2B, LOC502220, LOC366627, LOC502627, GIPR, GYS2, MAFA, EIF2B4, LOC364462	480	90	12092	2.51917	1	0.64774	37.1966
GOTERM_BP_FAT	GO:0006749~glutathione metabolic process	5	0.0196533	0.0263482	GSR, GSTA3, GSTT2, MGST1	480	29	12092	4.34339	1	0.646436	37.5542
GOTERM_BP_FAT	GO:0048169~regulation of long-term neuronal synaptic plasticity	5	0.0196533	0.0263482	EGR1, RT1-A1, RAB8A, KRAS, RAB5A	480	29	12092	4.34339	1	0.646436	37.5542
GOTERM_BP_FAT	GO:0035265~organ growth	4	0.0157227	0.02777	RT1-A1, ACVR2B, LY6E, SMAD2	480	17	12092	5.92745	1	0.66031	39.1429
GOTERM_BP_FAT	GO:0009968~negative regulation of signal transduction	15	0.0589599	0.0279815	DLC1, SNX6, SOCS3, CIDEA, CALR, SIGIRR, THY1, PIN1, RGS2, GIPR, LRP6, BCL6, HSPA5, CHRD, LRP4	480	200	12092	1.88938	1	0.657531	39.3759
GOTERM_BP_FAT	GO:0044057~regulation of system process	21	0.0825439	0.0291424	EGR1, RAB8A, CCL2, NTF3, TNNC1, PINK1, ATP1A2, TNNI2, LAMA2, P2RX4, RT1-A1, TNNT3, ADRB1, TNNT1, KRAS, HSPA2, HSPB6, ATP2A2, PSEN2, RAB5A, CABC1	480	319	12092	1.65839	1	0.667139	40.6401
GOTERM_BP_FAT	GO:0006916~anti-apoptosis	12	0.047168	0.0291722	EEF1A1, CCL2, CRYAB, BIRC3, TRIAP1, ATF5, TSC22D3, BCL2A1D, MYD88, HSPA2, LOC362075, LOC366442, HSPA5, LOC315661	480	145	12092	2.08483	1	0.662091	40.6722
GOTERM_BP_FAT	GO:0055114~oxidation reduction	35	0.137573	0.0294351	LDHB, LDHA, CYB5R1, LOC686496, LOC688591, LOC503477, LOC686661, FDFT1, LOC365605, MTHFD1, GSR, TDO2, LOC366627, LOC367190, SCD4, FTL, LOC366355, GRHPR, CYP2E1, CDO1, LOC686673, RGD1561055, SQLE, LOC364842, LOC690464, RGD1566189, CYP51, ACADSB, ADHFE1, RGD1565002, HSD17B12, LOC364392, LOC502220, CBR1, IVD, DHCR7, FMO3, IDH2, DHODH, LOC685941, ETFB, NSDHL, AKR1CL2, COX8B, FADS1, PHYH, CYP4B1, LOC69…	480	612	12092	1.4407	1	0.660078	40.955
GOTERM_BP_FAT	GO:0006790~sulfur metabolic process	10	0.0393066	0.0303674	MTHFD1, DNMT3A, GSR, GSTA3, NDST1, GSTT2, HS6ST1, CDO1, MGST1	480	110	12092	2.29015	1	0.666408	41.9472
GOTERM_BP_FAT	GO:0009746~response to hexose stimulus	8	0.0314453	0.0305502	LDHA, LOC366355, SMAD2, LOC503477, PTPRN, LOC365605, ACVR2B, LOC502220, LOC366627, LOC502627, GIPR, GYS2, MAFA, EIF2B4, LOC364462	480	76	12092	2.65175	1	0.663443	42.1398
GOTERM_BP_FAT	GO:0034284~response to monosaccharide stimulus	8	0.0314453	0.0305502	LDHA, LOC366355, SMAD2, LOC503477, PTPRN, LOC365605, ACVR2B, LOC502220, LOC366627, LOC502627, GIPR, GYS2, MAFA, EIF2B4, LOC364462	480	76	12092	2.65175	1	0.663443	42.1398
GOTERM_BP_FAT	GO:0008104~protein localization	37	0.145435	0.0306197	CHMP2A, LOC685843, CLTA, GRPEL1, CHMP4B, LOC679886, CALR, LOC683660, TMED2, TRAK2, BLOC1S3, SRPR, DNAJC14, COPB1, RHOB, BCL6, CABC1, COX18, KPNB1, SAR1A, LOC680271, KDELR1, LOC362306, GDI2, RAB8A, SNX27, LOC498205, LOC691768, TMSB10, BCAP31, LOC686812, LOC502984, ZDHHC17, SCFD1, RPAIN, ARF1, TOM1L2, PSEN2, RAB22A, UBE2M, ARF4, RAB5A, RAB14, YWHAQ, TMSB4X, KPNA3, GGA1, LRP4	480	658	12092	1.41655	1	0.659161	42.2129
GOTERM_BP_FAT	GO:0048598~embryonic morphogenesis	21	0.0825439	0.0317451	DLC1, NDST1, MAFB, EFNA1, SOCS3, LMO4, LDB1, JAG2, SPINT1, SMAD2, ZEB1, ACVR2B, INSIG1, HOXB6, PSEN2, LRP6, CABC1, LOC688922, CHRD, PPAP2B, LRP4, OTOP1, LRP5	480	322	12092	1.64293	1	0.667547	43.3847
GOTERM_BP_FAT	GO:0001775~cell activation	17	0.0668213	0.0320224	EGR1, CD8A, JAG2, RORC, TPD52, TIMP1, THY1, CD48, DCLRE1C, LOC686812, BCL2A1D, CNTF, FGB, BLOC1S3, PSEN2, BCL6, CABC1, FCGR3A	480	242	12092	1.76966	1	0.665801	43.6699
GOTERM_BP_FAT	GO:0030512~negative regulation of transforming growth factor beta receptor signaling pathway	4	0.0157227	0.0323682	SNX6, CIDEA, HSPA5, PIN1	480	18	12092	5.59815	1	0.664884	44.0238
GOTERM_BP_FAT	GO:0034097~response to cytokine stimulus	10	0.0393066	0.0335669	IL1R1, LOC366709, SOCS3, LOC500387, PHB, LOC688815, TIMP4, TIMP1, LOC503457, SERPINA3N, MYD88, SERPINA3M, LOC302371, AANAT, LOC363569, LOC682062, ACSL4	480	112	12092	2.24926	1	0.67357	45.2341
GOTERM_BP_FAT	GO:0031327~negative regulation of cellular biosynthetic process	29	0.113989	0.0336933	EIF2C2, LOC366709, MTDH, SNX6, LOC688815, ZEB1, CALR, LOC503457, INSIG1, LOC363569, ZFP354A, BCL6, BCOR, LOC688922, LOC682062, EIF2B4, NR1H3, EGR1, DNMT3A, LDB1, LOC500387, PHB, KLF11, FZD1, TRIM27, SMAD2, PURB, FOXN3, SIGIRR, LOC502984, ID2, RFC1, DBP, LOC302371, YWHAQ, MDM2, NFIC, EIF2AK4	480	491	12092	1.4879	1	0.670188	45.3603
GOTERM_BP_FAT	GO:0001101~response to acid	6	0.023584	0.0344886	GSTA3, CCL2, ZFP354A, ASNS, CDO1, SLC9A1	480	46	12092	3.28587	1	0.674149	46.1479
GOTERM_BP_FAT	GO:0009615~response to virus	6	0.023584	0.0344886	LOC691716, CCDC130, MYD88, LOC681330, LOC691065, RGD1563097, IRF7, RPS15A-PS1, RPS15A, OAS1A, MX1, LOC687680	480	46	12092	3.28587	1	0.674149	46.1479
GOTERM_BP_FAT	GO:0046394~carboxylic acid biosynthetic process	12	0.047168	0.0360952	SHMT2, FADS1, ACACA, ASNS, ACACB, LOC686661, QK, MTHFD1, LOC691221, SCD4, PRKAA2, PSAT1, UGP2	480	150	12092	2.01533	1	0.686406	47.7064
GOTERM_BP_FAT	GO:0016053~organic acid biosynthetic process	12	0.047168	0.0360952	SHMT2, FADS1, ACACA, ASNS, ACACB, LOC686661, QK, MTHFD1, LOC691221, SCD4, PRKAA2, PSAT1, UGP2	480	150	12092	2.01533	1	0.686406	47.7064
GOTERM_BP_FAT	GO:0001558~regulation of cell growth	13	0.0510986	0.0364276	RTN4, CRYAB, SOCS3, P18, ADIPOR2, MYLPF, PRKCDBP, CDKN1A, CGREF1, CNTF, CD44, BCL6, CRIM1	480	169	12092	1.93782	1	0.685227	48.0235
GOTERM_BP_FAT	GO:0030308~negative regulation of cell growth	8	0.0314453	0.0366667	RTN4, CGREF1, CDKN1A, CRYAB, P18, ADIPOR2, MYLPF, BCL6	480	79	12092	2.55105	1	0.683132	48.2505
GOTERM_BP_FAT	GO:0060048~cardiac muscle contraction	4	0.0157227	0.0373373	TNNT3, TNNC1, MYL1, PSEN2, CABC1	480	19	12092	5.30351	1	0.685388	48.8821
GOTERM_BP_FAT	GO:0000002~mitochondrial genome maintenance	3	0.011792	0.037419	DNA2, TFAM, LOC687919, RRM2B	480	8	12092	9.44688	1	0.681786	48.9586
GOTERM_BP_FAT	GO:0032042~mitochondrial DNA metabolic process	3	0.011792	0.037419	DNA2, TFAM, LOC687919, RRM2B	480	8	12092	9.44688	1	0.681786	48.9586
GOTERM_BP_FAT	GO:0006264~mitochondrial DNA replication	3	0.011792	0.037419	DNA2, TFAM, LOC687919, RRM2B	480	8	12092	9.44688	1	0.681786	48.9586
GOTERM_BP_FAT	GO:0046395~carboxylic acid catabolic process	9	0.035376	0.0383363	MTHFD1, ACADSB, TDO2, FABP3, CDO1, PHYH, PCCB, TAT, PCCA	480	97	12092	2.33737	1	0.686415	49.8096
GOTERM_BP_FAT	GO:0016054~organic acid catabolic process	9	0.035376	0.0383363	MTHFD1, ACADSB, TDO2, FABP3, CDO1, PHYH, PCCB, TAT, PCCA	480	97	12092	2.33737	1	0.686415	49.8096
GOTERM_BP_FAT	GO:0032868~response to insulin stimulus	11	0.0432373	0.0384563	DLC1, TNFSF10, SOCS3, FADS1, INSIG1, PFKFB1, FABP3, AANAT, LOC688922, PTPRN, LPIN1, NR1H3	480	133	12092	2.08352	1	0.683268	49.9198
GOTERM_BP_FAT	GO:0060021~palate development	5	0.0196533	0.0401446	ACVR2B, MEOX2, INSIG1, SMAD2, LOC688922, BCOR	480	33	12092	3.81692	1	0.694942	51.4481
GOTERM_BP_FAT	GO:0016052~carbohydrate catabolic process	9	0.035376	0.0403646	LDHB, HYAL2, LDHA, LOC366355, PGAM2, PFKM, LOC503477, GLB1, LOC365605, LOC502220, PYGM, LOC366627, PYGL, LOC502627, ENO3, LOC364462	480	98	12092	2.31352	1	0.692774	51.6439
GOTERM_BP_FAT	GO:0051591~response to cAMP	7	0.0275146	0.0405548	LDHA, LOC366355, PFKFB1, LOC503477, PTPRN, CDO1, LOC365605, LOC502220, PYGM, LOC366627, NME1, LOC502627, AANAT, LOC364462	480	64	12092	2.75534	1	0.690369	51.8126
GOTERM_BP_FAT	GO:0019221~cytokine-mediated signaling pathway	7	0.0275146	0.0405548	TRAF2, IL1R1, MYD88, CNTF, CCL2, KRAS, PTPRN	480	64	12092	2.75534	1	0.690369	51.8126
GOTERM_BP_FAT	GO:0033554~cellular response to stress	26	0.102197	0.0408351	MORF4L1, WRNIP1, ASNS, RRM2B, INTS3, DERL3, RPA1, LOC300963, MUTYH, MYD88, HSPA2, XBP1, LOC685572, INSIG1, BCL6, HSPA5, LOC688922, EIF2B4, LOC363745, CRYAB, FADS1, LOC363744, DCLRE1C, MNAT1, DNA2, CDKN1A, RPAIN, LOC366923, RFC1, LOC687919, NFE2L2, EIF2AK4	480	436	12092	1.50226	1	0.68882	52.0603
GOTERM_BP_FAT	GO:0051259~protein oligomerization	15	0.0589599	0.0411997	TRAF2, SHMT2, CRYAB, TRIM27, PFKM, BIRC3, SEPT11, P2RX4, TNNT3, CNTF, IVD, C1QTNF1, CAB39, PRKAA2, USP16	480	211	12092	1.79088	1	0.688059	52.3807
GOTERM_BP_FAT	GO:0010558~negative regulation of macromolecule biosynthetic process	28	0.110059	0.0415136	EIF2C2, LOC366709, MTDH, SNX6, LOC688815, ZEB1, CALR, LOC503457, LOC363569, ZFP354A, BCL6, BCOR, LOC682062, EIF2B4, NR1H3, EGR1, DNMT3A, LDB1, LOC500387, PHB, KLF11, FZD1, TRIM27, SMAD2, PURB, FOXN3, SIGIRR, LOC502984, ID2, RFC1, DBP, LOC302371, YWHAQ, MDM2, NFIC, EIF2AK4	480	480	12092	1.46951	1	0.68686	52.6548
GOTERM_BP_FAT	GO:0009890~negative regulation of biosynthetic process	29	0.113989	0.0421011	EIF2C2, LOC366709, MTDH, SNX6, LOC688815, ZEB1, CALR, LOC503457, INSIG1, LOC363569, ZFP354A, BCL6, BCOR, LOC688922, LOC682062, EIF2B4, NR1H3, EGR1, DNMT3A, LDB1, LOC500387, PHB, KLF11, FZD1, TRIM27, SMAD2, PURB, FOXN3, SIGIRR, LOC502984, ID2, RFC1, DBP, LOC302371, YWHAQ, MDM2, NFIC, EIF2AK4	480	501	12092	1.4582	1	0.688106	53.164
GOTERM_BP_FAT	GO:0055010~ventricular cardiac muscle morphogenesis	4	0.0157227	0.042672	TNNT3, LY6E, TNNC1, MYLPF	480	20	12092	5.03833	1	0.689179	53.6538
GOTERM_BP_FAT	GO:0031668~cellular response to extracellular stimulus	7	0.0275146	0.0432504	LDHA, FADS1, LOC366355, ASNS, LOC503477, LOC365605, ASGR1, LOC502220, CDKN1A, LOC366627, LOC502627, HSPA5, EIF2AK4, LOC364462	480	65	12092	2.71295	1	0.690293	54.1451
GOTERM_BP_FAT	GO:0034976~response to endoplasmic reticulum stress	5	0.0196533	0.0441261	XBP1, HSPA5, NFE2L2, DERL3, EIF2AK4	480	34	12092	3.70466	1	0.693891	54.8797
GOTERM_BP_FAT	GO:0010629~negative regulation of gene expression	26	0.102197	0.0461015	EIF2C2, LOC366709, MTDH, SNX6, RBM3, LOC688815, ZEB1, CALR, LOC503457, ZFP354A, LOC363569, BCL6, BCOR, LOC682062, NR1H3, EGR1, DNMT3A, LDB1, LOC500387, PHB, KLF11, FZD1, TRIM27, SMAD2, PURB, FOXN3, LOC502984, ID2, RFC1, DBP, LOC302371, YWHAQ, MDM2, NFIC	480	441	12092	1.48522	1	0.706296	56.496
GOTERM_BP_FAT	GO:0046689~response to mercury ion	3	0.011792	0.0468703	GATM, PGAM2, TAT	480	9	12092	8.39722	1	0.70866	57.1102
GOTERM_BP_FAT	GO:0034101~erythrocyte homeostasis	6	0.023584	0.0469557	ID2, HOXB6, SLC25A38, BCL6, MB, TIMP1	480	50	12092	3.023	1	0.705642	57.178
GOTERM_BP_FAT	GO:0034620~cellular response to unfolded protein	4	0.0157227	0.0483657	XBP1, NFE2L2, DERL3, EIF2AK4	480	21	12092	4.79841	1	0.712885	58.2815
GOTERM_BP_FAT	GO:0030968~endoplasmic reticulum unfolded protein response	4	0.0157227	0.0483657	XBP1, NFE2L2, DERL3, EIF2AK4	480	21	12092	4.79841	1	0.712885	58.2815
GOTERM_BP_FAT	GO:0045926~negative regulation of growth	9	0.035376	0.0491873	RTN4, CGREF1, CDKN1A, ADRB1, CRYAB, P18, ADIPOR2, MYLPF, BCL6	480	102	12092	2.22279	1	0.715471	58.9121
GOTERM_BP_FAT	GO:0009266~response to temperature stimulus	9	0.035376	0.0515737	ADRB1, CCL2, HSPA2, HSPB6, SOCS3, CRYAB, RBM3, CD14, EIF2B4	480	103	12092	2.20121	1	0.729228	60.6932
GOTERM_BP_FAT	GO:0006261~DNA-dependent DNA replication	5	0.0196533	0.0527282	DNA2, TFAM, RPAIN, MCM7, LOC687919, RRM2B	480	36	12092	3.49884	1	0.733779	61.5285
GOTERM_BP_FAT	GO:0006986~response to unfolded protein	5	0.0196533	0.0527282	HSPA2, XBP1, NFE2L2, DERL3, EIF2AK4	480	36	12092	3.49884	1	0.733779	61.5285
GOTERM_BP_FAT	GO:0009062~fatty acid catabolic process	5	0.0196533	0.0527282	ACADSB, FABP3, PHYH, PCCB, PCCA	480	36	12092	3.49884	1	0.733779	61.5285
GOTERM_BP_FAT	GO:0009161~ribonucleoside monophosphate metabolic process	4	0.0157227	0.0544106	ADSS, DHODH, AK3, AMPD1	480	22	12092	4.5803	1	0.741688	62.7158
GOTERM_BP_FAT	GO:0007369~gastrulation	7	0.0275146	0.0551379	ACVR2B, LDB1, LRP6, SMAD2, CHRD, PPAP2B, LRP5	480	69	12092	2.55568	1	0.743085	63.2183
GOTERM_BP_FAT	GO:0009408~response to heat	7	0.0275146	0.0551379	CCL2, HSPA2, HSPB6, SOCS3, CRYAB, CD14, EIF2B4	480	69	12092	2.55568	1	0.743085	63.2183
GOTERM_BP_FAT	GO:0016481~negative regulation of transcription	24	0.0943359	0.0558614	LOC366709, MTDH, SNX6, LOC688815, ZEB1, CALR, LOC503457, ZFP354A, LOC363569, BCL6, LOC682062, BCOR, NR1H3, EGR1, DNMT3A, PHB, LOC500387, LDB1, KLF11, FZD1, TRIM27, SMAD2, FOXN3, PURB, LOC502984, RFC1, ID2, DBP, LOC302371, YWHAQ, MDM2, NFIC	480	407	12092	1.4855	1	0.744427	63.7118
GOTERM_BP_FAT	GO:0009991~response to extracellular stimulus	19	0.0746826	0.0559813	LDHA, CCL2, PFKFB1, HMGCS1, ASNS, LOC503477, LOC365605, ASGR1, LOC502220, CD44, LOC366627, ZFP354A, HSPA5, ACSL4, GATM, SOCS3, FADS1, LOC366355, ADIPOR2, CDKN1A, TFRC, LOC502627, CP, AACS, EIF2AK4, LOC364462	480	302	12092	1.58491	1	0.741888	63.793
GOTERM_BP_FAT	GO:0045792~negative regulation of cell size	8	0.0314453	0.0567416	RTN4, CGREF1, CDKN1A, CRYAB, P18, ADIPOR2, MYLPF, BCL6	480	87	12092	2.31648	1	0.74346	64.3038
GOTERM_BP_FAT	GO:0006457~protein folding	10	0.0393066	0.0601063	GRPEL1, CRYAB, FKBP4, LOC498205, RT1-DMB, CALR, CANX, PIN1, LOC499644, DNAJB11, DNAJC14, LOC679973, LOC363224	480	125	12092	2.01533	1	0.760769	66.4839
GOTERM_BP_FAT	GO:0006260~DNA replication	10	0.0393066	0.0601063	LOC366709, WRNIP1, LOC500387, PHB, LOC688815, RRM2B, RPA1, TFAM, DNA2, LOC503457, RPAIN, MCM7, RFC1, LOC687919, LOC302371, LOC363569, LOC682062, NFIC	480	125	12092	2.01533	1	0.760769	66.4839
GOTERM_BP_FAT	GO:0006084~acetyl-CoA metabolic process	5	0.0196533	0.0621747	TDO2, SUCLG2, IDH2, ACACA, ACACB	480	38	12092	3.31469	1	0.769516	67.761
GOTERM_BP_FAT	GO:0030097~hemopoiesis	15	0.0589599	0.0661508	EGR1, CD8A, CRIP2, RGD1563606, JAG2, RORC, TPD52, TIMP1, RPA1, DCLRE1C, BCL2A1D, ID2, PSEN2, SLC25A38, BCL6, CABC1, MB	480	226	12092	1.67201	1	0.787855	70.0882
GOTERM_BP_FAT	GO:0002824~positive regulation of adaptive immune response based on somatic recombination of immune receptors built from immunoglobulin superfamily domains	5	0.0196533	0.0672099	RT1-A2, RT1-A1, RT1-CE16, TRAF2, RT1-CL, HSPA2, FCER2, RT1-CE14, FCGR3A, RT1-A3	480	39	12092	3.2297	1	0.790282	70.6808
GOTERM_BP_FAT	GO:0030833~regulation of actin filament polymerization	5	0.0196533	0.0672099	LOC685843, ARPC2, CAPG, LOC691768, TMSB4X, TMSB10, ARPC5, LOC680271, LOC683660	480	39	12092	3.2297	1	0.790282	70.6808
GOTERM_BP_FAT	GO:0002821~positive regulation of adaptive immune response	5	0.0196533	0.0672099	RT1-A2, RT1-A1, RT1-CE16, TRAF2, RT1-CL, HSPA2, FCER2, RT1-CE14, FCGR3A, RT1-A3	480	39	12092	3.2297	1	0.790282	70.6808
GOTERM_BP_FAT	GO:0006446~regulation of translational initiation	4	0.0157227	0.0675173	EIF4G1, RGD1562125, EIF2C2, LOC689824, EIF2B4, EIF2AK4	480	24	12092	4.19861	1	0.788891	70.8508
GOTERM_BP_FAT	GO:0016044~membrane organization	18	0.0707519	0.0698836	CLTA, RGD1559948, LDLR, RGD1563933, ASGR1, KRAS, RGD1562171, RGD1561323, COPB1, RPL9, ZMPSTE24, COX18, FCGR3A, EHD2, RGD1565048, LOC362306, RGD1562204, VAV3, RGD1561987, RGD1561928, MARCH3, ARF1, LOC364687, TFRC, NME1, RAB22A, RAB5A, LRP3, LRP4, LOC690133	480	290	12092	1.56362	1	0.797628	72.128
GOTERM_BP_FAT	GO:0045449~regulation of transcription	76	0.29873	0.0703142	LOC683880, MORF4L1, LOC681004, EIF2C2, RORC, ZEB1, MED21, FEV, MAX, MYD88, MCM7, TRAK2, LOC685572, ZFP354A, LOC363569, NFIL3, USP16, LOC682062, EGR1, LOC363745, MTERF, LDB1, OBOX5, CCNL1, CCNC, LOC363744, PURB, FOXN3, SIGIRR, RT1-A1, LOC502984, ACVR2B, LOC366923, RFC1, RGD1563669, MDM2, KCNH8, CAND1, NFE2L2, LRPPRC, TRAF2, LOC366709, MTDH, SNX6, LOC688815, AHCTF1, CALR, ZFP110, TFAM, LOC503457, T…	480	1608	12092	1.19065	1	0.796839	72.3547
GOTERM_BP_FAT	GO:0010648~negative regulation of cell communication	15	0.0589599	0.0740881	DLC1, SNX6, SOCS3, CIDEA, CALR, SIGIRR, THY1, PIN1, RGS2, GIPR, LRP6, BCL6, HSPA5, CHRD, LRP4	480	230	12092	1.64293	1	0.811384	74.2683
GOTERM_BP_FAT	GO:0001568~blood vessel development	15	0.0589599	0.0740881	RTN4, EFNA1, SOCS3, SPINT1, QK, THY1, CD44, MEOX2, DHCR7, RHOB, HS6ST1, FGF1, PPAP2B, C1GALT1, NSDHL	480	230	12092	1.64293	1	0.811384	74.2683
GOTERM_BP_FAT	GO:0007568~aging	11	0.0432373	0.0745973	KRAS, TFRC, SOCS3, CRYAB, FADS1, ENO3, ZFP354A, CP, CALR, CANX, TIMP1	480	150	12092	1.84739	1	0.8109	74.5167
GOTERM_BP_FAT	GO:0032504~multicellular organism reproduction	25	0.0982666	0.0754583	LOC685843, SEPT4, SPIN1, IL1R1, LOC366709, CCL2, MST1, LOC688815, JAG2, PGAM2, AQP7, TIMP4, LOC683660, GSR, LOC503457, CBR1, HSPA2, LOC363569, BCL6, ACSL4, LOC682062, LOC680271, EIF2B4, DNMT3A, LOC682571, LOC500387, PHB, MEA1, AFF4, TMSB10, BIRC3, CDO1, BCAP31, RGS2, NME1, LOC302371	480	443	12092	1.42165	1	0.811954	74.9316
GOTERM_BP_FAT	GO:0048609~reproductive process in a multicellular organism	25	0.0982666	0.0754583	LOC685843, SEPT4, SPIN1, IL1R1, LOC366709, CCL2, MST1, LOC688815, JAG2, PGAM2, AQP7, TIMP4, LOC683660, GSR, LOC503457, CBR1, HSPA2, LOC363569, BCL6, ACSL4, LOC682062, LOC680271, EIF2B4, DNMT3A, LOC682571, LOC500387, PHB, MEA1, AFF4, TMSB10, BIRC3, CDO1, BCAP31, RGS2, NME1, LOC302371	480	443	12092	1.42165	1	0.811954	74.9316
GOTERM_BP_FAT	GO:0032535~regulation of cellular component size	15	0.0589599	0.0759168	RTN4, LOC685843, CRYAB, P18, ADIPOR2, MYLPF, LOC691768, TMSB10, ARPC5, LOC683660, CGREF1, CDKN1A, CNTF, ARPC2, CAPG, BCL6, TMSB4X, LOC680271, SLC9A1	480	231	12092	1.63582	1	0.81126	75.1499
GOTERM_BP_FAT	GO:0010243~response to organic nitrogen	9	0.035376	0.0764001	MGST3, GSTA3, CDKN1A, CCL2, HMGCS1, ASNS, CDO1, AACS, MGST1	480	112	12092	2.02433	1	0.810682	75.3781
GOTERM_BP_FAT	GO:0003010~voluntary skeletal muscle contraction	2	0.00786133	0.0776599	TNNT1, MB	480	2	12092	25.1917	1	0.813403	75.9637
GOTERM_BP_FAT	GO:0031444~slow-twitch skeletal muscle fiber contraction	2	0.00786133	0.0776599	TNNT1, MB	480	2	12092	25.1917	1	0.813403	75.9637
GOTERM_BP_FAT	GO:0032972~regulation of muscle filament sliding speed	2	0.00786133	0.0776599	TNNT3, TNNC1	480	2	12092	25.1917	1	0.813403	75.9637
GOTERM_BP_FAT	GO:0014721~twitch skeletal muscle contraction	2	0.00786133	0.0776599	TNNT1, MB	480	2	12092	25.1917	1	0.813403	75.9637
GOTERM_BP_FAT	GO:0002708~positive regulation of lymphocyte mediated immunity	5	0.0196533	0.0778913	RT1-A2, RT1-A1, RT1-CE16, TRAF2, RT1-CL, HSPA2, FCER2, RT1-CE14, FCGR3A, RT1-A3	480	41	12092	3.07215	1	0.811771	76.0698
GOTERM_BP_FAT	GO:0002705~positive regulation of leukocyte mediated immunity	5	0.0196533	0.0778913	RT1-A2, RT1-A1, RT1-CE16, TRAF2, RT1-CL, HSPA2, FCER2, RT1-CE14, FCGR3A, RT1-A3	480	41	12092	3.07215	1	0.811771	76.0698
GOTERM_BP_FAT	GO:0002684~positive regulation of immune system process	15	0.0589599	0.0782906	RT1-CE16, TRAF2, FCER2, RT1-CE14, C4BPA, RT1-A3, THY1, RT1-A2, RT1-A1, LOC686812, CDKN1A, BCL2A1D, MYD88, RT1-CL, CD19, HSPA2, BLOC1S3, PSEN2, CFH, BCL6, CABC1, FCGR3A	480	232	12092	1.62877	1	0.810858	76.2519
GOTERM_BP_FAT	GO:0045596~negative regulation of cell differentiation	14	0.0550293	0.0788299	RTN4, MAFB, LDB1, ZEB1, CALR, THY1, ATF5, RT1-A1, ISL2, CNTF, NME1, INSIG1, BCL6, LOC688922, CHRD	480	212	12092	1.6636	1	0.810539	76.4957
GOTERM_BP_FAT	GO:0031100~organ regeneration	6	0.023584	0.0789454	LOC366709, CCL2, SOCS3, LOC500387, PHB, PFKFB1, LOC688815, LPIN1, LOC503457, CDKN1A, LOC302371, LOC363569, LOC682062	480	58	12092	2.60603	1	0.808464	76.5476
GOTERM_BP_FAT	GO:0009063~cellular amino acid catabolic process	6	0.023584	0.0789454	MTHFD1, TDO2, CDO1, PCCB, TAT, PCCA	480	58	12092	2.60603	1	0.808464	76.5476
GOTERM_BP_FAT	GO:0048041~focal adhesion formation	3	0.011792	0.0794991	DLC1, ACTN3, THY1	480	12	12092	6.29792	1	0.808227	76.795
GOTERM_BP_FAT	GO:0050999~regulation of nitric-oxide synthase activity	3	0.011792	0.0794991	NOSIP, KRAS, FCER2	480	12	12092	6.29792	1	0.808227	76.795
GOTERM_BP_FAT	GO:0006633~fatty acid biosynthetic process	7	0.0275146	0.0802527	LOC691221, FADS1, ACACA, SCD4, ACACB, PRKAA2, LOC686661, QK	480	76	12092	2.32029	1	0.808819	77.1278
GOTERM_BP_FAT	GO:0042592~homeostatic process	37	0.145435	0.0810237	CCL2, LDLR, LOC686496, FGGY, LOC688591, PDIA4, LOC364392, TIMP1, RPA1, GSR, LOC367190, HSPA2, LOC685941, BCL6, EIF2B4, FTL, MB, NTF3, ACACA, CIDEA, PFKM, ATP1A2, BBS10, LOC686673, QK, TPO1, DCLRE1C, LAMA2, RGD1561055, P2RX4, CNTF, ADRB1, ID2, PYGM, TFRC, ATP2A2, PYGL, LOC364842, LOC365803, GIPR, PGM1, HOXB6, RYR1, SLC25A38, CP, LOC690464, RGD1566189, SLC9A1	480	714	12092	1.30545	1	0.809473	77.4635
GOTERM_BP_FAT	GO:0007585~respiratory gaseous exchange	4	0.0157227	0.0819103	FUT8, NDST1, MAFB, TNNC1	480	26	12092	3.87564	1	0.810583	77.8439
GOTERM_BP_FAT	GO:0055008~cardiac muscle tissue morphogenesis	4	0.0157227	0.0819103	TNNT3, LY6E, TNNC1, MYLPF	480	26	12092	3.87564	1	0.810583	77.8439
GOTERM_BP_FAT	GO:0060415~muscle tissue morphogenesis	4	0.0157227	0.0819103	TNNT3, LY6E, TNNC1, MYLPF	480	26	12092	3.87564	1	0.810583	77.8439
GOTERM_BP_FAT	GO:0009798~axis specification	4	0.0157227	0.0819103	LDB1, LRP6, SMAD2, BCOR	480	26	12092	3.87564	1	0.810583	77.8439
GOTERM_BP_FAT	GO:0007266~Rho protein signal transduction	4	0.0157227	0.0819103	DLC1, RHOJ, BCL6, MCF2L	480	26	12092	3.87564	1	0.810583	77.8439
GOTERM_BP_FAT	GO:0030098~lymphocyte differentiation	8	0.0314453	0.0825314	EGR1, DCLRE1C, BCL2A1D, CD8A, JAG2, RORC, BCL6, TPD52	480	95	12092	2.1214	1	0.810616	78.1067
GOTERM_BP_FAT	GO:0046907~intracellular transport	27	0.106128	0.0834009	CLTA, GRPEL1, CALR, TRAK2, TMED2, KLC1, SRPR, COPB1, RHOB, BCL6, SAR1A, KPNB1, RHOBTB3, LOC362306, SPIRE1, BCAP31, TNNT3, LOC502984, COG4, DDX39, SCFD1, RPAIN, ARF1, DBP, TOM1L2, YWHAQ, RAB14, KPNA3, GGA1	480	492	12092	1.38247	1	0.811631	78.4697
GOTERM_BP_FAT	GO:0046365~monosaccharide catabolic process	6	0.023584	0.083599	LDHB, LDHA, LOC366355, PGAM2, PFKM, LOC503477, GLB1, LOC365605, LOC502220, LOC366627, LOC502627, ENO3, LOC364462	480	59	12092	2.56186	1	0.809998	78.5517
GOTERM_BP_FAT	GO:0019320~hexose catabolic process	6	0.023584	0.083599	LDHB, LDHA, LOC366355, PGAM2, PFKM, LOC503477, GLB1, LOC365605, LOC502220, LOC366627, LOC502627, ENO3, LOC364462	480	59	12092	2.56186	1	0.809998	78.5517
GOTERM_BP_FAT	GO:0016051~carbohydrate biosynthetic process	8	0.0314453	0.0861615	ISYNA1, ATF3, NDST1, PYGL, GYS2, PGAM2, TAT, UGP2	480	96	12092	2.09931	1	0.8175	79.585
GOTERM_BP_FAT	GO:0034622~cellular macromolecular complex assembly	15	0.0589599	0.0894435	MYH1, DIAPH1, FKBP4, MYH2, AHCTF1, EIF2A, SMAD2, BCS1L, CALR, COG4, RT1-A1, TFAM, FGB, COX18, KPNB1, LRP4	480	237	12092	1.59441	1	0.827202	80.8401
GOTERM_BP_FAT	GO:0001944~vasculature development	15	0.0589599	0.0894435	RTN4, EFNA1, SOCS3, SPINT1, QK, THY1, CD44, MEOX2, DHCR7, RHOB, HS6ST1, FGF1, PPAP2B, C1GALT1, NSDHL	480	237	12092	1.59441	1	0.827202	80.8401
GOTERM_BP_FAT	GO:0050873~brown fat cell differentiation	4	0.0157227	0.0895604	PEX11A, ADRB1, RGS2, MB	480	27	12092	3.7321	1	0.82534	80.8834
GOTERM_BP_FAT	GO:0045932~negative regulation of muscle contraction	3	0.011792	0.0915662	P2RX4, TNNT1, ATP1A2	480	13	12092	5.81346	1	0.830127	81.6127
GOTERM_BP_FAT	GO:0006825~copper ion transport	3	0.011792	0.0915662	FKBP4, CP, SLC31A2	480	13	12092	5.81346	1	0.830127	81.6127
GOTERM_BP_FAT	GO:0031667~response to nutrient levels	17	0.0668213	0.0950634	LDHA, CCL2, GATM, SOCS3, FADS1, LOC366355, PFKFB1, ADIPOR2, HMGCS1, ASNS, LOC503477, LOC365605, LOC502220, CD44, TFRC, LOC366627, LOC502627, ZFP354A, CP, HSPA5, ACSL4, AACS, EIF2AK4, LOC364462	480	282	12092	1.51865	1	0.839642	82.8218
GOTERM_BP_FAT	GO:0030832~regulation of actin filament length	5	0.0196533	0.0953894	LOC685843, ARPC2, CAPG, LOC691768, TMSB4X, TMSB10, ARPC5, LOC680271, LOC683660	480	44	12092	2.86269	1	0.838546	82.9306
GOTERM_BP_FAT	GO:0006090~pyruvate metabolic process	5	0.0196533	0.0953894	LOC365605, LDHB, LOC502220, LDHA, ATF3, LOC366627, LOC502627, LOC366355, PGAM2, LOC503477, TAT, LOC364462	480	44	12092	2.86269	1	0.838546	82.9306
GOTERM_BP_FAT	GO:0046165~alcohol biosynthetic process	5	0.0196533	0.0953894	ISYNA1, ATF3, PYGL, PGAM2, TAT	480	44	12092	2.86269	1	0.838546	82.9306
GOTERM_BP_FAT	GO:0008064~regulation of actin polymerization or depolymerization	5	0.0196533	0.0953894	LOC685843, ARPC2, CAPG, LOC691768, TMSB4X, TMSB10, ARPC5, LOC680271, LOC683660	480	44	12092	2.86269	1	0.838546	82.9306
GOTERM_BP_FAT	GO:0030218~erythrocyte differentiation	5	0.0196533	0.0953894	ID2, SLC25A38, BCL6, MB, TIMP1	480	44	12092	2.86269	1	0.838546	82.9306
GOTERM_BP_FAT	GO:0051648~vesicle localization	4	0.0157227	0.0974966	LOC362306, MYH1, TMED2, ARF1, COPB1	480	28	12092	3.59881	1	0.843146	83.6183
GOTERM_BP_FAT	GO:0019216~regulation of lipid metabolic process	9	0.035376	0.0999293	CYP51, VAV3, DHCR7, INSIG1, CIDEA, ACACB, PRKAA2, CAB39, LOC688922, NR1H3	480	119	12092	1.90525	1	0.84855	84.3798
