# Supplementary material for: Transcriptomic Analysis of Insulin-Sensitive Tissues from Anti-Diabetic Drug Treated ZDF Rats, a T2DM Animal Model
Source: PLoS One. 2013 Jul 26;8(7):e69624. doi: 10.1371/journal.pone.0069624 (PMC3724940; doi:10.1371/journal.pone.0069624)
Supplement: Table S4 — GSA results from total intersect. (ZIP) [file pone.0069624.s005.zip › Glimepiride-Pancreas.xlsx]

## Sheet: G-Pancreas
Category	Term	Count	%	PValue	Genes	List Total	Pop Hits	Pop Total	Fold Enrichment	Bonferroni	Benjamini	FDR
KEGG_PATHWAY	rno00480:Glutathione metabolism	5	0.0529717	0.00731096	GSTM1, GSTM2, SRM, GGCT, GGCTL1, GSTT1	88	50	5590	6.35227	0.533796	0.533796	7.87705
KEGG_PATHWAY	rno05322:Systemic lupus erythematosus	6	0.0635661	0.0126911	RT1-A1, HIST1H2AA, H2AFZ, RT1-DMB, H2AFJ	88	90	5590	4.23485	0.735079	0.485295	13.3082
KEGG_PATHWAY	rno04940:Type I diabetes mellitus	5	0.0529717	0.0137684	RT1-A2, RT1-CE16, RT1-A1, RT1-CL, RT1-CE14, RT1-DMB, PTPRN, RT1-A3	88	60	5590	5.29356	0.763512	0.3816	14.36
KEGG_PATHWAY	rno00140:Steroid hormone biosynthesis	4	0.0423774	0.028727	CYP11A1, HSD17B12, HSD11B1, AKR1D1	88	43	5590	5.90909	0.95175	0.531322	27.8128
KEGG_PATHWAY	rno04672:Intestinal immune network for IgA production	4	0.0423774	0.0323102	RT1-A1, PIGR, RT1-DMB	88	45	5590	5.64646	0.967148	0.494976	30.7352
KEGG_PATHWAY	rno05332:Graft-versus-host disease	4	0.0423774	0.0443894	RT1-A2, RT1-CE16, RT1-A1, RT1-CL, RT1-CE14, RT1-DMB, RT1-A3	88	51	5590	4.98217	0.991103	0.544799	39.8111
KEGG_PATHWAY	rno04612:Antigen processing and presentation	5	0.0529717	0.0475631	RT1-A2, RT1-CE16, RT1-A1, RT1-CL, RT1-CE14, RT1-DMB, CANX, RT1-A3	88	88	5590	3.60925	0.993705	0.515196	42.0088
KEGG_PATHWAY	rno05330:Allograft rejection	4	0.0423774	0.0488503	RT1-A2, RT1-CE16, RT1-A1, RT1-CL, RT1-CE14, RT1-DMB, RT1-A3	88	53	5590	4.79417	0.994531	0.478523	42.8791
KEGG_PATHWAY	rno05310:Asthma	3	0.031783	0.0490372	RT1-A1, RT1-DMB	88	23	5590	8.28557	0.994642	0.440671	43.0045
Category	Term	Count	%	PValue	Genes	List Total	Pop Hits	Pop Total	Fold Enrichment	Bonferroni	Benjamini	FDR
GOTERM_BP_FAT	GO:0010033~response to organic substance	30	0.31783	2.0281097973019496E-5	LOC366709, EIF2C2, CCL2, SORD, ALDOB, SLC37A4, COL3A1, LOC688815, PRDX3, GSTM1, GSTM2, LOC503457, EIF4EBP1, XBP1, LOC363569, RARA, LOC682062, DNAJC3, AGL, CYP11A1, GATM, PHB, LOC500387, MGP, GSTT1, PTPRN, CDKN1A, ID2, NME1, GNB1, LOC302371, ENDOG, GNB4, COL1A1, NFE2L2, LRP5, SERP1	166	928	12092	2.35485	0.0280142	0.0280142	0.0334142
GOTERM_BP_FAT	GO:0009991~response to extracellular stimulus	14	0.148321	2.526789250524963E-4	CCL2, SORD, CYP11A1, GATM, SLC37A4, ALDOB, MGP, SLC34A3, CDKN1A, DAD1, RARA, COL1A1, CP, AGL	166	302	12092	3.37685	0.298159	0.16224	0.415554
GOTERM_BP_FAT	GO:0031667~response to nutrient levels	13	0.137726	4.8536893438137736E-4	CCL2, SORD, GATM, CYP11A1, SLC37A4, ALDOB, MGP, SLC34A3, DAD1, RARA, COL1A1, CP, AGL	166	282	12092	3.35803	0.493468	0.202858	0.7968
GOTERM_BP_FAT	GO:0010035~response to inorganic substance	12	0.127132	0.00111842	GSTM1, SLC11A2, TRPC1, CDKN1A, SORD, CYP11A1, GATM, ALDOB, MGP, PRDX3, COL1A1, SLC34A3	166	268	12092	3.26164	0.791492	0.324258	1.82707
GOTERM_BP_FAT	GO:0016051~carbohydrate biosynthetic process	7	0.0741604	0.00198614	ISYNA1, SORD, NDST1, PYGL, ALDOB, CHST3, AGL	166	96	12092	5.3115	0.938292	0.427114	3.22295
GOTERM_BP_FAT	GO:0007584~response to nutrient	10	0.105943	0.0020544	CCL2, CYP11A1, GATM, SLC37A4, DAD1, MGP, RARA, CP, COL1A1, AGL	166	206	12092	3.53609	0.943931	0.381338	3.33198
GOTERM_BP_FAT	GO:0010038~response to metal ion	9	0.0953491	0.00294189	GSTM1, SLC11A2, TRPC1, SORD, CYP11A1, GATM, ALDOB, MGP, SLC34A3	166	177	12092	3.7039	0.983879	0.445488	4.73886
GOTERM_BP_FAT	GO:0006694~steroid biosynthetic process	6	0.0635661	0.00336063	ACBD3, CYP11A1, HSD17B12, HSD11B1, AKR1D1, FDFT1	166	74	12092	5.90622	0.991051	0.445407	5.39597
GOTERM_BP_FAT	GO:0009725~response to hormone stimulus	16	0.169509	0.00418558	LOC366709, SORD, CCL2, CYP11A1, GATM, LOC500387, PHB, ALDOB, LOC688815, MGP, PTPRN, LOC503457, EIF4EBP1, CDKN1A, GNB1, LOC302371, LOC363569, GNB4, RARA, COL1A1, LOC682062, AGL, LRP5	166	510	12092	2.28528	0.997195	0.479478	6.67809
GOTERM_BP_FAT	GO:0009719~response to endogenous stimulus	17	0.180104	0.00514858	LOC366709, SORD, CCL2, CYP11A1, GATM, LOC500387, PHB, ALDOB, LOC688815, MGP, PTPRN, GSTM1, LOC503457, EIF4EBP1, CDKN1A, GNB1, LOC302371, LOC363569, GNB4, RARA, COL1A1, LOC682062, AGL, LRP5	166	573	12092	2.16115	0.999277	0.514793	8.15411
GOTERM_BP_FAT	GO:0030198~extracellular matrix organization	6	0.0635661	0.00702047	ELF3, COL3A1, ELN, HSD17B12, COL1A2, COL1A1	166	88	12092	4.96659	0.999948	0.592334	10.9607
GOTERM_BP_FAT	GO:0006457~protein folding	7	0.0741604	0.00728231	GRPEL1, ERO1LB, DNAJB11, SEP15, RT1-DMB, DNAJA4, CANX, LOC688284	166	125	12092	4.07923	0.999964	0.574002	11.3468
GOTERM_BP_FAT	GO:0065003~macromolecular complex assembly	16	0.169509	0.00748749	POLR2G, HIST1H2AA, ALDOB, MED24, MGP, H2AFJ, POLR2D, MBD2, SEPT11, RT1-A1, TAF13, IVD, TUBD1, H2AFZ, USP16, ANGPTL4	166	544	12092	2.14245	0.999973	0.555123	11.6482
GOTERM_BP_FAT	GO:0008202~steroid metabolic process	8	0.0847547	0.00819664	ACBD3, CYP11A1, SLC37A4, HSD17B12, HSD11B1, AKR1D1, AKR1C14, FDFT1	166	168	12092	3.46873	0.99999	0.561164	12.6827
GOTERM_BP_FAT	GO:0055114~oxidation reduction	17	0.180104	0.00945817	SORD, CYP11A1, HSD17B12, PRDX3, AKR1C14, FDFT1, ALDH7A1, MSRA, CBR1, ERO1LB, DBP, IVD, HSD11B1, CP, AKR1D1, ETFA, RETSAT	166	612	12092	2.02343	0.999998	0.588357	14.4949
GOTERM_BP_FAT	GO:0051789~response to protein stimulus	6	0.0635661	0.00962588	ID2, XBP1, ALDOB, NFE2L2, DNAJC3, SERP1	166	95	12092	4.60063	0.999999	0.571279	14.7332
GOTERM_BP_FAT	GO:0006278~RNA-dependent DNA replication	3	0.031783	0.0111658	LOC681893, HSD11B1	166	12	12092	18.2108	1	0.603616	16.8918
GOTERM_BP_FAT	GO:0051591~response to cAMP	5	0.0529717	0.0112586	CYP11A1, NME1, ALDOB, COL1A1, PTPRN	166	64	12092	5.69089	1	0.585741	17.0202
GOTERM_BP_FAT	GO:0006461~protein complex assembly	13	0.137726	0.0114407	POLR2G, ALDOB, MED24, MGP, MBD2, POLR2D, SEPT11, RT1-A1, TAF13, IVD, TUBD1, USP16, ANGPTL4	166	415	12092	2.28184	1	0.571929	17.2717
GOTERM_BP_FAT	GO:0070271~protein complex biogenesis	13	0.137726	0.0114407	POLR2G, ALDOB, MED24, MGP, MBD2, POLR2D, SEPT11, RT1-A1, TAF13, IVD, TUBD1, USP16, ANGPTL4	166	415	12092	2.28184	1	0.571929	17.2717
GOTERM_BP_FAT	GO:0034637~cellular carbohydrate biosynthetic process	5	0.0529717	0.0118722	ISYNA1, SORD, PYGL, ALDOB, AGL	166	65	12092	5.60334	1	0.56683	17.8647
GOTERM_BP_FAT	GO:0006350~transcription	18	0.190698	0.0121073	POLR2G, EIF2C2, THRA, ELF3, KLF9, MED24, HES6, POLR2D, DPF1, RT1-A1, TAF13, DBP, XBP1, RARA, NFE2L2, USP16, AGL	166	684	12092	1.91693	1	0.556323	18.1861
GOTERM_BP_FAT	GO:0043933~macromolecular complex subunit organization	16	0.169509	0.0122538	POLR2G, HIST1H2AA, ALDOB, MED24, MGP, H2AFJ, POLR2D, MBD2, SEPT11, RT1-A1, TAF13, IVD, TUBD1, H2AFZ, USP16, ANGPTL4	166	576	12092	2.02343	1	0.543956	18.3858
GOTERM_BP_FAT	GO:0006986~response to unfolded protein	4	0.0423774	0.0128092	XBP1, NFE2L2, DNAJC3, SERP1	166	36	12092	8.09371	1	0.544011	19.1387
GOTERM_BP_FAT	GO:0045767~regulation of anti-apoptosis	4	0.0423774	0.0138023	RTN4, CDKN1A, RARA, AGL	166	37	12092	7.87496	1	0.555729	20.4687
GOTERM_BP_FAT	GO:0051186~cofactor metabolic process	8	0.0847547	0.0207296	GSTM1, SLC11A2, CBR1, FOLR1, SUCLG2, ALDOB, GSTT1, ACLY	166	202	12092	2.88489	1	0.69084	29.1904
GOTERM_BP_FAT	GO:0046165~alcohol biosynthetic process	4	0.0423774	0.021957	ISYNA1, SORD, PYGL, ALDOB	166	44	12092	6.62212	1	0.697698	30.6388
GOTERM_BP_FAT	GO:0031099~regeneration	6	0.0635661	0.0219656	LOC366709, CCL2, GATM, LOC500387, PHB, LOC688815, CHST3, GAS6, LOC503457, CDKN1A, LOC302371, LOC363569, LOC682062	166	117	12092	3.73556	1	0.684147	30.6488
GOTERM_BP_FAT	GO:0007589~body fluid secretion	3	0.031783	0.029936	TRPC1, TSC22D3, RAB14	166	20	12092	10.9265	1	0.781451	39.3969
GOTERM_BP_FAT	GO:0030522~intracellular receptor-mediated signaling pathway	4	0.0423774	0.0306362	RT1-A1, KLF9, MED24, RARA	166	50	12092	5.82747	1	0.77758	40.1136
GOTERM_BP_FAT	GO:0006367~transcription initiation from RNA polymerase II promoter	4	0.0423774	0.0322338	POLR2G, TAF13, MED24, POLR2D	166	51	12092	5.71321	1	0.783489	41.7194
GOTERM_BP_FAT	GO:0043434~response to peptide hormone stimulus	8	0.0847547	0.0324893	LOC366709, GATM, LOC500387, PHB, ALDOB, LOC688815, PTPRN, LOC503457, EIF4EBP1, LOC302371, LOC363569, COL1A1, LOC682062, AGL, LRP5	166	222	12092	2.62499	1	0.775233	41.9725
GOTERM_BP_FAT	GO:0030968~endoplasmic reticulum unfolded protein response	3	0.031783	0.0327956	XBP1, NFE2L2, SERP1	166	21	12092	10.4062	1	0.767742	42.2744
GOTERM_BP_FAT	GO:0034620~cellular response to unfolded protein	3	0.031783	0.0327956	XBP1, NFE2L2, SERP1	166	21	12092	10.4062	1	0.767742	42.2744
GOTERM_BP_FAT	GO:0055085~transmembrane transport	6	0.0635661	0.0335896	SLC11A2, GRPEL1, FOLR1, CP, PDZK1, SERP1	166	131	12092	3.33634	1	0.765555	43.0504
GOTERM_BP_FAT	GO:0031960~response to corticosteroid stimulus	6	0.0635661	0.0335896	CDKN1A, CCL2, ALDOB, MGP, COL1A1, AGL	166	131	12092	3.33634	1	0.765555	43.0504
GOTERM_BP_FAT	GO:0030199~collagen fibril organization	3	0.031783	0.0357577	COL3A1, COL1A2, COL1A1	166	22	12092	9.93319	1	0.776962	45.1195
GOTERM_BP_FAT	GO:0001568~blood vessel development	8	0.0847547	0.0382962	RTN4, COL3A1, ELN, COL1A2, COL1A1, FGF1, PPAP2B, ANGPTL4	166	230	12092	2.53368	1	0.790508	47.4524
GOTERM_BP_FAT	GO:0046686~response to cadmium ion	3	0.031783	0.0388188	SLC11A2, SORD, CYP11A1	166	23	12092	9.50131	1	0.785791	47.921
GOTERM_BP_FAT	GO:0008610~lipid biosynthetic process	9	0.0953491	0.0388362	TPO1, ACBD3, ISYNA1, CYP11A1, HSD17B12, HSD11B1, ACLY, AKR1D1, FDFT1	166	281	12092	2.33306	1	0.776835	47.9365
GOTERM_BP_FAT	GO:0043066~negative regulation of apoptosis	10	0.105943	0.038928	LOC366709, CCL2, LOC500387, PHB, LOC688815, PRDX3, TRIAP1, RT1-A1, LOC503457, CDKN1A, TSC22D3, LOC302371, DAD1, LOC363569, LOC682062, AGL, ANGPTL4	166	333	12092	2.18749	1	0.768667	48.0184
GOTERM_BP_FAT	GO:0043062~extracellular structure organization	6	0.0635661	0.0406048	ELF3, COL3A1, ELN, HSD17B12, COL1A2, COL1A1	166	138	12092	3.1671	1	0.774422	49.4928
GOTERM_BP_FAT	GO:0043069~negative regulation of programmed cell death	10	0.105943	0.0421345	LOC366709, CCL2, LOC500387, PHB, LOC688815, PRDX3, TRIAP1, RT1-A1, LOC503457, CDKN1A, TSC22D3, LOC302371, DAD1, LOC363569, LOC682062, AGL, ANGPTL4	166	338	12092	2.15513	1	0.778593	50.8035
GOTERM_BP_FAT	GO:0060548~negative regulation of cell death	10	0.105943	0.0427966	LOC366709, CCL2, LOC500387, PHB, LOC688815, PRDX3, TRIAP1, RT1-A1, LOC503457, CDKN1A, TSC22D3, LOC302371, DAD1, LOC363569, LOC682062, AGL, ANGPTL4	166	339	12092	2.14877	1	0.775663	51.3609
GOTERM_BP_FAT	GO:0042981~regulation of apoptosis	16	0.169509	0.0435845	LOC366709, CCL2, ARHGEF7, LOC500387, PHB, LOC688815, PRDX3, CIDEC, NCSTN, TRIAP1, RT1-A1, LOC503457, TSC22D3, CDKN1A, HTRA2, ENDOG, LOC302371, DAD1, LOC363569, LOC682062, PHLDA3, AGL, ANGPTL4	166	677	12092	1.72156	1	0.773835	52.0165
GOTERM_BP_FAT	GO:0001944~vasculature development	8	0.0847547	0.0438376	RTN4, COL3A1, ELN, COL1A2, COL1A1, FGF1, PPAP2B, ANGPTL4	166	237	12092	2.45885	1	0.76789	52.2252
GOTERM_BP_FAT	GO:0031100~organ regeneration	4	0.0423774	0.0446054	LOC503457, LOC366709, CDKN1A, CCL2, PHB, LOC500387, LOC302371, LOC688815, LOC363569, LOC682062, GAS6	166	58	12092	5.02368	1	0.766116	52.8535
GOTERM_BP_FAT	GO:0005976~polysaccharide metabolic process	5	0.0529717	0.0450042	NDST1, PYGL, SLC37A4, CHST3, AGL	166	98	12092	3.7165	1	0.76156	53.1767
GOTERM_BP_FAT	GO:0044092~negative regulation of molecular function	9	0.0953491	0.0453254	CDKN1A, THRA, ID2, PSMD11, PKIG, PRDX3, PSMD7, DUSP6, ANGPTL4	166	290	12092	2.26066	1	0.756519	53.4355
GOTERM_BP_FAT	GO:0048545~response to steroid hormone stimulus	9	0.0953491	0.0460879	CDKN1A, CCL2, CYP11A1, ALDOB, MGP, RARA, COL1A1, PTPRN, AGL	166	291	12092	2.25289	1	0.754995	54.0446
GOTERM_BP_FAT	GO:0043067~regulation of programmed cell death	16	0.169509	0.0479349	LOC366709, CCL2, ARHGEF7, LOC500387, PHB, LOC688815, PRDX3, CIDEC, NCSTN, TRIAP1, RT1-A1, LOC503457, TSC22D3, CDKN1A, HTRA2, ENDOG, LOC302371, DAD1, LOC363569, LOC682062, PHLDA3, AGL, ANGPTL4	166	686	12092	1.69897	1	0.761585	55.4891
GOTERM_BP_FAT	GO:0010941~regulation of cell death	16	0.169509	0.049451	LOC366709, CCL2, ARHGEF7, LOC500387, PHB, LOC688815, PRDX3, CIDEC, NCSTN, TRIAP1, RT1-A1, LOC503457, TSC22D3, CDKN1A, HTRA2, ENDOG, LOC302371, DAD1, LOC363569, LOC682062, PHLDA3, AGL, ANGPTL4	166	689	12092	1.69157	1	0.765441	56.6428
