# Supplementary material for: Transcriptomic Analysis of Insulin-Sensitive Tissues from Anti-Diabetic Drug Treated ZDF Rats, a T2DM Animal Model
Source: PLoS One. 2013 Jul 26;8(7):e69624. doi: 10.1371/journal.pone.0069624 (PMC3724940; doi:10.1371/journal.pone.0069624)
Supplement: Table S4 — GSA results from total intersect. (ZIP) [file pone.0069624.s005.zip › Metformin-Liver.xlsx]

## Sheet: M-Liver
Category	Term	Count	%	PValue	Genes	List Total	Pop Hits	Pop Total	Fold Enrichment	Bonferroni	Benjamini	FDR
KEGG_PATHWAY	rno00071:Fatty acid metabolism	13	0.0363078	1.2895856287214496E-5	CPT1C, ACOX1, ACADS, EHHADH, ADH7, CPT1A, HADHA, ALDH3A2, ACADVL, ALDH1A7, ACSL4, ACSL3, ACSL5	378	42	5590	4.57735	0.00224138	0.00224138	0.0157933
KEGG_PATHWAY	rno03320:PPAR signaling pathway	14	0.0391007	7.780230802158866E-4	CPT1C, PPARA, ACOX1, EHHADH, FADS2, CPT1A, SORBS1, CYP7A1, FABP4, FABP7, ACSL4, ACSL3, ACSL5, FABP6	378	71	5590	2.91601	0.126659	0.0654726	0.948743
KEGG_PATHWAY	rno05010:Alzheimer's disease	26	0.0726156	0.00148056	LOC689961, LOC680288, NDUFB6, NDUFB8, IDE, NDUFAB1, RGD1563463, NDUFV3-PS1, ATP5G1, UQCRQ, RGD1564956, NDUFB2, PPP3CC, FAS, CABC1, CHP, NDUFS1, LOC683884, NDUFA3, ADAM10, COX8B, COX8A, ATF6, NDUFV3, MAPK1, LRP1, GNAQ, LOC684509, LOC679195, PSEN2, CASP12, COX6A2, COX6A1, RGD1565588, LOC682566	378	197	5590	1.95176	0.227257	0.0823472	1.79833
KEGG_PATHWAY	rno00982:Drug metabolism	13	0.0363078	0.00283718	GSTA3, GSTA5, LOC687842, ADH7, UGT1A1, FMO4, UGT1A6, GSTM2, UGT1A9, UGT1A8, UGT1A3, UGT1A7C, UGT2B34, UGT1A2, FMO1, UGT1A5, GSTO1, CYP3A9, GSTP1	378	72	5590	2.67012	0.390045	0.11626	3.41998
KEGG_PATHWAY	rno00190:Oxidative phosphorylation	19	0.0530652	0.00457494	LOC689961, LOC680288, NDUFB6, NDUFB8, NDUFAB1, RGD1563463, NDUFV3-PS1, ATP5G1, UQCRQ, NDUFB2, LOC691853, ATP6V0D2, NDUFS1, LOC683884, TCIRG1, RT1-CE3, NDUFA3, COX8B, COX8A, ATP6V1F, LOC687381, NDUFV3, LOC684509, LOC679195, COX6A2, COX6A1, LOC682566	378	137	5590	2.05094	0.549712	0.147493	5.46133
KEGG_PATHWAY	rno00980:Metabolism of xenobiotics by cytochrome P450	11	0.030722	0.00623165	GSTA3, GSTA5, LOC687842, ADH7, UGT1A1, GSTM2, UGT1A6, UGT1A9, UGT1A8, UGT2B34, UGT1A3, UGT1A7C, UGT1A2, UGT1A5, GSTO1, CYP3A9, GSTP1	378	60	5590	2.7112	0.663009	0.165801	7.37048
KEGG_PATHWAY	rno05322:Systemic lupus erythematosus	14	0.0391007	0.0068638	LOC684773, HIST2H2AA3, HIST1H4M, LOC680430, LOC306962, HIST1H2AA, RGD1562378, LOC680097, LOC682560, LOC679840, LOC684807, LOC682518, LOC684887, TROVE2, HIST1H4B, HIST2H2AC, HIST3H2A, H2AFX, LOC502125, LOC682543, RGD1564767, LOC684621, ACTN2, H2AFJ, LOC684745, HIST2H4, C1QA, C8B, RGD1565073, LOC684872, HIST1H2AI, LOC690131, LOC679983, HIST1H2AO, HIST1H2AN	378	90	5590	2.30041	0.698329	0.157349	8.08958
KEGG_PATHWAY	rno04920:Adipocytokine signaling pathway	11	0.030722	0.0134796	CPT1C, PPARA, IRS2, ADIPOR2, PRKAA1, PRKAA2, ACSL4, ACSL3, STAT3, CPT1A, ACSL5	378	67	5590	2.42794	0.905712	0.255599	15.3138
KEGG_PATHWAY	rno04120:Ubiquitin mediated proteolysis	16	0.0446865	0.0216173	ANAPC2, FZR1, UBE4A, CBL, UBE2L6, KEAP1, CDC34, UBE3C, UBE2Q2, UBE2B, UBE2E3, CUL5, NEDD4, UBR5, SMURF2, LOC685029	378	126	5590	1.87789	0.977689	0.344605	23.4837
KEGG_PATHWAY	rno00053:Ascorbate and aldarate metabolism	5	0.0139645	0.0240049	UGT1A6, UGT1A9, UGT1A8, UGT2B34, UGT1A7C, UGT1A3, UGT1A2, UGT1A5, MIOX, ALDH1A7, UGT1A1, ALDH3A2	378	17	5590	4.34952	0.985416	0.344778	25.7396
KEGG_PATHWAY	rno00903:Limonene and pinene degradation	4	0.0111716	0.0334431	EHHADH, ALDH1A7, HADHA, ALDH3A2	378	11	5590	5.37759	0.997311	0.416119	34.072
KEGG_PATHWAY	rno00480:Glutathione metabolism	8	0.0223432	0.0487023	LOC683008, RGD1559938, GSTM2, GSTA3, GSTA5, LOC690027, ANPEP, GSTO1, SMS, GSTP1	378	50	5590	2.36614	0.999831	0.515171	45.7467
KEGG_PATHWAY	rno05016:Huntington's disease	20	0.0558581	0.0529901	LOC689961, POLR2F, LOC680288, NDUFB6, POLR2L, NDUFB8, NDUFAB1, RGD1563463, NDUFV3-PS1, ATP5G1, UQCRQ, NDUFB2, POLR2L-PS1, NDUFS1, LOC683884, NDUFA3, COX8B, CREB1, COX8A, NDUFV3, LOC681193, GNAQ, SP1, LOC684509, LOC679195, COX6A2, COX6A1, LOC682566	378	190	5590	1.55667	0.999923	0.517481	48.667
KEGG_PATHWAY	rno05012:Parkinson's disease	16	0.0446865	0.0542921	LOC689961, LOC683884, LOC680288, NDUFB6, NDUFA3, COX8B, NDUFB8, COX8A, NDUFAB1, RGD1563463, UBE2L6, NDUFV3-PS1, ATP5G1, UQCRQ, NDUFB2, NDUFV3, LOC679195, LOC684509, COX6A2, COX6A1, CAP1, NDUFS1, LOC682566	378	142	5590	1.66629	0.99994	0.500317	49.5247
KEGG_PATHWAY	rno00410:beta-Alanine metabolism	5	0.0139645	0.056646	LOC683008, RGD1559938, EHHADH, LOC690027, ALDH1A7, SMS, HADHA, ALDH3A2	378	22	5590	3.36099	0.999961	0.491576	51.0421
KEGG_PATHWAY	rno04520:Adherens junction	10	0.0279291	0.0594476	MAP3K7, PTPRJ, MAPK1, CSNK2A1, SORBS1, TGFBR1, CTNND1, LMO7, CDH1, ACTN2	378	74	5590	1.99843	0.999977	0.4865	52.7934
KEGG_PATHWAY	rno00140:Steroid hormone biosynthesis	7	0.0195503	0.0665027	STS, COMT, UGT1A1, UGT1A6, UGT1A9, UGT1A8, UGT1A3, UGT1A7C, UGT2B34, UGT1A2, CYP7A1, UGT1A5, CYP3A9, AKR1D1	378	43	5590	2.40741	0.999994	0.505577	56.952
KEGG_PATHWAY	rno00640:Propanoate metabolism	6	0.0167574	0.0678207	SUCLG2, EHHADH, ALDH1A7, PCCA, HADHA, ALDH3A2	378	33	5590	2.68879	0.999995	0.492821	57.6905
KEGG_PATHWAY	rno01040:Biosynthesis of unsaturated fatty acids	5	0.0139645	0.0741105	ACOX1, FADS1, LOC682492, ELOVL2, FADS2, HADHA	378	24	5590	3.08091	0.999998	0.505971	61.0573
KEGG_PATHWAY	rno04260:Cardiac muscle contraction	10	0.0279291	0.0777624	COX8B, TNNC1, MYL3, COX8A, COX6A2, COX6A1, ATP1A1, TPM2, UQCRQ, TPM3	378	78	5590	1.89594	0.999999	0.505538	62.8974
KEGG_PATHWAY	rno05020:Prion diseases	6	0.0167574	0.0832638	C1QA, C8B, MAPK1, CASP12, PRKACB, HSPA5	378	35	5590	2.53515	1	0.513405	65.519
KEGG_PATHWAY	rno00270:Cysteine and methionine metabolism	6	0.0167574	0.0832638	ADI1, LOC683008, RGD1559938, GOT1, MAT2A, RGD1560523, SDS, LOC690027, CDO1, SMS	378	35	5590	2.53515	1	0.513405	65.519
KEGG_PATHWAY	rno05219:Bladder cancer	6	0.0167574	0.091625	VEGFB, MAPK1, CDKN1A, CDH1, DNAJC4, RB1, MYC	378	36	5590	2.46473	1	0.532356	69.1792
Category	Term	Count	%	PValue	Genes	List Total	Pop Hits	Pop Total	Fold Enrichment	Bonferroni	Benjamini	FDR
GOTERM_BP_FAT	GO:0010033~response to organic substance	98	0.273705	5.977233855856082E-10	ARMET, XRCC1, TCFE2A, CXCL12, GSTM2, GOT1, MYD88, INSIG2, INSIG1, RARA, LOC681318, PRKACB, FAS, DNAJC3, DDOST, DDAH1, LOC308950, BCL10, LOC684747, IRS2, CST3, PTPRN, CDO1, SLC34A2, LOC294396, MAPK1, HNF4A, LOC291205, LOC689961, DERL2, IL1R1, DERL1, ERBB3, ADORA2A, PFKFB1, DERL3, ANGPTL3, NKX2-5, SREBF1, TGFBR1, NR4A2, LOC687216, HERPUD2, ABCG1, CDKN1A, CDKN1B, FABP4, HSPD1, GHSR, NCOR2, NAMPT, PP…	674	928	12092	1.89459	1.7997436175809511E-6	1.7997436175809511E-6	1.0767432945257838E-6
GOTERM_BP_FAT	GO:0045834~positive regulation of lipid metabolic process	14	0.0391007	1.061855044904253E-6	SREBF1, IRS2, VAV3, ABHD5, APOC2, VAV2, CPT1A, ABCG1, HNF4A, SORBS1, PRKAA1, ANGPTL3, GHSR, ACSL5	674	47	12092	5.34402	0.00319214	0.00159735	0.00191282
GOTERM_BP_FAT	GO:0042493~response to drug	41	0.114509	2.1521264611141117E-6	XRCC1, PTEN, TCFE2A, UGT1A7C, FAS, CAP1, LOC681318, LOC308950, LOC684747, CST3, UBE2B, UGT1A1, LOC294396, ADFP, HNF4A, LOC291205, LOC292958, RGD1563524, ERBB3, RGD1560523, APOC2, CDH1, COMT, SLC47A1, HADHA, ALDH1A1, UGT1A6, UGT1A9, UGT1A8, UGT1A3, UGT1A2, UGT1A5, ENO2, POLS, LOC289614, COL18A1, SREBF1, TXNIP, TAF1, GSTA3, GSTA5, COX8B, MAT2A, SNX27, CREB1, ATP1A1, LOC688265, LOC687216, CPT1A, STA…	674	327	12092	2.24944	0.00645911	0.00215769	0.00387679
GOTERM_BP_FAT	GO:0046394~carboxylic acid biosynthetic process	25	0.0698227	2.602246843185993E-6	RGD1560523, ABHD5, NDUFAB1, ASNS, PSPH, RGD1563601, TPI1, GOT1, PTGIS, SLC35D1, CYP7A1, PRKAA1, PRKAA2, GSTO1, ACSL3, TMEM195, LOC683884, MAT2A, FADS1, AMACR, FADS3, FADS2, ADI1, ALOX15, LOC500959, SDS, LOC365156, THNSL2, PSAT1, AKR1D1	674	150	12092	2.99011	0.00780476	0.00195693	0.0046876
GOTERM_BP_FAT	GO:0016053~organic acid biosynthetic process	25	0.0698227	2.602246843185993E-6	RGD1560523, ABHD5, NDUFAB1, ASNS, PSPH, RGD1563601, TPI1, GOT1, PTGIS, SLC35D1, CYP7A1, PRKAA1, PRKAA2, GSTO1, ACSL3, TMEM195, LOC683884, MAT2A, FADS1, AMACR, FADS3, FADS2, ADI1, ALOX15, LOC500959, SDS, LOC365156, THNSL2, PSAT1, AKR1D1	674	150	12092	2.99011	0.00780476	0.00195693	0.0046876
GOTERM_BP_FAT	GO:0006631~fatty acid metabolic process	28	0.0782014	5.260302303500698E-6	HACL1, ACOX1, PPARA, EHHADH, ABHD5, NDUFAB1, ADH7, RGD1563601, HADHA, TPI1, PTGIS, PRKAA1, PRKAA2, ACSL4, ANGPTL3, ACSL3, TMEM195, ACSL5, LOC683884, LIPA, ACADS, FADS1, FADS3, FADS2, CPT1A, ACADVL, ALOX15, LOC500959, LOC365156, FABP4, GPAM, PCCA	674	188	12092	2.67201	0.015714	0.00316275	0.00947552
GOTERM_BP_FAT	GO:0009719~response to endogenous stimulus	59	0.164781	6.2173981329981576E-6	PPARA, BCAR1, PSPH, PTEN, CXCL12, GOT1, INSIG2, UGT1A7C, INSIG1, RARA, LOC681318, PRKACB, FAS, LOC308950, LOC684747, IRS2, STS, ACADS, CST3, PTPRN, CDO1, UGT1A1, UBE2B, SLC34A2, LOC294396, MAPK1, GNAL, SERPINA3N, SDS, BTG1, NCOA4, CCND2, LOC291205, LOC292958, RGD1563524, RGD1560523, ERBB3, ADORA2A, PFKFB1, ASNS, AK3L1, ALDH1A1, UGT1A6, UGT1A9, UGT1A8, UGT1A3, SORBS1, UGT1A2, UGT1A5, ENO2, ANGPTL3…	674	573	12092	1.84729	0.0185465	0.00311524	0.0111995
GOTERM_BP_FAT	GO:0006986~response to unfolded protein	11	0.030722	1.810580240231754E-5	LOC308950, DERL2, LOC684747, DERL1, LOC687738, ARMET, LOC687216, HERPUD2, DERL3, LOC294396, LOC689741, XBP1, LOC291205, CASP12, LOC292958, LOC681318, HSPD1, RGD1563524, DNAJC3, UBXN4, LOC289614, SERP1	674	36	12092	5.48187	0.0530577	0.0077579	0.0326109
GOTERM_BP_FAT	GO:0019216~regulation of lipid metabolic process	20	0.0558581	2.9239150630181216E-5	SREBF1, PPARA, IRS2, VAV3, ABHD5, APOC2, ATP1A1, RB1, VAV2, CPT1A, ABCG1, INSIG2, HNF4A, SORBS1, INSIG1, PRKAA1, PRKAA2, GHSR, ANGPTL3, LOC688922, ACSL5	674	119	12092	3.01524	0.0842761	0.0109447	0.0526585
GOTERM_BP_FAT	GO:0010565~regulation of cellular ketone metabolic process	14	0.0391007	4.129160242802908E-5	SREBF1, PPARA, IRS2, APOC2, COMT, CPT1A, HNF4A, INSIG2, GCK, INSIG1, PRKAA1, PRKAA2, LOC688922, GHSR, ACSL5	674	64	12092	3.92452	0.116913	0.0137196	0.0743569
GOTERM_BP_FAT	GO:0043434~response to peptide hormone stimulus	29	0.0809943	4.160038850798885E-5	PPARA, ERBB3, BCAR1, PFKFB1, CXCL12, GOT1, SORBS1, INSIG2, INSIG1, FAS, LOC688922, ACSL5, SREBF1, IRS2, STS, FADS1, PTPRA, CDO1, PTPRN, UBE2B, STAT3, SERPINA3N, CDKN1B, CCND2, BTG1, LRP6, IGFBP1, GHSR, ABCC8, LRP5	674	222	12092	2.3436	0.117734	0.012448	0.0749127
GOTERM_BP_FAT	GO:0006984~ER-nuclear signaling pathway	10	0.0279291	5.599630329572466E-5	DERL2, DERL1, LOC687738, DERL3, INSIG2, LOC689741, XBP1, CASP12, INSIG1, HSPA5, LOC688922, PPP1R15B, SERP1	674	33	12092	5.43656	0.155161	0.0152113	0.100824
GOTERM_BP_FAT	GO:0009725~response to hormone stimulus	51	0.142438	6.352026035865227E-5	PPARA, BCAR1, PSPH, PTEN, CXCL12, GOT1, INSIG2, UGT1A7C, INSIG1, RARA, LOC681318, PRKACB, FAS, LOC308950, LOC684747, IRS2, STS, ACADS, CST3, PTPRN, CDO1, UGT1A1, UBE2B, SLC34A2, LOC294396, MAPK1, SERPINA3N, BTG1, CCND2, NCOA4, LOC291205, LOC292958, RGD1563524, RGD1560523, ERBB3, PFKFB1, ALDH1A1, UGT1A6, UGT1A9, UGT1A8, UGT1A3, SORBS1, UGT1A2, UGT1A5, ENO2, ANGPTL3, LOC688922, NKX2-5, LOC289614, A…	674	510	12092	1.79407	0.174087	0.0158124	0.114364
GOTERM_BP_FAT	GO:0051789~response to protein stimulus	17	0.0474794	6.356149088706313E-5	DERL2, DERL1, LOC687738, ARMET, DERL3, MSX2, LOC689741, XBP1, FAS, LOC681318, DNAJC3, LOC289614, LOC308950, LOC684747, CST3, NR4A2, LOC687216, TRIM25, HERPUD2, LOC294396, LOC291205, CASP12, GIPR, LOC292958, RGD1563524, HSPD1, UBXN4, SERP1	674	95	12092	3.21043	0.174189	0.0146144	0.114438
GOTERM_BP_FAT	GO:0008610~lipid biosynthetic process	33	0.0921659	9.118893319570274E-5	CHKB, ABHD5, NDUFAB1, RGD1563601, PMVK, FDFT1, CDS2, ALDH1A1, TPI1, ISYNA1, PTGIS, INSIG2, CYP7A1, INSIG1, H2AFX, PCYT1A, PRKAA1, PRKAA2, LOC688922, ACSL3, NSDHL, TMEM195, ACSL5, SREBF1, LOC683884, PIGY, FADS1, UGCG, AMACR, FADS3, DPAGT1, FADS2, ACLY, CDS1, ALOX15, LOC500959, LOC365156, AKR1D1, GPAM	674	281	12092	2.10691	0.240111	0.0194219	0.164141
GOTERM_BP_FAT	GO:0060548~negative regulation of cell death	37	0.103338	1.4291977511271642E-4	PTEN, MAP3K7, MYD88, RRN3, TPT1, VNN1, DNAJC5, LOC681318, FAS, DDAH1, MYC, BCL10, LOC308950, LOC684747, ZC3HC1, CST3, UBE2B, LOC294396, ALOX15, GNAQ, LOC291205, PSEN2, LOC292958, RGD1563524, ERBB3, ADORA2A, PAFAH2, RGD1562068, ASNS, MSX2, CHD8, AATF, HSPA5, CABC1, NKX2-5, LOC289614, ERCC1, FN1, TGFBR1, NR4A2, LOC687216, ATM, MNAT1, ATF5, DLX1, CDKN1A, CDKN1B, ETS1, RGD1563739, HSPD1	674	339	12092	1.95812	0.349726	0.0282831	0.257144
GOTERM_BP_FAT	GO:0005996~monosaccharide metabolic process	28	0.0782014	1.9269563161702214E-4	TALDO1, PHKB, GNPNAT1, PFKFB1, PGAM2, RGD1563601, GALK1, UGT1A6, GALM, TPI1, PPP1R3C, UGT1A9, NISCH, UGT1A8, SLC35D1, UGT1A3, UGT1A7C, UGT1A2, UGT1A5, ENO2, H2AFX, PRKAA1, RPIA, MYC, PDK4, GALT, DPAGT1, UGT1A1, CPT1A, MAN2A1, LOC500959, ATF4, PGLS, ATF3, GCK, SDS, LOC365156, IGFBP1, SERP1	674	230	12092	2.18408	0.440249	0.0356167	0.346555
GOTERM_BP_FAT	GO:0043066~negative regulation of apoptosis	36	0.100545	2.1602221759259218E-4	PTEN, MAP3K7, MYD88, RRN3, TPT1, VNN1, DNAJC5, LOC681318, FAS, DDAH1, MYC, BCL10, LOC308950, LOC684747, ZC3HC1, UBE2B, LOC294396, ALOX15, GNAQ, LOC291205, PSEN2, LOC292958, RGD1563524, ERBB3, ADORA2A, PAFAH2, RGD1562068, ASNS, MSX2, CHD8, AATF, HSPA5, CABC1, NKX2-5, LOC289614, ERCC1, FN1, TGFBR1, NR4A2, LOC687216, ATM, MNAT1, ATF5, CDKN1A, DLX1, CDKN1B, ETS1, RGD1563739, HSPD1	674	333	12092	1.93953	0.478222	0.0375426	0.38843
GOTERM_BP_FAT	GO:0051603~proteolysis involved in cellular protein catabolic process	34	0.0949588	2.5654050310680685E-4	CUEDC2, PSMB10, DERL2, DERL1, LOC687738, IDE, MAN1B1, TRIM50, PSMA7, EDEM1, PSMB5, PSMB4, CUL5, RGD1308127, LOC689741, CABC1, VCPIP1, ANAPC2, ADAM10, UBE4A, UBE2CBP, SPSB2, UBE2L6, TRIM63, MYH9, UBE2B, PSMB8, PSMB9, UBE2E3, PSME1, NEDD4, UBR5, PSEN2, UBD, SMURF2, USP24, TRA1	674	310	12092	1.96768	0.538163	0.042011	0.461127
GOTERM_BP_FAT	GO:0019217~regulation of fatty acid metabolic process	12	0.0335149	2.5789995808797426E-4	SREBF1, PPARA, IRS2, APOC2, CPT1A, HNF4A, INSIG2, INSIG1, PRKAA1, PRKAA2, GHSR, LOC688922, ACSL5	674	57	12092	3.77698	0.54005	0.0400515	0.463565
GOTERM_BP_FAT	GO:0014070~response to organic cyclic substance	26	0.0726156	2.8511779057068204E-4	NAMPT, ADORA2A, FKBP1A, COMT, PTEN, AK3L1, SDC2, ALDH1A1, GSTM2, ENO2, LOC681318, ACSL3, LOC289614, SREBF1, LOC308950, STS, LOC684747, TGFBR1, FADS1, SLC22A8, CST3, LOC687216, STAT3, CPT1A, LOC294396, GNAL, ADFP, CDKN1A, CDKN1B, CCND2, LOC291205, CASP12, LOC292958, HSPD1, RGD1563524	674	211	12092	2.2107	0.57625	0.0420221	0.512369
GOTERM_BP_FAT	GO:0043069~negative regulation of programmed cell death	36	0.100545	2.8740465295373915E-4	PTEN, MAP3K7, MYD88, RRN3, TPT1, VNN1, DNAJC5, LOC681318, FAS, DDAH1, MYC, BCL10, LOC308950, LOC684747, ZC3HC1, UBE2B, LOC294396, ALOX15, GNAQ, LOC291205, PSEN2, LOC292958, RGD1563524, ERBB3, ADORA2A, PAFAH2, RGD1562068, ASNS, MSX2, CHD8, AATF, HSPA5, CABC1, NKX2-5, LOC289614, ERCC1, FN1, TGFBR1, NR4A2, LOC687216, ATM, MNAT1, ATF5, CDKN1A, DLX1, CDKN1B, ETS1, RGD1563739, HSPD1	674	338	12092	1.91084	0.579159	0.0403765	0.516469
GOTERM_BP_FAT	GO:0044257~cellular protein catabolic process	34	0.0949588	3.0677355637680247E-4	CUEDC2, PSMB10, DERL2, DERL1, LOC687738, IDE, MAN1B1, TRIM50, PSMA7, EDEM1, PSMB5, PSMB4, CUL5, RGD1308127, LOC689741, CABC1, VCPIP1, ANAPC2, ADAM10, UBE4A, UBE2CBP, SPSB2, UBE2L6, TRIM63, MYH9, UBE2B, PSMB8, PSMB9, UBE2E3, PSME1, NEDD4, UBR5, PSEN2, UBD, SMURF2, USP24, TRA1	674	313	12092	1.94882	0.603007	0.0411231	0.551184
GOTERM_BP_FAT	GO:0045923~positive regulation of fatty acid metabolic process	8	0.0223432	3.1907857698004413E-4	SREBF1, IRS2, HNF4A, APOC2, PRKAA1, GHSR, CPT1A, ACSL5	674	25	12092	5.74101	0.617451	0.0409175	0.573233
GOTERM_BP_FAT	GO:0032868~response to insulin stimulus	19	0.0530652	4.043475488180108E-4	SREBF1, PPARA, IRS2, ERBB3, FADS1, BCAR1, PTPRA, PFKFB1, PTPRN, UBE2B, GOT1, SORBS1, INSIG2, CCND2, INSIG1, IGFBP1, GHSR, LOC688922, ABCC8, ACSL5	674	133	12092	2.56295	0.704101	0.0494733	0.725894
GOTERM_BP_FAT	GO:0034976~response to endoplasmic reticulum stress	9	0.0251362	4.4073264064768594E-4	DERL2, ATF4, DERL1, LOC687738, LOC689741, XBP1, CASP12, HSPA5, PPP1R15B, DERL3, SERP1	674	34	12092	4.749	0.734818	0.0517087	0.790969
GOTERM_BP_FAT	GO:0030163~protein catabolic process	35	0.0977517	4.5244476301115446E-4	CUEDC2, PSMB10, DERL2, DERL1, LOC687738, IDE, MAN1B1, TRIM50, PSMA7, EDEM1, PSMB5, PSMB4, CUL5, RGD1308127, LOC689741, CABC1, VCPIP1, ANAPC2, ADAM10, UBE4A, LOC363188, UBE2CBP, SPSB2, UBE2L6, TRIM63, MYH9, UBE2B, PSMB8, PSMB9, UBE2E3, PSME1, NEDD4, UBR5, PSEN2, UBD, SMURF2, USP24, TRA1	674	333	12092	1.88565	0.744011	0.0510588	0.811908
GOTERM_BP_FAT	GO:0044265~cellular macromolecule catabolic process	40	0.111716	4.7080888874837516E-4	PSMB10, CUEDC2, DERL2, DERL1, LOC687738, IDE, MAN1B1, TRIM50, PSMA7, EDEM1, PSMB5, PSMB4, RGD1308127, CUL5, LOC689741, CABC1, MYC, ERCC1, VCPIP1, ANAPC2, ADAM10, UBE4A, UBE2CBP, SPSB2, ZHX2, UBE2L6, TRIM63, MYH9, UBE2B, ATM, PSMB8, PSMB9, MNAT1, UBE2E3, PSME1, NEDD4, PNRC2, UBR5, PSEN2, UBD, SMURF2, USP24, TRA1	674	401	12092	1.78959	0.757787	0.0511611	0.84473
GOTERM_BP_FAT	GO:0043627~response to estrogen stimulus	20	0.0558581	5.541893233626275E-4	PTEN, ALDH1A1, INSIG1, ENO2, RARA, FAS, LOC681318, LOC688922, NKX2-5, LOC289614, TXNIP, LOC308950, LOC684747, STS, TGFBR1, CST3, LOC687216, TRIM25, PTPRN, STAT3, SLC34A2, LOC294396, MAPK1, CDKN1B, CCND2, LOC291205, LOC292958, HSPD1, RGD1563524, NCOR2	674	148	12092	2.42441	0.811588	0.0578697	0.993628
GOTERM_BP_FAT	GO:0010498~proteasomal protein catabolic process	14	0.0391007	5.574584369704046E-4	PSMB10, ANAPC2, DERL2, DERL1, LOC687738, MAN1B1, TRIM63, PSMA7, EDEM1, PSMB8, PSMB9, PSMB5, PSMB4, LOC689741, PSME1, TRA1	674	82	12092	3.06304	0.813435	0.0562516	0.999462
GOTERM_BP_FAT	GO:0043161~proteasomal ubiquitin-dependent protein catabolic process	14	0.0391007	5.574584369704046E-4	PSMB10, ANAPC2, DERL2, DERL1, LOC687738, MAN1B1, TRIM63, PSMA7, EDEM1, PSMB8, PSMB9, PSMB5, PSMB4, LOC689741, PSME1, TRA1	674	82	12092	3.06304	0.813435	0.0562516	0.999462
GOTERM_BP_FAT	GO:0050996~positive regulation of lipid catabolic process	6	0.0167574	6.912939225964248E-4	IRS2, ABHD5, APOC2, ANGPTL3, CPT1A, ACSL5	674	14	12092	7.68885	0.875345	0.067053	1.23801
GOTERM_BP_FAT	GO:0007507~heart development	25	0.0698227	7.781713499746319E-4	ERBB3, MYL3, TNNC1, PDLIM3, FKBP1A, PTEN, MSX2, RARA, NKX2-5, NFATC3, PITX2, PTPRJ, TGFBR1, ADIPOR2, MYLPF, CSRP3, TNNI1, ATM, MNAT1, HHEX, XIRP1, GNAQ, PKP2, ADAMTS1, NCOR2	674	213	12092	2.10571	0.904056	0.0728245	1.39256
GOTERM_BP_FAT	GO:0016051~carbohydrate biosynthetic process	15	0.0418936	8.225505763233453E-4	NDST1, DPAGT1, PGAM2, RGD1563601, HS2ST1, ISYNA1, PPP1R3C, ATF4, TPI1, LOC500959, GOT1, ATF3, SLC35D1, GCK, SDS, LOC365156, ENO2, CHST13, H2AFX	674	96	12092	2.80323	0.916066	0.074507	1.47143
GOTERM_BP_FAT	GO:0055088~lipid homeostasis	10	0.0279291	8.360102153777906E-4	ABCG8, ABCG5, GOT1, HNF4A, PLSCR3, APOC2, FABP4, ANGPTL3, ABCG1, MTTP	674	46	12092	3.90014	0.919402	0.0734725	1.49533
GOTERM_BP_FAT	GO:0006936~muscle contraction	14	0.0391007	8.867604870255178E-4	MYBPC2, MYH1, TNNC2, MYL3, TNNC1, MYBPC1, MYL1, MYH2, PGAM2, MYLPF, FKBP1A, PDE4D, ACTN2, TRIM63, PSEN2, CABC1	674	86	12092	2.92057	0.930832	0.0755583	1.58542
GOTERM_BP_FAT	GO:0006511~ubiquitin-dependent protein catabolic process	21	0.058651	9.085376358366041E-4	PSMB10, ANAPC2, DERL2, DERL1, LOC687738, UBE4A, MAN1B1, TRIM63, PSMA7, EDEM1, UBE2B, PSMB8, PSMB9, PSMB5, PSMB4, CUL5, RGD1308127, LOC689741, PSME1, NEDD4, SMURF2, USP24, TRA1	674	166	12092	2.2696	0.935226	0.0752166	1.62406
GOTERM_BP_FAT	GO:0019318~hexose metabolic process	24	0.0670297	9.204846304637504E-4	TALDO1, PHKB, PFKFB1, PGAM2, RGD1563601, GALK1, PPP1R3C, TPI1, GALM, NISCH, ENO2, PRKAA1, RPIA, MYC, PDK4, GALT, CPT1A, MAN2A1, ATF4, PGLS, LOC500959, ATF3, GCK, SDS, LOC365156, IGFBP1, SERP1	674	203	12092	2.12106	0.937517	0.0741322	1.64525
GOTERM_BP_FAT	GO:0030258~lipid modification	12	0.0335149	9.524772367018134E-4	ACADVL, ACOX1, HACL1, ALOX15, ACADS, PIK3CB, EHHADH, ADH7, PRKAA1, IP6K1, PTEN, HADHA	674	66	12092	3.26194	0.94326	0.0746174	1.70197
GOTERM_BP_FAT	GO:0009057~macromolecule catabolic process	43	0.120095	0.00104294	PSMB10, CUEDC2, DERL2, DERL1, LOC687738, IDE, MAN1B1, TRIM50, FKBP1A, PSMA7, EDEM1, PSMB5, PSMB4, RGD1308127, CUL5, LOC689741, CABC1, MYC, ERCC1, VCPIP1, ANAPC2, ADAM10, UBE4A, LOC363188, UBE2CBP, SPSB2, ZHX2, UBE2L6, TRIM63, MYH9, UBE2B, ATM, PSMB8, ABCG1, PSMB9, UBE2E3, MNAT1, PSME1, NEDD4, PNRC2, UBR5, PSEN2, UBD, SMURF2, USP24, TRA1	674	460	12092	1.67706	0.956801	0.0793568	1.86219
GOTERM_BP_FAT	GO:0032869~cellular response to insulin stimulus	13	0.0363078	0.00105179	SREBF1, IRS2, ERBB3, BCAR1, PTPRA, UBE2B, GOT1, SORBS1, CCND2, INSIG1, IGFBP1, LOC688922, GHSR, ACSL5	674	77	12092	3.02894	0.957938	0.0780334	1.87784
GOTERM_BP_FAT	GO:0007517~muscle organ development	21	0.058651	0.00113681	ERBB3, TNNC1, MYL3, CHKB, ARID5B, ELN, MYLPF, FKBP1A, CSRP3, PTEN, TNNI1, P2RX5, XIRP1, DMD, SVIL, RARA, CASQ1, NKX2-5, TCF15, SERP1, PITX2	674	169	12092	2.22931	0.967447	0.0820587	2.02817
GOTERM_BP_FAT	GO:0019941~modification-dependent protein catabolic process	30	0.0837872	0.0011569	CUEDC2, PSMB10, DERL2, DERL1, LOC687738, TRIM50, MAN1B1, PSMA7, EDEM1, PSMB5, PSMB4, CUL5, RGD1308127, LOC689741, VCPIP1, ANAPC2, UBE4A, UBE2CBP, SPSB2, UBE2L6, TRIM63, UBE2B, PSMB8, PSMB9, UBE2E3, PSME1, NEDD4, UBR5, UBD, SMURF2, USP24, TRA1	674	284	12092	1.89514	0.96936	0.081498	2.06367
GOTERM_BP_FAT	GO:0043632~modification-dependent macromolecule catabolic process	30	0.0837872	0.0011569	CUEDC2, PSMB10, DERL2, DERL1, LOC687738, TRIM50, MAN1B1, PSMA7, EDEM1, PSMB5, PSMB4, CUL5, RGD1308127, LOC689741, VCPIP1, ANAPC2, UBE4A, UBE2CBP, SPSB2, UBE2L6, TRIM63, UBE2B, PSMB8, PSMB9, UBE2E3, PSME1, NEDD4, UBR5, UBD, SMURF2, USP24, TRA1	674	284	12092	1.89514	0.96936	0.081498	2.06367
GOTERM_BP_FAT	GO:0016125~sterol metabolic process	13	0.0363078	0.00118156	SREBF1, LIPA, PMVK, ABCG1, FDFT1, INSIG2, CYP7A1, INSIG1, PRKAA1, PRKAA2, ANGPTL3, LOC688922, AKR1D1, NSDHL	674	78	12092	2.99011	0.971555	0.0812643	2.10721
GOTERM_BP_FAT	GO:0048738~cardiac muscle tissue development	11	0.030722	0.00122773	XIRP1, TNNC1, MYL3, MYLPF, RARA, FKBP1A, NKX2-5, CSRP3, PTEN, TNNI1, PITX2	674	58	12092	3.40254	0.975251	0.0824265	2.1887
GOTERM_BP_FAT	GO:0009896~positive regulation of catabolic process	10	0.0279291	0.00134319	TAF1, IRS2, GCK, NEDD4, ABHD5, APOC2, SH3D19, ANGPTL3, CPT1A, ACSL5	674	49	12092	3.66136	0.982527	0.0878757	2.39219
GOTERM_BP_FAT	GO:0010551~regulation of specific transcription from RNA polymerase II promoter	14	0.0391007	0.00151408	PPARA, TAF1, CREB1, LOC688265, TCFE2A, SIRT1, DLX2, HHEX, DLX1, HNF4A, ETS1, GTF2A2, MYC, NKX2-5, NCOR2	674	91	12092	2.7601	0.989562	0.0964153	2.69262
GOTERM_BP_FAT	GO:0010605~negative regulation of macromolecule metabolic process	55	0.15361	0.00152004	PPARA, SNF1LK, LOC366981, IDE, DMAP1, DAXX, CDT1, FERD3L, RARA, MYC, KDM5B, LAG3, ANAPC2, LDB1, PKIG, ZHX2, CST3, RB1, UBE2B, NRIP1, HHEX, HNF4A, PSME1, PSEN2, NSD1, PSMB10, LOC686060, FZR1, SBNO2, FKBP1A, ZBTB16, PSMA7, CALR, PSMB5, PSMB4, ATN1, ZFP191, ITGAV, PRKAA1, AATF, CABC1, BHLHE40, NKX2-5, ERCC1, TXNIP, EHMT1, NF2, SIRT1, PSMB8, PSMB9, DLX2, DLX1, CDKN1B, NEDD4, FABP4, GHSR, NCOR2, NFIB	674	643	12092	1.53458	0.989748	0.0947752	2.70308
GOTERM_BP_FAT	GO:0006641~triglyceride metabolic process	10	0.0279291	0.00155879	INSIG2, INSIG1, ABHD5, APOC2, LOC688922, ACSL4, GPAM, SIRT1, CPT1A, MTTP, ACSL5	674	50	12092	3.58813	0.990879	0.0951082	2.77109
GOTERM_BP_FAT	GO:0019395~fatty acid oxidation	9	0.0251362	0.00164384	ACADVL, ACOX1, HACL1, ALOX15, ACADS, EHHADH, ADH7, PRKAA1, HADHA	674	41	12092	3.93819	0.992943	0.0980551	2.92018
GOTERM_BP_FAT	GO:0034440~lipid oxidation	9	0.0251362	0.00164384	ACADVL, ACOX1, HACL1, ALOX15, ACADS, EHHADH, ADH7, PRKAA1, HADHA	674	41	12092	3.93819	0.992943	0.0980551	2.92018
GOTERM_BP_FAT	GO:0030036~actin cytoskeleton organization	21	0.058651	0.00174324	SHROOM1, LIMA1, RGD1559948, BCAR1, RGD1563933, ELN, PDLIM3, RGD1308350, CALR, NISCH, RGD1562171, SORBS1, RGD1561323, RPL9, CAP1, EHD2, RGD1565048, RGD1562204, NF2, MYH1, RGD1561987, MYH2, MYLPF, RGD1561928, LOC691768, MYH9, POR, XIRP1, LOC364687, TMSB4X, GHSR, TNFAIP1, LOC690133	674	175	12092	2.15288	0.994771	0.101666	3.09414
GOTERM_BP_FAT	GO:0008203~cholesterol metabolic process	12	0.0335149	0.00198105	SREBF1, PMVK, ABCG1, FDFT1, INSIG2, CYP7A1, INSIG1, PRKAA1, PRKAA2, ANGPTL3, LOC688922, AKR1D1, NSDHL	674	72	12092	2.99011	0.997448	0.112563	3.50917
GOTERM_BP_FAT	GO:0032355~response to estradiol stimulus	13	0.0363078	0.00204548	TXNIP, CST3, PTEN, STAT3, SLC34A2, ALDH1A1, CDKN1B, CCND2, INSIG1, ENO2, RARA, LOC688922, NKX2-5, NCOR2	674	83	12092	2.80998	0.997899	0.113866	3.62131
GOTERM_BP_FAT	GO:0006695~cholesterol biosynthetic process	7	0.0195503	0.00207037	INSIG2, INSIG1, PRKAA1, PRKAA2, LOC688922, PMVK, NSDHL, FDFT1	674	25	12092	5.02338	0.998051	0.113085	3.66461
GOTERM_BP_FAT	GO:0033554~cellular response to stress	40	0.111716	0.00226868	DERL2, DERL1, LOC687738, MGMT, ASNS, XRCC1, DERL3, TRIB1, MYD88, LOC689741, INSIG2, XBP1, INSIG1, DNAJA1, AATF, H2AFX, HSPA5, LOC688922, ERCC1, CHD4, SREBF1, FADS1, CST3, RGD1561176, SIRT1, UBE2B, ATM, MAPK1, MNAT1, ATF4, CDKN1A, RFC4, RPAIN, NUPR1, HIPK1, GCK, BAZ1B, NEDD4, UBR5, CASP12, PDCD6IP, PPP1R15B, TNFAIP1, SERP1	674	436	12092	1.64593	0.998929	0.121055	4.00889
GOTERM_BP_FAT	GO:0043067~regulation of programmed cell death	57	0.159196	0.00238709	PTEN, CRADD, MAP3K7, MYD88, RRN3, TPT1, VNN1, DNAJC5, LOC681318, FAS, DDAH1, MYC, LOC308950, BCL10, LOC684747, ZC3HC1, ARHGEF7, CST3, UBE2B, LOC294396, ALOX15, GNAQ, HIPK1, BTG1, LOC291205, PSEN2, LOC292958, PDCD6IP, RGD1563524, ERBB3, ADORA2A, PAFAH2, MGMT, RGD1562068, ASNS, CDH1, ZBTB16, GCH1, MSX2, ALDH1A1, CHD8, PPP3CC, AATF, HSPA5, CABC1, NKX2-5, ERCC1, LOC289614, FN1, COL18A1, TXNIP, TGFBR1…	674	686	12092	1.4907	0.999251	0.124764	4.21391
GOTERM_BP_FAT	GO:0014706~striated muscle tissue development	17	0.0474794	0.00248364	ERBB3, MYL3, TNNC1, ELN, MYLPF, FKBP1A, PTEN, CSRP3, TNNI1, P2RX5, XIRP1, DMD, SVIL, RARA, CASQ1, NKX2-5, PITX2	674	131	12092	2.32818	0.99944	0.127277	4.38077
GOTERM_BP_FAT	GO:0060415~muscle tissue morphogenesis	7	0.0195503	0.00256671	TNNC1, MYL3, MYLPF, FKBP1A, NKX2-5, TNNI1, PITX2	674	26	12092	4.83018	0.999564	0.129062	4.52411
GOTERM_BP_FAT	GO:0055008~cardiac muscle tissue morphogenesis	7	0.0195503	0.00256671	TNNC1, MYL3, MYLPF, FKBP1A, NKX2-5, TNNI1, PITX2	674	26	12092	4.83018	0.999564	0.129062	4.52411
GOTERM_BP_FAT	GO:0010941~regulation of cell death	57	0.159196	0.00260385	PTEN, CRADD, MAP3K7, MYD88, RRN3, TPT1, VNN1, DNAJC5, LOC681318, FAS, DDAH1, MYC, LOC308950, BCL10, LOC684747, ZC3HC1, ARHGEF7, CST3, UBE2B, LOC294396, ALOX15, GNAQ, HIPK1, BTG1, LOC291205, PSEN2, LOC292958, PDCD6IP, RGD1563524, ERBB3, ADORA2A, PAFAH2, MGMT, RGD1562068, ASNS, CDH1, ZBTB16, GCH1, MSX2, ALDH1A1, CHD8, PPP3CC, AATF, HSPA5, CABC1, NKX2-5, ERCC1, LOC289614, FN1, COL18A1, TXNIP, TGFBR1…	674	689	12092	1.4842	0.99961	0.128663	4.58812
GOTERM_BP_FAT	GO:0046165~alcohol biosynthetic process	9	0.0251362	0.00263245	PGAM2, DPAGT1, RGD1563601, TPI1, LOC500959, ATF4, ISYNA1, ATF3, GOT1, SDS, LOC365156, ENO2, H2AFX	674	44	12092	3.66968	0.999643	0.127891	4.63739
GOTERM_BP_FAT	GO:0016054~organic acid catabolic process	14	0.0391007	0.00271311	HACL1, ACOX1, ACADS, EHHADH, CDO1, HADHA, ACADVL, GOT1, SDS, HDC, ASRGL1, GCSH, AKR1D1, PCCA	674	97	12092	2.58937	0.99972	0.129466	4.77623
GOTERM_BP_FAT	GO:0003012~muscle system process	14	0.0391007	0.00271311	MYBPC2, MYH1, TNNC2, MYL3, TNNC1, MYBPC1, MYL1, MYH2, PGAM2, MYLPF, FKBP1A, PDE4D, ACTN2, TRIM63, PSEN2, CABC1	674	97	12092	2.58937	0.99972	0.129466	4.77623
GOTERM_BP_FAT	GO:0046395~carboxylic acid catabolic process	14	0.0391007	0.00271311	HACL1, ACOX1, ACADS, EHHADH, CDO1, HADHA, ACADVL, GOT1, SDS, HDC, ASRGL1, GCSH, AKR1D1, PCCA	674	97	12092	2.58937	0.99972	0.129466	4.77623
GOTERM_BP_FAT	GO:0031331~positive regulation of cellular catabolic process	8	0.0223432	0.00274842	TAF1, IRS2, GCK, ABHD5, APOC2, SH3D19, CPT1A, ACSL5	674	35	12092	4.10072	0.999748	0.129001	4.83694
GOTERM_BP_FAT	GO:0042981~regulation of apoptosis	56	0.156403	0.00287042	PTEN, CRADD, MAP3K7, MYD88, RRN3, TPT1, VNN1, DNAJC5, LOC681318, FAS, DDAH1, MYC, LOC308950, BCL10, LOC684747, ZC3HC1, ARHGEF7, UBE2B, LOC294396, ALOX15, GNAQ, HIPK1, BTG1, LOC291205, PSEN2, LOC292958, PDCD6IP, RGD1563524, ERBB3, ADORA2A, PAFAH2, MGMT, RGD1562068, ASNS, CDH1, ZBTB16, GCH1, MSX2, ALDH1A1, CHD8, PPP3CC, AATF, HSPA5, CABC1, NKX2-5, ERCC1, LOC289614, FN1, COL18A1, TXNIP, TGFBR1, CREB…	674	677	12092	1.48401	0.999826	0.132283	5.04644
GOTERM_BP_FAT	GO:0065003~macromolecular complex assembly	47	0.131267	0.00287393	LOC684773, HIST2H2AA3, LOC680430, HP1BP3, LOC680097, TUBB2C, IDE, CASK, TAPBP, RGD1564698, RRN3, RGD1561871, GTF2A2, HIST3H2A, FAS, MYC, DDAH1, KPNB1, ZW10, TUBB4, LOC682543, BCL10, MYH1, MYH2, TMEM70, ACTN2, H2AFJ, LOC684745, HIST2H4, SPAG9, HAO2, LOC502940, LOC361908, RPS10, TNFAIP1, WDR46, HIST1H4M, RGD1565017, POLR2F, LOC306962, RGD1562378, HIST1H2AA, POLR2L, LOC682560, LOC679967, LOC679840, …	674	544	12092	1.55002	0.999828	0.130443	5.05246
GOTERM_BP_FAT	GO:0030029~actin filament-based process	21	0.058651	0.00296137	SHROOM1, LIMA1, RGD1559948, BCAR1, RGD1563933, ELN, PDLIM3, RGD1308350, CALR, NISCH, RGD1562171, SORBS1, RGD1561323, RPL9, CAP1, EHD2, RGD1565048, RGD1562204, NF2, MYH1, RGD1561987, MYH2, MYLPF, RGD1561928, LOC691768, MYH9, POR, XIRP1, LOC364687, TMSB4X, GHSR, TNFAIP1, LOC690133	674	183	12092	2.05876	0.999868	0.132157	5.20235
GOTERM_BP_FAT	GO:0034637~cellular carbohydrate biosynthetic process	11	0.030722	0.00296931	PGAM2, RGD1563601, HS2ST1, ISYNA1, TPI1, LOC500959, PPP1R3C, ATF4, ATF3, GOT1, GCK, SDS, LOC365156, ENO2	674	65	12092	3.03611	0.999871	0.130559	5.21593
GOTERM_BP_FAT	GO:0009890~negative regulation of biosynthetic process	44	0.122888	0.00301317	LOC686060, PPARA, SNF1LK, SBNO2, LOC366981, DMAP1, ZBTB16, CALR, DAXX, CDT1, FERD3L, ATN1, INSIG2, ZFP191, ITGAV, INSIG1, PRKAA1, RARA, AATF, BHLHE40, LOC688922, NKX2-5, KDM5B, MYC, LAG3, TXNIP, EHMT1, NF2, LDB1, PKIG, ZHX2, ATP1A1, RB1, UBE2B, SIRT1, NRIP1, DLX2, HHEX, DLX1, CDKN1B, GCK, NEDD4, FABP4, GHSR, NSD1, NCOR2, NFIB	674	501	12092	1.57563	0.999887	0.130459	5.29102
GOTERM_BP_FAT	GO:0042594~response to starvation	9	0.0251362	0.00304882	SREBF1, ACADS, FADS1, PFKFB1, ASNS, SIRT1, UGT1A1, UGT1A6, UGT1A9, UGT1A8, GCK, UGT1A3, UGT1A7C, UGT1A2, UGT1A5, HSPA5	674	45	12092	3.58813	0.999898	0.130036	5.35202
GOTERM_BP_FAT	GO:0007010~cytoskeleton organization	31	0.0865801	0.00324843	SGCZ, SHROOM1, LIMA1, RGD1559948, AP1G1, BCAR1, RGD1563933, ELN, PDLIM3, RGD1308350, CETN2, CALR, VILL, RGD1562171, NISCH, SORBS1, RGD1561323, RPL9, CAP1, NY-SAR-48, EHD2, ZW10, RGD1565048, RGD1562204, NF2, MYH1, RGD1561987, RAN, VIL1, MYH2, MYLPF, RGD1561928, LOC691768, MYH9, UBE2B, POR, LOC364687, XIRP1, SVIL, TMSB4X, GHSR, TNFAIP1, LOC690133	674	318	12092	1.74893	0.999944	0.136035	5.69281
GOTERM_BP_FAT	GO:0030433~ER-associated protein catabolic process	5	0.0139645	0.00328657	DERL2, DERL1, LOC687738, LOC689741, MAN1B1, EDEM1, TRA1	674	12	12092	7.47527	0.99995	0.135641	5.75779
GOTERM_BP_FAT	GO:0048545~response to steroid hormone stimulus	29	0.0809943	0.00332633	PFKFB1, PSPH, PTEN, ALDH1A1, UGT1A6, UGT1A9, GOT1, UGT1A8, UGT1A3, UGT1A7C, UGT1A2, UGT1A5, INSIG1, ENO2, RARA, FAS, LOC681318, LOC688922, NKX2-5, LOC289614, SREBF1, TXNIP, LOC308950, LOC684747, STS, ACADS, TGFBR1, CST3, LOC687216, TRIM25, PTPRN, CDO1, UGT1A1, STAT3, SLC34A2, LOC294396, MAPK1, CDKN1A, CDKN1B, CCND2, LOC291205, LOC292958, FABP4, RGD1563524, HSPD1, NCOR2	674	291	12092	1.7879	0.999956	0.13532	5.82549
GOTERM_BP_FAT	GO:0006639~acylglycerol metabolic process	10	0.0279291	0.00350293	INSIG2, INSIG1, ABHD5, APOC2, LOC688922, ACSL4, GPAM, SIRT1, CPT1A, MTTP, ACSL5	674	56	12092	3.20369	0.999974	0.140101	6.12564
GOTERM_BP_FAT	GO:0031327~negative regulation of cellular biosynthetic process	43	0.120095	0.00350336	LOC686060, PPARA, SNF1LK, SBNO2, LOC366981, DMAP1, ZBTB16, CALR, DAXX, CDT1, FERD3L, ATN1, INSIG2, ZFP191, INSIG1, RARA, AATF, PRKAA1, BHLHE40, LOC688922, NKX2-5, KDM5B, MYC, LAG3, TXNIP, EHMT1, NF2, LDB1, PKIG, ZHX2, ATP1A1, RB1, UBE2B, SIRT1, NRIP1, DLX2, HHEX, DLX1, CDKN1B, GCK, NEDD4, FABP4, GHSR, NSD1, NCOR2, NFIB	674	491	12092	1.57118	0.999974	0.138287	6.12636
GOTERM_BP_FAT	GO:0006350~transcription	56	0.156403	0.00360692	PPARA, AEBP1, TAF1A, ZKSCAN1, DAXX, TCFE2A, CNOT6, MED28, RRN3, CCDC101, GTF2A2, RARA, MYC, SNAPC2, ZHX2, HES6, RB1, CCNL2, LOC681193, HNF4A, POLR2F, LITAF, POLR2L, ZFP414, KEAP1, ZFP110, POLR2L-PS1, TSC22D1, CHD8, ZFP819, TCEA3, ZFP191, XBP1, BHLHE40, CREBL2, SREBF1, TXNIP, TAF1, CREB1, NR4A2, NR4A1, LOC688265, STAT3, IRF9, ATF5, MNAT1, HDAC3, ATF4, ATXN3, GCM1, ATF3, SP1, ETS1, DR1, PNRC2, HIVE…	674	684	12092	1.46883	0.999981	0.140249	6.30195
GOTERM_BP_FAT	GO:0045184~establishment of protein localization	47	0.131267	0.00411703	LOC687738, AP1G1, CASK, LOC689741, RGD1566215, NECAP1, RAB6B, KDELR1, SAR1A, KPNB1, ZW10, KDELR2, NUP88, RAN, MYH9, TIMM23, ZDHHC15, MAPK1, RPAIN, PSEN2, RAB14, RAB5A, KPNA6, TOM1, LOC684447, PDCD6IP, VPS26A, SERP1, ARL6IP1, NXT1, DERL2, DERL1, EXOC8, APOC2, CALR, TMED2, TMED3, CABC1, TNPO1, TXNIP, RRBP1, SNX27, RGD1561176, LIN7C, AP4S1, ABCG1, MTTP, RAB30, TOM1L2, NEDD4, SEC13, SSR3	674	554	12092	1.52204	0.999996	0.156473	7.16231
GOTERM_BP_FAT	GO:0060537~muscle tissue development	17	0.0474794	0.00419436	ERBB3, MYL3, TNNC1, ELN, MYLPF, FKBP1A, PTEN, CSRP3, TNNI1, P2RX5, XIRP1, DMD, SVIL, RARA, CASQ1, NKX2-5, PITX2	674	138	12092	2.21008	0.999997	0.157199	7.29209
GOTERM_BP_FAT	GO:0006006~glucose metabolic process	20	0.0558581	0.00425956	TALDO1, PHKB, PDK4, GALT, PGAM2, RGD1563601, CPT1A, LOC500959, PGLS, PPP1R3C, ATF4, TPI1, ATF3, NISCH, GCK, SDS, LOC365156, ENO2, PRKAA1, IGFBP1, RPIA, MYC, SERP1	674	176	12092	2.03871	0.999997	0.157492	7.40137
GOTERM_BP_FAT	GO:0006638~neutral lipid metabolic process	10	0.0279291	0.00446119	INSIG2, INSIG1, ABHD5, APOC2, LOC688922, ACSL4, GPAM, SIRT1, CPT1A, MTTP, ACSL5	674	58	12092	3.09322	0.999999	0.162338	7.73856
GOTERM_BP_FAT	GO:0006662~glycerol ether metabolic process	10	0.0279291	0.00501109	INSIG2, INSIG1, ABHD5, APOC2, LOC688922, ACSL4, GPAM, SIRT1, CPT1A, MTTP, ACSL5	674	59	12092	3.04079	1	0.178354	8.6523
GOTERM_BP_FAT	GO:0030968~endoplasmic reticulum unfolded protein response	6	0.0167574	0.00507984	DERL2, DERL1, LOC687738, LOC689741, XBP1, CASP12, DERL3, SERP1	674	21	12092	5.1259	1	0.178476	8.76593
GOTERM_BP_FAT	GO:0034620~cellular response to unfolded protein	6	0.0167574	0.00507984	DERL2, DERL1, LOC687738, LOC689741, XBP1, CASP12, DERL3, SERP1	674	21	12092	5.1259	1	0.178476	8.76593
GOTERM_BP_FAT	GO:0031398~positive regulation of protein ubiquitination	11	0.030722	0.00513078	PSMB10, PSMB5, BCL10, ANAPC2, PSMB4, FZR1, PSME1, FKBP1A, PSMA7, DDAH1, PSMB8, PSMB9	674	70	12092	2.81925	1	0.178035	8.85005
GOTERM_BP_FAT	GO:0043933~macromolecular complex subunit organization	48	0.134059	0.005193	LOC684773, HIST2H2AA3, LOC680430, HP1BP3, LOC680097, TUBB2C, IDE, CASK, TAPBP, RGD1564698, RRN3, RGD1561871, GTF2A2, HIST3H2A, FAS, MYC, DDAH1, KPNB1, ZW10, TUBB4, LOC682543, BCL10, MYH1, MYH2, TMEM70, ACTN2, H2AFJ, LOC684745, HIST2H4, SPAG9, HAO2, LOC502940, LOC361908, RPS10, TNFAIP1, WDR46, HIST1H4M, RGD1565017, POLR2F, LOC306962, RGD1562378, HIST1H2AA, POLR2L, LOC682560, LOC679967, LOC679840, …	674	576	12092	1.49505	1	0.177956	8.95268
GOTERM_BP_FAT	GO:0046890~regulation of lipid biosynthetic process	9	0.0251362	0.00524757	SREBF1, INSIG2, HNF4A, SORBS1, INSIG1, APOC2, ATP1A1, LOC688922, ABCG1, ACSL5	674	49	12092	3.29522	1	0.177643	9.04261
GOTERM_BP_FAT	GO:0016126~sterol biosynthetic process	7	0.0195503	0.00547819	INSIG2, INSIG1, PRKAA1, PRKAA2, LOC688922, PMVK, NSDHL, FDFT1	674	30	12092	4.18615	1	0.182668	9.42172
GOTERM_BP_FAT	GO:0065004~protein-DNA complex assembly	11	0.030722	0.00568255	LOC684773, HIST1H4M, HIST2H2AA3, LOC680430, LOC306962, HIST1H2AA, RGD1562378, HP1BP3, LOC682560, LOC680097, LOC679967, LOC679840, LOC684807, LOC682518, LOC684887, HIST1H4B, GTF2A2, HIST3H2A, LOC502125, LOC682543, LOC684621, RGD1564767, H2AFJ, LOC684745, HIST2H4, RGD1565073, LOC684872, HIST1H2AI, LOC502940, LOC690131, LOC679983, HIST1H2AO, HIST1H2AN	674	71	12092	2.77954	1	0.186764	9.75643
GOTERM_BP_FAT	GO:0015031~protein transport	46	0.128474	0.0057167	LOC687738, AP1G1, CASK, LOC689741, RGD1566215, NECAP1, RAB6B, KDELR1, SAR1A, KPNB1, ZW10, KDELR2, NUP88, RAN, MYH9, TIMM23, MAPK1, RPAIN, PSEN2, RAB14, RAB5A, KPNA6, TOM1, LOC684447, PDCD6IP, VPS26A, SERP1, ARL6IP1, NXT1, DERL2, DERL1, EXOC8, APOC2, CALR, TMED2, TMED3, CABC1, TNPO1, TXNIP, RRBP1, SNX27, RGD1561176, LIN7C, AP4S1, ABCG1, MTTP, RAB30, NEDD4, TOM1L2, SEC13, SSR3	674	549	12092	1.50322	1	0.185764	9.81225
GOTERM_BP_FAT	GO:0031400~negative regulation of protein modification process	14	0.0391007	0.00587069	PSMB10, ANAPC2, FZR1, NF2, FKBP1A, PSMA7, UBE2B, PSMB8, PSMB9, PSMB5, PSMB4, HNF4A, PSME1, PSEN2, CABC1	674	106	12092	2.36952	1	0.188258	10.0635
GOTERM_BP_FAT	GO:0032369~negative regulation of lipid transport	5	0.0139645	0.00607995	ABCG8, IRS2, ABCG5, ITGAV, APOC2	674	14	12092	6.40738	1	0.192263	10.4039
GOTERM_BP_FAT	GO:0018904~organic ether metabolic process	10	0.0279291	0.00626742	INSIG2, INSIG1, ABHD5, APOC2, LOC688922, ACSL4, GPAM, SIRT1, CPT1A, MTTP, ACSL5	674	61	12092	2.94109	1	0.195547	10.7079
GOTERM_BP_FAT	GO:0046889~positive regulation of lipid biosynthetic process	6	0.0167574	0.006278	SREBF1, HNF4A, SORBS1, APOC2, ABCG1, ACSL5	674	22	12092	4.89291	1	0.193849	10.725
GOTERM_BP_FAT	GO:0051260~protein homooligomerization	14	0.0391007	0.00635313	BCL10, RGD1565017, IDE, ACTN2, XTP3TPA, CDH1, CPT1A, GCH1, ALDH1A1, P2RX5, SPAG9, HAO2, ALDH1A7, FAS, DDAH1, TNFAIP1	674	107	12092	2.34738	1	0.19396	10.8465
GOTERM_BP_FAT	GO:0046496~nicotinamide nucleotide metabolic process	8	0.0223432	0.00688469	NAMPT, LOC500959, TPI1, PGLS, TALDO1, GCK, LOC365156, QPRT, RPIA, RGD1563601, IDH3A	674	41	12092	3.50062	1	0.206362	11.7018
GOTERM_BP_FAT	GO:0019637~organophosphate metabolic process	19	0.0530652	0.00689527	PIP5K3, TALDO1, PIGY, PIK3CB, CHKB, ABHD5, GALT, CDS1, RGD1563601, PTEN, FDFT1, CDS2, ISYNA1, TPI1, LOC500959, SMPDL3A, LOC365156, PCYT1A, IP6K1, ANGPTL3, GPAM, ACSL5	674	171	12092	1.99341	1	0.204624	11.7187
GOTERM_BP_FAT	GO:0006733~oxidoreduction coenzyme metabolic process	9	0.0251362	0.00756736	NAMPT, LOC500959, TPI1, PGLS, TALDO1, GCK, LOC365156, QPRT, RPIA, RGD1563601, IDH3A, COQ6	674	52	12092	3.10511	1	0.220115	12.7888
GOTERM_BP_FAT	GO:0006094~gluconeogenesis	6	0.0167574	0.00766138	ATF4, LOC500959, TPI1, ATF3, SDS, LOC365156, ENO2, PGAM2, RGD1563601	674	23	12092	4.68017	1	0.220422	12.9375
GOTERM_BP_FAT	GO:0006732~coenzyme metabolic process	18	0.0502723	0.00776617	NAMPT, GSTA3, TALDO1, GSTA5, SUCLG2, PDK4, ACLY, RGD1563601, IDH3A, GCH1, COQ6, PGLS, TPI1, LOC500959, GCK, HNF4A, LOC365156, VNN1, QPRT, RPIA, GSTP1	674	160	12092	2.01832	1	0.220994	13.103
GOTERM_BP_FAT	GO:0006769~nicotinamide metabolic process	8	0.0223432	0.00787493	NAMPT, LOC500959, TPI1, PGLS, TALDO1, GCK, LOC365156, QPRT, RPIA, RGD1563601, IDH3A	674	42	12092	3.41727	1	0.221652	13.2744
GOTERM_BP_FAT	GO:0006739~NADP metabolic process	5	0.0139645	0.00793092	LOC500959, TPI1, PGLS, TALDO1, GCK, LOC365156, RPIA, RGD1563601	674	15	12092	5.98022	1	0.220998	13.3625
GOTERM_BP_FAT	GO:0006333~chromatin assembly or disassembly	13	0.0363078	0.00805581	LOC684773, HIST2H2AA3, HIST1H4M, LOC680430, RGD1562378, LOC306962, HIST1H2AA, HP1BP3, LOC680097, LOC682560, LOC679840, LOC679967, LOC684807, LOC682518, LOC684887, CHD8, HIST1H4B, HIST3H2A, LOC502125, CHD4, LOC682543, RGD1564767, LOC684621, H2AFJ, LOC684745, HIST2H4, BAZ1B, RGD1565073, LOC684872, HIST1H2AI, LOC502940, LOC690131, LOC679983, HIST1H2AO, HIST1H2AN	674	98	12092	2.37988	1	0.222036	13.5588
GOTERM_BP_FAT	GO:0032583~regulation of gene-specific transcription	15	0.0418936	0.00837625	PPARA, TAF1, CREB1, LOC688265, TCFE2A, SIRT1, DLX2, HHEX, DLX1, CDKN1B, HNF4A, ETS1, GTF2A2, MYC, NKX2-5, NCOR2	674	123	12092	2.18788	1	0.227745	14.0604
GOTERM_BP_FAT	GO:0006334~nucleosome assembly	10	0.0279291	0.00858942	LOC684773, HIST1H4M, HIST2H2AA3, LOC680430, LOC306962, HIST1H2AA, RGD1562378, HP1BP3, LOC682560, LOC680097, LOC679967, LOC679840, LOC684807, LOC682518, LOC684887, HIST1H4B, HIST3H2A, LOC502125, LOC682543, LOC684621, RGD1564767, H2AFJ, LOC684745, HIST2H4, RGD1565073, LOC684872, LOC502940, HIST1H2AI, LOC690131, LOC679983, HIST1H2AO, HIST1H2AN	674	64	12092	2.80323	1	0.230772	14.3926
GOTERM_BP_FAT	GO:0055092~sterol homeostasis	7	0.0195503	0.00887173	ABCG8, ABCG5, PLSCR3, FABP4, ANGPTL3, ABCG1, MTTP	674	33	12092	3.80559	1	0.235337	14.8307
GOTERM_BP_FAT	GO:0042632~cholesterol homeostasis	7	0.0195503	0.00887173	ABCG8, ABCG5, PLSCR3, FABP4, ANGPTL3, ABCG1, MTTP	674	33	12092	3.80559	1	0.235337	14.8307
GOTERM_BP_FAT	GO:0051186~cofactor metabolic process	21	0.058651	0.00887181	NAMPT, TALDO1, RGD1563601, GCH1, UGT1A6, UGT1A9, TPI1, UGT1A8, UGT1A7C, UGT1A3, UGT1A2, UGT1A5, VNN1, LOC691853, RPIA, GSTA3, GSTA5, SUCLG2, PDK4, IREB2, ACLY, UGT1A1, IDH3A, LOC687381, COQ6, PGLS, LOC500959, GCK, HNF4A, LOC365156, QPRT, GSTP1	674	202	12092	1.86512	1	0.233305	14.8308
GOTERM_BP_FAT	GO:0019362~pyridine nucleotide metabolic process	8	0.0223432	0.00896636	NAMPT, LOC500959, TPI1, PGLS, TALDO1, GCK, LOC365156, QPRT, RPIA, RGD1563601, IDH3A	674	43	12092	3.3378	1	0.233467	14.9771
GOTERM_BP_FAT	GO:0009820~alkaloid metabolic process	8	0.0223432	0.00896636	NAMPT, LOC500959, TPI1, PGLS, TALDO1, GCK, LOC365156, QPRT, RPIA, RGD1563601, IDH3A	674	43	12092	3.3378	1	0.233467	14.9771
GOTERM_BP_FAT	GO:0006633~fatty acid biosynthetic process	11	0.030722	0.00916871	LOC683884, FADS1, NDUFAB1, FADS3, FADS2, RGD1563601, ALOX15, TPI1, LOC500959, PTGIS, LOC365156, PRKAA1, PRKAA2, ACSL3, TMEM195	674	76	12092	2.59667	1	0.236059	15.2892
GOTERM_BP_FAT	GO:0006805~xenobiotic metabolic process	6	0.0167574	0.00924331	GSTA3, GSTA5, UGT1A1, GSTM2, UGT1A6, UGT1A9, UGT1A8, HNF4A, UGT1A3, UGT1A7C, UGT1A2, UGT1A5, GSTP1	674	24	12092	4.48516	1	0.235747	15.4041
GOTERM_BP_FAT	GO:0007049~cell cycle	39	0.108923	0.00934963	PSMB10, NAMPT, SNF1LK, FZR1, CETN2, PSMA7, CALR, DAXX, TCFE2A, UHMK1, PSMB5, PSMB4, GADD45GIP1, RGD1561897, NY-SAR-48, MTUS1, ZW10, VCPIP1, TXNIP, ANAPC2, TAF1, CGRRF1, RAN, RGD1561176, GAS2, LOC688265, RB1, MYH9, UBE2B, RGS14, PSMB8, PSMB9, SEPT12, MAPK1, HHEX, MNAT1, CDKN1A, CDKN1B, PSME1, CCND2, PTP4A1, PDCD6IP	674	460	12092	1.52106	1	0.236142	15.5674
GOTERM_BP_FAT	GO:0051436~negative regulation of ubiquitin-protein ligase activity during mitotic cell cycle	9	0.0251362	0.00949469	PSMB10, PSMB5, ANAPC2, PSMB4, FZR1, PSME1, PSMA7, PSMB8, PSMB9	674	54	12092	2.99011	1	0.237377	15.7899
GOTERM_BP_FAT	GO:0051352~negative regulation of ligase activity	9	0.0251362	0.0105851	PSMB10, PSMB5, ANAPC2, PSMB4, FZR1, PSME1, PSMA7, PSMB8, PSMB9	674	55	12092	2.93574	1	0.258777	17.4442
GOTERM_BP_FAT	GO:0051444~negative regulation of ubiquitin-protein ligase activity	9	0.0251362	0.0105851	PSMB10, PSMB5, ANAPC2, PSMB4, FZR1, PSME1, PSMA7, PSMB8, PSMB9	674	55	12092	2.93574	1	0.258777	17.4442
GOTERM_BP_FAT	GO:0050994~regulation of lipid catabolic process	6	0.0167574	0.0110365	IRS2, ABHD5, APOC2, ANGPTL3, CPT1A, ACSL5	674	25	12092	4.30576	1	0.266117	18.1202
GOTERM_BP_FAT	GO:0010558~negative regulation of macromolecule biosynthetic process	40	0.111716	0.0110514	LOC686060, PPARA, SNF1LK, SBNO2, LOC366981, DMAP1, ZBTB16, CALR, DAXX, CDT1, FERD3L, ATN1, ZFP191, ITGAV, RARA, AATF, PRKAA1, BHLHE40, NKX2-5, KDM5B, MYC, LAG3, TXNIP, EHMT1, NF2, LDB1, PKIG, ZHX2, RB1, UBE2B, SIRT1, NRIP1, DLX2, HHEX, DLX1, CDKN1B, NEDD4, FABP4, GHSR, NSD1, NCOR2, NFIB	674	480	12092	1.49505	1	0.264337	18.1425
GOTERM_BP_FAT	GO:0043086~negative regulation of catalytic activity	23	0.0642368	0.0111922	PSMB10, ANAPC2, FZR1, NF2, ADORA2A, PKIG, CST3, NR4A1, FKBP1A, RB1, PSMA7, SIRT1, PSMB8, PSMB9, TRIB1, PSMB5, PSMB4, CDKN1A, CDKN1B, PSME1, FABP4, HSPA5, ANGPTL3	674	234	12092	1.7634	1	0.26515	18.3521
GOTERM_BP_FAT	GO:0031497~chromatin assembly	10	0.0279291	0.011512	LOC684773, HIST1H4M, HIST2H2AA3, LOC680430, LOC306962, HIST1H2AA, RGD1562378, HP1BP3, LOC682560, LOC680097, LOC679967, LOC679840, LOC684807, LOC682518, LOC684887, HIST1H4B, HIST3H2A, LOC502125, LOC682543, LOC684621, RGD1564767, H2AFJ, LOC684745, HIST2H4, RGD1565073, LOC684872, LOC502940, HIST1H2AI, LOC690131, LOC679983, HIST1H2AO, HIST1H2AN	674	67	12092	2.67771	1	0.269545	18.8265
GOTERM_BP_FAT	GO:0032269~negative regulation of cellular protein metabolic process	18	0.0502723	0.0116759	PSMB10, ANAPC2, FZR1, NF2, IDE, FKBP1A, CALR, PSMA7, UBE2B, PSMB8, PSMB9, PSMB5, PSMB4, HNF4A, PSME1, ITGAV, PSEN2, PRKAA1, CABC1	674	167	12092	1.93372	1	0.270751	19.0685
GOTERM_BP_FAT	GO:0019751~polyol metabolic process	7	0.0195503	0.0118363	GALK1, ISYNA1, GOT1, MIOX, ANGPTL3, PTEN, GDPD1	674	35	12092	3.58813	1	0.271866	19.3048
GOTERM_BP_FAT	GO:0019748~secondary metabolic process	12	0.0335149	0.0119911	NAMPT, TALDO1, ADH7, RGD1563601, IDH3A, ALDH1A1, PGLS, TPI1, LOC500959, ATN1, GCK, LOC365156, ALDH1A7, QPRT, RPIA	674	91	12092	2.3658	1	0.272852	19.5322
GOTERM_BP_FAT	GO:0006357~regulation of transcription from RNA polymerase II promoter	48	0.134059	0.0120746	PPARA, SNF1LK, CASK, MED21, TCFE2A, MYD88, GTF2A2, RARA, MYC, PITX2, PKIG, ZHX2, RB1, HES6, NRIP1, HHEX, HNF4A, MED15, RGD1310358, NSD1, LOC686060, ZBTB16, CALR, CHD8, ATN1, TCEA3, AATF, NKX2-5, NFATC3, TXNIP, SREBF1, TAF1, EHMT1, CREB1, NR4A2, NR4A1, LOC688265, SIRT1, STAT3, MNAT1, ATF5, DLX2, DLX1, ATF4, SP1, NEDD4, ETS1, TCF12, NCOR2, NFIB	674	604	12092	1.42575	1	0.272448	19.6548
GOTERM_BP_FAT	GO:0008202~steroid metabolic process	18	0.0502723	0.0123428	SREBF1, STS, LIPA, AMACR, COMT, PMVK, ABCG1, FDFT1, INSIG2, CYP7A1, INSIG1, CYP2R1, PRKAA1, PRKAA2, ANGPTL3, LOC688922, AKR1D1, FABP6, NSDHL	674	168	12092	1.92221	1	0.275574	20.0468
GOTERM_BP_FAT	GO:0031329~regulation of cellular catabolic process	10	0.0279291	0.0126345	TAF1, IRS2, PPP1R3C, GCK, ABHD5, CST3, APOC2, SH3D19, CPT1A, ACSL5	674	68	12092	2.63833	1	0.279075	20.471
GOTERM_BP_FAT	GO:0034622~cellular macromolecular complex assembly	23	0.0642368	0.0128524	LOC684773, HIST2H2AA3, LOC680430, HP1BP3, LOC680097, TUBB2C, TAPBP, RGD1564698, RGD1561871, GTF2A2, HIST3H2A, KPNB1, TUBB4, LOC682543, MYH1, MYH2, TMEM70, H2AFJ, LOC684745, HIST2H4, LOC502940, LOC361908, RPS10, WDR46, HIST1H4M, LOC306962, HIST1H2AA, RGD1562378, LOC682560, LOC679967, LOC679840, FKBP1A, LOC684807, CALR, LOC682518, LOC684887, FGG, FGA, HIST1H4B, FGB, LOC502125, RGD1564767, LOC684621…	674	237	12092	1.74108	1	0.281134	20.7866
GOTERM_BP_FAT	GO:0051437~positive regulation of ubiquitin-protein ligase activity during mitotic cell cycle	9	0.0251362	0.0130399	PSMB10, PSMB5, ANAPC2, PSMB4, FZR1, PSME1, PSMA7, PSMB8, PSMB9	674	57	12092	2.83273	1	0.282593	21.0571
GOTERM_BP_FAT	GO:0045892~negative regulation of transcription, DNA-dependent	29	0.0809943	0.0132563	LOC686060, PPARA, SBNO2, SNF1LK, LOC366981, DMAP1, ZBTB16, CALR, DAXX, ATN1, RARA, BHLHE40, NKX2-5, KDM5B, MYC, TXNIP, EHMT1, LDB1, PKIG, ZHX2, RB1, UBE2B, SIRT1, NRIP1, DLX2, HHEX, DLX1, CDKN1B, NEDD4, NSD1, NCOR2	674	323	12092	1.61077	1	0.284552	21.3684
GOTERM_BP_FAT	GO:0006091~generation of precursor metabolites and energy	23	0.0642368	0.0134476	LOC689961, ACOX1, PHKB, NDUFB8, RGD1563463, NDUFV3-PS1, PGAM2, ATP5G1, RGD1563601, UQCRQ, PPP1R3C, TPI1, GOT1, ENO2, ATP6V0D2, NFATC3, NDUFS1, TCIRG1, COX8B, SUCLG2, FADS1, FADS3, FADS2, IDH3A, ATP6V1F, NDUFV3, LOC500959, GCK, LOC365156, LOC682566	674	238	12092	1.73376	1	0.286022	21.6425
GOTERM_BP_FAT	GO:0009062~fatty acid catabolic process	7	0.0195503	0.0135533	ACADVL, ACOX1, HACL1, ACADS, EHHADH, PCCA, HADHA	674	36	12092	3.48846	1	0.285939	21.7937
GOTERM_BP_FAT	GO:0034728~nucleosome organization	10	0.0279291	0.0138364	LOC684773, HIST1H4M, HIST2H2AA3, LOC680430, LOC306962, HIST1H2AA, RGD1562378, HP1BP3, LOC682560, LOC680097, LOC679967, LOC679840, LOC684807, LOC682518, LOC684887, HIST1H4B, HIST3H2A, LOC502125, LOC682543, LOC684621, RGD1564767, H2AFJ, LOC684745, HIST2H4, RGD1565073, LOC684872, LOC502940, HIST1H2AI, LOC690131, LOC679983, HIST1H2AO, HIST1H2AN	674	69	12092	2.60009	1	0.288994	22.197
GOTERM_BP_FAT	GO:0046486~glycerolipid metabolic process	17	0.0474794	0.014015	PIP5K3, PIGY, PIK3CB, CHKB, ABHD5, APOC2, SIRT1, PTEN, CPT1A, MTTP, INSIG2, INSIG1, PCYT1A, ACSL4, IP6K1, LOC688922, GPAM, ACSL5	674	157	12092	1.94262	1	0.290166	22.4505
GOTERM_BP_FAT	GO:0010035~response to inorganic substance	25	0.0698227	0.0146258	TNNC1, PGAM2, FKBP1A, PTEN, ALDH3A2, FGG, FGA, FGB, FAS, CAP1, LOC681318, LOC289614, TXNIP, LOC308950, GSTA3, LOC684747, NR4A2, CST3, LOC687216, MTTP, LOC294396, MNAT1, CDKN1A, CDKN1B, LOC291205, GIPR, CASP12, LOC292958, CYP2R1, HSPD1, RGD1563524, PPP1R15B, ABCC8, PDCD6	674	268	12092	1.67357	1	0.298761	23.3113
GOTERM_BP_FAT	GO:0008104~protein localization	51	0.142438	0.0148665	LOC687738, AP1G1, CASK, LOC689741, RGD1566215, KIFAP3, NECAP1, RAB6B, KDELR1, SAR1A, KPNB1, ZW10, KDELR2, RAN, NUP88, LOC691768, TIMM23, MYH9, ZDHHC15, MAPK1, RPAIN, PSEN2, RAB14, RAB5A, KPNA6, TOM1, LOC684447, TMSB4X, PDCD6IP, VPS26A, SERP1, PIP5K3, ARL6IP1, NXT1, DERL2, DERL1, EXOC8, APOC2, ZBTB16, CALR, TMED2, TMED3, CABC1, TNPO1, TXNIP, RRBP1, SNX27, LIN7C, RGD1561176, AP4S1, ABCG1, MTTP, RAB…	674	658	12092	1.39054	1	0.300878	23.6481
GOTERM_BP_FAT	GO:0006916~anti-apoptosis	16	0.0446865	0.0150146	PAFAH2, RGD1562068, MYD88, TPT1, VNN1, AATF, HSPA5, LOC681318, MYC, NKX2-5, LOC289614, FN1, LOC308950, LOC684747, ZC3HC1, TGFBR1, LOC687216, LOC294396, ATF5, ALOX15, GNAQ, ETS1, LOC291205, LOC292958, RGD1563739, RGD1563524, HSPD1	674	145	12092	1.97966	1	0.301399	23.8546
GOTERM_BP_FAT	GO:0003007~heart morphogenesis	10	0.0279291	0.0151208	MSX2, TNNC1, MYL3, MYLPF, FKBP1A, ADAMTS1, NKX2-5, TNNI1, NCOR2, PITX2	674	70	12092	2.56295	1	0.301213	24.0023
GOTERM_BP_FAT	GO:0006461~protein complex assembly	35	0.0977517	0.015283	RGD1565017, POLR2F, POLR2L, TUBB2C, IDE, CASK, FKBP1A, CDH1, CALR, POLR2L-PS1, GCH1, TAPBP, ALDH1A1, FGG, RRN3, FGA, FGB, GTF2A2, PRKAA1, ALDH1A7, FAS, PRKAA2, MYC, DDAH1, KPNB1, ZW10, TUBB4, BCL10, MYH1, MYH2, TMEM70, ACTN2, XTP3TPA, CPT1A, P2RX5, SPAG9, MNAT1, RGD1559512, HAO2, QPRT, TNFAIP1, WDR46	674	415	12092	1.51307	1	0.301958	24.2275
GOTERM_BP_FAT	GO:0070271~protein complex biogenesis	35	0.0977517	0.015283	RGD1565017, POLR2F, POLR2L, TUBB2C, IDE, CASK, FKBP1A, CDH1, CALR, POLR2L-PS1, GCH1, TAPBP, ALDH1A1, FGG, RRN3, FGA, FGB, GTF2A2, PRKAA1, ALDH1A7, FAS, PRKAA2, MYC, DDAH1, KPNB1, ZW10, TUBB4, BCL10, MYH1, MYH2, TMEM70, ACTN2, XTP3TPA, CPT1A, P2RX5, SPAG9, MNAT1, RGD1559512, HAO2, QPRT, TNFAIP1, WDR46	674	415	12092	1.51307	1	0.301958	24.2275
GOTERM_BP_FAT	GO:0009410~response to xenobiotic stimulus	6	0.0167574	0.0153045	GSTA3, GSTA5, UGT1A1, GSTM2, UGT1A6, UGT1A9, UGT1A8, HNF4A, UGT1A3, UGT1A7C, UGT1A2, UGT1A5, GSTP1	674	27	12092	3.98681	1	0.300379	24.2573
GOTERM_BP_FAT	GO:0019319~hexose biosynthetic process	6	0.0167574	0.0153045	ATF4, LOC500959, TPI1, ATF3, SDS, LOC365156, ENO2, PGAM2, RGD1563601	674	27	12092	3.98681	1	0.300379	24.2573
GOTERM_BP_FAT	GO:0051248~negative regulation of protein metabolic process	18	0.0502723	0.0153159	PSMB10, ANAPC2, FZR1, NF2, IDE, FKBP1A, CALR, PSMA7, UBE2B, PSMB8, PSMB9, PSMB5, PSMB4, HNF4A, PSME1, ITGAV, PSEN2, PRKAA1, CABC1	674	172	12092	1.87751	1	0.298655	24.2731
GOTERM_BP_FAT	GO:0046321~positive regulation of fatty acid oxidation	4	0.0111716	0.0153451	IRS2, PRKAA1, CPT1A, ACSL5	674	10	12092	7.17626	1	0.297244	24.3136
GOTERM_BP_FAT	GO:0051253~negative regulation of RNA metabolic process	29	0.0809943	0.0154482	LOC686060, PPARA, SBNO2, SNF1LK, LOC366981, DMAP1, ZBTB16, CALR, DAXX, ATN1, RARA, BHLHE40, NKX2-5, KDM5B, MYC, TXNIP, EHMT1, LDB1, PKIG, ZHX2, RB1, UBE2B, SIRT1, NRIP1, DLX2, HHEX, DLX1, CDKN1B, NEDD4, NSD1, NCOR2	674	327	12092	1.59107	1	0.297046	24.4562
GOTERM_BP_FAT	GO:0051439~regulation of ubiquitin-protein ligase activity during mitotic cell cycle	9	0.0251362	0.0158872	PSMB10, PSMB5, ANAPC2, PSMB4, FZR1, PSME1, PSMA7, PSMB8, PSMB9	674	59	12092	2.73671	1	0.302221	25.0606
GOTERM_BP_FAT	GO:0051443~positive regulation of ubiquitin-protein ligase activity	9	0.0251362	0.0158872	PSMB10, PSMB5, ANAPC2, PSMB4, FZR1, PSME1, PSMA7, PSMB8, PSMB9	674	59	12092	2.73671	1	0.302221	25.0606
GOTERM_BP_FAT	GO:0044093~positive regulation of molecular function	41	0.114509	0.0160248	SDC4, CXCL12, VIPR2, MAP3K7, MYD88, GTF2A2, LOC681318, PRKACB, DDAH1, MYC, BCL10, ANAPC2, LOC308950, LOC684747, CARD10, LOC294396, SPAG9, GNAL, PSME1, GNAQ, CCND2, LOC291205, PSEN2, GIPR, LOC292958, RGD1563524, PSMB10, FZR1, ADORA2A, ABHD5, PFKFB1, APOC2, FKBP1A, PSMA7, GCH1, PSMB5, PSMB4, CABC1, NKX2-5, LOC289614, VAV3, TGFBR1, NR4A2, ITGA1, LOC687216, VAV2, PSMB8, PSMB9, LRP1, CASP12, HSPD1, PD…	674	507	12092	1.45082	1	0.302538	25.2492
GOTERM_BP_FAT	GO:0042127~regulation of cell proliferation	51	0.142438	0.0174718	NAMPT, LOC499475, LOC687738, MARCKSL1, PTEN, TCFE2A, CXCL12, CSNK2A1, MYD88, KIFAP3, RARA, MYC, PITX2, GNL3, IRS2, STS, ADAM10, CST3, RB1, HHEX, MAPK1, ALOX15, GNAQ, HNF4A, HIPK1, XIRP1, CCND2, BTG1, DERL2, ADORA2A, ERBB3, ZBTB16, COMT, CALR, TRIB1, MSX2, ITGAV, AXIN2, NKX2-5, COL18A1, TXNIP, RT1-CE3, NF2, TGFBR1, LOC688265, SIRT1, MNAT1, CDKN1A, CDKN1B, ATF3, NUPR1, MYO16, FABP4, NFIB	674	665	12092	1.3759	1	0.323105	27.2047
GOTERM_BP_FAT	GO:0009991~response to extracellular stimulus	27	0.0754085	0.0179305	PPARA, PFKFB1, ASNS, PSPH, PTEN, ALDH1A1, UGT1A6, UGT1A9, UGT1A8, UGT1A3, UGT1A7C, UGT1A2, UGT1A5, RARA, HSPA5, ACSL4, ACSL3, ACSL5, SREBF1, ACADS, FADS1, ADIPOR2, NR4A2, CST3, TRIM25, SIRT1, SLC6A19, UGT1A1, ABCG8, CDKN1A, ABCG5, GCK, SDS, GHSR	674	302	12092	1.60397	1	0.328105	27.8145
GOTERM_BP_FAT	GO:0046164~alcohol catabolic process	10	0.0279291	0.0179496	TALDO1, PGAM2, ADH7, COMT, RGD1563601, PGLS, TPI1, LOC500959, GCK, LOC365156, MIOX, ENO2, RPIA	674	72	12092	2.49176	1	0.326453	27.8399
GOTERM_BP_FAT	GO:0009066~aspartate family amino acid metabolic process	5	0.0139645	0.0188753	ADI1, GOT1, ASRGL1, THNSL2, ASNS	674	19	12092	4.72122	1	0.338194	29.0554
GOTERM_BP_FAT	GO:0051017~actin filament bundle formation	5	0.0139645	0.0188753	SHROOM1, LIMA1, MYH1, SORBS1, ELN	674	19	12092	4.72122	1	0.338194	29.0554
GOTERM_BP_FAT	GO:0006790~sulfur metabolic process	13	0.0363078	0.0191348	GSTA3, MAT2A, NDST1, GSTA5, RGD1560523, COMT, CDO1, SLC19A2, HS2ST1, ADI1, CSAD, CHST13, SULT1C3, GSTP1	674	110	12092	2.12026	1	0.340006	29.3927
GOTERM_BP_FAT	GO:0051351~positive regulation of ligase activity	9	0.0251362	0.0191586	PSMB10, PSMB5, ANAPC2, PSMB4, FZR1, PSME1, PSMA7, PSMB8, PSMB9	674	61	12092	2.64698	1	0.3384	29.4235
GOTERM_BP_FAT	GO:0009309~amine biosynthetic process	11	0.030722	0.0192826	RGD1559938, MAT2A, RGD1560523, NR4A2, ASNS, PSPH, GCH1, LOC683008, ADI1, GOT1, HDC, LOC690027, THNSL2, PSAT1, SMS	674	85	12092	2.32173	1	0.338249	29.584
GOTERM_BP_FAT	GO:0045449~regulation of transcription	109	0.304427	0.019304	SNF1LK, LOC366981, CASK, MED21, CNOT6, TCFE2A, MYD88, MED28, ATF6B, RARA, DDAH1, PITX2, BCL10, PKIG, ZHX2, HES6, MAPK1, HHEX, LOC681193, MED15, HNF4A, RGD1310358, TNFAIP1, LOC686060, LITAF, RGD1565584, ADORA2A, KEAP1, CALR, POLR2L-PS1, ZFP819, ATN1, DMD, HOXA10, BHLHE40, LHX8, NKX2-5, CREBL2, SREBF1, TAF1, EHMT1, TGFBR1, NR4A2, NR4A1, ABCG1, ATF6, DLX2, ATF5, DLX1, RGD1560175, HDAC3, ATF4, ATF3, …	674	1608	12092	1.21613	1	0.33664	29.6117
GOTERM_BP_FAT	GO:0006941~striated muscle contraction	7	0.0195503	0.0197325	MYH1, TNNC2, TNNC1, MYL3, MYH2, MYL1, PSEN2, PGAM2, CABC1	674	39	12092	3.22012	1	0.340798	30.1637
GOTERM_BP_FAT	GO:0019724~B cell mediated immunity	8	0.0223432	0.0199068	BCL10, LOC308950, LOC684747, LOC687216, C4BPA, C1QA, LOC294396, C8B, MYD88, LOC291205, LOC292958, FAS, HSPD1, RGD1563524, LOC681318, DDAH1, LOC289614, ERCC1	674	50	12092	2.8705	1	0.341338	30.387
GOTERM_BP_FAT	GO:0006098~pentose-phosphate shunt	4	0.0111716	0.0202404	LOC500959, TPI1, PGLS, TALDO1, LOC365156, RPIA, RGD1563601	674	11	12092	6.52387	1	0.344073	30.8127
GOTERM_BP_FAT	GO:0032368~regulation of lipid transport	6	0.0167574	0.0205524	ABCG8, IRS2, ABCG5, ITGAV, APOC2, ACSL5	674	29	12092	3.71186	1	0.346467	31.2085
GOTERM_BP_FAT	GO:0031397~negative regulation of protein ubiquitination	9	0.0251362	0.0209628	PSMB10, PSMB5, ANAPC2, PSMB4, FZR1, PSME1, PSMA7, PSMB8, PSMB9	674	62	12092	2.60429	1	0.35015	31.7259
GOTERM_BP_FAT	GO:0006694~steroid biosynthetic process	10	0.0279291	0.0211452	INSIG2, CYP7A1, INSIG1, AMACR, PRKAA1, PRKAA2, LOC688922, PMVK, AKR1D1, NSDHL, FDFT1	674	74	12092	2.42441	1	0.350716	31.9546
GOTERM_BP_FAT	GO:0006518~peptide metabolic process	8	0.0223432	0.0220043	GSTA3, GSTA5, TPP1, DMD, IDE, SPCS2, WDR46, GSTP1, TAPBP	674	51	12092	2.81422	1	0.360221	33.0225
GOTERM_BP_FAT	GO:0010552~positive regulation of specific transcription from RNA polymerase II promoter	8	0.0223432	0.0220043	TAF1, HHEX, HNF4A, ETS1, CREB1, GTF2A2, LOC688265, NKX2-5, TCFE2A	674	51	12092	2.81422	1	0.360221	33.0225
GOTERM_BP_FAT	GO:0051172~negative regulation of nitrogen compound metabolic process	37	0.103338	0.0225769	LOC686060, PPARA, SBNO2, SNF1LK, LOC366981, DMAP1, ZBTB16, COMT, CALR, DAXX, CDT1, FERD3L, ATN1, ZFP191, RARA, BHLHE40, NKX2-5, KDM5B, MYC, ERCC1, TXNIP, EHMT1, NF2, LDB1, PKIG, ZHX2, RB1, UBE2B, SIRT1, NRIP1, DLX2, HHEX, DLX1, CDKN1B, NEDD4, FABP4, NSD1, NCOR2, NFIB	674	458	12092	1.44935	1	0.365775	33.7254
GOTERM_BP_FAT	GO:0055010~ventricular cardiac muscle morphogenesis	5	0.0139645	0.0225809	TNNC1, MYL3, MYLPF, FKBP1A, TNNI1	674	20	12092	4.48516	1	0.363924	33.7302
GOTERM_BP_FAT	GO:0010907~positive regulation of glucose metabolic process	5	0.0139645	0.0225809	IRS2, GCK, HNF4A, SORBS1, PRKAA1	674	20	12092	4.48516	1	0.363924	33.7302
GOTERM_BP_FAT	GO:0042304~regulation of fatty acid biosynthetic process	5	0.0139645	0.0225809	SREBF1, INSIG2, HNF4A, INSIG1, APOC2, LOC688922	674	20	12092	4.48516	1	0.363924	33.7302
GOTERM_BP_FAT	GO:0009894~regulation of catabolic process	12	0.0335149	0.0229642	TAF1, IRS2, PPP1R3C, GCK, NEDD4, ABHD5, CST3, APOC2, SH3D19, ANGPTL3, CPT1A, ACSL5	674	100	12092	2.15288	1	0.366946	34.1969
GOTERM_BP_FAT	GO:0051272~positive regulation of cell motion	12	0.0335149	0.0229642	COL18A1, SPAG9, MAPK1, IRS2, ADAM10, ETS1, PTP4A1, TGFBR1, BCAR1, CBLL1, ANGPTL3, CXCL12	674	100	12092	2.15288	1	0.366946	34.1969
GOTERM_BP_FAT	GO:0034621~cellular macromolecular complex subunit organization	24	0.0670297	0.0230122	LOC684773, HIST2H2AA3, LOC680430, HP1BP3, LOC680097, TUBB2C, TAPBP, RGD1564698, RGD1561871, GTF2A2, HIST3H2A, KPNB1, TUBB4, LOC682543, MYH1, MYH2, TMEM70, H2AFJ, LOC684745, HIST2H4, LOC502940, LOC361908, RPS10, WDR46, HIST1H4M, LOC306962, HIST1H2AA, RGD1562378, LOC682560, LOC679967, LOC679840, FKBP1A, LOC684807, CALR, LOC682518, LOC684887, FGG, FGA, HIST1H4B, FGB, LOC502125, RGD1564767, LOC684621…	674	265	12092	1.62481	1	0.365673	34.255
GOTERM_BP_FAT	GO:0006325~chromatin organization	23	0.0642368	0.0233897	LOC686060, LOC684773, HIST1H4M, HIST2H2AA3, LOC680430, RGD1562378, HIST1H2AA, LOC306962, HP1BP3, LOC366981, LOC680097, LOC682560, LOC679840, LOC679967, LOC684807, DMAP1, TCFE2A, LOC682518, LOC684887, CHD8, HIST1H4B, LOC502125, HIST3H2A, CHD4, LOC684621, TAF1, RGD1564767, LOC682543, EHMT1, LOC688265, RB1, H2AFJ, LOC684745, UBE2B, SIRT1, HIST2H4, HDAC3, BAZ1B, RGD1565073, LOC684872, HIST1H2AI, LOC5…	674	251	12092	1.64396	1	0.368566	34.7111
GOTERM_BP_FAT	GO:0031396~regulation of protein ubiquitination	11	0.030722	0.0240043	PSMB10, PSMB5, BCL10, ANAPC2, PSMB4, FZR1, PSME1, FKBP1A, PSMA7, DDAH1, PSMB8, PSMB9	674	88	12092	2.24258	1	0.374351	35.4474
GOTERM_BP_FAT	GO:0042326~negative regulation of phosphorylation	7	0.0195503	0.0247759	CDKN1A, CDKN1B, NF2, HNF4A, PSEN2, FKBP1A, CABC1, UBE2B	674	41	12092	3.06304	1	0.381925	36.3605
GOTERM_BP_FAT	GO:0046907~intracellular transport	39	0.108923	0.0248952	NXT1, ARL6IP1, PIP5K3, DERL2, DERL1, SEC24A, LOC687738, AP1G1, CASK, CALR, LOC689741, TMED2, RGD1566215, MLXIP, RAB6B, TNPO1, KPNB1, SAR1A, ZW10, RHOBTB3, TXNIP, ARL1, RAN, AP4S1, TIMM23, MYH9, ERGIC1, ABCG1, MAPK1, HHEX, RPAIN, TOM1L2, NEDD4, RAB14, TOM1, KPNA6, SEC13, LOC684447, VPS26A, PDZK1, DNM2, SSR3	674	492	12092	1.42212	1	0.381484	36.5007
GOTERM_BP_FAT	GO:0031667~response to nutrient levels	25	0.0698227	0.0252858	PPARA, PFKFB1, ASNS, PSPH, PTEN, ALDH1A1, UGT1A6, UGT1A9, UGT1A8, UGT1A3, UGT1A7C, UGT1A2, UGT1A5, RARA, HSPA5, ACSL4, ACSL3, ACSL5, SREBF1, ACADS, FADS1, ADIPOR2, CST3, TRIM25, SIRT1, SLC6A19, UGT1A1, ABCG8, ABCG5, GCK, SDS, GHSR	674	282	12092	1.59048	1	0.384301	36.9573
GOTERM_BP_FAT	GO:0032870~cellular response to hormone stimulus	15	0.0418936	0.025286	SREBF1, IRS2, ERBB3, BCAR1, PTPRA, UBE2B, STAT3, GOT1, SORBS1, CCND2, INSIG1, IGFBP1, PRKACB, GHSR, LOC688922, ACSL5	674	141	12092	1.90858	1	0.382434	36.9575
GOTERM_BP_FAT	GO:0045927~positive regulation of growth	11	0.030722	0.0257489	DERL2, ALOX15, ADAM10, LOC687738, CUGBP1, TGFBR1, CREB1, IGFBP1, GHSR, GPAM, CXCL12, SERP1	674	89	12092	2.21738	1	0.386062	37.4948
GOTERM_BP_FAT	GO:0000278~mitotic cell cycle	21	0.058651	0.0260122	PSMB10, TAF1, ANAPC2, FZR1, RAN, LOC688265, RB1, PSMA7, TCFE2A, RGS14, PSMB8, PSMB9, PSMB5, MNAT1, PSMB4, CDKN1A, CDKN1B, PSME1, CCND2, NY-SAR-48, ZW10, VCPIP1	674	225	12092	1.67446	1	0.387296	37.7983
GOTERM_BP_FAT	GO:0009267~cellular response to starvation	6	0.0167574	0.0268533	SREBF1, GCK, FADS1, ASNS, HSPA5, SIRT1	674	31	12092	3.47238	1	0.395181	38.7589
GOTERM_BP_FAT	GO:0051438~regulation of ubiquitin-protein ligase activity	9	0.0251362	0.0270925	PSMB10, PSMB5, ANAPC2, PSMB4, FZR1, PSME1, PSMA7, PSMB8, PSMB9	674	65	12092	2.48409	1	0.396056	39.0295
GOTERM_BP_FAT	GO:0002526~acute inflammatory response	11	0.030722	0.0275826	C1QA, C8B, ORM1, MASP1, NUPR1, CFH, VNN1, SAA4, C4BPA, STAT3, FN1	674	90	12092	2.19275	1	0.399753	39.5804
GOTERM_BP_FAT	GO:0002253~activation of immune response	11	0.030722	0.0275826	BCL10, LOC308950, LOC684747, MASP1, BCAR1, LOC687216, C4BPA, C1QA, LOC294396, C8B, MAPK1, MYD88, LOC291205, PSEN2, CFH, LOC292958, LOC681318, RGD1563524, HSPD1, CABC1, DDAH1, LOC289614	674	90	12092	2.19275	1	0.399753	39.5804
GOTERM_BP_FAT	GO:0009743~response to carbohydrate stimulus	11	0.030722	0.0275826	TXNIP, CDKN1B, GCK, HNF4A, FADS1, GIPR, CST3, PTPRN, PTEN, ACSL5, SLC34A2	674	90	12092	2.19275	1	0.399753	39.5804
GOTERM_BP_FAT	GO:0033993~response to lipid	7	0.0195503	0.0275927	SREBF1, INSIG2, TGFBR1, INSIG1, GIPR, LOC688922, ABCG1, ACSL5	674	42	12092	2.99011	1	0.398017	39.5916
GOTERM_BP_FAT	GO:0010894~negative regulation of steroid biosynthetic process	3	0.00837872	0.0276402	INSIG2, INSIG1, ATP1A1, LOC688922	674	5	12092	10.7644	1	0.396716	39.6448
GOTERM_BP_FAT	GO:0045934~negative regulation of nucleobase, nucleoside, nucleotide and nucleic acid metabolic process	36	0.100545	0.0287186	LOC686060, PPARA, SBNO2, SNF1LK, LOC366981, DMAP1, ZBTB16, CALR, DAXX, CDT1, FERD3L, ATN1, ZFP191, RARA, BHLHE40, NKX2-5, KDM5B, MYC, ERCC1, TXNIP, EHMT1, NF2, LDB1, PKIG, ZHX2, RB1, UBE2B, SIRT1, NRIP1, DLX2, HHEX, DLX1, CDKN1B, NEDD4, FABP4, NSD1, NCOR2, NFIB	674	451	12092	1.43207	1	0.406814	40.8393
GOTERM_BP_FAT	GO:0031145~anaphase-promoting complex-dependent proteasomal ubiquitin-dependent protein catabolic process	8	0.0223432	0.0292031	PSMB10, PSMB5, ANAPC2, PSMB4, PSME1, PSMA7, PSMB8, PSMB9	674	54	12092	2.65787	1	0.410245	41.3687
GOTERM_BP_FAT	GO:0051270~regulation of cell motion	18	0.0502723	0.0302612	COL18A1, IRS2, ADAM10, TGFBR1, BCAR1, LOC691768, CBLL1, CXCL12, PTEN, TRIB1, SPAG9, MAPK1, NISCH, CDKN1B, ETS1, PTP4A1, TMSB4X, ANGPTL3, PITX2	674	186	12092	1.73619	1	0.419726	42.5092
GOTERM_BP_FAT	GO:0043255~regulation of carbohydrate biosynthetic process	6	0.0167574	0.0304172	IRS2, PPP1R3C, GCK, HNF4A, SORBS1, PRKAA1	674	32	12092	3.36387	1	0.419524	42.6756
GOTERM_BP_FAT	GO:0010906~regulation of glucose metabolic process	7	0.0195503	0.0306132	IRS2, PPP1R3C, GCK, HNF4A, SORBS1, PFKFB1, PRKAA1	674	43	12092	2.92057	1	0.419742	42.884
GOTERM_BP_FAT	GO:0016481~negative regulation of transcription	33	0.0921659	0.0306714	LOC686060, PPARA, SBNO2, SNF1LK, LOC366981, DMAP1, ZBTB16, CALR, DAXX, FERD3L, ATN1, ZFP191, RARA, BHLHE40, NKX2-5, KDM5B, MYC, TXNIP, EHMT1, LDB1, PKIG, ZHX2, RB1, UBE2B, SIRT1, NRIP1, DLX2, HHEX, DLX1, CDKN1B, NEDD4, FABP4, NSD1, NCOR2, NFIB	674	407	12092	1.45465	1	0.418522	42.9458
GOTERM_BP_FAT	GO:0043068~positive regulation of programmed cell death	28	0.0782014	0.0307663	ADORA2A, ZBTB16, PTEN, CRADD, GCH1, MSX2, ALDH1A1, PPP3CC, AATF, FAS, CABC1, LOC681318, MYC, DDAH1, LOC289614, COL18A1, TXNIP, BCL10, LOC308950, LOC684747, ARHGEF7, TGFBR1, ITGA1, RGD1561176, NR4A1, LOC687216, ATM, LOC294396, CDKN1A, CDKN1B, GNAQ, NUPR1, HIPK1, LOC291205, PSEN2, CASP12, LOC292958, PDCD6IP, RGD1563524, HSPD1	674	332	12092	1.51307	1	0.417695	43.0463
GOTERM_BP_FAT	GO:0042733~embryonic digit morphogenesis	5	0.0139645	0.0312367	LMBR1, GNAQ, LRP6, ZBTB16, LRP5	674	22	12092	4.07742	1	0.420751	43.5422
GOTERM_BP_FAT	GO:0048008~platelet-derived growth factor receptor signaling pathway	5	0.0139645	0.0312367	TXNIP, SGPL1, ARID5B, BCAR1, PTEN	674	22	12092	4.07742	1	0.420751	43.5422
GOTERM_BP_FAT	GO:0046326~positive regulation of glucose import	5	0.0139645	0.0312367	IRS2, SORBS1, ERBB3, ADIPOR2, PRKAA1	674	22	12092	4.07742	1	0.420751	43.5422
GOTERM_BP_FAT	GO:0051340~regulation of ligase activity	9	0.0251362	0.0318094	PSMB10, PSMB5, ANAPC2, PSMB4, FZR1, PSME1, PSMA7, PSMB8, PSMB9	674	67	12092	2.40994	1	0.4248	44.1404
GOTERM_BP_FAT	GO:0009067~aspartate family amino acid biosynthetic process	4	0.0111716	0.0322971	ADI1, GOT1, THNSL2, ASNS	674	13	12092	5.5202	1	0.427924	44.6451
GOTERM_BP_FAT	GO:0031000~response to caffeine	4	0.0111716	0.0322971	GNAL, ADORA2A, FKBP1A, SDC2	674	13	12092	5.5202	1	0.427924	44.6451
GOTERM_BP_FAT	GO:0006644~phospholipid metabolic process	16	0.0446865	0.0331243	PIP5K3, PIGY, PIK3CB, CHKB, ABHD5, CDS1, PTEN, FDFT1, CDS2, ISYNA1, SMPDL3A, PCYT1A, IP6K1, ANGPTL3, GPAM, ACSL5	674	160	12092	1.79407	1	0.434368	45.4913
GOTERM_BP_FAT	GO:0044092~negative regulation of molecular function	25	0.0698227	0.0337051	PSMB10, FZR1, ADORA2A, FKBP1A, PSMA7, TRIB1, PSMB5, PSMB4, HSPA5, ANGPTL3, MYC, ANAPC2, NF2, PKIG, CST3, NR4A1, RB1, SIRT1, PSMB8, PSMB9, CDKN1A, CDKN1B, PSME1, HNF4A, FABP4	674	290	12092	1.54661	1	0.438271	46.0782
GOTERM_BP_FAT	GO:0006090~pyruvate metabolic process	7	0.0195503	0.0338419	ATF4, LOC500959, TPI1, ATF3, SDS, LOC365156, PDK4, ENO2, PGAM2, RGD1563601	674	44	12092	2.85419	1	0.437801	46.2155
GOTERM_BP_FAT	GO:0010942~positive regulation of cell death	28	0.0782014	0.0339987	ADORA2A, ZBTB16, PTEN, CRADD, GCH1, MSX2, ALDH1A1, PPP3CC, AATF, FAS, CABC1, LOC681318, MYC, DDAH1, LOC289614, COL18A1, TXNIP, BCL10, LOC308950, LOC684747, ARHGEF7, TGFBR1, ITGA1, RGD1561176, NR4A1, LOC687216, ATM, LOC294396, CDKN1A, CDKN1B, GNAQ, NUPR1, HIPK1, LOC291205, PSEN2, CASP12, LOC292958, PDCD6IP, RGD1563524, HSPD1	674	335	12092	1.49952	1	0.43753	46.3725
GOTERM_BP_FAT	GO:0051726~regulation of cell cycle	22	0.0614439	0.0350961	PLA2G16, FZR1, SNF1LK, CEP76, LOC688265, ASNS, RB1, CALR, TCFE2A, PTEN, UBE2B, ATM, CDT1, CDKN1A, CDKN1B, HNF4A, CCND2, MYO16, H2AFX, AATF, PRKACB, MYC, ZW10	674	247	12092	1.59795	1	0.446262	47.4595
GOTERM_BP_FAT	GO:0052547~regulation of peptidase activity	10	0.0279291	0.0355404	LOC308950, LOC684747, ADORA2A, MGMT, CST3, NR4A1, CDH1, LOC687216, LOC294396, LOC291205, CASP12, LOC292958, LOC681318, RGD1563524, HSPA5, HSPD1, MYC, PDCD6, LOC289614	674	81	12092	2.2149	1	0.448663	47.8935
GOTERM_BP_FAT	GO:0016042~lipid catabolic process	14	0.0391007	0.0357569	HACL1, ACOX1, PLA2G16, LIPA, ACADS, PAFAH2, EHHADH, HADHA, ACADVL, SMPDL3A, CYP7A1, ANGPTL3, AKR1D1, PCCA	674	134	12092	1.8744	1	0.448905	48.1039
GOTERM_BP_FAT	GO:0060047~heart contraction	5	0.0139645	0.0361999	TNNC1, MYL3, MYL1, PSEN2, MYLPF, CABC1	674	23	12092	3.90014	1	0.451247	48.5317
GOTERM_BP_FAT	GO:0003015~heart process	5	0.0139645	0.0361999	TNNC1, MYL3, MYL1, PSEN2, MYLPF, CABC1	674	23	12092	3.90014	1	0.451247	48.5317
GOTERM_BP_FAT	GO:0002474~antigen processing and presentation of peptide antigen via MHC class I	5	0.0139645	0.0361999	RT1-CE3, CALR, DAXX, WDR46, TAPBP	674	23	12092	3.90014	1	0.451247	48.5317
GOTERM_BP_FAT	GO:0010828~positive regulation of glucose transport	5	0.0139645	0.0361999	IRS2, SORBS1, ERBB3, ADIPOR2, PRKAA1	674	23	12092	3.90014	1	0.451247	48.5317
GOTERM_BP_FAT	GO:0010676~positive regulation of cellular carbohydrate metabolic process	5	0.0139645	0.0361999	IRS2, GCK, HNF4A, SORBS1, PRKAA1	674	23	12092	3.90014	1	0.451247	48.5317
GOTERM_BP_FAT	GO:0045913~positive regulation of carbohydrate metabolic process	5	0.0139645	0.0361999	IRS2, GCK, HNF4A, SORBS1, PRKAA1	674	23	12092	3.90014	1	0.451247	48.5317
GOTERM_BP_FAT	GO:0043085~positive regulation of catalytic activity	35	0.0977517	0.0364602	PSMB10, FZR1, ADORA2A, PFKFB1, ABHD5, APOC2, SDC4, PSMA7, VIPR2, GCH1, MAP3K7, PSMB5, PSMB4, PRKACB, CABC1, LOC681318, MYC, LOC289614, ANAPC2, LOC308950, LOC684747, VAV3, TGFBR1, ITGA1, NR4A2, LOC687216, VAV2, PSMB8, PSMB9, CARD10, LOC294396, GNAL, SPAG9, LRP1, GNAQ, PSME1, CCND2, LOC291205, GIPR, PSEN2, CASP12, LOC292958, RGD1563524, HSPD1, PDCD6	674	444	12092	1.41424	1	0.451876	48.7815
GOTERM_BP_FAT	GO:0045936~negative regulation of phosphate metabolic process	7	0.0195503	0.0372828	CDKN1A, CDKN1B, NF2, HNF4A, PSEN2, FKBP1A, CABC1, UBE2B	674	45	12092	2.79077	1	0.457621	49.5635
GOTERM_BP_FAT	GO:0010563~negative regulation of phosphorus metabolic process	7	0.0195503	0.0372828	CDKN1A, CDKN1B, NF2, HNF4A, PSEN2, FKBP1A, CABC1, UBE2B	674	45	12092	2.79077	1	0.457621	49.5635
GOTERM_BP_FAT	GO:0032386~regulation of intracellular transport	8	0.0223432	0.0378433	RGD1561897, HNF4A, NEDD4, TNNC1, TGFBR1, PKIG, CDH1, SIRT1, UHMK1	674	57	12092	2.51799	1	0.460905	50.0898
GOTERM_BP_FAT	GO:0043603~cellular amide metabolic process	8	0.0223432	0.0378433	NAMPT, LOC500959, TPI1, PGLS, TALDO1, GCK, LOC365156, QPRT, RPIA, RGD1563601, IDH3A	674	57	12092	2.51799	1	0.460905	50.0898
GOTERM_BP_FAT	GO:0010038~response to metal ion	17	0.0474794	0.0379674	TXNIP, GSTA3, TNNC1, PGAM2, FKBP1A, PTEN, MTTP, MNAT1, FGG, CDKN1B, FGA, FGB, CASP12, GIPR, CYP2R1, ABCC8, PDCD6	674	177	12092	1.72311	1	0.460249	50.2057
GOTERM_BP_FAT	GO:0021879~forebrain neuron differentiation	4	0.0111716	0.0394472	DLX2, DLX1, GNAQ, LHX8	674	14	12092	5.1259	1	0.471545	51.5675
GOTERM_BP_FAT	GO:0031076~embryonic camera-type eye development	4	0.0111716	0.0394472	ALDH1A1, SP1, LRP6, PITX2	674	14	12092	5.1259	1	0.471545	51.5675
GOTERM_BP_FAT	GO:0051445~regulation of meiotic cell cycle	4	0.0111716	0.0394472	FZR1, PRKACB, CALR, UBE2B	674	14	12092	5.1259	1	0.471545	51.5675
GOTERM_BP_FAT	GO:0007167~enzyme linked receptor protein signaling pathway	24	0.0670297	0.0397798	TXNIP, SGPL1, IRS2, CAMLG, NDST1, ERBB3, ADORA2A, TGFBR1, BCAR1, CREB1, ARID5B, PTPRA, FKBP1A, FGF20, PTEN, STAT3, MAP3K7, MSX2, SORBS1, COL1A2, PPM1L, SMURF2, IGFBP1, BAMBI	674	280	12092	1.53777	1	0.472665	51.8688
GOTERM_BP_FAT	GO:0042149~cellular response to glucose starvation	3	0.00837872	0.0399482	GCK, ASNS, HSPA5	674	6	12092	8.97033	1	0.472357	52.0206
GOTERM_BP_FAT	GO:0032000~positive regulation of fatty acid beta-oxidation	3	0.00837872	0.0399482	IRS2, CPT1A, ACSL5	674	6	12092	8.97033	1	0.472357	52.0206
GOTERM_BP_FAT	GO:0045939~negative regulation of steroid metabolic process	3	0.00837872	0.0399482	INSIG2, INSIG1, ATP1A1, LOC688922	674	6	12092	8.97033	1	0.472357	52.0206
GOTERM_BP_FAT	GO:0032372~negative regulation of sterol transport	3	0.00837872	0.0399482	ABCG8, ABCG5, APOC2	674	6	12092	8.97033	1	0.472357	52.0206
GOTERM_BP_FAT	GO:0050435~beta-amyloid metabolic process	3	0.00837872	0.0399482	PSEN2, IDE, FKBP1A, CABC1	674	6	12092	8.97033	1	0.472357	52.0206
GOTERM_BP_FAT	GO:0032375~negative regulation of cholesterol transport	3	0.00837872	0.0399482	ABCG8, ABCG5, APOC2	674	6	12092	8.97033	1	0.472357	52.0206
GOTERM_BP_FAT	GO:0022402~cell cycle process	29	0.0809943	0.0407742	PSMB10, FZR1, CETN2, PSMA7, CALR, DAXX, TCFE2A, UHMK1, PSMB5, PSMB4, RGD1561897, NY-SAR-48, ZW10, VCPIP1, ANAPC2, TAF1, CGRRF1, RAN, LOC688265, GAS2, RB1, MYH9, UBE2B, RGS14, PSMB8, PSMB9, MNAT1, CDKN1A, CDKN1B, PSME1, CCND2	674	356	12092	1.46146	1	0.477668	52.7588
GOTERM_BP_FAT	GO:0034765~regulation of ion transmembrane transport	5	0.0139645	0.0415912	ADORA2A, FKBP1A, PDZK1, NKX2-5, CXCL12	674	24	12092	3.73764	1	0.482802	53.4784
GOTERM_BP_FAT	GO:0046364~monosaccharide biosynthetic process	6	0.0167574	0.0428275	ATF4, LOC500959, TPI1, ATF3, SDS, LOC365156, ENO2, PGAM2, RGD1563601	674	35	12092	3.07554	1	0.491291	54.5476
GOTERM_BP_FAT	GO:0040008~regulation of growth	25	0.0698227	0.0441116	DERL2, LOC687738, CXCL12, CSNK2A1, SGPL1, ANAPC2, ADAM10, CGRRF1, NF2, CREB1, CUGBP1, TGFBR1, ATRN, ADIPOR2, MYLPF, STAT3, P2RX5, CDKN1A, ALOX15, CDKN1B, HNF4A, IGFBP1, GHSR, GPAM, IGFBP4, SERP1	674	298	12092	1.50509	1	0.499953	55.6336
GOTERM_BP_FAT	GO:0044271~nitrogen compound biosynthetic process	27	0.0754085	0.0451473	LOC689961, NAMPT, RGD1560523, DTYMK, RGD1563463, ASNS, ATP5G1, PSPH, CMPK1, GCH1, LOC683008, GOT1, HDC, LOC690027, LOC691853, ATP6V0D2, TCIRG1, RGD1559938, MAT2A, NR4A2, QDPR, IREB2, ATP1A1, ATP13A3, LOC687381, ATP6V1F, ADI1, ATP9B, QPRT, THNSL2, PSAT1, LOC678704, SMS, ATP8A1, DUT	674	329	12092	1.47233	1	0.506437	56.4916
GOTERM_BP_FAT	GO:0044242~cellular lipid catabolic process	9	0.0251362	0.0459742	ACADVL, ACOX1, HACL1, SMPDL3A, ACADS, EHHADH, ANGPTL3, PCCA, HADHA	674	72	12092	2.24258	1	0.511157	57.1655
GOTERM_BP_FAT	GO:0043281~regulation of caspase activity	9	0.0251362	0.0459742	LOC308950, LOC684747, ADORA2A, MGMT, NR4A1, CDH1, LOC687216, LOC294396, LOC291205, CASP12, LOC292958, LOC681318, RGD1563524, HSPA5, HSPD1, MYC, PDCD6, LOC289614	674	72	12092	2.24258	1	0.511157	57.1655
GOTERM_BP_FAT	GO:0043065~positive regulation of apoptosis	27	0.0754085	0.0465608	ADORA2A, ZBTB16, PTEN, CRADD, GCH1, MSX2, ALDH1A1, PPP3CC, AATF, FAS, CABC1, LOC681318, MYC, DDAH1, LOC289614, COL18A1, TXNIP, BCL10, LOC308950, LOC684747, ARHGEF7, TGFBR1, ITGA1, RGD1561176, NR4A1, LOC687216, ATM, LOC294396, CDKN1B, GNAQ, NUPR1, HIPK1, LOC291205, PSEN2, CASP12, LOC292958, PDCD6IP, HSPD1, RGD1563524	674	330	12092	1.46787	1	0.513941	57.6374
GOTERM_BP_FAT	GO:0010243~response to organic nitrogen	12	0.0335149	0.0471252	GNAL, GSTA3, CDKN1A, CDKN1B, SDS, ADORA2A, CASP12, NR4A2, ASNS, CDO1, AK3L1, NCOR2	674	112	12092	1.92221	1	0.516513	58.0869
GOTERM_BP_FAT	GO:0014074~response to purine	4	0.0111716	0.0473262	GNAL, ADORA2A, FKBP1A, SDC2	674	15	12092	4.78417	1	0.516293	58.2459
GOTERM_BP_FAT	GO:0055114~oxidation reduction	45	0.125681	0.0473491	BCMO1, ACOX1, ADHFE1, NDUFB8, HSD17B13, EHHADH, NDUFV3-PS1, ADH7, UQCRQ, HADHA, ALDH3A2, FDFT1, FMO4, ALDH1A1, FMO1, TYW1, CYP7A1, MIOX, ALDH1A7, CYP3A9, NDUFS1, NSDHL, TMEM195, CHDH, SQRDL, MDH1B, COX8B, ACADS, FADS1, COX8A, LOC687842, FADS3, QDPR, FADS2, RGD1563431, CDO1, IDH3A, POR, COQ6, ADI1, ACADVL, NDUFV3, ALOX15, HAO2, CYP2R1, AKR1D1, LOC682566	674	612	12092	1.31917	1	0.514725	58.2639
GOTERM_BP_FAT	GO:0009069~serine family amino acid metabolic process	5	0.0139645	0.0474112	SDS, GCSH, CDO1, PSAT1, PSPH	674	25	12092	3.58813	1	0.513464	58.3129
GOTERM_BP_FAT	GO:0014075~response to amine stimulus	8	0.0223432	0.0480112	GNAL, GSTA3, CDKN1B, SDS, ADORA2A, NR4A2, ASNS, CDO1	674	60	12092	2.39209	1	0.516262	58.7834
GOTERM_BP_FAT	GO:0051051~negative regulation of transport	14	0.0391007	0.0481507	IRS2, ERBB3, PKIG, APOC2, PTEN, ABCG8, ABCG5, HNF4A, GNAQ, GCK, NEDD4, ITGAV, GHSR, ABCC8	674	140	12092	1.79407	1	0.515589	58.8921
GOTERM_BP_FAT	GO:0046822~regulation of nucleocytoplasmic transport	7	0.0195503	0.0489119	RGD1561897, HNF4A, NEDD4, TGFBR1, PKIG, CDH1, SIRT1, UHMK1	674	48	12092	2.61635	1	0.519533	59.4803
GOTERM_BP_FAT	GO:0016064~immunoglobulin mediated immune response	7	0.0195503	0.0489119	BCL10, LOC308950, LOC684747, LOC687216, C4BPA, C1QA, LOC294396, C8B, MYD88, LOC291205, LOC292958, HSPD1, RGD1563524, LOC681318, DDAH1, LOC289614, ERCC1	674	48	12092	2.61635	1	0.519533	59.4803
GOTERM_BP_FAT	GO:0010675~regulation of cellular carbohydrate metabolic process	7	0.0195503	0.0489119	IRS2, PPP1R3C, GCK, HNF4A, SORBS1, PFKFB1, PRKAA1	674	48	12092	2.61635	1	0.519533	59.4803
GOTERM_BP_FAT	GO:0001558~regulation of cell growth	16	0.0446865	0.0497093	ANAPC2, DERL2, CGRRF1, ADAM10, LOC687738, NF2, TGFBR1, ADIPOR2, MYLPF, CXCL12, ALOX15, CDKN1A, CSNK2A1, CDKN1B, HNF4A, IGFBP1, IGFBP4	674	169	12092	1.69852	1	0.523676	60.0879
GOTERM_BP_FAT	GO:0050778~positive regulation of immune response	14	0.0391007	0.0504729	MASP1, BCAR1, DAXX, MAP3K7, MYD88, CFH, LOC681318, CABC1, DDAH1, LOC289614, LAG3, LOC308950, BCL10, LOC684747, LOC687216, C4BPA, LOC294396, C1QA, C8B, MAPK1, LOC291205, PSEN2, LOC292958, RGD1563524, HSPD1	674	141	12092	1.78134	1	0.527505	60.6617
GOTERM_BP_FAT	GO:0007015~actin filament organization	8	0.0223432	0.0517514	SHROOM1, LIMA1, MYH1, SORBS1, BCAR1, ELN, PDLIM3, GHSR	674	61	12092	2.35287	1	0.534922	61.605
GOTERM_BP_FAT	GO:0045786~negative regulation of cell cycle	8	0.0223432	0.0517514	PLA2G16, CDKN1A, CDKN1B, HNF4A, MYO16, PRKACB, RB1, ATM	674	61	12092	2.35287	1	0.534922	61.605
GOTERM_BP_FAT	GO:0002449~lymphocyte mediated immunity	8	0.0223432	0.0517514	BCL10, LOC308950, LOC684747, LOC687216, C4BPA, C1QA, LOC294396, C8B, MYD88, LOC291205, LOC292958, FAS, HSPD1, RGD1563524, LOC681318, DDAH1, LOC289614, ERCC1	674	61	12092	2.35287	1	0.534922	61.605
GOTERM_BP_FAT	GO:0034613~cellular protein localization	26	0.0726156	0.0528616	NXT1, ARL6IP1, PIP5K3, DERL2, DERL1, LOC687738, AP1G1, CASK, ZBTB16, CALR, LOC689741, TMED2, RGD1566215, SAR1A, KPNB1, TNPO1, ZW10, TXNIP, RAN, TIMM23, AP4S1, MAPK1, RPAIN, TOM1L2, NEDD4, TOM1, KPNA6, LOC684447, SSR3	674	319	12092	1.46225	1	0.540999	62.4068
GOTERM_BP_FAT	GO:0008361~regulation of cell size	17	0.0474794	0.0530953	ANAPC2, DERL2, ADAM10, CGRRF1, LOC687738, NF2, TGFBR1, CREB1, ADIPOR2, MYLPF, FGF20, CXCL12, ALOX15, CDKN1A, CDKN1B, HNF4A, NUPR1, IGFBP1	674	185	12092	1.6486	1	0.540921	62.5735
GOTERM_BP_FAT	GO:0008652~cellular amino acid biosynthetic process	7	0.0195503	0.0532318	ADI1, GOT1, MAT2A, RGD1560523, THNSL2, ASNS, PSAT1, PSPH	674	49	12092	2.56295	1	0.540175	62.6706
GOTERM_BP_FAT	GO:0051346~negative regulation of hydrolase activity	7	0.0195503	0.0532318	ADORA2A, CST3, NR4A1, FKBP1A, HSPA5, ANGPTL3, SIRT1	674	49	12092	2.56295	1	0.540175	62.6706
GOTERM_BP_FAT	GO:0009792~embryonic development ending in birth or egg hatching	30	0.0837872	0.0534038	NDST1, CDH1, KEAP1, MED21, MAP3K7, CHD8, RRN3, SLC30A1, CABC1, ACSL4, AXIN2, NKX2-5, DDAH1, PITX2, NSDHL, BCL10, ADAM10, TGFBR1, MYH9, UBE2B, ATM, SLC34A2, MAN2A1, MAPK1, DLX2, DLX1, GCM1, SP1, PSEN2, KLF1, TCF15, NCOR2	674	381	12092	1.41265	1	0.539678	62.7925
GOTERM_BP_FAT	GO:0034762~regulation of transmembrane transport	5	0.0139645	0.0536581	ADORA2A, FKBP1A, PDZK1, NKX2-5, CXCL12	674	26	12092	3.45013	1	0.53975	62.9722
GOTERM_BP_FAT	GO:0048644~muscle organ morphogenesis	3	0.00837872	0.0538978	ARID5B, TCF15, SERP1	674	7	12092	7.68885	1	0.539721	63.1408
GOTERM_BP_FAT	GO:0006360~transcription from RNA polymerase I promoter	3	0.00837872	0.0538978	POLR2F, TAF1A, RRN3	674	7	12092	7.68885	1	0.539721	63.1408
GOTERM_BP_FAT	GO:0021872~generation of neurons in the forebrain	4	0.0111716	0.0559131	DLX2, DLX1, GNAQ, LHX8	674	16	12092	4.48516	1	0.551594	64.5298
GOTERM_BP_FAT	GO:0070542~response to fatty acid	4	0.0111716	0.0559131	SREBF1, INSIG2, INSIG1, GIPR, LOC688922	674	16	12092	4.48516	1	0.551594	64.5298
GOTERM_BP_FAT	GO:0070727~cellular macromolecule localization	26	0.0726156	0.0559596	NXT1, ARL6IP1, PIP5K3, DERL2, DERL1, LOC687738, AP1G1, CASK, ZBTB16, CALR, LOC689741, TMED2, RGD1566215, SAR1A, KPNB1, TNPO1, ZW10, TXNIP, RAN, TIMM23, AP4S1, MAPK1, RPAIN, TOM1L2, NEDD4, TOM1, KPNA6, LOC684447, SSR3	674	321	12092	1.45314	1	0.550241	64.5612
GOTERM_BP_FAT	GO:0006955~immune response	32	0.089373	0.0565685	GALNT2, IL1R1, SBNO2, MASP1, CCL9, CCL4, TCFE2A, DAXX, CXCL12, GCH1, MYD88, CFH, VNN1, FAS, CABC1, LOC681318, DDAH1, ERCC1, LOC289614, BCL10, RT1-CE3, LOC308950, LOC684747, SIT1, PRG4, MYLPF, LOC688265, LOC687216, C4BPA, PSMB8, PSMB9, C1QA, LOC294396, C8B, NEDD4, LOC291205, PSEN2, LOC292958, HSPD1, RGD1563524, TNFAIP1	674	414	12092	1.38672	1	0.552594	64.9708
GOTERM_BP_FAT	GO:0032535~regulation of cellular component size	20	0.0558581	0.0570426	ANAPC2, LIMA1, DERL2, ADAM10, CGRRF1, NF2, LOC687738, TGFBR1, CREB1, ELN, ADIPOR2, MYLPF, LOC691768, FGF20, CXCL12, ALOX15, CDKN1A, CDKN1B, HNF4A, NUPR1, TMSB4X, IGFBP1	674	231	12092	1.5533	1	0.554041	65.2865
GOTERM_BP_FAT	GO:0006109~regulation of carbohydrate metabolic process	7	0.0195503	0.0577761	IRS2, PPP1R3C, GCK, HNF4A, SORBS1, PFKFB1, PRKAA1	674	50	12092	2.51169	1	0.557143	65.7697
GOTERM_BP_FAT	GO:0045944~positive regulation of transcription from RNA polymerase II promoter	30	0.0837872	0.0578848	PPARA, CASK, ZBTB16, MED21, TCFE2A, CHD8, MYD88, GTF2A2, AATF, RARA, NFATC3, NKX2-5, MYC, PITX2, SREBF1, TAF1, CREB1, NR4A2, NR4A1, LOC688265, RB1, STAT3, NRIP1, DLX2, MNAT1, HHEX, ATF4, HNF4A, SP1, ETS1, NFIB	674	384	12092	1.40161	1	0.556206	65.8408
GOTERM_BP_FAT	GO:0006954~inflammatory response	19	0.0530652	0.0587637	LIPA, MASP1, NDST1, ATRN, IL25, SAA4, C4BPA, CCL4, STAT3, C1QA, ORM1, C8B, SERPINA3N, FGG, NUPR1, CFH, VNN1, IGFBP4, FN1	674	217	12092	1.57084	1	0.560182	66.4103
GOTERM_BP_FAT	GO:0051050~positive regulation of transport	20	0.0558581	0.0590569	IRS2, ERBB3, ADORA2A, TGFBR1, CREB1, ADIPOR2, CDH1, CBLL1, CALR, CXCL12, SORBS1, GCK, NEDD4, GIPR, PRKAA1, PDZK1, ABCC8, NKX2-5, SERP1, ACSL5	674	232	12092	1.54661	1	0.560412	66.5983
GOTERM_BP_FAT	GO:0002684~positive regulation of immune system process	20	0.0558581	0.0590569	MASP1, BCAR1, ITPKB, TCFE2A, DAXX, MAP3K7, MYD88, CFH, VNN1, RARA, LOC681318, CABC1, DDAH1, LOC289614, LAG3, BCL10, LOC308950, LOC684747, ADAM10, LOC688265, LOC687216, C4BPA, C1QA, LOC294396, MAPK1, C8B, CDKN1A, LOC291205, PSEN2, LOC292958, RGD1563524, HSPD1	674	232	12092	1.54661	1	0.560412	66.5983
GOTERM_BP_FAT	GO:0034284~response to monosaccharide stimulus	9	0.0251362	0.0598903	TXNIP, CDKN1B, GCK, HNF4A, GIPR, PTPRN, PTEN, ACSL5, SLC34A2	674	76	12092	2.12455	1	0.56402	67.1273
GOTERM_BP_FAT	GO:0052548~regulation of endopeptidase activity	9	0.0251362	0.0598903	LOC308950, LOC684747, ADORA2A, MGMT, NR4A1, CDH1, LOC687216, LOC294396, LOC291205, CASP12, LOC292958, LOC681318, RGD1563524, HSPA5, HSPD1, MYC, PDCD6, LOC289614	674	76	12092	2.12455	1	0.56402	67.1273
GOTERM_BP_FAT	GO:0009746~response to hexose stimulus	9	0.0251362	0.0598903	TXNIP, CDKN1B, GCK, HNF4A, GIPR, PTPRN, PTEN, ACSL5, SLC34A2	674	76	12092	2.12455	1	0.56402	67.1273
GOTERM_BP_FAT	GO:0006635~fatty acid beta-oxidation	5	0.0139645	0.0603283	ACADVL, ACOX1, ACADS, EHHADH, HADHA	674	27	12092	3.32234	1	0.565129	67.402
GOTERM_BP_FAT	GO:0006766~vitamin metabolic process	9	0.0251362	0.0637412	ALDH1A1, NAMPT, ADH7, QPRT, ALDH1A7, CYP2R1, GSTO1, SLC19A2, CPT1A	674	77	12092	2.09696	1	0.584178	69.4702
GOTERM_BP_FAT	GO:0009100~glycoprotein metabolic process	13	0.0363078	0.0638767	GALNT2, IDE, DPAGT1, FKBP1A, DAXX, ABCG1, HS2ST1, ST3GAL1, MAN2A1, PSEN2, CHST13, H2AFX, CABC1, DDOST, SERP1	674	132	12092	1.76688	1	0.583368	69.5497
GOTERM_BP_FAT	GO:0051592~response to calcium ion	8	0.0223432	0.0640469	TXNIP, MNAT1, FGG, FGA, FGB, GIPR, PDCD6, MTTP	674	64	12092	2.24258	1	0.582768	69.6493
GOTERM_BP_FAT	GO:0016265~death	32	0.089373	0.0646564	TNFRSF21, LITAF, DAXX, CRADD, RTN3, PDCD2, NISCH, PPP3CC, MMD2, AATF, FAS, CABC1, LOC681318, TSTA3, AXIN2, MYC, DDAH1, LOC289614, NDUFS1, LOC308950, SGPL1, BCL10, LOC684747, DNM1L, CST3, NR4A2, RGD1561176, LOC687216, RGD1309922, ATM, LOC294396, C8B, MNAT1, CDKN1B, BNIP2, LOC291205, PSEN2, CASP12, LOC292958, PDCD6IP, RGD1563524, HSPD1, PDCD6, TCF15	674	420	12092	1.36691	1	0.584745	70.0034
GOTERM_BP_FAT	GO:0009891~positive regulation of biosynthetic process	48	0.134059	0.0648207	PPARA, CASK, MED21, TCFE2A, MYD88, GTF2A2, RARA, MYC, DDAH1, SERTAD1, PITX2, BCL10, IRS2, CST3, RB1, NRIP1, HHEX, MAPK1, HNF4A, GIPR, NSD1, SERP1, LOC686060, ADORA2A, APOC2, ZBTB16, CALR, CHD8, SORBS1, AATF, PRKAA1, NKX2-5, NFATC3, ACSL5, SREBF1, TAF1, TGFBR1, CREB1, NR4A2, NR4A1, LOC688265, STAT3, ABCG1, MNAT1, DLX2, ATF4, GCK, SP1, NARG1, ETS1, NFIB	674	675	12092	1.27578	1	0.584112	70.0981
GOTERM_BP_FAT	GO:0033344~cholesterol efflux	4	0.0111716	0.0651822	ABCG8, ABCG5, APOC2, ABCG1	674	17	12092	4.22133	1	0.584628	70.3057
GOTERM_BP_FAT	GO:0010876~lipid localization	13	0.0363078	0.0668458	APOC2, ABCG1, SLCO2A1, NRIP1, MTTP, ABCG8, ADFP, ABCG5, ANGPTL3, ACSL4, PDZK1, ACSL5, ATP8A1	674	133	12092	1.7536	1	0.59258	71.2433
GOTERM_BP_FAT	GO:0050810~regulation of steroid biosynthetic process	5	0.0139645	0.0674161	SREBF1, INSIG2, INSIG1, ATP1A1, LOC688922, ABCG1	674	28	12092	3.20369	1	0.594226	71.5583
GOTERM_BP_FAT	GO:0060538~skeletal muscle organ development	9	0.0251362	0.0677428	P2RX5, ERBB3, MYL3, DMD, SVIL, ELN, MYLPF, CASQ1, PITX2	674	78	12092	2.07008	1	0.594491	71.7372
GOTERM_BP_FAT	GO:0007519~skeletal muscle tissue development	9	0.0251362	0.0677428	P2RX5, ERBB3, MYL3, DMD, SVIL, ELN, MYLPF, CASQ1, PITX2	674	78	12092	2.07008	1	0.594491	71.7372
GOTERM_BP_FAT	GO:0006355~regulation of transcription, DNA-dependent	81	0.226225	0.0681708	PPARA, AEBP1, SNF1LK, LOC366981, CASK, ZKSCAN1, DMAP1, MED21, TCFE2A, DAXX, NFATC2IP, PCDH1, MYD88, GTF2A2, ATF6B, RARA, DDAH1, MYC, KDM5B, PITX2, BCL10, LOC684006, LDB1, PKIG, ZHX2, HES6, RB1, UBE2B, NRIP1, HHEX, MED15, HNF4A, RGD1310358, NSD1, LOC686060, SBNO2, RGD1565584, ADORA2A, ZBTB16, CALR, ZFP110, TSC22D1, MSX2, CHD8, ZFP819, TCEA3, ATN1, XBP1, ZFP191, HOXA10, AATF, BHLHE40, LHX8, NFATC3,…	674	1224	12092	1.18725	1	0.595318	71.97
GOTERM_BP_FAT	GO:0031668~cellular response to extracellular stimulus	8	0.0223432	0.068507	SREBF1, CDKN1A, GCK, FADS1, NR4A2, ASNS, HSPA5, SIRT1	674	65	12092	2.20808	1	0.59563	72.1517
GOTERM_BP_FAT	GO:0045599~negative regulation of fat cell differentiation	3	0.00837872	0.0692688	INSIG1, LOC688922, SIRT1, NCOR2	674	8	12092	6.72774	1	0.59828	72.5591
GOTERM_BP_FAT	GO:0002902~regulation of B cell apoptosis	3	0.00837872	0.0692688	BCL10, DDAH1, PTEN, MYC	674	8	12092	6.72774	1	0.59828	72.5591
GOTERM_BP_FAT	GO:0006699~bile acid biosynthetic process	3	0.00837872	0.0692688	CYP7A1, AMACR, AKR1D1	674	8	12092	6.72774	1	0.59828	72.5591
GOTERM_BP_FAT	GO:0030335~positive regulation of cell migration	10	0.0279291	0.0697193	COL18A1, SPAG9, MAPK1, IRS2, ADAM10, PTP4A1, BCAR1, CBLL1, ANGPTL3, CXCL12	674	92	12092	1.95007	1	0.5992	72.7974
GOTERM_BP_FAT	GO:0031328~positive regulation of cellular biosynthetic process	47	0.131267	0.0700453	PPARA, CASK, MED21, TCFE2A, MYD88, GTF2A2, RARA, MYC, DDAH1, SERTAD1, PITX2, BCL10, IRS2, CST3, RB1, NRIP1, HHEX, MAPK1, HNF4A, GIPR, NSD1, SERP1, LOC686060, ADORA2A, APOC2, ZBTB16, CALR, CHD8, SORBS1, AATF, PRKAA1, NKX2-5, NFATC3, ACSL5, SREBF1, TAF1, CREB1, TGFBR1, NR4A2, NR4A1, LOC688265, STAT3, MNAT1, DLX2, ATF4, GCK, SP1, NARG1, ETS1, NFIB	674	663	12092	1.27181	1	0.599437	72.9686
GOTERM_BP_FAT	GO:0043009~chordate embryonic development	29	0.0809943	0.0711335	NDST1, CDH1, KEAP1, MED21, MAP3K7, CHD8, RRN3, SLC30A1, CABC1, AXIN2, NKX2-5, DDAH1, PITX2, NSDHL, BCL10, ADAM10, TGFBR1, MYH9, UBE2B, ATM, SLC34A2, MAN2A1, MAPK1, DLX2, DLX1, GCM1, SP1, PSEN2, KLF1, TCF15, NCOR2	674	376	12092	1.38372	1	0.60377	73.5328
GOTERM_BP_FAT	GO:0000122~negative regulation of transcription from RNA polymerase II promoter	20	0.0558581	0.0721859	TXNIP, LOC686060, PPARA, SNF1LK, EHMT1, PKIG, ZHX2, RB1, ZBTB16, CALR, NRIP1, HHEX, DLX2, DLX1, ATN1, NEDD4, RARA, MYC, NSD1, NKX2-5, NCOR2	674	238	12092	1.50762	1	0.607839	74.0678
GOTERM_BP_FAT	GO:0010629~negative regulation of gene expression	33	0.0921659	0.0722994	LOC686060, PPARA, SBNO2, SNF1LK, LOC366981, DMAP1, ZBTB16, CALR, DAXX, FERD3L, ATN1, ZFP191, RARA, BHLHE40, NKX2-5, KDM5B, MYC, TXNIP, EHMT1, LDB1, PKIG, ZHX2, RB1, UBE2B, SIRT1, NRIP1, DLX2, HHEX, DLX1, CDKN1B, NEDD4, FABP4, NSD1, NCOR2, NFIB	674	441	12092	1.3425	1	0.606918	74.1249
GOTERM_BP_FAT	GO:0002460~adaptive immune response based on somatic recombination of immune receptors built from immunoglobulin superfamily domains	8	0.0223432	0.0731485	BCL10, LOC308950, LOC684747, LOC687216, C4BPA, C1QA, LOC294396, C8B, MYD88, LOC291205, LOC292958, FAS, HSPD1, RGD1563524, LOC681318, DDAH1, LOC289614, ERCC1	674	66	12092	2.17462	1	0.609856	74.5482
GOTERM_BP_FAT	GO:0002250~adaptive immune response	8	0.0223432	0.0731485	BCL10, LOC308950, LOC684747, LOC687216, C4BPA, C1QA, LOC294396, C8B, MYD88, LOC291205, LOC292958, FAS, HSPD1, RGD1563524, LOC681318, DDAH1, LOC289614, ERCC1	674	66	12092	2.17462	1	0.609856	74.5482
GOTERM_BP_FAT	GO:0009310~amine catabolic process	8	0.0223432	0.0731485	GOT1, SDS, HDC, ASRGL1, GCSH, COMT, CDO1, PCCA	674	66	12092	2.17462	1	0.609856	74.5482
GOTERM_BP_FAT	GO:0009636~response to toxin	8	0.0223432	0.0731485	CDKN1A, NUPR1, TGFBR1, SLC22A8, CST3, NR4A2, CDH1, FAS	674	66	12092	2.17462	1	0.609856	74.5482
GOTERM_BP_FAT	GO:0006323~DNA packaging	10	0.0279291	0.0735851	LOC684773, HIST1H4M, HIST2H2AA3, LOC680430, LOC306962, HIST1H2AA, RGD1562378, HP1BP3, LOC682560, LOC680097, LOC679967, LOC679840, LOC684807, LOC682518, LOC684887, HIST1H4B, HIST3H2A, LOC502125, LOC682543, LOC684621, RGD1564767, H2AFJ, LOC684745, HIST2H4, RGD1565073, LOC684872, LOC502940, HIST1H2AI, LOC690131, LOC679983, HIST1H2AO, HIST1H2AN	674	93	12092	1.9291	1	0.610619	74.7633
GOTERM_BP_FAT	GO:0002252~immune effector process	12	0.0335149	0.0738653	BCL10, GALNT2, LOC308950, LOC684747, MASP1, LOC688265, LOC687216, C4BPA, TCFE2A, C1QA, LOC294396, C8B, MYD88, LOC291205, CFH, LOC292958, FAS, LOC681318, HSPD1, RGD1563524, DDAH1, ERCC1, LOC289614	674	121	12092	1.77924	1	0.610567	74.9005
GOTERM_BP_FAT	GO:0046324~regulation of glucose import	5	0.0139645	0.0749143	IRS2, SORBS1, ERBB3, ADIPOR2, PRKAA1	674	29	12092	3.09322	1	0.614457	75.4077
GOTERM_BP_FAT	GO:0046320~regulation of fatty acid oxidation	5	0.0139645	0.0749143	IRS2, PRKAA1, PRKAA2, CPT1A, ACSL5	674	29	12092	3.09322	1	0.614457	75.4077
GOTERM_BP_FAT	GO:0051004~regulation of lipoprotein lipase activity	4	0.0111716	0.0751043	ABHD5, APOC2, FKBP1A, ANGPTL3	674	18	12092	3.98681	1	0.613934	75.4985
GOTERM_BP_FAT	GO:0030334~regulation of cell migration	15	0.0418936	0.0761248	COL18A1, IRS2, ADAM10, BCAR1, LOC691768, CBLL1, CXCL12, PTEN, TRIB1, SPAG9, MAPK1, NISCH, PTP4A1, TMSB4X, ANGPTL3, PITX2	674	165	12092	1.63097	1	0.61761	75.981
GOTERM_BP_FAT	GO:0008654~phospholipid biosynthetic process	9	0.0251362	0.0761997	CDS2, ISYNA1, PIGY, CHKB, ABHD5, PCYT1A, CDS1, GPAM, ACSL5	674	80	12092	2.01832	1	0.616507	76.016
GOTERM_BP_FAT	GO:0006886~intracellular protein transport	23	0.0642368	0.0773238	ARL6IP1, NXT1, DERL2, DERL1, LOC687738, AP1G1, CASK, CALR, TMED2, LOC689741, RGD1566215, SAR1A, KPNB1, TNPO1, TXNIP, RAN, TIMM23, AP4S1, MAPK1, RPAIN, TOM1L2, NEDD4, TOM1, KPNA6, LOC684447, SSR3	674	286	12092	1.44278	1	0.620638	76.5363
GOTERM_BP_FAT	GO:0009141~nucleoside triphosphate metabolic process	13	0.0363078	0.0796151	TCIRG1, LOC689961, RGD1563463, ATP1A1, ATP5G1, DGUOK, ATP13A3, GCH1, ATP6V1F, ATP9B, LOC678704, ATP6V0D2, NDUFS1, ABCC6, DUT, ATP8A1	674	137	12092	1.7024	1	0.630361	77.5641
GOTERM_BP_FAT	GO:0051289~protein homotetramerization	5	0.0139645	0.0828139	ALDH1A1, RGD1565017, IDE, XTP3TPA, ALDH1A7, ACTN2	674	30	12092	2.99011	1	0.644019	78.928
GOTERM_BP_FAT	GO:0002377~immunoglobulin production	5	0.0139645	0.0828139	GALNT2, LOC308950, LOC684747, LOC688265, LOC687216, TCFE2A, LOC294396, LOC291205, LOC292958, FAS, HSPD1, RGD1563524, LOC681318, LOC289614, ERCC1	674	30	12092	2.99011	1	0.644019	78.928
GOTERM_BP_FAT	GO:0006575~cellular amino acid derivative metabolic process	15	0.0418936	0.0853244	RGD1559938, GSTA3, GSTA5, MAT2A, RGD1560523, CHKB, NR4A2, COMT, CPT1A, GCH1, LOC683008, CKM, CSAD, HDC, VNN1, LOC690027, PCYT1A, SMS, GSTP1	674	168	12092	1.60184	1	0.654035	79.9432
GOTERM_BP_FAT	GO:0019400~alditol metabolic process	4	0.0111716	0.0856472	GALK1, GOT1, ANGPTL3, GDPD1	674	19	12092	3.77698	1	0.654037	80.0703
GOTERM_BP_FAT	GO:0005979~regulation of glycogen biosynthetic process	4	0.0111716	0.0856472	IRS2, PPP1R3C, GCK, SORBS1	674	19	12092	3.77698	1	0.654037	80.0703
GOTERM_BP_FAT	GO:0060048~cardiac muscle contraction	4	0.0111716	0.0856472	TNNC1, MYL3, MYL1, PSEN2, CABC1	674	19	12092	3.77698	1	0.654037	80.0703
GOTERM_BP_FAT	GO:0010962~regulation of glucan biosynthetic process	4	0.0111716	0.0856472	IRS2, PPP1R3C, GCK, SORBS1	674	19	12092	3.77698	1	0.654037	80.0703
GOTERM_BP_FAT	GO:0032885~regulation of polysaccharide biosynthetic process	4	0.0111716	0.0856472	IRS2, PPP1R3C, GCK, SORBS1	674	19	12092	3.77698	1	0.654037	80.0703
GOTERM_BP_FAT	GO:0046835~carbohydrate phosphorylation	3	0.00837872	0.0858601	GALK1, GCK, PFKFB1	674	9	12092	5.98022	1	0.653548	80.1537
GOTERM_BP_FAT	GO:0031998~regulation of fatty acid beta-oxidation	3	0.00837872	0.0858601	IRS2, CPT1A, ACSL5	674	9	12092	5.98022	1	0.653548	80.1537
GOTERM_BP_FAT	GO:0050872~white fat cell differentiation	3	0.00837872	0.0858601	FABP4, SIRT1, NCOR2	674	9	12092	5.98022	1	0.653548	80.1537
GOTERM_BP_FAT	GO:0001667~ameboidal cell migration	6	0.0167574	0.0888507	SGPL1, ARID5B, LRP6, CAP1, CXCL12, LRP5	674	43	12092	2.50335	1	0.665263	81.2913
GOTERM_BP_FAT	GO:0033157~regulation of intracellular protein transport	6	0.0167574	0.0888507	RGD1561897, HNF4A, TGFBR1, PKIG, CDH1, SIRT1, UHMK1	674	43	12092	2.50335	1	0.665263	81.2913
GOTERM_BP_FAT	GO:0019882~antigen processing and presentation	9	0.0251362	0.0900212	RT1-CE3, PSME1, CALR, DAXX, WDR46, PSMB8, PSMB9, TAPBP	674	83	12092	1.94537	1	0.668859	81.7196
GOTERM_BP_FAT	GO:0007178~transmembrane receptor protein serine/threonine kinase signaling pathway	9	0.0251362	0.0900212	MSX2, MAP3K7, TGFBR1, CREB1, COL1A2, FKBP1A, PPM1L, SMURF2, BAMBI	674	83	12092	1.94537	1	0.668859	81.7196
GOTERM_BP_FAT	GO:0001568~blood vessel development	19	0.0530652	0.0906759	COL18A1, PTPRJ, SGPL1, TGFBR1, ELN, ANPEP, MYH9, CXCL12, PTEN, CSRP3, VEGFB, MAP3K7, MAPK1, ITGAV, COL1A2, DNAJC4, ANGPTL3, NKX2-5, PITX2, NSDHL	674	230	12092	1.48205	1	0.67022	81.9551
GOTERM_BP_FAT	GO:0010827~regulation of glucose transport	5	0.0139645	0.0911043	IRS2, SORBS1, ERBB3, ADIPOR2, PRKAA1	674	31	12092	2.89365	1	0.670614	82.1076
GOTERM_BP_FAT	GO:0008015~blood circulation	14	0.0391007	0.0912572	PPARA, MYL3, ADORA2A, TNNC1, MYL1, ITGA1, MYLPF, ATP1A1, CCL4, GCH1, NISCH, PSEN2, COL1A2, CABC1, SCNN1A	674	155	12092	1.62045	1	0.669848	82.1617
GOTERM_BP_FAT	GO:0003013~circulatory system process	14	0.0391007	0.0912572	PPARA, MYL3, ADORA2A, TNNC1, MYL1, ITGA1, MYLPF, ATP1A1, CCL4, GCH1, NISCH, PSEN2, COL1A2, CABC1, SCNN1A	674	155	12092	1.62045	1	0.669848	82.1617
GOTERM_BP_FAT	GO:0009968~negative regulation of signal transduction	17	0.0474794	0.0917991	NF2, ERBB3, CALR, SIRT1, PTEN, RGS14, TRIB1, HHEX, CHD8, LRP1, HNF4A, GIPR, LRP6, DDIT4L, HSPA5, AXIN2, KLK14	674	200	12092	1.52496	1	0.670717	82.3524
GOTERM_BP_FAT	GO:0010604~positive regulation of macromolecule metabolic process	56	0.156403	0.0918122	PPARA, CASK, MED21, TCFE2A, MYD88, GTF2A2, RARA, DDAH1, MYC, SERTAD1, PITX2, BCL10, ANAPC2, IRS2, CST3, RB1, UBE2B, NRIP1, MAPK1, HHEX, HNF4A, PSME1, CCND2, NSD1, SERP1, PSMB10, LOC686060, FZR1, FKBP1A, ZBTB16, PSMA7, CALR, PSMB5, PSMB4, CHD8, SORBS1, AATF, NFATC3, NKX2-5, SREBF1, TAF1, TGFBR1, CREB1, NR4A2, NR4A1, LOC688265, STAT3, PSMB8, PSMB9, DLX2, MNAT1, ATF4, NARG1, GCK, SP1, NEDD4, ETS1, S…	674	825	12092	1.21779	1	0.669372	82.357
GOTERM_BP_FAT	GO:0016055~Wnt receptor signaling pathway	9	0.0251362	0.09493	CHD8, CSNK2A1, LDB1, LRP6, SLC9A3R1, AXIN2, UBE2B, PITX2, LRP5	674	84	12092	1.92221	1	0.680796	83.4168
GOTERM_BP_FAT	GO:0048514~blood vessel morphogenesis	16	0.0446865	0.0952076	COL18A1, PTPRJ, SGPL1, TGFBR1, ELN, ANPEP, MYH9, CXCL12, PTEN, CSRP3, VEGFB, MAP3K7, ITGAV, DNAJC4, ANGPTL3, NKX2-5, PITX2	674	186	12092	1.54328	1	0.680532	83.5082
GOTERM_BP_FAT	GO:0006007~glucose catabolic process	7	0.0195503	0.0958711	LOC500959, TPI1, PGLS, TALDO1, GCK, LOC365156, ENO2, PGAM2, RPIA, RGD1563601	674	57	12092	2.20324	1	0.681816	83.7246
GOTERM_BP_FAT	GO:0031669~cellular response to nutrient levels	6	0.0167574	0.0959032	SREBF1, GCK, FADS1, ASNS, HSPA5, SIRT1	674	44	12092	2.44645	1	0.680572	83.735
GOTERM_BP_FAT	GO:0048584~positive regulation of response to stimulus	19	0.0530652	0.0964168	MASP1, ADORA2A, BCAR1, CXCL12, DAXX, MAP3K7, MYD88, CFH, LOC681318, CABC1, DDAH1, LOC289614, LAG3, BCL10, LOC308950, LOC684747, ADAM10, LOC687216, C4BPA, C1QA, LOC294396, MAPK1, C8B, LOC291205, PSEN2, LOC292958, FABP4, RGD1563524, HSPD1, GHSR	674	232	12092	1.46928	1	0.681253	83.9007
GOTERM_BP_FAT	GO:0030168~platelet activation	4	0.0111716	0.0967766	FGG, FGA, FGB, PIK3CB	674	20	12092	3.58813	1	0.681319	84.0158
GOTERM_BP_FAT	GO:0051336~regulation of hydrolase activity	21	0.058651	0.097011	ADORA2A, TNNC1, MGMT, ABHD5, APOC2, FKBP1A, CDH1, TPM2, HSPA5, LOC681318, ANGPTL3, MYC, LOC289614, LOC308950, LOC684747, VAV3, TBC1D10A, CST3, NR4A1, LOC687216, SIRT1, LOC294396, GNAQ, LOC291205, ACAP2, CASP12, LOC292958, HSPD1, RGD1563524, PDCD6	674	263	12092	1.43252	1	0.68089	84.0904
GOTERM_BP_FAT	GO:0034504~protein localization in nucleus	8	0.0223432	0.0990639	PIP5K3, TXNIP, MAPK1, RPAIN, RAN, KPNA6, LOC684447, ZBTB16, KPNB1	674	71	12092	2.02148	1	0.687569	84.7295
GOTERM_BP_FAT	GO:0001701~in utero embryonic development	19	0.0530652	0.0993719	ADAM10, TGFBR1, KEAP1, CDH1, MYH9, MED21, UBE2B, SLC34A2, MAN2A1, MAPK1, CHD8, GCM1, SP1, RRN3, SLC30A1, KLF1, NCOR2, PITX2, NSDHL	674	233	12092	1.46297	1	0.687415	84.8232
GOTERM_BP_FAT	GO:0043200~response to amino acid stimulus	5	0.0139645	0.0997739	GSTA3, CDKN1B, SDS, ASNS, CDO1	674	32	12092	2.80323	1	0.687623	84.9448
GOTERM_BP_FAT	GO:0008286~insulin receptor signaling pathway	5	0.0139645	0.0997739	IRS2, SORBS1, BCAR1, PTPRA, IGFBP1	674	32	12092	2.80323	1	0.687623	84.9448
GOTERM_BP_FAT	GO:0001933~negative regulation of protein amino acid phosphorylation	5	0.0139645	0.0997739	NF2, HNF4A, PSEN2, FKBP1A, CABC1, UBE2B	674	32	12092	2.80323	1	0.687623	84.9448
GOTERM_BP_FAT	GO:0030301~cholesterol transport	5	0.0139645	0.0997739	ABCG8, ABCG5, APOC2, PDZK1, ABCG1	674	32	12092	2.80323	1	0.687623	84.9448
GOTERM_BP_FAT	GO:0002440~production of molecular mediator of immune response	5	0.0139645	0.0997739	GALNT2, LOC308950, LOC684747, LOC688265, LOC687216, TCFE2A, LOC294396, LOC291205, LOC292958, FAS, HSPD1, RGD1563524, LOC681318, LOC289614, ERCC1	674	32	12092	2.80323	1	0.687623	84.9448
GOTERM_BP_FAT	GO:0001501~skeletal system development	21	0.058651	0.0997967	HIST1H4M, LOC680430, RGD1562378, NDST1, LOC680097, LOC679840, ZBTB16, LOC682518, LOC684887, INSIG2, HIST1H4B, INSIG1, HOXA10, LOC688922, AXIN2, MYC, FN1, SGPL1, LOC684621, TGFBR1, ARID5B, LOC691768, LOC684745, HIST2H4, DLX2, ALOX15, DLX1, GNAQ, SP1, RGD1565073, COL1A2, LOC679983, TMSB4X, TCF15, SERP1	674	264	12092	1.4271	1	0.686376	84.9517
GOTERM_BP_FAT	GO:0045087~innate immune response	9	0.0251362	0.0999886	C1QA, C8B, BCL10, IL1R1, MYD88, MASP1, VNN1, C4BPA, DDAH1, GCH1	674	85	12092	1.8996	1	0.685783	85.0094
