# Supplementary material for: Transcriptomic Analysis of Insulin-Sensitive Tissues from Anti-Diabetic Drug Treated ZDF Rats, a T2DM Animal Model
Source: PLoS One. 2013 Jul 26;8(7):e69624. doi: 10.1371/journal.pone.0069624 (PMC3724940; doi:10.1371/journal.pone.0069624)
Supplement: Table S4 — GSA results from total intersect. (ZIP) [file pone.0069624.s005.zip › Metformin-Muscle.xlsx]

## Sheet: M-Muscle
Category	Term	Count	%	PValue	Genes	List Total	Pop Hits	Pop Total	Fold Enrichment	Bonferroni	Benjamini	FDR
KEGG_PATHWAY	rno03010:Ribosome	26	0.10686	1.490238672652757E-16	RGD1565131, RGD1566229, LOC500044, RPL15, RGD1563560, RPS27L, RGD1564062, LOC364750, LOC687780, RGD1564698, LOC304035, LOC287947, FAU, RPL6-PS1, RPL12, RGD1564883, LOC687439, RGD1565732, RGD1562054, RGD1561987, RGD1562153, RGD1566137, RGD1561984, LOC305779, RGD1565520, LOC364236, RPS18, RPS19, LOC364687, RGD1565215, RPS14, RGD1561780, RPS15, RPS12, LOC361908, RGD1562541, RPS10, LOC498050, RGD1562…	216	83	5590	8.10687	1.5987211554602254E-14	1.5987211554602254E-14	1.3322676295501878E-13
KEGG_PATHWAY	rno05016:Huntington's disease	19	0.0780897	3.302183784486872E-4	POLR2F, POLR2E, NDUFB6, NDUFB7, POLR2L, NDUFB8, NDUFAB1, NDUFV3-PS1, POLR2C, NDUFB2, POLR2L-PS1, LOC679739, NDUFS8, LOC683884, NDUFA8, COX8B, NDUFA6, CREB1, NDUFA7, LOC687055, NDUFV3, LOC681193, COX6A1, LOC692052, LOC682566	216	190	5590	2.58796	0.0464461	0.0234991	0.390848
KEGG_PATHWAY	rno00230:Purine metabolism	16	0.0657597	7.794369291292842E-4	POLR2F, POLR2E, POLR2L, PDE4D, POLR3GL, DGUOK, POLR2C, LOC687055, APRT, POLR2L-PS1, PDE6C, LOC681193, NME3, ADCY9, NME1, POLD2, ENTPD5, GUK1	216	154	5590	2.68879	0.106208	0.0367358	0.9203
KEGG_PATHWAY	rno05010:Alzheimer's disease	18	0.0739797	0.00139939	LOC683884, NDUFB6, NDUFB7, COX8B, NDUFA8, NDUFB8, NDUFA6, IDE, NDUFA7, NDUFAB1, NDUFV3-PS1, BAD, NDUFB2, ATF6, NDUFV3, LOC679739, MAPT, NDUFS8, CASP12, COX6A1, LOC692052, LOC682566	216	197	5590	2.36464	0.182622	0.0491638	1.64675
KEGG_PATHWAY	rno00190:Oxidative phosphorylation	14	0.0575398	0.00219952	LOC683884, NDUFB6, NDUFB7, COX8B, NDUFA8, NDUFB8, NDUFA6, NDUFA7, NDUFAB1, NDUFV3-PS1, NDUFB2, ATP6V1F, NDUFV3, LOC679739, NDUFS8, COX6A1, LOC692052, LOC682566	216	137	5590	2.64463	0.271727	0.061447	2.57712
KEGG_PATHWAY	rno00240:Pyrimidine metabolism	11	0.0452098	0.00262035	POLR2F, POLR2E, POLR2L, POLR3GL, POLR2C, LOC687055, POLR2L-PS1, LOC681193, NME3, NME1, POLD2, ENTPD5, DHODH	216	92	5590	3.0943	0.31465	0.0610293	3.06321
KEGG_PATHWAY	rno03020:RNA polymerase	6	0.0246599	0.00272723	POLR2F, POLR2E, LOC681193, POLR2L, POLR3GL, POLR2C, LOC687055, POLR2L-PS1	216	26	5590	5.97222	0.325145	0.0546307	3.1863
KEGG_PATHWAY	rno00071:Fatty acid metabolism	7	0.0287699	0.00496746	CPT2, ADH7, HADH, ACSL4, ACSL3, DCI, HADHB	216	42	5590	4.31327	0.511832	0.0857371	5.73379
KEGG_PATHWAY	rno05012:Parkinson's disease	13	0.0534298	0.00816605	LOC683884, NDUFB6, NDUFB7, COX8B, NDUFA8, NDUFB8, NDUFA6, NDUFA7, NDUFAB1, NDUFV3-PS1, NDUFB2, NDUFV3, LOC679739, NDUFS8, COX6A1, LOC692052, LOC682566	216	142	5590	2.36926	0.692948	0.122952	9.26479
KEGG_PATHWAY	rno00480:Glutathione metabolism	6	0.0246599	0.0418424	RGD1559938, LOC683008, GSTA3, GCLC, LOC690027, GSTT2, SMS	216	50	5590	3.10556	0.997877	0.459629	39.7589
KEGG_PATHWAY	rno05215:Prostate cancer	8	0.0328799	0.0571231	CDKN1A, PIK3CB, CREB1, RB1, BAD, IKBKB, PTEN, TRA1	216	90	5590	2.30041	0.99979	0.536988	50.2142
KEGG_PATHWAY	rno00030:Pentose phosphate pathway	4	0.0164399	0.0626897	PGLS, TALDO1, PGM1, PFKM	216	24	5590	4.31327	0.999911	0.540166	53.5898
KEGG_PATHWAY	rno00980:Metabolism of xenobiotics by cytochrome P450	6	0.0246599	0.0796484	GSTA3, EPHX1, GSTT2, ADH7	216	60	5590	2.58796	0.999994	0.601233	62.6243
Category	Term	Count	%	PValue	Genes	List Total	Pop Hits	Pop Total	Fold Enrichment	Bonferroni	Benjamini	FDR
GOTERM_BP_FAT	GO:0006414~translational elongation	26	0.10686	2.308418285695779E-15	RGD1565131, RGD1559948, RGD1562315, LOC689481, RGD1563933, RPL15, RPS27L, LOC684202, LOC364750, LOC687780, RGD1564698, RGD1561871, RGD1563867, LOC287947, FAU, RPL6-PS1, RPL12, RGD1560979, RGD1564883, LOC365287, RGD1565048, RGD1562204, LOC687439, RGD1563459, RGD1565732, RGD1561987, LOC689821, RGD1566137, RGD1562153, LOC365574, DAPK3, LOC363655, LOC364236, RPS18, RPS19, LOC364687, RPL41, RPS14, RGD…	437	95	12092	7.57297	5.115241563657946E-12	5.115241563657946E-12	4.052314039881821E-12
GOTERM_BP_FAT	GO:0006412~translation	52	0.213719	3.222872360293584E-14	RGD1565131, RGD1565317, RBM3, RPL15, RGD1563560, RPS27L, RGD1564062, LOC364750, LOC687780, RGD1564698, RGD1564268, LOC287947, FAU, RPL6-PS1, RPL12, RGD1564883, MRPL51, LOC687439, RGD1565732, RGD1561987, RGD1562153, RGD1566137, RGD1561984, LOC365574, LOC364236, RPS18, RPS19, LOC364687, LOC681191, RGD1565215, RPS14, LOC287569, RPS15, RPS12, LOC361908, RPS10, RGD1562542, RPL26-PS1, RGD1561525, EEF1B…	437	428	12092	3.36183	7.063905016480021E-11	3.5319525082400105E-11	5.595524044110789E-11
GOTERM_BP_FAT	GO:0051186~cofactor metabolic process	22	0.0904196	1.278752148750009E-5	RGD1565753, LDHB, ASPDH, GSTA3, TALDO1, GCLC, HMBS, CS, PDK4, ACOT2, IREB2, ACOT1, GSTT2, TTN, HAGH, MTHFD1, ISCU, PGLS, CBR1, VKORC1, HMGCL, NAPRT1	437	202	12092	3.01362	0.0276661	0.00930841	0.0222212
GOTERM_BP_FAT	GO:0006732~coenzyme metabolic process	17	0.0698697	2.147707161160338E-4	RGD1565753, ASPDH, LDHB, GSTA3, TALDO1, GCLC, CS, PDK4, ACOT2, ACOT1, GSTT2, TTN, MTHFD1, HAGH, PGLS, HMGCL, NAPRT1	437	160	12092	2.93999	0.375783	0.111139	0.372595
GOTERM_BP_FAT	GO:0042981~regulation of apoptosis	41	0.168509	0.00141918	CHMP2A, LOC303431, SH3RF1, GCLC, PRDX5, ZBTB16, LOC688339, PTEN, TIMP3, CD74, NDUFA13-PS, TSC22D3, CHD8, ANK3, CD24, HSPA5, AGL, CFLAR, ARHGEF7, P18, CREB1, LOC365373, NR4A2, RGD1561176, NDUFA13, NR4A1, STRADB, BAD, CTNNA1, DAPK3, UBE2B, SELS, PROC, DAPK1, ATF5, ALOX15, CDKN1A, NUPR1, RBPSUH, EEF1E1, CASP12, UBE2M, ABCC1, PDCD6IP, IKBKB, RBPJ, PDCD6, SMPD2	437	677	12092	1.67576	0.955661	0.463763	2.43794
GOTERM_BP_FAT	GO:0043067~regulation of programmed cell death	41	0.168509	0.00178644	CHMP2A, LOC303431, SH3RF1, GCLC, PRDX5, ZBTB16, LOC688339, PTEN, TIMP3, CD74, NDUFA13-PS, TSC22D3, CHD8, ANK3, CD24, HSPA5, AGL, CFLAR, ARHGEF7, P18, CREB1, LOC365373, NR4A2, RGD1561176, NDUFA13, NR4A1, STRADB, BAD, CTNNA1, DAPK3, UBE2B, SELS, PROC, DAPK1, ATF5, ALOX15, CDKN1A, NUPR1, RBPSUH, EEF1E1, CASP12, UBE2M, ABCC1, PDCD6IP, IKBKB, RBPJ, PDCD6, SMPD2	437	686	12092	1.65378	0.980217	0.479948	3.05965
GOTERM_BP_FAT	GO:0010941~regulation of cell death	41	0.168509	0.00193114	CHMP2A, LOC303431, SH3RF1, GCLC, PRDX5, ZBTB16, LOC688339, PTEN, TIMP3, CD74, NDUFA13-PS, TSC22D3, CHD8, ANK3, CD24, HSPA5, AGL, CFLAR, ARHGEF7, P18, CREB1, LOC365373, NR4A2, RGD1561176, NDUFA13, NR4A1, STRADB, BAD, CTNNA1, DAPK3, UBE2B, SELS, PROC, DAPK1, ATF5, ALOX15, CDKN1A, NUPR1, RBPSUH, EEF1E1, CASP12, UBE2M, ABCC1, PDCD6IP, IKBKB, RBPJ, PDCD6, SMPD2	437	689	12092	1.64657	0.985607	0.454395	3.30358
GOTERM_BP_FAT	GO:0006091~generation of precursor metabolites and energy	19	0.0780897	0.00245714	RGD1565753, TXNL1, LDHB, COX8B, TXN2, NDUFB8, PHKB, CS, PHKA1, LOC300331, NDUFA7, NDUFV3-PS1, PFKM, ATP6V1F, NDUFV3, CYBA, LOC308536, PPP1R3C, PYGL, PGK1, NFATC3, ETFB, AGL, LOC682566	437	238	12092	2.20899	0.995473	0.490691	4.18543
GOTERM_BP_FAT	GO:0006631~fatty acid metabolic process	16	0.0657597	0.0033353	LOC683884, ECH1, CPT2, NDUFAB1, ACOT2, ACOT1, ADH7, CRAT, DCI, CD74, HADHB, ALOX15, ACOT7, PRKAA2, HADH, ACSL4, ACSL3	437	188	12092	2.35493	0.999344	0.557109	5.64079
GOTERM_BP_FAT	GO:0006006~glucose metabolic process	15	0.0616497	0.00462209	LDHB, TALDO1, PHKB, PHKA1, LOC300331, PDK4, BAD, PFKM, LOC308536, PGLS, PPP1R3C, ATF3, PYGL, PGM1, PGK1, AGL	437	176	12092	2.35828	0.999961	0.638118	7.73578
GOTERM_BP_FAT	GO:0006350~transcription	38	0.156179	0.00895	POLR2F, POLR2E, POLR2L, MORF4L2, ZKSCAN3, XAB2, POLR2C, TCFE2A, ZFP110, POLR2L-PS1, TSC22D1, CHD8, XBP1, DRAP1, PQBP1, THAP1, LOC678715, SUPT4H1, AGL, CREBL2, IKBKAP, NRBF2, SNAPC2, CREB1, NR4A2, NR4A1, SMAD2, LOC688265, HES6, RB1, KAT5, STAT3, LOC687055, CCNL2, ATF5, ATF3, LOC681193, RNF2, DR1, HIVEP2, TCF12, NFIB	437	684	12092	1.53725	1	0.833566	14.4648
GOTERM_BP_FAT	GO:0030258~lipid modification	8	0.0328799	0.00940572	ALOX15, CPT2, PIK3CB, ADH7, CRAT, PTEN, DCI, HADHB	437	66	12092	3.354	1	0.822328	15.1458
GOTERM_BP_FAT	GO:0042274~ribosomal small subunit biogenesis	4	0.0164399	0.0101662	RGD1564006, RGD1562153, LOC684202, LOC364750, LOC363655, LOC364236, LOC367742, RGD1564698, RPS19, RGD1561871, RPS14, RPS15, LOC361908, LOC687298, RPS10, LOC502853, LOC688899	437	13	12092	8.51399	1	0.821741	16.2708
GOTERM_BP_FAT	GO:0022900~electron transport chain	8	0.0328799	0.0148164	TXNL1, NDUFV3, CYBA, COX8B, TXN2, NDUFB8, NDUFA7, NDUFV3-PS1, ETFB, LOC682566	437	72	12092	3.0745	1	0.903606	22.8502
GOTERM_BP_FAT	GO:0044275~cellular carbohydrate catabolic process	8	0.0328799	0.0148164	LDHB, PGLS, LOC308536, TALDO1, PYGL, LOC300331, PFKM, BAD, PGK1, AGL	437	72	12092	3.0745	1	0.903606	22.8502
GOTERM_BP_FAT	GO:0008285~negative regulation of cell proliferation	18	0.0739797	0.0150645	PDS5B, LOC683894, GOLT1A, P18, SMAD2, RB1, ZBTB16, CTNNA1, PTEN, TRIB1, KISS1, LOC689641, CDKN1A, NUPR1, XIRP1, SMARCB1, RBPSUH, EEF1E1, ATPIF1, CD24, RBPJ, NFIB	437	264	12092	1.88662	1	0.891412	23.1871
GOTERM_BP_FAT	GO:0015980~energy derivation by oxidation of organic compounds	10	0.0410998	0.0150923	RGD1565753, PPP1R3C, COX8B, PHKB, PYGL, NDUFB8, CS, PHKA1, NDUFA7, NFATC3, AGL	437	107	12092	2.58603	1	0.875732	23.2249
GOTERM_BP_FAT	GO:0019318~hexose metabolic process	15	0.0616497	0.0153223	LDHB, TALDO1, PHKB, PHKA1, LOC300331, PDK4, BAD, PFKM, LOC308536, PGLS, PPP1R3C, ATF3, PYGL, PGM1, PGK1, AGL	437	203	12092	2.04462	1	0.863685	23.5359
GOTERM_BP_FAT	GO:0009220~pyrimidine ribonucleotide biosynthetic process	4	0.0164399	0.0153324	NME3, NME1, RBM3, DHODH	437	15	12092	7.37879	1	0.847917	23.5495
GOTERM_BP_FAT	GO:0034440~lipid oxidation	6	0.0246599	0.0153352	ALOX15, CPT2, ADH7, CRAT, DCI, HADHB	437	41	12092	4.04934	1	0.832124	23.5532
GOTERM_BP_FAT	GO:0019395~fatty acid oxidation	6	0.0246599	0.0153352	ALOX15, CPT2, ADH7, CRAT, DCI, HADHB	437	41	12092	4.04934	1	0.832124	23.5532
GOTERM_BP_FAT	GO:0042254~ribosome biogenesis	9	0.0369898	0.0157677	RGD1564029, RGD1566229, RGD1563264, RGD1562409, LOC500044, LOC682293, RGD1559846, LOC684202, LOC364750, LOC501866, LOC367859, RGD1564698, LOC304035, RGD1561871, RGD1564328, LOC366530, LOC365287, RGD1563459, LOC680161, RGD1562054, RGD1563311, LOC498755, RGD1562153, LOC503463, LOC305779, RGD1565520, LOC363655, LOC364236, RPS19, LOC364581, RPS14, RGD1565215, RGD1561780, RPS15, LOC361908, LOC364482, …	437	90	12092	2.76705	1	0.825093	24.1347
GOTERM_BP_FAT	GO:0030163~protein catabolic process	21	0.0863096	0.0174792	LOC363188, SPSB2, IDE, USE1, TRIM63, UBE2B, SELS, PSMB4, SUMO2, CUL5, RGD1308127, LOC682787, RGD1306148, PSMB1, PSMC3, RNF2, UBR5, SMURF2, ASB2, RGD1559917, USP15, TRA1, VCPIP1	437	333	12092	1.74499	1	0.841549	26.3951
GOTERM_BP_FAT	GO:0043066~negative regulation of apoptosis	21	0.0863096	0.0174792	CFLAR, GCLC, NR4A2, PRDX5, STRADB, CTNNA1, PTEN, UBE2B, CD74, SELS, PROC, DAPK1, ATF5, ALOX15, TSC22D3, CHD8, CDKN1A, RBPSUH, HSPA5, RBPJ, IKBKB, AGL	437	333	12092	1.74499	1	0.841549	26.3951
GOTERM_BP_FAT	GO:0000028~ribosomal small subunit assembly	3	0.0123299	0.0176693	LOC363655, RGD1564698, RGD1561871, RPS14, RPS15, LOC361908, RPS10, LOC502853, LOC364750	437	6	12092	13.8352	1	0.831002	26.6422
GOTERM_BP_FAT	GO:0009218~pyrimidine ribonucleotide metabolic process	4	0.0164399	0.018375	NME3, NME1, RBM3, DHODH	437	16	12092	6.91762	1	0.829516	27.5526
GOTERM_BP_FAT	GO:0006357~regulation of transcription from RNA polymerase II promoter	33	0.135629	0.0186966	RAI1, MTDH, MORF4L2, ABCA2, ZBTB16, MED21, LOC364750, TCFE2A, BSX, PFN1, CHD8, TRAK2, SMARCB1, DRAP1, LOC678715, SUPT4H1, NFATC3, IKBKAP, CREB1, PKIG, NR4A2, NR4A1, SMAD2, LOC688265, HES6, RB1, KAT5, EHMT2, STAT3, NRIP1, ATF5, RBPSUH, RNF2, RPS14, RBPJ, TCF12, NFIB	437	604	12092	1.5118	1	0.821892	27.9641
GOTERM_BP_FAT	GO:0051188~cofactor biosynthetic process	9	0.0369898	0.0188875	MTHFD1, HAGH, ASPDH, ISCU, GCLC, HMBS, PDK4, IREB2, NAPRT1	437	93	12092	2.67779	1	0.812395	28.2072
GOTERM_BP_FAT	GO:0009119~ribonucleoside metabolic process	7	0.0287699	0.0190867	NME3, MAT2A, RGD1560523, NME1, RBM3, DHODH, GAMT, APRT	437	59	12092	3.28294	1	0.803323	28.4601
GOTERM_BP_FAT	GO:0006749~glutathione metabolic process	5	0.0205499	0.019391	HAGH, GSTA3, GCLC, GSTT2	437	29	12092	4.77077	1	0.796314	28.8448
GOTERM_BP_FAT	GO:0005996~monosaccharide metabolic process	16	0.0657597	0.0194716	LDHB, TALDO1, PHKB, GNPNAT1, PHKA1, LOC300331, PDK4, BAD, PFKM, LOC308536, PGLS, PPP1R3C, ATF3, PYGL, PGM1, PGK1, AGL	437	230	12092	1.9249	1	0.785788	28.9464
GOTERM_BP_FAT	GO:0010243~response to organic nitrogen	10	0.0410998	0.0197942	GSTA3, CDKN1A, CASP12, VKORC1, NR4A2, BAD, CDO1, TIMP3, AGL, NNMT	437	112	12092	2.47058	1	0.779654	29.3516
GOTERM_BP_FAT	GO:0043069~negative regulation of programmed cell death	21	0.0863096	0.0204765	CFLAR, GCLC, NR4A2, PRDX5, STRADB, CTNNA1, PTEN, UBE2B, CD74, SELS, PROC, DAPK1, ATF5, ALOX15, TSC22D3, CHD8, CDKN1A, RBPSUH, HSPA5, RBPJ, IKBKB, AGL	437	338	12092	1.71917	1	0.779765	30.2014
GOTERM_BP_FAT	GO:0060548~negative regulation of cell death	21	0.0863096	0.0211275	CFLAR, GCLC, NR4A2, PRDX5, STRADB, CTNNA1, PTEN, UBE2B, CD74, SELS, PROC, DAPK1, ATF5, ALOX15, TSC22D3, CHD8, CDKN1A, RBPSUH, HSPA5, RBPJ, IKBKB, AGL	437	339	12092	1.7141	1	0.779378	31.0032
GOTERM_BP_FAT	GO:0051289~protein homotetramerization	5	0.0205499	0.0217546	RGD1565017, LOC689641, LOC683894, PCBD1, IDE, XTP3TPA, ATPIF1, PFKM	437	30	12092	4.61175	1	0.778651	31.7674
GOTERM_BP_FAT	GO:0055114~oxidation reduction	33	0.135629	0.0224459	STEAP4, ASPDH, LDHB, LOC686496, LOC688591, PRDX5, NDUFV3-PS1, DHRSX, MTHFD1, LOC682787, LOC367190, ANK3, NDUFS8, VKORC1, AKR7A2, RGD1559917, HADH, FTL, TXNL1, CDO1, LOC686673, RGD1561055, ALOX15, LOC364842, OXNAD1, LOC690464, RGD1566189, PRODH, ADHFE1, NDUFB8, TXN2, ADH7, LOC688339, LOC364392, SUMO2, CBR1, DHODH, LOC685941, ETFB, COX8B, NDUFA7, RGD1563431, NDUFV3, CYBA, RGD1307830, HSDL2, LOC3658…	437	612	12092	1.49204	1	0.778939	32.6005
GOTERM_BP_FAT	GO:0046395~carboxylic acid catabolic process	9	0.0369898	0.023702	MTHFD1, ACOT7, CPT2, CRAT, CDO1, DCI, LOC682565, DTD1, PRODH, HADHB	437	97	12092	2.56736	1	0.787304	34.0898
GOTERM_BP_FAT	GO:0016054~organic acid catabolic process	9	0.0369898	0.023702	MTHFD1, ACOT7, CPT2, CRAT, CDO1, DCI, LOC682565, DTD1, PRODH, HADHB	437	97	12092	2.56736	1	0.787304	34.0898
GOTERM_BP_FAT	GO:0042257~ribosomal subunit assembly	3	0.0123299	0.0241522	LOC363655, RGD1564698, RGD1561871, RPS14, RPS15, LOC361908, RPS10, LOC502853, LOC364750	437	7	12092	11.8588	1	0.784023	34.6161
GOTERM_BP_FAT	GO:0070271~protein complex biogenesis	24	0.0986396	0.0267664	RGD1565017, POLR2F, LOC683894, POLR2E, POLR2L, BLM, IDE, AQP4, TTN, POLR2C, CD74, POLR2L-PS1, FGA, NDUFS8, PRKAA2, KPNB1, ZW10, MYH1, PCBD1, MYH2, XTP3TPA, SMAD2, PFKM, CTNNA1, LOC687055, SPAG9, CYBA, LOC689641, PFDN6, ATPIF1	437	415	12092	1.60022	1	0.808619	37.5942
GOTERM_BP_FAT	GO:0006461~protein complex assembly	24	0.0986396	0.0267664	RGD1565017, POLR2F, LOC683894, POLR2E, POLR2L, BLM, IDE, AQP4, TTN, POLR2C, CD74, POLR2L-PS1, FGA, NDUFS8, PRKAA2, KPNB1, ZW10, MYH1, PCBD1, MYH2, XTP3TPA, SMAD2, PFKM, CTNNA1, LOC687055, SPAG9, CYBA, LOC689641, PFDN6, ATPIF1	437	415	12092	1.60022	1	0.808619	37.5942
GOTERM_BP_FAT	GO:0019941~modification-dependent protein catabolic process	18	0.0739797	0.0283875	SPSB2, TRIM63, UBE2B, SELS, PSMB4, SUMO2, RGD1308127, LOC682787, CUL5, RGD1306148, PSMB1, PSMC3, RNF2, UBR5, SMURF2, ASB2, RGD1559917, USP15, VCPIP1, TRA1	437	284	12092	1.75376	1	0.81871	39.3764
GOTERM_BP_FAT	GO:0043632~modification-dependent macromolecule catabolic process	18	0.0739797	0.0283875	SPSB2, TRIM63, UBE2B, SELS, PSMB4, SUMO2, RGD1308127, LOC682787, CUL5, RGD1306148, PSMB1, PSMC3, RNF2, UBR5, SMURF2, ASB2, RGD1559917, USP15, VCPIP1, TRA1	437	284	12092	1.75376	1	0.81871	39.3764
GOTERM_BP_FAT	GO:0001824~blastocyst development	6	0.0246599	0.0285882	TJP1, NDEL1, SMARCB1, PSMC3, MED21, XAB2	437	48	12092	3.45881	1	0.812625	39.5936
GOTERM_BP_FAT	GO:0051098~regulation of binding	11	0.0452098	0.0288211	ICAM1, MTDH, BLM, PCBD1, NME1, SMARCB1, SMAD2, DPH3, IKBKB, TRIB1, SIGIRR	437	139	12092	2.18975	1	0.807026	39.8449
GOTERM_BP_FAT	GO:0006637~acyl-CoA metabolic process	4	0.0164399	0.029364	ACOT2, ACOT1, TTN, HMGCL	437	19	12092	5.82536	1	0.804996	40.4266
GOTERM_BP_FAT	GO:0046131~pyrimidine ribonucleoside metabolic process	4	0.0164399	0.029364	NME3, NME1, RBM3, DHODH	437	19	12092	5.82536	1	0.804996	40.4266
GOTERM_BP_FAT	GO:0043068~positive regulation of programmed cell death	20	0.0821997	0.0317255	CHMP2A, LOC303431, SH3RF1, ZBTB16, TIMP3, PTEN, NDUFA13-PS, ANK3, CD24, ARHGEF7, P18, LOC365373, RGD1561176, NDUFA13, NR4A1, BAD, DAPK3, DAPK1, CDKN1A, NUPR1, EEF1E1, CASP12, UBE2M, PDCD6IP, SMPD2	437	332	12092	1.6669	1	0.821865	42.8959
GOTERM_BP_FAT	GO:0051603~proteolysis involved in cellular protein catabolic process	19	0.0780897	0.0317986	SPSB2, IDE, TRIM63, UBE2B, SELS, PSMB4, SUMO2, CUL5, RGD1308127, LOC682787, RGD1306148, PSMB1, PSMC3, RNF2, UBR5, SMURF2, ASB2, RGD1559917, USP15, VCPIP1, TRA1	437	310	12092	1.69593	1	0.815126	42.9708
GOTERM_BP_FAT	GO:0000096~sulfur amino acid metabolic process	4	0.0164399	0.0336456	MTHFD1, GCLC, MAT2A, RGD1560523, CDO1	437	20	12092	5.5341	1	0.825573	44.8322
GOTERM_BP_FAT	GO:0010942~positive regulation of cell death	20	0.0821997	0.0342664	CHMP2A, LOC303431, SH3RF1, ZBTB16, TIMP3, PTEN, NDUFA13-PS, ANK3, CD24, ARHGEF7, P18, LOC365373, RGD1561176, NDUFA13, NR4A1, BAD, DAPK3, DAPK1, CDKN1A, NUPR1, EEF1E1, CASP12, UBE2M, PDCD6IP, SMPD2	437	335	12092	1.65197	1	0.824235	45.4449
GOTERM_BP_FAT	GO:0044257~cellular protein catabolic process	19	0.0780897	0.0344545	SPSB2, IDE, TRIM63, UBE2B, SELS, PSMB4, SUMO2, CUL5, RGD1308127, LOC682787, RGD1306148, PSMB1, PSMC3, RNF2, UBR5, SMURF2, ASB2, RGD1559917, USP15, VCPIP1, TRA1	437	313	12092	1.67968	1	0.819038	45.6293
GOTERM_BP_FAT	GO:0006518~peptide metabolic process	6	0.0246599	0.0359614	HAGH, GSTA3, GCLC, IDE, GSTT2	437	51	12092	3.25535	1	0.82567	47.0853
GOTERM_BP_FAT	GO:0006511~ubiquitin-dependent protein catabolic process	12	0.0493198	0.0379523	PSMB4, RGD1308127, CUL5, RGD1306148, PSMB1, PSMC3, SMURF2, TRIM63, USP15, UBE2B, SELS, TRA1	437	166	12092	2.00028	1	0.835713	48.9527
GOTERM_BP_FAT	GO:0045449~regulation of transcription	72	0.295919	0.0384242	RAI1, PTGES2, HMX1, MORF4L2, RORC, MED21, ZKSCAN3, TCFE2A, LOC364750, BSX, NDUFA13-PS, TRAK2, PQBP1, LOC678715, SERTAD1, IKBKAP, ICAM1, SNAPC2, PCBD1, LDB1, PKIG, NDUFA13, HES6, RB1, UBE2B, CCNL2, NRIP1, SIGIRR, LOC499653, LOC681193, RPS14, LOC303431, MTDH, GCLC, POLR2L, BLM, RGD1565584, ABCA2, ZBTB16, ZFP110, POLR2L-PS1, TRIB1, TSC22D1, PFN1, TSC22D3, CHD8, NKX1-1, XBP1, SMARCB1, DRAP1, HOXA10, …	437	1608	12092	1.23898	1	0.833196	49.3861
GOTERM_BP_FAT	GO:0007043~cell-cell junction assembly	3	0.0123299	0.0394782	ANK3, CTNNA1, VCL	437	9	12092	9.22349	1	0.835277	50.3416
GOTERM_BP_FAT	GO:0016310~phosphorylation	36	0.147959	0.0395003	NDUFB8, LOC300331, PHKA1, RORC, TTN, CD74, TRIB1, EPHB6, LOC308536, CSNK2A1, CDC2L5, PRKAA2, IKBKAP, SCAMP3, COX8B, PIK3CB, CREB1, PDK4, NDUFA7, RGD1562809, SMAD2, MAPK11, DGUOK, STRADB, DAPK3, DAPK1, ATP6V1F, EPHA3, SPAG9, ACVR2A, PRKD2, MAST2, PLK2, NME1, ULK2, CD81, PGK1, IKBKB	437	715	12092	1.3932	1	0.8294	50.3615
GOTERM_BP_FAT	GO:0044042~glucan metabolic process	5	0.0205499	0.039543	PPP1R3C, PHKB, PYGL, PHKA1, AGL	437	36	12092	3.84312	1	0.823718	50.3998
GOTERM_BP_FAT	GO:0006073~cellular glucan metabolic process	5	0.0205499	0.039543	PPP1R3C, PHKB, PYGL, PHKA1, AGL	437	36	12092	3.84312	1	0.823718	50.3998
GOTERM_BP_FAT	GO:0009062~fatty acid catabolic process	5	0.0205499	0.039543	ACOT7, CPT2, CRAT, DCI, HADHB	437	36	12092	3.84312	1	0.823718	50.3998
GOTERM_BP_FAT	GO:0005977~glycogen metabolic process	5	0.0205499	0.039543	PPP1R3C, PHKB, PYGL, PHKA1, AGL	437	36	12092	3.84312	1	0.823718	50.3998
GOTERM_BP_FAT	GO:0006575~cellular amino acid derivative metabolic process	12	0.0493198	0.0408309	RGD1559938, GSTA3, GCLC, MAT2A, RGD1560523, CHKB, PHKA1, NR4A2, GSTT2, LOC683008, HAGH, LOC690027, DHPS, GAMT, SMS	437	168	12092	1.97646	1	0.827767	51.5431
GOTERM_BP_FAT	GO:0030162~regulation of proteolysis	6	0.0246599	0.0414706	GCLC, LTBP4, IDE, CFH, TIMP3, SPINK5	437	53	12092	3.13251	1	0.826805	52.1017
GOTERM_BP_FAT	GO:0009116~nucleoside metabolic process	7	0.0287699	0.0425005	NME3, MAT2A, RGD1560523, NME1, RBM3, DHODH, GAMT, APRT	437	71	12092	2.72808	1	0.828735	52.9882
GOTERM_BP_FAT	GO:0043933~macromolecular complex subunit organization	30	0.123299	0.0425669	RGD1565017, ENAH, POLR2F, LOC683894, POLR2E, POLR2L, BLM, IDE, AQP4, LOC499391, TTN, LOC364750, POLR2C, CD74, POLR2L-PS1, PFN1, RGD1564698, FGA, RGD1561871, NDUFS8, LOC502853, PRKAA2, KPNB1, GEMIN7, ZW10, MYH1, PCBD1, MYH2, SMAD2, XTP3TPA, PFKM, CTNNA1, LOC687055, LOC363655, LOC689641, CYBA, SPAG9, PFDN6, RPS14, RPS15, LOC361908, ATPIF1, RPS10	437	576	12092	1.44117	1	0.823641	53.0449
GOTERM_BP_FAT	GO:0007034~vacuolar transport	4	0.0164399	0.0431198	FAM160A2, CHMP5, USE1, VPS26A	437	22	12092	5.031	1	0.822161	53.5139
GOTERM_BP_FAT	GO:0006221~pyrimidine nucleotide biosynthetic process	4	0.0164399	0.0431198	NME3, NME1, RBM3, DHODH	437	22	12092	5.031	1	0.822161	53.5139
GOTERM_BP_FAT	GO:0046164~alcohol catabolic process	7	0.0287699	0.0450172	LDHB, PGLS, LOC308536, TALDO1, LOC300331, ADH7, PFKM, BAD, PGK1	437	72	12092	2.69019	1	0.830174	55.0901
GOTERM_BP_FAT	GO:0006790~sulfur metabolic process	9	0.0369898	0.0451577	MTHFD1, HAGH, GSTA3, GCLC, MAT2A, RGD1560523, GSTT2, GAMT, CDO1	437	110	12092	2.26395	1	0.825875	55.2048
GOTERM_BP_FAT	GO:0042255~ribosome assembly	3	0.0123299	0.0481919	LOC363655, RGD1564698, RGD1561871, RPS14, RPS15, LOC361908, RPS10, LOC502853, LOC364750	437	10	12092	8.30114	1	0.840659	57.6153
GOTERM_BP_FAT	GO:0006213~pyrimidine nucleoside metabolic process	4	0.0164399	0.0483032	NME3, NME1, RBM3, DHODH	437	23	12092	4.81226	1	0.836407	57.7014
GOTERM_BP_FAT	GO:0042493~response to drug	19	0.0780897	0.0491551	GSTA3, COX8B, MAT2A, TXN2, RGD1560523, CREB1, LOC688265, BAD, LOC688339, TCFE2A, UBE2B, PTEN, STAT3, CDKN1A, NME1, CASP12, ABCC1, HADH, IKBKB, ABCC8, NNMT	437	327	12092	1.60776	1	0.83682	58.3546
GOTERM_BP_FAT	GO:0022613~ribonucleoprotein complex biogenesis	10	0.0410998	0.0492412	RGD1564029, RGD1566229, RGD1563264, RGD1562409, LOC500044, LOC682293, RGD1559846, LOC684202, LOC364750, LOC501866, LOC367859, RGD1564698, LOC304035, RGD1561871, RGD1564328, LOC366530, LOC365287, RGD1563459, LOC680161, RGD1562054, RGD1563311, LOC498755, RGD1562153, LOC503463, LOC305779, RGD1565520, LOC363655, LOC364236, RPS19, LOC364581, RPS14, RGD1565215, RGD1561780, RPS15, LOC361908, LOC364482, …	437	132	12092	2.09625	1	0.832516	58.4201
GOTERM_BP_FAT	GO:0010033~response to organic substance	44	0.180839	0.0526208	ALPL, GCLC, TXN2, RGD1560523, RBM3, ADH7, GNG11, ABCA2, PTEN, TIMP3, TCFE2A, TRIB1, ANK3, XBP1, MAPT, VKORC1, CD24, HADH, ACSL4, ACSL3, AGL, BSG, GSTA3, MAT2A, CREB1, NR4A2, EPHX1, SMAD2, LOC688265, BAD, CTNNA1, CDO1, UBE2B, SELS, STAT3, EPHA3, CDKN1A, SERPINA3N, NME1, GNG10, CASP12, ABCC8, CASQ1, VLDLR, NNMT	437	928	12092	1.31196	1	0.847793	60.9153
GOTERM_BP_FAT	GO:0032989~cellular component morphogenesis	21	0.0863096	0.0526217	KLK8, ENAH, PARD3, CREB1, NR4A2, CNP, STRADB, CTNNA1, TTN, PCM1, UBE2B, NDEL1, XIRP1, ANK3, RBPSUH, ULK2, PGRMC1, CNTN2, RBPJ, HNRNPAB, ZW10	437	376	12092	1.54543	1	0.843255	60.9159
GOTERM_BP_FAT	GO:0043065~positive regulation of apoptosis	19	0.0780897	0.0527969	CHMP2A, SH3RF1, LOC303431, ARHGEF7, P18, LOC365373, NR4A1, NDUFA13, RGD1561176, BAD, ZBTB16, DAPK3, PTEN, TIMP3, DAPK1, NDUFA13-PS, NUPR1, ANK3, EEF1E1, UBE2M, CASP12, CD24, PDCD6IP, SMPD2	437	330	12092	1.59315	1	0.839725	61.0413
GOTERM_BP_FAT	GO:0006007~glucose catabolic process	6	0.0246599	0.0539415	LDHB, PGLS, LOC308536, TALDO1, LOC300331, PFKM, BAD, PGK1	437	57	12092	2.91268	1	0.841709	61.8515
GOTERM_BP_FAT	GO:0051262~protein tetramerization	5	0.0205499	0.0549087	RGD1565017, LOC689641, LOC683894, PCBD1, IDE, XTP3TPA, ATPIF1, PFKM	437	40	12092	3.45881	1	0.842653	62.5236
GOTERM_BP_FAT	GO:0010038~response to metal ion	12	0.0493198	0.0556556	PEF1, GSTA3, BSG, S100A16, FGA, TNNC1, CASP12, BAD, TTN, ABCC8, PDCD6, PTEN	437	177	12092	1.87596	1	0.842388	63.035
GOTERM_BP_FAT	GO:0046051~UTP metabolic process	3	0.0123299	0.0575261	NME3, NME1, RBM3	437	11	12092	7.54649	1	0.848002	64.2871
GOTERM_BP_FAT	GO:0006228~UTP biosynthetic process	3	0.0123299	0.0575261	NME3, NME1, RBM3	437	11	12092	7.54649	1	0.848002	64.2871
GOTERM_BP_FAT	GO:0065003~macromolecular complex assembly	28	0.11508	0.0576527	RGD1565017, POLR2F, LOC683894, POLR2E, POLR2L, BLM, IDE, AQP4, LOC499391, TTN, LOC364750, POLR2C, CD74, POLR2L-PS1, RGD1564698, FGA, RGD1561871, NDUFS8, LOC502853, PRKAA2, KPNB1, GEMIN7, ZW10, MYH1, PCBD1, MYH2, SMAD2, XTP3TPA, PFKM, CTNNA1, LOC687055, LOC363655, LOC689641, CYBA, SPAG9, PFDN6, RPS14, RPS15, LOC361908, ATPIF1, RPS10	437	544	12092	1.42422	1	0.844511	64.3703
GOTERM_BP_FAT	GO:0006112~energy reserve metabolic process	5	0.0205499	0.0591869	PPP1R3C, PHKB, PYGL, PHKA1, AGL	437	41	12092	3.37445	1	0.848219	65.3651
GOTERM_BP_FAT	GO:0046496~nicotinamide nucleotide metabolic process	5	0.0205499	0.0591869	ASPDH, LDHB, PGLS, TALDO1, NAPRT1	437	41	12092	3.37445	1	0.848219	65.3651
GOTERM_BP_FAT	GO:0003012~muscle system process	8	0.0328799	0.0608009	CYBA, MYH1, TNNC1, MYBPC1, MYH2, PDE4D, TRIM63, IKBKB, TTN	437	97	12092	2.2821	1	0.852135	66.3834
GOTERM_BP_FAT	GO:0042398~cellular amino acid derivative biosynthetic process	6	0.0246599	0.060908	HAGH, LOC683008, RGD1559938, GCLC, MAT2A, RGD1560523, NR4A2, LOC690027, GAMT, SMS	437	59	12092	2.81395	1	0.848732	66.4499
GOTERM_BP_FAT	GO:0046365~monosaccharide catabolic process	6	0.0246599	0.060908	LDHB, PGLS, LOC308536, TALDO1, LOC300331, PFKM, BAD, PGK1	437	59	12092	2.81395	1	0.848732	66.4499
GOTERM_BP_FAT	GO:0019320~hexose catabolic process	6	0.0246599	0.060908	LDHB, PGLS, LOC308536, TALDO1, LOC300331, PFKM, BAD, PGK1	437	59	12092	2.81395	1	0.848732	66.4499
GOTERM_BP_FAT	GO:0010035~response to inorganic substance	16	0.0657597	0.0609574	GSTA3, BSG, S100A16, GCLC, TNNC1, NR4A2, PRDX5, BAD, TTN, PTEN, PEF1, CDKN1A, FGA, CASP12, PDCD6, ABCC8	437	268	12092	1.65197	1	0.845063	66.4806
GOTERM_BP_FAT	GO:0006396~RNA processing	20	0.0821997	0.0620704	POLR2F, POLR2E, POLR2L, RGD1564006, RBM3, LOC680700, LOC499391, SF3B5, LOC684202, XAB2, LOC364750, POLR2C, LOC364390, POLR2L-PS1, RGD1559639, SFRS4, PRPF8, SFRS8, LOC502853, RPL10A, GEMIN7, RGD1560124, LOC688899, LUC7L3, HNRPH1, LOC365287, RGD1563459, RGD1562153, RPL26, RGD1566137, LOC687055, LOC363655, LOC364236, LOC367742, RPS19, RPS14, RGD1565215, RPS15, LOC687298, RBM39, RPL26-PS1, SSU72	437	360	12092	1.53725	1	0.846578	67.1644
GOTERM_BP_FAT	GO:0030030~cell projection organization	20	0.0821997	0.0628202	KLK8, ENAH, MYH1, CREB1, NR4A2, CNP, CTNNA1, PCM1, UBE2B, PTEN, VCL, NDEL1, ANK3, RBPSUH, ULK2, PGRMC1, CNTN2, TSGA10, CD24, ACSL4, RBPJ	437	361	12092	1.53299	1	0.846336	67.6176
GOTERM_BP_FAT	GO:0000278~mitotic cell cycle	14	0.0575398	0.0635091	PDS5B, P18, LOC688265, RB1, TTN, TCFE2A, RGS14, PSMB4, CDKN1A, PLK2, PSMB1, PSMC3, RNF2, ZW10, VCPIP1	437	225	12092	1.72172	1	0.845817	68.0288
GOTERM_BP_FAT	GO:0016052~carbohydrate catabolic process	8	0.0328799	0.0635526	LDHB, PGLS, LOC308536, TALDO1, PYGL, LOC300331, PFKM, BAD, PGK1, AGL	437	98	12092	2.25881	1	0.842283	68.0546
GOTERM_BP_FAT	GO:0006769~nicotinamide metabolic process	5	0.0205499	0.0636374	ASPDH, LDHB, PGLS, TALDO1, NAPRT1	437	42	12092	3.2941	1	0.838958	68.1048
GOTERM_BP_FAT	GO:0008624~induction of apoptosis by extracellular signals	5	0.0205499	0.0636374	NDUFA13-PS, LOC303431, LOC365373, RGD1561176, NDUFA13, PDCD6IP, CD24, BAD, SMPD2	437	42	12092	3.2941	1	0.838958	68.1048
GOTERM_BP_FAT	GO:0006183~GTP biosynthetic process	3	0.0123299	0.0674249	NME3, NME1, RBM3	437	12	12092	6.91762	1	0.852572	70.2742
GOTERM_BP_FAT	GO:0046036~CTP metabolic process	3	0.0123299	0.0674249	NME3, NME1, RBM3	437	12	12092	6.91762	1	0.852572	70.2742
GOTERM_BP_FAT	GO:0030433~ER-associated protein catabolic process	3	0.0123299	0.0674249	RGD1306148, SELS, TRA1	437	12	12092	6.91762	1	0.852572	70.2742
GOTERM_BP_FAT	GO:0009209~pyrimidine ribonucleoside triphosphate biosynthetic process	3	0.0123299	0.0674249	NME3, NME1, RBM3	437	12	12092	6.91762	1	0.852572	70.2742
GOTERM_BP_FAT	GO:0006241~CTP biosynthetic process	3	0.0123299	0.0674249	NME3, NME1, RBM3	437	12	12092	6.91762	1	0.852572	70.2742
GOTERM_BP_FAT	GO:0009208~pyrimidine ribonucleoside triphosphate metabolic process	3	0.0123299	0.0674249	NME3, NME1, RBM3	437	12	12092	6.91762	1	0.852572	70.2742
GOTERM_BP_FAT	GO:0009820~alkaloid metabolic process	5	0.0205499	0.0682584	ASPDH, LDHB, PGLS, TALDO1, NAPRT1	437	43	12092	3.2175	1	0.852659	70.7326
GOTERM_BP_FAT	GO:0019362~pyridine nucleotide metabolic process	5	0.0205499	0.0682584	ASPDH, LDHB, PGLS, TALDO1, NAPRT1	437	43	12092	3.2175	1	0.852659	70.7326
GOTERM_BP_FAT	GO:0006368~RNA elongation from RNA polymerase II promoter	5	0.0205499	0.0682584	POLR2F, POLR2E, POLR2L, SUPT4H1, POLR2C, LOC687055, POLR2L-PS1	437	43	12092	3.2175	1	0.852659	70.7326
GOTERM_BP_FAT	GO:0007010~cytoskeleton organization	18	0.0739797	0.0691937	LOC685843, ENAH, RGD1559948, AP1G1, RGD1563933, PDLIM3, CNP, TTN, LOC683660, PFN1, RGD1562171, RGD1561323, MAPT, RPL9, LOC680271, EHD2, ZW10, RGD1565048, RGD1562204, MYH1, RGD1561987, MYH2, RGD1561928, TMSB10, LOC691768, PCM1, UBE2B, NDEL1, XIRP1, LOC364687, XIRP2, TMSB4X, LOC690133	437	318	12092	1.56625	1	0.853176	71.239
GOTERM_BP_FAT	GO:0043297~apical junction assembly	2	0.00821997	0.0708166	CTNNA1, VCL	437	2	12092	27.6705	1	0.856516	72.0981
GOTERM_BP_FAT	GO:0042373~vitamin K metabolic process	2	0.00821997	0.0708166	CBR1, VKORC1	437	2	12092	27.6705	1	0.856516	72.0981
GOTERM_BP_FAT	GO:0006635~fatty acid beta-oxidation	4	0.0164399	0.0718674	CPT2, CRAT, DCI, HADHB	437	27	12092	4.09933	1	0.857438	72.6414
GOTERM_BP_FAT	GO:0009410~response to xenobiotic stimulus	4	0.0164399	0.0718674	GSTA3, GCLC, EPHX1	437	27	12092	4.09933	1	0.857438	72.6414
GOTERM_BP_FAT	GO:0040008~regulation of growth	17	0.0698697	0.0728295	LOC303431, SGPL1, RAI1, TNFRSF12A, P18, CREB1, MORF4L2, LOC365373, ADIPOR2, NDUFA13, STAT3, TNKS2, NDUFA13-PS, ALOX15, CDKN1A, CSNK2A1, ULK2, MAPT, CD81, LOC678715, GAMT	437	298	12092	1.57852	1	0.857986	73.1301
GOTERM_BP_FAT	GO:0006090~pyruvate metabolic process	5	0.0205499	0.0730479	LDHB, BSG, LOC308536, ATF3, PDK4, LOC300331, PGK1	437	44	12092	3.14437	1	0.855597	73.2399
GOTERM_BP_FAT	GO:0010498~proteasomal protein catabolic process	7	0.0287699	0.0752496	PSMB4, RGD1306148, PSMB1, PSMC3, TRIM63, SELS, TRA1	437	82	12092	2.36211	1	0.860943	74.3233
GOTERM_BP_FAT	GO:0043161~proteasomal ubiquitin-dependent protein catabolic process	7	0.0287699	0.0752496	PSMB4, RGD1306148, PSMB1, PSMC3, TRIM63, SELS, TRA1	437	82	12092	2.36211	1	0.860943	74.3233
GOTERM_BP_FAT	GO:0030334~regulation of cell migration	11	0.0452098	0.0753363	ICAM1, GOLT1A, ENPP2, LOC691768, CBLL1, LOC688339, PTEN, TRIB1, VCL, KISS1, SPAG9, RBPSUH, ABCC1, TMSB4X, RBPJ	437	165	12092	1.8447	1	0.858122	74.3651
GOTERM_BP_FAT	GO:0045454~cell redox homeostasis	6	0.0246599	0.0762955	TXNL1, GCLC, TXN2, PRDX5, PDIA4, SELS	437	63	12092	2.63528	1	0.858638	74.8234
GOTERM_BP_FAT	GO:0046685~response to arsenic	3	0.0123299	0.0778355	CDKN1A, GCLC, PTEN	437	13	12092	6.3855	1	0.86129	75.543
GOTERM_BP_FAT	GO:0009148~pyrimidine nucleoside triphosphate biosynthetic process	3	0.0123299	0.0778355	NME3, NME1, RBM3	437	13	12092	6.3855	1	0.86129	75.543
GOTERM_BP_FAT	GO:0006916~anti-apoptosis	10	0.0410998	0.0790029	CFLAR, ATF5, ALOX15, TSC22D3, GCLC, HSPA5, STRADB, IKBKB, SELS, DAPK1	437	145	12092	1.90831	1	0.86251	76.0755
GOTERM_BP_FAT	GO:0051592~response to calcium ion	6	0.0246599	0.0804417	PEF1, S100A16, FGA, BAD, TTN, PDCD6	437	64	12092	2.59411	1	0.864654	76.7168
GOTERM_BP_FAT	GO:0046907~intracellular transport	25	0.10275	0.0830786	ENAH, SEC24A, CPT2, CHMP5, AP1G1, TIMM17B, USE1, FXC1-PS1, CD74, SLC25A20, TRAK2, FXC1, LOC502853, CD24, STX11, KPNB1, ZW10, FAM160A2, ERP29, STRADB, WIPI1, SELS, LOC363655, NDEL1, RPAIN, RPS15, TOM1, VPS26A	437	492	12092	1.40602	1	0.87077	77.8503
GOTERM_BP_FAT	GO:0009628~response to abiotic stimulus	21	0.0863096	0.0843431	GCLC, SLC12A2, BLM, MAT2A, IMMT, RGD1560523, RBM3, AQP4, UBE2B, TIMP3, TSC22D3, PDE6C, CUL5, CDKN1A, RPAIN, PGM1, CASP12, HSPB3, ABCC8, CLCN7, AGL, SMPD2	437	399	12092	1.45634	1	0.872113	78.3752
GOTERM_BP_FAT	GO:0009108~coenzyme biosynthetic process	6	0.0246599	0.0847059	MTHFD1, HAGH, ASPDH, GCLC, PDK4, NAPRT1	437	65	12092	2.5542	1	0.870505	78.5236
GOTERM_BP_FAT	GO:0006220~pyrimidine nucleotide metabolic process	4	0.0164399	0.0852403	NME3, NME1, RBM3, DHODH	437	29	12092	3.81662	1	0.869472	78.7405
GOTERM_BP_FAT	GO:0046320~regulation of fatty acid oxidation	4	0.0164399	0.0852403	SLC25A20, CPT2, PRKAA2, STRADB	437	29	12092	3.81662	1	0.869472	78.7405
GOTERM_BP_FAT	GO:0006917~induction of apoptosis	12	0.0493198	0.0875768	SH3RF1, LOC303431, P18, LOC365373, RGD1561176, NR4A1, NDUFA13, BAD, PTEN, TIMP3, DAPK3, NDUFA13-PS, NUPR1, PDCD6IP, CD24, SMPD2	437	192	12092	1.72941	1	0.874195	79.6647
GOTERM_BP_FAT	GO:0012502~induction of programmed cell death	12	0.0493198	0.0875768	SH3RF1, LOC303431, P18, LOC365373, RGD1561176, NR4A1, NDUFA13, BAD, PTEN, TIMP3, DAPK3, NDUFA13-PS, NUPR1, PDCD6IP, CD24, SMPD2	437	192	12092	1.72941	1	0.874195	79.6647
GOTERM_BP_FAT	GO:0006354~RNA elongation	5	0.0205499	0.0884027	POLR2F, POLR2E, POLR2L, SUPT4H1, POLR2C, LOC687055, POLR2L-PS1	437	47	12092	2.94367	1	0.874084	79.9823
GOTERM_BP_FAT	GO:0044264~cellular polysaccharide metabolic process	5	0.0205499	0.0884027	PPP1R3C, PHKB, PYGL, PHKA1, AGL	437	47	12092	2.94367	1	0.874084	79.9823
GOTERM_BP_FAT	GO:0019321~pentose metabolic process	3	0.0123299	0.0887085	PGLS, TALDO1, PYGL	437	14	12092	5.92939	1	0.872374	80.0986
GOTERM_BP_FAT	GO:0009147~pyrimidine nucleoside triphosphate metabolic process	3	0.0123299	0.0887085	NME3, NME1, RBM3	437	14	12092	5.92939	1	0.872374	80.0986
GOTERM_BP_FAT	GO:0048515~spermatid differentiation	6	0.0246599	0.0890869	LOC685843, MAST2, AFF4, SEP15, TMSB10, EHMT2, LOC688284, LOC680271, UBE2B, LOC683660	437	66	12092	2.5155	1	0.870901	80.2418
GOTERM_BP_FAT	GO:0006936~muscle contraction	7	0.0287699	0.0899278	MYH1, TNNC1, MYBPC1, MYH2, PDE4D, TRIM63, IKBKB, TTN	437	86	12092	2.25225	1	0.870874	80.5564
GOTERM_BP_FAT	GO:0009719~response to endogenous stimulus	28	0.11508	0.0933661	ALPL, GCLC, TXN2, RGD1560523, ABCA2, GNG11, TIMP3, PTEN, VKORC1, CD24, HADH, AGL, BSG, GSTA3, MAT2A, NR4A2, BAD, CDO1, CTNNA1, UBE2B, STAT3, SERPINA3N, CDKN1A, GNG10, CASP12, ABCC8, VLDLR, NNMT	437	573	12092	1.35214	1	0.878558	81.7943
GOTERM_BP_FAT	GO:0046039~GTP metabolic process	3	0.0123299	0.0999972	NME3, NME1, RBM3	437	15	12092	5.5341	1	0.893989	83.9748
GOTERM_BP_FAT	GO:0006739~NADP metabolic process	3	0.0123299	0.0999972	ASPDH, PGLS, TALDO1	437	15	12092	5.5341	1	0.893989	83.9748
