# Supplementary material for: Transcriptomic Analysis of Insulin-Sensitive Tissues from Anti-Diabetic Drug Treated ZDF Rats, a T2DM Animal Model
Source: PLoS One. 2013 Jul 26;8(7):e69624. doi: 10.1371/journal.pone.0069624 (PMC3724940; doi:10.1371/journal.pone.0069624)
Supplement: Table S4 — GSA results from total intersect. (ZIP) [file pone.0069624.s005.zip › Metformin-WAT.xlsx]

## Sheet: M-WAT
Category	Term	Count	%	PValue	Genes	List Total	Pop Hits	Pop Total	Fold Enrichment	Bonferroni	Benjamini	FDR
KEGG_PATHWAY	rno00100:Steroid biosynthesis	8	0.028746	1.3362660699680975E-5	CYP51, SOAT1, LIPA, SQLE, DHCR7, SC5DL, NSDHL, FDFT1	297	17	5590	8.8572	0.00225576	0.00225576	0.0162848
KEGG_PATHWAY	rno00640:Propanoate metabolism	10	0.0359324	3.6204622764339434E-5	LDHB, LDHA, SUCLG2, EHHADH, LOC366355, ACACB, LOC503477, ALDH3A2, HADHA, LOC365605, LOC502220, LOC366627, LOC502627, RGD1562690, SUCLA2, PCCA, LOC364462	297	33	5590	5.7035	0.00610001	0.00305467	0.0441161
KEGG_PATHWAY	rno00520:Amino sugar and nucleotide sugar metabolism	9	0.0323392	0.00160615	AMDHD2, GNE, HEXA, GNPNAT1, GFPT2, PGM1, GALT, FUK, PMM2	297	43	5590	3.93939	0.237884	0.0865735	1.94003
KEGG_PATHWAY	rno05416:Viral myocarditis	13	0.0467122	0.00192948	RT1-CE16, RT1-CE11, MYH1, RT1-CE7, MYH2, RT1-CE14, DAG1, LOC683761, RT1-DMA, RT1-S3, RT1-DMB, RT1-DOB, RT1-A3, RT1-A2, RT1-A1, RT1-CL, RT1-T24-1, RT1-T24-4, SGCA	297	87	5590	2.81242	0.278482	0.0783589	2.32638
KEGG_PATHWAY	rno00270:Cysteine and methionine metabolism	8	0.028746	0.00202711	LDHB, LDHA, MAT2A, SRM, RGD1560523, LOC314123, LOC366355, CDO1, LOC503477, GOT2, LOC365605, LOC502220, LOC296593, LOC366627, LOC502627, RGD1562690, MPST, LOC364462	297	35	5590	4.30207	0.290311	0.0662866	2.44275
KEGG_PATHWAY	rno04612:Antigen processing and presentation	13	0.0467122	0.00213086	RT1-CE16, RT1-CE11, RT1-CE7, LGMN, CREB1, RT1-CE14, LOC683761, RT1-DMA, RT1-S3, RT1-DMB, CALR, RT1-DOB, RT1-A3, RT1-A2, RT1-A1, RT1-CL, HSPA5, RT1-T24-1, RT1-T24-4	297	88	5590	2.78046	0.302672	0.0583139	2.56629
KEGG_PATHWAY	rno04920:Adipocytokine signaling pathway	11	0.0395257	0.00250737	CPT1C, RT1-A1, TRAF2, ACSL1, SOCS3, ADIPOR2, ACACB, PRKAA2, ACSL4, IKBKB, PTPN11	297	67	5590	3.09011	0.345758	0.0588108	3.0134
KEGG_PATHWAY	rno04940:Type I diabetes mellitus	10	0.0359324	0.00393818	RT1-CE16, RT1-CE11, RT1-CE7, RT1-CE14, RT1-DMA, LOC683761, RT1-S3, RT1-DMB, PTPRN, RT1-DOB, RT1-A3, RT1-A2, RT1-A1, RT1-CL, RT1-T24-1, RT1-T24-4	297	60	5590	3.13692	0.486685	0.0799785	4.69539
KEGG_PATHWAY	rno05332:Graft-versus-host disease	9	0.0323392	0.00488399	RT1-CE16, RT1-CE11, RT1-CE7, RT1-CE14, RT1-DMA, LOC683761, RT1-S3, RT1-DMB, RT1-DOB, RT1-A3, RT1-A2, RT1-A1, RT1-CL, RT1-T24-1, RT1-T24-4	297	51	5590	3.32145	0.562823	0.0878358	5.7925
KEGG_PATHWAY	rno00071:Fatty acid metabolism	8	0.028746	0.00592201	CPT1C, ACSL1, CPT2, EHHADH, ACSL4, DCI, HADHA, ALDH3A2	297	42	5590	3.58506	0.633514	0.0955058	6.9832
KEGG_PATHWAY	rno05330:Allograft rejection	9	0.0323392	0.00620344	RT1-CE16, RT1-CE11, RT1-CE7, RT1-CE14, RT1-DMA, LOC683761, RT1-S3, RT1-DMB, RT1-DOB, RT1-A3, RT1-A2, RT1-A1, RT1-CL, RT1-T24-1, RT1-T24-4	297	53	5590	3.19611	0.650638	0.0911764	7.30365
KEGG_PATHWAY	rno00650:Butanoate metabolism	7	0.0251527	0.00690347	EHHADH, HMGCS1, AACS, BDH1, HADHA, ALDH3A2	297	33	5590	3.99245	0.68986	0.092953	8.09631
KEGG_PATHWAY	rno05322:Systemic lupus erythematosus	12	0.0431189	0.00750991	LOC684773, HIST2H2AA3, LOC682543, LOC306962, LOC682560, RT1-DMA, LOC684807, RT1-DMB, RT1-DOB, RT1-A1, TROVE2, HIST2H2AC, LOC684872, HIST1H2AI, LOC690131, H2AFX, LOC502125, HIST3H2A, HIST1H2AO, HIST1H2AN	297	90	5590	2.50954	0.720279	0.0933486	8.77797
KEGG_PATHWAY	rno04144:Endocytosis	20	0.0718649	0.00959243	CHMP2A, FGFR4, CLTA, RGD1559948, LDLR, RGD1563933, RGD1562171, RT1-CL, RGD1561323, RPL9, EHD2, RT1-T24-1, RT1-T24-4, RGD1565048, RT1-CE16, PLD1, RGD1562204, RT1-CE11, RT1-CE7, RGD1561987, TGFBR1, RT1-CE14, RGD1561928, LOC683761, RT1-S3, RT1-A3, RT1-A2, RT1-A1, LOC364687, TFRC, NEDD4, UBE2M, ACAP2, RAB22A, RAB5A, PIP4K2B, RNF41, DNM2, LOC690133	297	201	5590	1.87279	0.803864	0.109839	11.0836
KEGG_PATHWAY	rno00280:Valine, leucine and isoleucine degradation	8	0.028746	0.00981006	BCKDHA, EHHADH, HMGCS1, HIBADH, PCCA, HADHA, ALDH3A2	297	46	5590	3.27331	0.811015	0.105126	11.3215
KEGG_PATHWAY	rno05320:Autoimmune thyroid disease	9	0.0323392	0.0143113	RT1-CE16, RT1-CE11, RT1-CE7, RT1-CE14, RT1-DMA, LOC683761, RT1-S3, RT1-DMB, RT1-DOB, RT1-A3, RT1-A2, RT1-A1, RT1-CL, RT1-T24-1, RT1-T24-4	297	61	5590	2.77695	0.912498	0.141231	16.1115
KEGG_PATHWAY	rno04666:Fc gamma R-mediated phagocytosis	11	0.0395257	0.0171842	PLD1, LOC294446, VAV3, PLCG1, MAP2K1, PIK3CB, LOC681252, ARPC5, VAV2, PPAP2B, DNM2, PIP4K2B	297	88	5590	2.35269	0.94657	0.158287	19.0433
KEGG_PATHWAY	rno05222:Small cell lung cancer	10	0.0359324	0.0304226	RT1-A1, TRAF2, ITGA6, PIK3CB, ITGAV, RB1, BIRC3, IKBKB, PTEN, TRAF4	297	83	5590	2.26766	0.994599	0.251788	31.3767
KEGG_PATHWAY	rno05310:Asthma	5	0.0179662	0.0307322	RT1-A1, RT1-DMA, RT1-DMB, RT1-DOB	297	23	5590	4.09164	0.994883	0.242433	31.6433
KEGG_PATHWAY	rno01040:Biosynthesis of unsaturated fatty acids	5	0.0179662	0.0353903	ACOT7, ELOVL5, FADS1, RGD1560015, TECR, HADHA	297	24	5590	3.92116	0.997733	0.262485	35.5412
KEGG_PATHWAY	rno00980:Metabolism of xenobiotics by cytochrome P450	8	0.028746	0.0378583	GSTA3, EPHX1, GSTT2, UGT1A1, UGT1A6, UGT1A9, UGT1A8, UGT1A3, UGT1A7C, UGT2B34, UGT1A2, UGT1A5, CYP3A9	297	60	5590	2.50954	0.99853	0.266983	37.5227
KEGG_PATHWAY	rno04670:Leukocyte transendothelial migration	12	0.0431189	0.0401518	VAV3, PIK3CB, SIPA1, MYLPF, CTNND1, MRLC2, CTNNA1, VAV2, CXCL12, PTPN11, LOC501280, CYBA, PLCG1	297	115	5590	1.96399	0.999018	0.270067	39.3137
KEGG_PATHWAY	rno05214:Glioma	8	0.028746	0.0409107	CDKN1A, KRAS, PLCG1, MAP2K1, CALML3, PIK3CB, RB1, PTEN	297	61	5590	2.4684	0.999141	0.264296	39.896
KEGG_PATHWAY	rno04142:Lysosome	12	0.0431189	0.0446441	TCIRG1, CTSK, CLTA, LAPTM5, LIPA, TPP1, AP1G1, HEXA, LGMN, RGD1564125, ATP6V0D2, CLN5	297	117	5590	1.93042	0.999555	0.275013	42.6861
KEGG_PATHWAY	rno00480:Glutathione metabolism	7	0.0251527	0.0469394	GSR, GSTA3, SRM, GSTT2, ANPEP	297	50	5590	2.63502	0.999704	0.277472	44.342
KEGG_PATHWAY	rno04810:Regulation of actin cytoskeleton	18	0.0646784	0.0500164	FGFR4, VAV3, MAP2K1, DIAPH1, PIK3CB, GNA12, MYLPF, LOC691768, MRLC2, ARPC5, VAV2, LOC501280, MK1, KRAS, PAK2, ITGA6, ITGAV, TMSB4X, FGF1, PIP4K2B	297	209	5590	1.62099	0.999829	0.283601	46.4929
KEGG_PATHWAY	rno05212:Pancreatic cancer	8	0.028746	0.0710829	PLD1, KRAS, MAP2K1, PIK3CB, TGFBR1, SMAD2, RB1, IKBKB	297	69	5590	2.18221	0.999996	0.369682	59.2888
KEGG_PATHWAY	rno00010:Glycolysis / Gluconeogenesis	9	0.0323392	0.0752719	LDHB, LDHA, LOC366355, PGAM2, PFKM, RGD1563601, LOC503477, RGD1560402, ALDH3A2, LOC365605, LOC502220, TPI1, LOC500959, LOC366627, LOC365156, PGM1, LOC502627, RGD1562690, LOC364462	297	84	5590	2.01659	0.999998	0.376451	61.4708
KEGG_PATHWAY	rno05410:Hypertrophic cardiomyopathy (HCM)	9	0.0323392	0.0752719	TNNT3, ITGA6, TNNC1, ITGAV, DAG1, PRKAA2, TPM2, SGCA, TPM3	297	84	5590	2.01659	0.999998	0.376451	61.4708
KEGG_PATHWAY	rno00072:Synthesis and degradation of ketone bodies	3	0.0107797	0.0786331	HMGCS1, BDH1	297	9	5590	6.27385	0.999999	0.37952	63.1434
KEGG_PATHWAY	rno04210:Apoptosis	9	0.0323392	0.0794778	TRAF2, IL1R1, PRKAR2A, MYD88, PIK3CB, RGD1565588, CHP, BIRC3, IKBKB, RGD1564956	297	85	5590	1.99287	0.999999	0.372819	63.5531
KEGG_PATHWAY	rno03320:PPAR signaling pathway	8	0.028746	0.0802607	CPT1C, RT1-A1, ACSL1, CPT2, EHHADH, HMGCS1, GK, ACSL4	297	71	5590	2.12074	0.999999	0.366255	63.9291
KEGG_PATHWAY	rno04650:Natural killer cell mediated cytotoxicity	10	0.0359324	0.0815438	VAV3, KRAS, PLCG1, MAP2K1, PIK3CB, RGD1565588, CHP, VAV2, IFNGR2, RGD1564956, PTPN11	297	100	5590	1.88215	0.999999	0.36188	64.5376
KEGG_PATHWAY	rno00982:Drug metabolism	8	0.028746	0.0850959	GSTA3, GSTT2, UGT1A1, UGT1A6, UGT1A9, UGT1A8, UGT1A3, UGT1A7C, UGT2B34, UGT1A2, FMO1, UGT1A5, CYP3A9	297	72	5590	2.09128	1	0.365844	66.1734
KEGG_PATHWAY	rno00051:Fructose and mannose metabolism	5	0.0179662	0.0864221	LOC500959, TPI1, LOC365156, PFKFB1, PFKM, FUK, RGD1563601, PMM2	297	32	5590	2.94087	1	0.361909	66.7662
KEGG_PATHWAY	rno04672:Intestinal immune network for IgA production	6	0.0215595	0.0873965	RT1-A1, RT1-DMA, RT1-DMB, RT1-DOB, CXCL12	297	45	5590	2.50954	1	0.356987	67.1956
Category	Term	Count	%	PValue	Genes	List Total	Pop Hits	Pop Total	Fold Enrichment	Bonferroni	Benjamini	FDR
GOTERM_BP_FAT	GO:0006936~muscle contraction	16	0.0574919	4.874795169388917E-6	TNNC2, MYH1, TNNC1, MYBPC1, MYL1, EDN1, MYH2, PGAM2, MYLPF, FKBP1A, TNNI2, TNNT3, AGT, PSEN2, CABC1, IKBKB, MB	537	86	12092	4.18934	0.0133066	0.0133066	0.00869178
GOTERM_BP_FAT	GO:0003012~muscle system process	17	0.0610852	5.034870751941442E-6	TNNC2, MYH1, MYBPC1, TNNC1, MYL1, EDN1, MYH2, PGAM2, MYLPF, FKBP1A, TNNI2, CYBA, TNNT3, AGT, PSEN2, CABC1, IKBKB, MB	537	97	12092	3.9464	0.0137406	0.00689406	0.00897718
GOTERM_BP_FAT	GO:0006941~striated muscle contraction	11	0.0395257	5.350287087492751E-6	TNNT3, MYH1, TNNC2, TNNC1, MYH2, MYL1, PSEN2, PGAM2, CABC1, IKBKB, MB, TNNI2	537	39	12092	6.35114	0.0145951	0.00488889	0.00953954
GOTERM_BP_FAT	GO:0016125~sterol metabolic process	15	0.0538987	7.125962631490471E-6	SOAT1, CYP51, LIPA, FECH, LDLR, PCTP, HMGCS1, ABCG1, FDFT1, SQLE, DHCR7, INSIG1, PRKAA2, LOC688922, NSDHL	537	78	12092	4.33033	0.0193917	0.00488359	0.0127054
GOTERM_BP_FAT	GO:0010033~response to organic substance	70	0.251527	1.2490717434336937E-5	LDHA, ADCY2, LDLR, RBM3, XRCC1, LOC503477, PTEN, CXCL12, LOC365605, GOT2, PRKAR2A, MYD88, LOC689741, UGT1A7C, LOC366627, INSIG1, CCNA2, EIF2B4, MB, PLD1, CRYAB, SOCS3, LOC366355, PTPRN, CTNNA1, CDO1, UGT1A1, ADFP, SERPINA3N, SQLE, NME1, GIPR, RYR1, CASQ1, IL1R1, DERL1, RGD1560523, LOC314123, PFKFB1, HMGCS1, OXTR, FKBP1A, ASNS, DERL3, TRIB1, MSX2, ALDH1A1, UGT1A6, UGT1A9, LOC502220, KRAS, UGT1A8, …	537	928	12092	1.69853	0.0337423	0.00684143	0.0222696
GOTERM_BP_FAT	GO:0008203~cholesterol metabolic process	14	0.0503054	1.4125194294130221E-5	SOAT1, CYP51, FECH, LDLR, PCTP, HMGCS1, ABCG1, FDFT1, SQLE, DHCR7, INSIG1, PRKAA2, LOC688922, NSDHL	537	72	12092	4.37844	0.0380726	0.0064485	0.0251833
GOTERM_BP_FAT	GO:0051186~cofactor metabolic process	24	0.0862379	3.095077584740883E-5	LDHB, LDHA, RGD1563601, LOC503477, HIBADH, LOC365605, MTHFD1, GSR, UGT1A6, TPI1, UGT1A9, LOC502220, CBR1, UGT1A8, UGT1A7C, LOC366627, UGT1A3, UGT1A2, UGT1A5, SUCLA2, NAPRT1, GSTA3, RGD1307929, FECH, SUCLG2, LOC366355, IREB2, GSTT2, ACACB, UGT1A1, IDH3A, COQ6, TST, PANK4, ISCU, LOC500959, LOC365156, LOC502627, QPRT, LOC364462	537	202	12092	2.67537	0.0815374	0.0120771	0.0551732
GOTERM_BP_FAT	GO:0070271~protein complex biogenesis	38	0.136543	3.998984836589106E-5	POLR2H, TRAF2, BLM, DIAPH1, FKBP4, IDE, AQP4, FKBP1A, RT1-DMA, POLR2HL, CALR, NDUFS7, ALDH1A1, PRKAR2A, FGB, SRR, PRKAA2, USP16, KPNB1, SHMT2, MYH1, MAP2K1, CRYAB, MYH2, TAF7, TRIM27, RGD1565904, TMEM70, SMAD2, PFKM, CTNNA1, BIRC3, CENPJ, MIS12, TNNT3, CYBA, MNAT1, RT1-A1, NCOA6, QPRT, TNFAIP1	537	415	12092	2.06186	0.104071	0.0136429	0.071281
GOTERM_BP_FAT	GO:0006461~protein complex assembly	38	0.136543	3.998984836589106E-5	POLR2H, TRAF2, BLM, DIAPH1, FKBP4, IDE, AQP4, FKBP1A, RT1-DMA, POLR2HL, CALR, NDUFS7, ALDH1A1, PRKAR2A, FGB, SRR, PRKAA2, USP16, KPNB1, SHMT2, MYH1, MAP2K1, CRYAB, MYH2, TAF7, TRIM27, RGD1565904, TMEM70, SMAD2, PFKM, CTNNA1, BIRC3, CENPJ, MIS12, TNNT3, CYBA, MNAT1, RT1-A1, NCOA6, QPRT, TNFAIP1	537	415	12092	2.06186	0.104071	0.0136429	0.071281
GOTERM_BP_FAT	GO:0006695~cholesterol biosynthetic process	8	0.028746	7.734914497743707E-5	CYP51, DHCR7, INSIG1, HMGCS1, PRKAA2, LOC688922, NSDHL, FDFT1	537	25	12092	7.20566	0.191491	0.0233415	0.13783
GOTERM_BP_FAT	GO:0003009~skeletal muscle contraction	6	0.0215595	1.0262790624667984E-4	TNNT3, TNNC2, TNNC1, IKBKB, MB, TNNI2	537	12	12092	11.2588	0.245753	0.0278096	0.182835
GOTERM_BP_FAT	GO:0065003~macromolecular complex assembly	44	0.158103	1.6077009863688427E-4	LOC684773, HIST2H2AA3, IDE, AQP4, RT1-DMA, POLR2HL, NDUFS7, PRKAR2A, HIST3H2A, USP16, KPNB1, LOC682543, FECH, MYH1, CRYAB, MYH2, RGD1565904, TMEM70, PFKM, CTNNA1, TNNT3, RT1-A1, NCOA6, TNFAIP1, POLR2H, TRAF2, LOC306962, BLM, DIAPH1, FKBP4, LOC682560, FKBP1A, LOC684807, CALR, ALDH1A1, FGB, SRR, LOC502125, PRKAA2, SOAT1, SHMT2, MAP2K1, TAF7, TRIM27, SMAD2, BIRC3, CENPJ, MIS12, MNAT1, CYBA, LOC68487…	537	544	12092	1.82128	0.357142	0.0393705	0.286278
GOTERM_BP_FAT	GO:0016126~sterol biosynthetic process	8	0.028746	2.701194844392824E-4	CYP51, DHCR7, INSIG1, HMGCS1, PRKAA2, LOC688922, NSDHL, FDFT1	537	30	12092	6.00472	0.524024	0.0599909	0.480551
GOTERM_BP_FAT	GO:0043933~macromolecular complex subunit organization	45	0.161696	2.893615138723851E-4	LOC684773, HIST2H2AA3, IDE, AQP4, RT1-DMA, POLR2HL, NDUFS7, PRKAR2A, HIST3H2A, USP16, KPNB1, LOC682543, FECH, MYH1, CRYAB, MYH2, RGD1565904, TMEM70, PFKM, CTNNA1, TNNT3, RT1-A1, NCOA6, TNFAIP1, POLR2H, TRAF2, LOC306962, BLM, DIAPH1, FKBP4, LOC682560, FKBP1A, LOC684807, CALR, ALDH1A1, FGB, SRR, LOC502125, PRKAA2, SOAT1, SHMT2, MAP2K1, TAF7, TRIM27, SMAD2, BIRC3, ETF1, CENPJ, MIS12, MNAT1, CYBA, LO…	537	576	12092	1.75919	0.548545	0.0593418	0.514699
GOTERM_BP_FAT	GO:0015031~protein transport	43	0.15451	3.869493736980615E-4	CLTA, AP1G1, HPS4, SELENBP1, RT1-DMA, TRAK2, LOC689741, DNAJC14, RGD1566215, NECAP1, KDELR1, SAR1A, KPNB1, NUP88, ZDHHC17, RPAIN, UBE2M, PSEN2, RAB14, RAB5A, TOM1, RAB13, ARL6IP1, CHMP2A, FRAS1, DERL1, EXOC8, CALR, TMED2, LOC365081, LOC365082, LOC680142, CABC1, TNPO1, MYO5B, RAB8A, SNX27, LOC498205, LIN7C, ABCG1, SCFD1, RAB30, TOM1L2, NEDD4, TOMM70A, RAB1, RAB22A, PTTG1IP, SSR3, COG2	537	549	12092	1.76368	0.654769	0.0731535	0.687718
GOTERM_BP_FAT	GO:0043549~regulation of kinase activity	27	0.0970176	3.9181534445300296E-4	TRAF2, ADCY2, BLM, EFNA1, EDN1, PFKFB1, CSPG4, TRIB3, SDC4, TRIB1, DGKA, ZGPAT, PRKAR2A, AKT1S1, KRAS, CDKN2C, CABC1, FRS2, VAV3, MAP2K1, TGFBR1, P18, TAF7, RB1, PDE6H, VAV2, PTPN11, CDKN1A, PSEN2, LIME1	537	285	12092	2.13325	0.659357	0.069278	0.696338
GOTERM_BP_FAT	GO:0045184~establishment of protein localization	43	0.15451	4.654296337927122E-4	CLTA, AP1G1, HPS4, SELENBP1, RT1-DMA, TRAK2, LOC689741, DNAJC14, RGD1566215, NECAP1, KDELR1, SAR1A, KPNB1, NUP88, ZDHHC17, RPAIN, UBE2M, PSEN2, RAB14, RAB5A, TOM1, RAB13, ARL6IP1, CHMP2A, FRAS1, DERL1, EXOC8, CALR, TMED2, LOC365081, LOC365082, LOC680142, CABC1, TNPO1, MYO5B, RAB8A, SNX27, LOC498205, LIN7C, ABCG1, SCFD1, RAB30, TOM1L2, NEDD4, TOMM70A, RAB1, RAB22A, PTTG1IP, SSR3, COG2	537	554	12092	1.74776	0.721768	0.0768432	0.826654
GOTERM_BP_FAT	GO:0046165~alcohol biosynthetic process	9	0.0323392	6.108953425365761E-4	ISYNA1, TPI1, LOC500959, ATF3, PLCG1, PYGL, GNE, LOC365156, PGAM2, H2AFX, RGD1563601, PMM2	537	44	12092	4.60589	0.813487	0.0940577	1.08369
GOTERM_BP_FAT	GO:0007242~intracellular signaling cascade	63	0.226374	6.325342531546315E-4	ADCY2, NDST1, EFNA1, GNA12, EDN1, CSPG4, PINK1, MCF2L, RGD1564956, PRKAR2A, ARL11, MYD88, CLCF1, PTHR1, RAB24, RAPGEF5, H2AFX, FGF1, FRS2, RHOG, RAP2B, CRYAB, SOCS3, PIK3CB, PTPRN, DAPK1, SS18, RT1-A1, TNS1, GNAQ, PSEN2, GIPR, RAB5A, RAB14, RAB13, ARL8B, ASB2, ASB6, TRAF2, FKBP4, PFKFB1, OXTR, TRIB1, DGKA, KRAS, LOC365081, LOC365082, CHP, CABC1, RAB8A, VAV3, MAP2K1, TGFBR1, TAF7, SMAD2, PDE6H, VA…	537	925	12092	1.53364	0.824261	0.0920786	1.12187
GOTERM_BP_FAT	GO:0042493~response to drug	29	0.104204	6.58284812634999E-4	LDHA, RGD1560523, HMGCS1, OXTR, XRCC1, LOC503477, PTEN, HADHA, ALDH1A1, LOC365605, UGT1A6, UGT1A9, LOC502220, UGT1A8, ACSL1, UGT1A3, UGT1A7C, LOC366627, UGT1A2, UGT1A5, SRR, ABCD3, CAP1, GSTA3, MAT2A, COX8B, SOCS3, SNX27, CREB1, LOC366355, ACACB, UGT1A1, SS18, ADFP, CDKN1A, EI24, NME1, LOC502627, GK, AACS, IKBKB, LOC364462	537	327	12092	1.99698	0.836274	0.0908454	1.16729
GOTERM_BP_FAT	GO:0008610~lipid biosynthetic process	26	0.0934244	7.297943081183648E-4	CYP51, GNE, EDN1, HMGCS1, RGD1563601, FDFT1, ALDH1A1, ACBD3, ISYNA1, TPI1, ELOVL5, DHCR7, INSIG1, H2AFX, PRKAA2, B4GALT6, LOC688922, NSDHL, PLD1, FADS1, UGCG, ACACB, LPCAT3, TECR, ALOX15, LOC500959, LASS4, LOC365156, RGD1560015, SC5DL	537	281	12092	2.08349	0.865502	0.0954434	1.29332
GOTERM_BP_FAT	GO:0006732~coenzyme metabolic process	18	0.0646784	7.340000454900729E-4	LDHB, LDHA, LOC503477, RGD1563601, HIBADH, MTHFD1, LOC365605, GSR, LOC502220, TPI1, LOC366627, SUCLA2, NAPRT1, RGD1307929, GSTA3, SUCLG2, LOC366355, GSTT2, ACACB, IDH3A, COQ6, PANK4, LOC500959, LOC365156, LOC502627, QPRT, LOC364462	537	160	12092	2.53324	0.867049	0.0916127	1.30073
GOTERM_BP_FAT	GO:0051338~regulation of transferase activity	27	0.0970176	8.083452107778182E-4	TRAF2, ADCY2, BLM, EFNA1, EDN1, PFKFB1, CSPG4, TRIB3, SDC4, TRIB1, DGKA, ZGPAT, PRKAR2A, AKT1S1, KRAS, CDKN2C, CABC1, FRS2, VAV3, MAP2K1, TGFBR1, P18, TAF7, RB1, PDE6H, VAV2, PTPN11, CDKN1A, PSEN2, LIME1	537	299	12092	2.03337	0.891633	0.0960765	1.43158
GOTERM_BP_FAT	GO:0051174~regulation of phosphorus metabolic process	34	0.12217	8.286773594633306E-4	TRAF2, ADCY2, BLM, EFNA1, EDN1, PFKFB1, CSPG4, TRIB3, FKBP1A, SDC4, TRIB1, DGKA, ZGPAT, PRKAR2A, AKT1S1, KRAS, CDKN2C, AGT, LOC682784, CABC1, FGF1, FRS2, VAV3, FECH, MAP2K1, SOCS3, TGFBR1, P18, TAF7, RB1, PDE6H, VAV2, PTPN11, CDKN1A, PSEN2, LIME1, PPP2R4, TNK2	537	415	12092	1.84482	0.897526	0.0943026	1.46734
GOTERM_BP_FAT	GO:0019220~regulation of phosphate metabolic process	34	0.12217	8.286773594633306E-4	TRAF2, ADCY2, BLM, EFNA1, EDN1, PFKFB1, CSPG4, TRIB3, FKBP1A, SDC4, TRIB1, DGKA, ZGPAT, PRKAR2A, AKT1S1, KRAS, CDKN2C, AGT, LOC682784, CABC1, FGF1, FRS2, VAV3, FECH, MAP2K1, SOCS3, TGFBR1, P18, TAF7, RB1, PDE6H, VAV2, PTPN11, CDKN1A, PSEN2, LIME1, PPP2R4, TNK2	537	415	12092	1.84482	0.897526	0.0943026	1.46734
GOTERM_BP_FAT	GO:0042325~regulation of phosphorylation	33	0.118577	8.612778000362356E-4	TRAF2, ADCY2, BLM, EFNA1, EDN1, PFKFB1, CSPG4, TRIB3, FKBP1A, SDC4, TRIB1, DGKA, ZGPAT, PRKAR2A, AKT1S1, KRAS, CDKN2C, AGT, LOC682784, CABC1, FGF1, FRS2, VAV3, FECH, MAP2K1, SOCS3, TGFBR1, P18, TAF7, RB1, PDE6H, VAV2, PTPN11, CDKN1A, PSEN2, LIME1, TNK2	537	399	12092	1.86237	0.906314	0.0939482	1.52464
GOTERM_BP_FAT	GO:0016053~organic acid biosynthetic process	17	0.0610852	9.977393012918759E-4	PLD1, SHMT2, MAT2A, RGD1560523, LOC314123, FADS1, EDN1, ASNS, ACACB, RGD1563601, GOT2, MTHFD1, ALOX15, TPI1, LOC500959, LOC296593, ELOVL5, LOC365156, SRR, THNSL2, PRKAA2, PSAT1, SC5DL	537	150	12092	2.552	0.935633	0.103921	1.76419
GOTERM_BP_FAT	GO:0046394~carboxylic acid biosynthetic process	17	0.0610852	9.977393012918759E-4	PLD1, SHMT2, MAT2A, RGD1560523, LOC314123, FADS1, EDN1, ASNS, ACACB, RGD1563601, GOT2, MTHFD1, ALOX15, TPI1, LOC500959, LOC296593, ELOVL5, LOC365156, SRR, THNSL2, PRKAA2, PSAT1, SC5DL	537	150	12092	2.552	0.935633	0.103921	1.76419
GOTERM_BP_FAT	GO:0016054~organic acid catabolic process	13	0.0467122	0.00116654	BCKDHA, CPT2, EHHADH, LOC314123, CRAT, CDO1, HADHA, DCI, GOT2, MTHFD1, ACOT7, LOC296593, HDC, PCCA, HPD	537	97	12092	3.01783	0.959543	0.11606	2.05974
GOTERM_BP_FAT	GO:0046395~carboxylic acid catabolic process	13	0.0467122	0.00116654	BCKDHA, CPT2, EHHADH, LOC314123, CRAT, CDO1, HADHA, DCI, GOT2, MTHFD1, ACOT7, LOC296593, HDC, PCCA, HPD	537	97	12092	3.01783	0.959543	0.11606	2.05974
GOTERM_BP_FAT	GO:0044242~cellular lipid catabolic process	11	0.0395257	0.00121402	PLD1, ACOT7, CPT2, PLCG1, SMPDL3A, HEXA, EHHADH, CRAT, DCI, PCCA, HADHA	537	72	12092	3.4402	0.964497	0.116298	2.14271
GOTERM_BP_FAT	GO:0007264~small GTPase mediated signal transduction	22	0.0790514	0.00122715	RAP2B, RAB8A, VAV3, MAP2K1, GNA12, VAV2, MCF2L, RT1-A1, ARL11, RAB30, KRAS, RAB1, LOC365081, RAB22A, RAB5A, RAB14, PTHR1, RAPGEF5, LOC365082, RAB24, CHP, ARL8B, RAB13, RHOG	537	228	12092	2.17276	0.965757	0.113532	2.16566
GOTERM_BP_FAT	GO:0007507~heart development	21	0.0754581	0.00125611	PTPRJ, TNNC1, TGFBR1, EDN1, ADIPOR2, PDLIM3, OXTR, MYLPF, FKBP1A, SMAD2, PTEN, MSX2, RT1-A1, MNAT1, TNNT3, GNAQ, LY6E, RBPSUH, NCOA6, RBPJ, NKX2-5, MB	537	213	12092	2.22005	0.96838	0.112283	2.21622
GOTERM_BP_FAT	GO:0050879~multicellular organismal movement	6	0.0215595	0.00149579	TNNT3, TNNC2, TNNC1, IKBKB, MB, TNNI2	537	20	12092	6.75531	0.98365	0.128132	2.6338
GOTERM_BP_FAT	GO:0050881~musculoskeletal movement	6	0.0215595	0.00149579	TNNT3, TNNC2, TNNC1, IKBKB, MB, TNNI2	537	20	12092	6.75531	0.98365	0.128132	2.6338
GOTERM_BP_FAT	GO:0043623~cellular protein complex assembly	14	0.0503054	0.00171368	MYH1, DIAPH1, FKBP4, MYH2, TMEM70, FKBP1A, SMAD2, CALR, CENPJ, MIS12, NDUFS7, RT1-A1, CYBA, FGB, KPNB1	537	115	12092	2.74128	0.991024	0.141046	3.01195
GOTERM_BP_FAT	GO:0006631~fatty acid metabolic process	19	0.0682716	0.00173753	CPT2, LIPA, EHHADH, FADS1, EDN1, ACACB, CRAT, RGD1563601, HADHA, DCI, ALOX15, ACOT7, LOC500959, TPI1, ACSL1, ELOVL5, LOC365156, PRKAA2, ACSL4, AACS, SC5DL, PCCA	537	188	12092	2.27572	0.991595	0.138724	3.05325
GOTERM_BP_FAT	GO:0055114~oxidation reduction	44	0.158103	0.00182486	LDHB, RGD1306939, LDHA, LOC686496, EHHADH, LOC688591, LOC503477, HIBADH, FDFT1, MTHFD1, LOC365605, NDUFS7, GSR, LOC367190, LOC366627, RGD1304982, CYP3A9, FTL, HPD, LOC366355, QDPR, GRHPR, CDO1, TECR, LOC686673, COQ6, RGD1561055, ALOX15, DHRS4, SQLE, RGD1560015, LOC364842, LOC690464, MYBBP1A, RGD1566189, SC5DL, CYP51, KDM1, ADHFE1, LOC364392, GLRX1, ALDH3A2, HADHA, ALDH1A1, CBR1, LOC502220, FMO1, …	537	612	12092	1.61892	0.993391	0.141098	3.20438
GOTERM_BP_FAT	GO:0007010~cytoskeleton organization	27	0.0970176	0.00195987	SGCZ, LOC685843, RGD1559948, AP1G1, DIAPH1, RGD1563933, PDLIM3, RGD1308350, CALR, VILL, LOC683660, RGD1562171, KRAS, RGD1305269, RGD1561323, RPL9, KRT8, CAP1, EHD2, LOC680271, INA, RGD1565048, RGD1562204, MYH1, RGD1561987, CRYAB, MYH2, MYLPF, RGD1561928, TMSB10, LOC691768, PCM1, CENPJ, SMC3, TNNT3, MK1, SS18, LOC364687, SVIL, TMSB4X, TNFAIP1, LOC690133	537	318	12092	1.91188	0.995443	0.146627	3.43755
GOTERM_BP_FAT	GO:0045859~regulation of protein kinase activity	24	0.0862379	0.00217777	TRAF2, ADCY2, BLM, EFNA1, EDN1, CSPG4, TRIB3, SDC4, TRIB1, DGKA, ZGPAT, PRKAR2A, AKT1S1, KRAS, CDKN2C, CABC1, FRS2, MAP2K1, TGFBR1, P18, TAF7, RB1, PDE6H, PTPN11, CDKN1A, PSEN2, LIME1	537	271	12092	1.99419	0.997499	0.157324	3.81279
GOTERM_BP_FAT	GO:0006937~regulation of muscle contraction	10	0.0359324	0.0023995	TNNT3, MAP2K1, TNNC1, EDN1, OXTR, ATP1A2, SDC4, NKX2-5, TNNI2	537	66	12092	3.41177	0.998642	0.16755	4.19318
GOTERM_BP_FAT	GO:0008104~protein localization	46	0.165289	0.00244265	CLTA, AP1G1, HPS4, RT1-DMA, SELENBP1, LOC689741, TRAK2, DNAJC14, RGD1566215, DYNC2H1, NECAP1, LOC680271, SAR1A, KDELR1, KPNB1, NUP88, TMSB10, LOC691768, ZDHHC17, RPAIN, PSEN2, UBE2M, RAB14, RAB5A, TOM1, TMSB4X, RAB13, ARL6IP1, CHMP2A, FRAS1, LOC685843, DERL1, EXOC8, CALR, LOC683660, TMED2, LOC365081, LOC365082, CABC1, LOC680142, TNPO1, MYO5B, RAB8A, SNX27, LOC498205, LIN7C, ABCG1, SCFD1, RAB30, T…	537	658	12092	1.57419	0.998794	0.166097	4.26704
GOTERM_BP_FAT	GO:0055080~cation homeostasis	23	0.0826446	0.00306428	RGD1306939, LOC686496, EDN1, LOC688591, OXTR, FKBP1A, ATP6V1B2, LOC364392, LOC367190, SLC30A1, ITGAV, AGT, PTHR1, LOC685941, HRC, FTL, FECH, PIK3CB, IREB2, ATP1A2, LOC686673, RGD1561055, TFRC, PYGM, GTF2I, PGM1, GIPR, LOC364842, LOC365803, RYR1, LOC690464, RGD1566189, CLN5	537	262	12092	1.97674	0.999783	0.199033	5.3252
GOTERM_BP_FAT	GO:0001568~blood vessel development	21	0.0754581	0.00311933	PTPRJ, MAP2K1, EFNA1, SOCS3, TGFBR1, EDN1, CSPG4, SPINT1, ANPEP, PTEN, CXCL12, RBPSUH, ITGAV, DHCR7, AGT, NCOA6, RBPJ, FGF1, PPAP2B, NKX2-5, PLAU, NSDHL	537	230	12092	2.05596	0.999813	0.197591	5.41838
GOTERM_BP_FAT	GO:0005996~monosaccharide metabolic process	21	0.0754581	0.00311933	LDHB, LDHA, GNE, GNPNAT1, PFKFB1, PGAM2, RGD1563601, LOC503477, HIBADH, LOC365605, UGT1A6, TPI1, UGT1A9, LOC502220, UGT1A8, LOC366627, UGT1A7C, UGT1A3, UGT1A2, UGT1A5, H2AFX, CRYAB, LOC366355, GALT, PFKM, PMM2, UGT1A1, MAN2A1, LOC500959, AMDHD2, ATF3, PYGM, PYGL, LOC365156, PGM1, LOC502627, LOC364462	537	230	12092	2.05596	0.999813	0.197591	5.41838
GOTERM_BP_FAT	GO:0008202~steroid metabolic process	17	0.0610852	0.00322962	SOAT1, CYP51, FECH, LIPA, LDLR, PCTP, HMGCS1, TECR, ABCG1, FDFT1, ACBD3, SQLE, DHCR7, RGD1560015, INSIG1, PRKAA2, LOC688922, NSDHL	537	168	12092	2.27858	0.999862	0.199272	5.60479
GOTERM_BP_FAT	GO:0016051~carbohydrate biosynthetic process	12	0.0431189	0.00340766	NDST1, GNE, PGAM2, RGD1563601, PMM2, ISYNA1, LOC500959, TPI1, ATF3, PLCG1, PYGL, LOC365156, MPDU1, GFPT2, H2AFX	537	96	12092	2.81471	0.999916	0.204502	5.90497
GOTERM_BP_FAT	GO:0010324~membrane invagination	16	0.0574919	0.00346228	CLTA, RGD1559948, LDLR, GULP1, RGD1563933, CD209B, CD209C, KRAS, RGD1562171, RGD1561323, ITGAV, RPL9, NECAP1, CAP1, EHD2, RGD1565048, RGD1562204, RGD1561987, RGD1561928, MARCH3, LOC683037, LOC364687, TFRC, NEDD4, NME1, RAB22A, RAB5A, DNM2, LOC690133	537	154	12092	2.3395	0.999927	0.20302	5.99689
GOTERM_BP_FAT	GO:0006897~endocytosis	16	0.0574919	0.00346228	CLTA, RGD1559948, LDLR, GULP1, RGD1563933, CD209B, CD209C, KRAS, RGD1562171, RGD1561323, ITGAV, RPL9, NECAP1, CAP1, EHD2, RGD1565048, RGD1562204, RGD1561987, RGD1561928, MARCH3, LOC683037, LOC364687, TFRC, NEDD4, NME1, RAB22A, RAB5A, DNM2, LOC690133	537	154	12092	2.3395	0.999927	0.20302	5.99689
GOTERM_BP_FAT	GO:0019882~antigen processing and presentation	11	0.0395257	0.00356936	RT1-CE16, RT1-CE11, RT1-CE7, RT1-CE14, LOC683761, RT1-DMA, RT1-S3, RT1-DMB, CALR, RT1-DOB, RT1-A3, PSMB8, RT1-A2, RT1-A1, RT1-CL, RT1-T24-1, RT1-T24-4	537	83	12092	2.98427	0.999946	0.204286	6.17683
GOTERM_BP_FAT	GO:0030003~cellular cation homeostasis	21	0.0754581	0.0036201	RGD1306939, LOC686496, EDN1, LOC688591, OXTR, FKBP1A, ATP6V1B2, LOC364392, LOC367190, SLC30A1, ITGAV, AGT, PTHR1, LOC685941, FTL, PIK3CB, IREB2, ATP1A2, LOC686673, RGD1561055, TFRC, PYGM, GTF2I, GIPR, PGM1, LOC364842, LOC365803, RYR1, LOC690464, RGD1566189, CLN5	537	233	12092	2.02949	0.999953	0.202682	6.26197
GOTERM_BP_FAT	GO:0016192~vesicle-mediated transport	33	0.118577	0.00375611	CLTA, RGD1559948, LDLR, AP1G1, RGD1563933, CD209B, CD209C, RGD1564956, RTN3, RGD1566215, NECAP1, CAP1, KDELR1, SAR1A, RGD1565048, RGD1562204, RGD1561987, ERGIC1, LOC364687, NME1, RAB14, RAB5A, GULP1, EXOC8, KRAS, RGD1562171, TMED2, RGD1561323, ITGAV, LOC365081, RPL9, LOC365082, CHP, EHD2, RHOBTB3, VAV3, LIN7C, RGD1561928, MARCH3, SCFD1, LOC683037, PLCG1, TFRC, NEDD4, RAB1, RAB22A, DNM2, LOC690133…	537	438	12092	1.69654	0.999968	0.205311	6.48986
GOTERM_BP_FAT	GO:0055066~di-, tri-valent inorganic cation homeostasis	20	0.0718649	0.0038158	RGD1306939, LOC686496, EDN1, LOC688591, OXTR, FKBP1A, LOC364392, LOC367190, SLC30A1, ITGAV, PTHR1, LOC685941, HRC, FTL, FECH, PIK3CB, IREB2, ATP1A2, LOC686673, RGD1561055, TFRC, PYGM, GTF2I, GIPR, PGM1, LOC364842, LOC365803, RYR1, LOC690464, RGD1566189	537	218	12092	2.06584	0.999973	0.204185	6.58971
GOTERM_BP_FAT	GO:0007243~protein kinase cascade	23	0.0826446	0.00385078	TRAF2, NDST1, MAP2K1, EFNA1, CRYAB, SOCS3, TGFBR1, GNA12, PFKFB1, EDN1, CSPG4, OXTR, PINK1, PDE6H, TRIB1, PTPN11, DAPK1, SS18, MYD88, CLCF1, IKBKB, FGF1, FRS2	537	267	12092	1.93973	0.999975	0.201949	6.64819
GOTERM_BP_FAT	GO:0001702~gastrulation with mouth forming second	6	0.0215595	0.00426876	LDB1, LRP6, CHRD, PPAP2B, FRS2, LRP5	537	25	12092	5.40425	0.999992	0.217225	7.34416
GOTERM_BP_FAT	GO:0001944~vasculature development	21	0.0754581	0.00438448	PTPRJ, MAP2K1, EFNA1, SOCS3, TGFBR1, EDN1, CSPG4, SPINT1, ANPEP, PTEN, CXCL12, RBPSUH, ITGAV, DHCR7, AGT, NCOA6, RBPJ, FGF1, PPAP2B, NKX2-5, PLAU, NSDHL	537	237	12092	1.99524	0.999994	0.218413	7.53597
GOTERM_BP_FAT	GO:0060674~placenta blood vessel development	5	0.0179662	0.0045378	MAP2K1, SOCS3, NCOA6, SPINT1, NSDHL	537	16	12092	7.03678	0.999996	0.221172	7.78954
GOTERM_BP_FAT	GO:0006091~generation of precursor metabolites and energy	21	0.0754581	0.00458447	LDHB, LDHA, PGAM2, ATP6V1B2, LOC503477, RGD1563601, GLRX1, LOC365605, LOC502220, TPI1, LOC366627, SUCLA2, ATP6V0D2, ETFB, TCIRG1, RGD1307929, COX8B, SUCLG2, FADS1, LOC366355, PFKM, IDH3A, CYBA, LOC500959, ATP6V0E2, PYGM, DBP, PYGL, LOC365156, LOC502627, MYBBP1A, LOC364462	537	238	12092	1.98686	0.999997	0.21932	7.86659
GOTERM_BP_FAT	GO:0009062~fatty acid catabolic process	7	0.0251527	0.00461992	ACOT7, CPT2, EHHADH, CRAT, DCI, PCCA, HADHA	537	36	12092	4.37844	0.999997	0.217069	7.92508
GOTERM_BP_FAT	GO:0030036~actin cytoskeleton organization	17	0.0610852	0.0048198	LOC685843, RGD1559948, DIAPH1, RGD1563933, PDLIM3, RGD1308350, CALR, LOC683660, KRAS, RGD1562171, RGD1305269, RGD1561323, RPL9, KRT8, CAP1, LOC680271, EHD2, RGD1565048, RGD1562204, MYH1, RGD1561987, MYH2, MYLPF, RGD1561928, TMSB10, LOC691768, MK1, TNNT3, LOC364687, TMSB4X, TNFAIP1, LOC690133	537	175	12092	2.18743	0.999998	0.221593	8.2542
GOTERM_BP_FAT	GO:0055008~cardiac muscle tissue morphogenesis	6	0.0215595	0.0050959	TNNT3, LY6E, TNNC1, MYLPF, FKBP1A, NKX2-5	537	26	12092	5.19639	0.999999	0.228939	8.70701
GOTERM_BP_FAT	GO:0060415~muscle tissue morphogenesis	6	0.0215595	0.0050959	TNNT3, LY6E, TNNC1, MYLPF, FKBP1A, NKX2-5	537	26	12092	5.19639	0.999999	0.228939	8.70701
GOTERM_BP_FAT	GO:0007585~respiratory gaseous exchange	6	0.0215595	0.0050959	MAN2A1, NDST1, MAFB, TNNC1, EDN1, TRAF4	537	26	12092	5.19639	0.999999	0.228939	8.70701
GOTERM_BP_FAT	GO:0006694~steroid biosynthetic process	10	0.0359324	0.00524521	CYP51, ACBD3, RGD1560015, DHCR7, INSIG1, HMGCS1, PRKAA2, LOC688922, TECR, NSDHL, FDFT1	537	74	12092	3.04293	0.999999	0.231073	8.951
GOTERM_BP_FAT	GO:0008652~cellular amino acid biosynthetic process	8	0.028746	0.00551131	MTHFD1, GOT2, SHMT2, MAT2A, LOC296593, RGD1560523, LOC314123, SRR, THNSL2, ASNS, PSAT1	537	49	12092	3.67636	1	0.237533	9.3843
GOTERM_BP_FAT	GO:0051259~protein oligomerization	19	0.0682716	0.00597766	TRAF2, SHMT2, MAP2K1, BLM, CRYAB, IDE, TRIM27, AQP4, PFKM, BIRC3, CTNNA1, ALDH1A1, TNNT3, PRKAR2A, SRR, QPRT, PRKAA2, USP16, TNFAIP1	537	211	12092	2.02766	1	0.251026	10.139
GOTERM_BP_FAT	GO:0044271~nitrogen compound biosynthetic process	26	0.0934244	0.00612191	ADCY2, SRM, RGD1560523, RBM3, LOC314123, ASNS, ATP6V1B2, MTHFD1, GOT2, LOC296593, HDC, SRR, DHODH, ATP6V0D2, NAPRT1, TCIRG1, SHMT2, FECH, MAT2A, QDPR, IREB2, ATP1A2, ATP13A3, GART, ATP6V0E2, NME1, QPRT, THNSL2, PSAT1, LOC678704	537	329	12092	1.77951	1	0.252442	10.3712
GOTERM_BP_FAT	GO:0016042~lipid catabolic process	14	0.0503054	0.00648246	PLA2G16, PLD1, LIPA, CPT2, ENPP2, EHHADH, HEXA, CRAT, HADHA, DCI, ACOT7, PLCG1, SMPDL3A, PCCA	537	134	12092	2.35259	1	0.261336	10.9492
GOTERM_BP_FAT	GO:0042592~homeostatic process	47	0.168883	0.00672419	RGD1306939, LDLR, LOC686496, HEXA, EDN1, LOC688591, PDIA4, GSR, LOC367190, TPP1, PTHR1, CAP1, EIF2B4, FTL, MB, FECH, PIK3CB, RB1, PFKM, LOC686673, RGD1561055, ALOX15, CTSK, GNAQ, GTF2I, PGM1, GIPR, LOC364842, RYR1, SLC25A38, LOC690464, RGD1566189, CLN5, BLM, OXTR, FKBP1A, ATP6V1B2, LOC364392, GLRX1, SLC30A1, ITGAV, AGT, LOC685941, HRC, PINX1, LIPA, NTF3, IREB2, ATP1A2, SELT, ABCG1, PTPN11, TFRC, …	537	714	12092	1.48226	1	0.265825	11.3348
GOTERM_BP_FAT	GO:0019748~secondary metabolic process	11	0.0395257	0.00689022	LDHB, LDHA, LOC366355, RGD1563601, LOC503477, HIBADH, IDH3A, ALDH1A1, LOC365605, LOC502220, LOC500959, TPI1, DHRS4, ATN1, LOC366627, LOC365156, DDT, LOC502627, QPRT, NAPRT1, LOC364462	537	91	12092	2.72192	1	0.267633	11.5987
GOTERM_BP_FAT	GO:0048002~antigen processing and presentation of peptide antigen	7	0.0251527	0.00691938	RT1-CE16, RT1-CE11, RT1-CE7, RT1-CE14, RT1-DMA, LOC683761, RT1-DMB, RT1-S3, CALR, RT1-A3, RT1-A2, RT1-A1, RT1-CL, RT1-T24-4	537	39	12092	4.04164	1	0.264902	11.6449
GOTERM_BP_FAT	GO:0043066~negative regulation of apoptosis	26	0.0934244	0.00710694	TRAF2, ASNS, PTEN, MSX2, TSC22D3, CHD8, MYD88, AKT1S1, KRAS, AGT, HSPA5, CABC1, NKX2-5, CRYAB, TGFBR1, BIRC3, CTNNA1, DAPK1, MNAT1, RT1-A1, ATF5, ALOX15, CDKN1A, GNAQ, RBPSUH, PSEN2, RBPJ, IKBKB	537	333	12092	1.75814	1	0.267363	11.942
GOTERM_BP_FAT	GO:0030029~actin filament-based process	17	0.0610852	0.00736483	LOC685843, RGD1559948, DIAPH1, RGD1563933, PDLIM3, RGD1308350, CALR, LOC683660, KRAS, RGD1562171, RGD1305269, RGD1561323, RPL9, KRT8, CAP1, LOC680271, EHD2, RGD1565048, RGD1562204, MYH1, RGD1561987, MYH2, MYLPF, RGD1561928, TMSB10, LOC691768, MK1, TNNT3, LOC364687, TMSB4X, TNFAIP1, LOC690133	537	183	12092	2.09181	1	0.271959	12.3489
GOTERM_BP_FAT	GO:0006733~oxidoreduction coenzyme metabolic process	8	0.028746	0.0076606	LDHB, LDHA, LOC366355, LOC503477, RGD1563601, HIBADH, IDH3A, COQ6, LOC365605, LOC502220, LOC500959, TPI1, LOC366627, LOC365156, LOC502627, QPRT, NAPRT1, LOC364462	537	52	12092	3.46426	1	0.277555	12.8135
GOTERM_BP_FAT	GO:0009719~response to endogenous stimulus	39	0.140137	0.00839141	LDHA, ADCY2, LDLR, LOC503477, CXCL12, PTEN, LOC365605, PRKAR2A, LOC366627, UGT1A7C, INSIG1, CCNA2, EIF2B4, MB, PLD1, CRYAB, SOCS3, LOC366355, PTPRN, CDO1, CTNNA1, UGT1A1, SERPINA3N, RGD1560523, PFKFB1, HMGCS1, OXTR, ASNS, ALDH1A1, UGT1A6, LOC502220, UGT1A9, UGT1A8, KRAS, UGT1A3, UGT1A2, UGT1A5, LOC688922, NKX2-5, BCKDHA, GSTA3, MAT2A, MAP2K1, TGFBR1, FADS1, PTPN11, RERG, CDKN1A, PLCG1, LOC502627,…	537	573	12092	1.53262	1	0.295919	13.9513
GOTERM_BP_FAT	GO:0030258~lipid modification	9	0.0323392	0.00846155	SOAT1, ALOX15, CPT2, PIK3CB, EHHADH, CRAT, PTEN, DCI, HADHA	537	66	12092	3.07059	1	0.294273	14.0598
GOTERM_BP_FAT	GO:0043069~negative regulation of programmed cell death	26	0.0934244	0.00857463	TRAF2, ASNS, PTEN, MSX2, TSC22D3, CHD8, MYD88, AKT1S1, KRAS, AGT, HSPA5, CABC1, NKX2-5, CRYAB, TGFBR1, BIRC3, CTNNA1, DAPK1, MNAT1, RT1-A1, ATF5, ALOX15, CDKN1A, GNAQ, RBPSUH, PSEN2, RBPJ, IKBKB	537	338	12092	1.73213	1	0.293908	14.2343
GOTERM_BP_FAT	GO:0060548~negative regulation of cell death	26	0.0934244	0.0088346	TRAF2, ASNS, PTEN, MSX2, TSC22D3, CHD8, MYD88, AKT1S1, KRAS, AGT, HSPA5, CABC1, NKX2-5, CRYAB, TGFBR1, BIRC3, CTNNA1, DAPK1, MNAT1, RT1-A1, ATF5, ALOX15, CDKN1A, GNAQ, RBPSUH, PSEN2, RBPJ, IKBKB	537	339	12092	1.72702	1	0.297711	14.6345
GOTERM_BP_FAT	GO:0046496~nicotinamide nucleotide metabolic process	7	0.0251527	0.0088522	LDHB, LDHA, LOC366355, LOC503477, RGD1563601, HIBADH, IDH3A, LOC365605, LOC502220, LOC500959, TPI1, LOC366627, LOC365156, LOC502627, QPRT, NAPRT1, LOC364462	537	41	12092	3.84448	1	0.294649	14.6615
GOTERM_BP_FAT	GO:0055082~cellular chemical homeostasis	28	0.100611	0.00903526	RGD1306939, LOC686496, HEXA, EDN1, LOC688591, OXTR, FKBP1A, ATP6V1B2, LOC364392, LOC367190, SLC30A1, ITGAV, AGT, PTHR1, LOC685941, CAP1, EIF2B4, FTL, NTF3, PIK3CB, IREB2, PFKM, ATP1A2, LOC686673, RGD1561055, ALOX15, TFRC, GNAQ, PYGM, GTF2I, LOC365803, LOC364842, PGM1, GIPR, RYR1, LOC690464, RGD1566189, CLN5	537	375	12092	1.68132	1	0.296222	14.9421
GOTERM_BP_FAT	GO:0051289~protein homotetramerization	6	0.0215595	0.00954597	ALDH1A1, SHMT2, IDE, SRR, PFKM, USP16	537	30	12092	4.50354	1	0.306558	15.7203
GOTERM_BP_FAT	GO:0033993~response to lipid	7	0.0251527	0.00995098	ACSL1, TGFBR1, INSIG1, GIPR, SMAD2, LOC688922, AACS, ABCG1	537	42	12092	3.75295	1	0.31372	16.3327
GOTERM_BP_FAT	GO:0006769~nicotinamide metabolic process	7	0.0251527	0.00995098	LDHB, LDHA, LOC366355, LOC503477, RGD1563601, HIBADH, IDH3A, LOC365605, LOC502220, LOC500959, TPI1, LOC366627, LOC365156, LOC502627, QPRT, NAPRT1, LOC364462	537	42	12092	3.75295	1	0.31372	16.3327
GOTERM_BP_FAT	GO:0055010~ventricular cardiac muscle morphogenesis	5	0.0179662	0.0104981	TNNT3, LY6E, TNNC1, MYLPF, FKBP1A	537	20	12092	5.62942	1	0.324235	17.1533
GOTERM_BP_FAT	GO:0030005~cellular di-, tri-valent inorganic cation homeostasis	18	0.0646784	0.010659	RGD1306939, LOC686496, EDN1, LOC688591, OXTR, FKBP1A, LOC364392, LOC367190, SLC30A1, ITGAV, PTHR1, LOC685941, FTL, PIK3CB, IREB2, ATP1A2, LOC686673, RGD1561055, TFRC, PYGM, GTF2I, GIPR, PGM1, LOC364842, LOC365803, RYR1, LOC690464, RGD1566189	537	207	12092	1.95806	1	0.32473	17.3933
GOTERM_BP_FAT	GO:0019725~cellular homeostasis	32	0.114984	0.010768	RGD1306939, LOC686496, HEXA, EDN1, LOC688591, OXTR, FKBP1A, ATP6V1B2, PDIA4, LOC364392, GLRX1, GSR, LOC367190, SLC30A1, ITGAV, AGT, PTHR1, LOC685941, CAP1, EIF2B4, FTL, NTF3, PIK3CB, IREB2, PFKM, ATP1A2, SELT, LOC686673, RGD1561055, ALOX15, TFRC, GNAQ, PYGM, GTF2I, LOC365803, LOC364842, GIPR, PGM1, RYR1, LOC690464, RGD1566189, CLN5	537	453	12092	1.59065	1	0.32393	17.5553
GOTERM_BP_FAT	GO:0009820~alkaloid metabolic process	7	0.0251527	0.0111434	LDHB, LDHA, LOC366355, LOC503477, RGD1563601, HIBADH, IDH3A, LOC365605, LOC502220, LOC500959, TPI1, LOC366627, LOC365156, LOC502627, QPRT, NAPRT1, LOC364462	537	43	12092	3.66567	1	0.329627	18.1114
GOTERM_BP_FAT	GO:0019362~pyridine nucleotide metabolic process	7	0.0251527	0.0111434	LDHB, LDHA, LOC366355, LOC503477, RGD1563601, HIBADH, IDH3A, LOC365605, LOC502220, LOC500959, TPI1, LOC366627, LOC365156, LOC502627, QPRT, NAPRT1, LOC364462	537	43	12092	3.66567	1	0.329627	18.1114
GOTERM_BP_FAT	GO:0048878~chemical homeostasis	34	0.12217	0.0114933	RGD1306939, LDLR, LOC686496, HEXA, EDN1, LOC688591, OXTR, FKBP1A, ATP6V1B2, LOC364392, LOC367190, SLC30A1, ITGAV, AGT, PTHR1, LOC685941, CAP1, EIF2B4, HRC, FTL, FECH, NTF3, PIK3CB, IREB2, PFKM, ATP1A2, ABCG1, LOC686673, PTPN11, RGD1561055, ALOX15, TFRC, GNAQ, PYGM, PYGL, GTF2I, LOC365803, LOC364842, GIPR, PGM1, RYR1, LOC690464, RGD1566189, CLN5	537	492	12092	1.5561	1	0.33453	18.6265
GOTERM_BP_FAT	GO:0050801~ion homeostasis	29	0.104204	0.012096	RGD1306939, LOC686496, HEXA, EDN1, LOC688591, OXTR, FKBP1A, ATP6V1B2, LOC364392, LOC367190, SLC30A1, ITGAV, AGT, PTHR1, LOC685941, CAP1, EIF2B4, HRC, FTL, FECH, NTF3, PIK3CB, IREB2, ATP1A2, LOC686673, RGD1561055, ALOX15, TFRC, GNAQ, PYGM, GTF2I, LOC365803, LOC364842, PGM1, GIPR, RYR1, LOC690464, RGD1566189, CLN5	537	402	12092	1.62441	1	0.345133	19.5067
GOTERM_BP_FAT	GO:0032386~regulation of intracellular transport	8	0.028746	0.0125324	TNNT3, SCFD1, RGD1561897, NEDD4, CRYAB, TNNC1, TGFBR1, UHMK1, PTPN11	537	57	12092	3.16038	1	0.351574	20.1383
GOTERM_BP_FAT	GO:0014070~response to organic cyclic substance	18	0.0646784	0.0127241	LDHA, OXTR, FKBP1A, LOC503477, PTEN, ALDH1A1, LOC365605, LOC502220, ACSL1, LOC366627, SRR, SOCS3, FADS1, TGFBR1, LOC366355, EPHX1, ACACB, CTNNA1, CDKN1A, ADFP, PLCG1, LOC502627, RYR1, AACS, LOC364462	537	211	12092	1.92094	1	0.352376	20.4143
GOTERM_BP_FAT	GO:0009309~amine biosynthetic process	10	0.0359324	0.0127559	SHMT2, SRM, MAT2A, RGD1560523, LOC314123, ASNS, GOT2, MTHFD1, LOC296593, HDC, SRR, THNSL2, PSAT1	537	85	12092	2.64914	1	0.349638	20.46
GOTERM_BP_FAT	GO:0048738~cardiac muscle tissue development	8	0.028746	0.0137253	RT1-A1, TNNT3, LY6E, TNNC1, MYLPF, FKBP1A, NKX2-5, PTEN	537	58	12092	3.10589	1	0.36718	21.8412
GOTERM_BP_FAT	GO:0006873~cellular ion homeostasis	27	0.0970176	0.0137582	RGD1306939, LOC686496, HEXA, EDN1, LOC688591, OXTR, FKBP1A, ATP6V1B2, LOC364392, LOC367190, SLC30A1, ITGAV, AGT, PTHR1, LOC685941, CAP1, EIF2B4, FTL, NTF3, PIK3CB, IREB2, ATP1A2, LOC686673, RGD1561055, ALOX15, TFRC, GNAQ, PYGM, GTF2I, LOC365803, LOC364842, PGM1, GIPR, RYR1, LOC690464, RGD1566189, CLN5	537	370	12092	1.64318	1	0.364417	21.8876
GOTERM_BP_FAT	GO:0043462~regulation of ATPase activity	4	0.014373	0.0141211	TNNT3, TNNC1, TPM2	537	12	12092	7.5059	1	0.368578	22.3986
GOTERM_BP_FAT	GO:0030334~regulation of cell migration	15	0.0538987	0.0149696	PLD1, MAP2K1, DIAPH1, ENPP2, LOC691768, CXCL12, FURIN, PTEN, TRIB1, PLCG1, RBPSUH, CLIC4, AGT, PTP4A1, TMSB4X, RBPJ, CHRD	537	165	12092	2.04706	1	0.382421	23.5809
GOTERM_BP_FAT	GO:0010876~lipid localization	13	0.0467122	0.015006	SOAT1, CPT2, LDLR, GULP1, LOC314123, HEXA, PCTP, ABCG1, GOT2, ADFP, ACSL1, LOC296593, ABCD3, SPNS1, ACSL4	537	133	12092	2.20098	1	0.379714	23.6312
GOTERM_BP_FAT	GO:0033674~positive regulation of kinase activity	17	0.0610852	0.0156365	TRAF2, VAV3, ADCY2, MAP2K1, EFNA1, TGFBR1, PFKFB1, EDN1, CSPG4, PDE6H, SDC4, VAV2, PTPN11, DGKA, PRKAR2A, KRAS, FRS2	537	199	12092	1.92362	1	0.388684	24.4981
GOTERM_BP_FAT	GO:0019216~regulation of lipid metabolic process	12	0.0431189	0.0164607	CYP51, CPT2, VAV3, RB1, ACACB, VAV2, ABCG1, ACSL1, DHCR7, AGT, INSIG1, PRKAA2, LOC688922	537	119	12092	2.27069	1	0.400989	25.6174
GOTERM_BP_FAT	GO:0044093~positive regulation of molecular function	34	0.12217	0.017122	TRAF2, MTDH, ADCY2, EFNA1, EDN1, PFKFB1, CSPG4, FKBP1A, SDC4, CXCL12, DGKA, PRKAR2A, MYD88, KRAS, AGT, PTHR1, CABC1, FRS2, NKX2-5, VAV3, MAP2K1, TGFBR1, VAV2, PDE6H, PSMB8, PTPN11, TNNT3, PLCG1, GNAQ, NME1, GIPR, PSEN2, PPP2R4, IKBKB	537	507	12092	1.51006	1	0.409815	26.5043
GOTERM_BP_FAT	GO:0003015~heart process	5	0.0179662	0.0172807	TNNT3, TNNC1, MYL1, PSEN2, MYLPF, CABC1	537	23	12092	4.89515	1	0.409272	26.7155
GOTERM_BP_FAT	GO:0060047~heart contraction	5	0.0179662	0.0172807	TNNT3, TNNC1, MYL1, PSEN2, MYLPF, CABC1	537	23	12092	4.89515	1	0.409272	26.7155
GOTERM_BP_FAT	GO:0009067~aspartate family amino acid biosynthetic process	4	0.014373	0.0177629	MTHFD1, GOT2, LOC296593, LOC314123, THNSL2, ASNS	537	13	12092	6.92852	1	0.414529	27.354
GOTERM_BP_FAT	GO:0042254~ribosome biogenesis	10	0.0359324	0.0180421	RGD1564370, RGD1564029, RGD1566229, RGD1563264, RGD1562409, LOC500044, LOC682293, RGD1559846, LOC501866, LOC367859, IMP3, LOC304035, RGD1564328, LOC366530, LOC680161, RGD1562054, LOC498755, RGD1563311, LOC503463, LOC305779, RGD1565520, NOP2, LOC500881, LOC364581, RGD1561780, LOC364482, RGD1562541, LOC498050, LOC367134, LOC502945, LOC685041, RGD1565869, LOC366178, RGD1562953, RGD1563045, RGD156473…	537	90	12092	2.50197	1	0.416074	27.7213
GOTERM_BP_FAT	GO:0046364~monosaccharide biosynthetic process	6	0.0215595	0.0181515	TPI1, LOC500959, ATF3, PYGL, GNE, LOC365156, PGAM2, RGD1563601, PMM2	537	35	12092	3.86018	1	0.414633	27.8649
GOTERM_BP_FAT	GO:0009725~response to hormone stimulus	34	0.12217	0.0182095	LDHA, ADCY2, LDLR, LOC503477, CXCL12, PTEN, LOC365605, PRKAR2A, LOC366627, UGT1A7C, INSIG1, CCNA2, EIF2B4, MB, PLD1, CRYAB, SOCS3, LOC366355, CDO1, CTNNA1, PTPRN, UGT1A1, SERPINA3N, RGD1560523, PFKFB1, HMGCS1, OXTR, ALDH1A1, UGT1A6, LOC502220, UGT1A9, UGT1A8, KRAS, UGT1A3, UGT1A2, UGT1A5, LOC688922, NKX2-5, BCKDHA, MAT2A, MAP2K1, FADS1, TGFBR1, PTPN11, RERG, CDKN1A, LOC502627, LRP6, LOC364462, LR…	537	510	12092	1.50118	1	0.41233	27.9408
GOTERM_BP_FAT	GO:0051270~regulation of cell motion	16	0.0574919	0.0184142	PLD1, MAP2K1, DIAPH1, ENPP2, TGFBR1, LOC691768, CXCL12, FURIN, PTEN, TRIB1, PLCG1, RBPSUH, CLIC4, AGT, PTP4A1, TMSB4X, RBPJ, CHRD	537	186	12092	1.93701	1	0.412582	28.2081
GOTERM_BP_FAT	GO:0006869~lipid transport	12	0.0431189	0.0184321	SOAT1, CPT2, LDLR, GULP1, LOC314123, PCTP, ABCG1, GOT2, ADFP, ACSL1, LOC296593, ABCD3, ACSL4, SPNS1	537	121	12092	2.23316	1	0.409658	28.2316
GOTERM_BP_FAT	GO:0046907~intracellular transport	33	0.118577	0.0189826	ARL6IP1, CLTA, DERL1, CPT2, AP1G1, HPS4, CALR, LOC689741, TRAK2, TMED2, KLC1, RGD1566215, LOC365081, LOC365082, TNPO1, SAR1A, KPNB1, RHOBTB3, MAP2K1, NXF1, ERGIC1, ABCG1, TNNT3, DDX39, SCFD1, RPAIN, DBP, TOM1L2, NEDD4, RAB1, RAB14, PTTG1IP, TOM1, MYBBP1A, COG2, DNM2, SSR3	537	492	12092	1.51033	1	0.415737	28.9458
GOTERM_BP_FAT	GO:0006805~xenobiotic metabolic process	5	0.0179662	0.0200284	UGT1A6, GSTA3, UGT1A9, ACSL1, UGT1A8, UGT1A3, UGT1A7C, UGT1A2, UGT1A5, EPHX1, UGT1A1	537	24	12092	4.69119	1	0.429695	30.2845
GOTERM_BP_FAT	GO:0045165~cell fate commitment	13	0.0467122	0.0216383	FGFR4, NTF3, TGFBR1, CSPG4, JAG2, MYLPF, SMAD2, ISL2, ATF3, RBPSUH, PSEN2, CABC1, FGF1, RBPJ, FRS2	537	140	12092	2.09093	1	0.451818	32.2986
GOTERM_BP_FAT	GO:0051591~response to cAMP	8	0.028746	0.0226335	BCKDHA, LDHA, MAT2A, RGD1560523, LOC366355, PFKFB1, LOC503477, PTPRN, CDO1, LOC365605, LOC502220, PYGM, LOC366627, NME1, LOC502627, LOC364462	537	64	12092	2.81471	1	0.463606	33.516
GOTERM_BP_FAT	GO:0051347~positive regulation of transferase activity	17	0.0610852	0.0227357	TRAF2, VAV3, ADCY2, MAP2K1, EFNA1, TGFBR1, PFKFB1, EDN1, CSPG4, PDE6H, SDC4, VAV2, PTPN11, DGKA, PRKAR2A, KRAS, FRS2	537	208	12092	1.84039	1	0.461839	33.64
GOTERM_BP_FAT	GO:0034637~cellular carbohydrate biosynthetic process	8	0.028746	0.0244326	ISYNA1, TPI1, LOC500959, ATF3, PLCG1, PYGL, GNE, LOC365156, PGAM2, RGD1563601, PMM2	537	65	12092	2.77141	1	0.483121	35.6647
GOTERM_BP_FAT	GO:0006518~peptide metabolic process	7	0.0251527	0.0244982	GSR, GSTA3, TPP1, IDE, GSTT2, FURIN	537	51	12092	3.09066	1	0.480755	35.7419
GOTERM_BP_FAT	GO:0015908~fatty acid transport	6	0.0215595	0.025197	GOT2, ADFP, ACSL1, CPT2, LOC296593, LOC314123, ABCD3, ACSL4	537	38	12092	3.55542	1	0.487211	36.5577
GOTERM_BP_FAT	GO:0050435~beta-amyloid metabolic process	3	0.0107797	0.0261231	PSEN2, IDE, FKBP1A, CABC1	537	6	12092	11.2588	1	0.49653	37.6238
GOTERM_BP_FAT	GO:0006916~anti-apoptosis	13	0.0467122	0.027558	CRYAB, TGFBR1, BIRC3, DAPK1, ATF5, TSC22D3, ALOX15, AKT1S1, MYD88, GNAQ, HSPA5, IKBKB, NKX2-5	537	145	12092	2.01883	1	0.51212	39.2424
GOTERM_BP_FAT	GO:0043648~dicarboxylic acid metabolic process	6	0.0215595	0.0278849	GOT2, LOC296593, SUCLG2, LOC314123, QPRT, GRHPR, SUCLA2, IDH3A	537	39	12092	3.46426	1	0.513051	39.6055
GOTERM_BP_FAT	GO:0032535~regulation of cellular component size	18	0.0646784	0.0281695	LOC685843, CRYAB, TGFBR1, P18, CREB1, EDN1, ADIPOR2, MYLPF, LOC691768, TMSB10, ARPC5, CXCL12, LOC683660, RERG, ALOX15, CDKN1A, EI24, ATP6V0E2, AKT1S1, CDKN2C, AGT, TMSB4X, LOC680271	537	231	12092	1.75463	1	0.513431	39.9201
GOTERM_BP_FAT	GO:0048598~embryonic morphogenesis	23	0.0826446	0.0293655	NDST1, EFNA1, LMO4, EDN1, GNA12, JAG2, MSX2, ALDH1A1, INSIG1, DYNC2H1, CABC1, LOC688922, FRS2, PPAP2B, SOCS3, MAFB, LDB1, TGFBR1, SPINT1, SMAD2, GNAQ, PSEN2, LRP6, CHRD, LRP5	537	322	12092	1.60841	1	0.525071	41.2248
GOTERM_BP_FAT	GO:0009410~response to xenobiotic stimulus	5	0.0179662	0.0298146	UGT1A6, GSTA3, UGT1A9, ACSL1, UGT1A8, UGT1A3, UGT1A7C, UGT1A2, UGT1A5, EPHX1, UGT1A1	537	27	12092	4.16994	1	0.527322	41.7079
GOTERM_BP_FAT	GO:0050873~brown fat cell differentiation	5	0.0179662	0.0298146	PEX11A, ITGA6, MRAP, SELENBP1, MB	537	27	12092	4.16994	1	0.527322	41.7079
GOTERM_BP_FAT	GO:0006635~fatty acid beta-oxidation	5	0.0179662	0.0298146	CPT2, EHHADH, CRAT, DCI, HADHA	537	27	12092	4.16994	1	0.527322	41.7079
GOTERM_BP_FAT	GO:0019674~NAD metabolic process	5	0.0179662	0.0298146	LOC365605, LDHB, LDHA, LOC502220, LOC366627, LOC502627, LOC366355, QPRT, LOC503477, IDH3A, NAPRT1, LOC364462	537	27	12092	4.16994	1	0.527322	41.7079
GOTERM_BP_FAT	GO:0001701~in utero embryonic development	18	0.0646784	0.030265	KDM1, MAP2K1, SOCS3, TGFBR1, GNA12, EDN1, SPINT1, SMAD2, MED21, XAB2, MAN2A1, CHD8, PLCG1, LY6E, SLC30A1, NCOA6, KRT8, NSDHL	537	233	12092	1.73956	1	0.52954	42.1886
GOTERM_BP_FAT	GO:0006396~RNA processing	25	0.0898311	0.0303764	POLR2H, FUS, SIAHBP1, RBM3, RBMXRTL, TRA2A, INTS3, POLR2HL, XAB2, HNRPM, SF4, IMP3, HNRPH1, TSEN54, LOC689973, CCNL1, RGD1565904, BXDC5, FBL, PRPF6, DDX39, SFRS12IP1, NOP2, LOC367748, LOC500881, ROD1, RGD1566093, RBMXRT, RBM39, PES1, PAPOLG, LOC683689, CPSF2, TM6SF2, LOC688415	537	360	12092	1.56373	1	0.52771	42.3068
GOTERM_BP_FAT	GO:0051262~protein tetramerization	6	0.0215595	0.030748	ALDH1A1, SHMT2, IDE, SRR, PFKM, USP16	537	40	12092	3.37765	1	0.528965	42.6998
GOTERM_BP_FAT	GO:0002504~antigen processing and presentation of peptide or polysaccharide antigen via MHC class II	4	0.014373	0.0315248	RT1-A1, RT1-DMA, RT1-DMB, RT1-DOB	537	16	12092	5.62942	1	0.534869	43.5132
GOTERM_BP_FAT	GO:0070542~response to fatty acid	4	0.014373	0.0315248	ACSL1, INSIG1, GIPR, LOC688922, AACS	537	16	12092	5.62942	1	0.534869	43.5132
GOTERM_BP_FAT	GO:0043627~response to estrogen stimulus	13	0.0467122	0.0316307	LDHA, LDLR, CRYAB, SOCS3, TGFBR1, LOC366355, OXTR, PTPRN, CTNNA1, LOC503477, PTEN, LOC365605, ALDH1A1, LOC502220, LOC366627, INSIG1, LOC502627, LOC688922, CCNA2, NKX2-5, LOC364462	537	148	12092	1.97791	1	0.533001	43.6232
GOTERM_BP_FAT	GO:0045449~regulation of transcription	87	0.312612	0.0335541	HMX1, SIAHBP1, ASCC1, RORC, ZKSCAN1, MED21, CNOT6, ZGPAT, MYD88, MCM7, TRAK2, ATF6B, PTHR1, BRD7, USP16, CCNA2, KDM5B, NFX1, TBL1XR1, LOC689973, LDB1, CCNL1, MTA1, RB1, CCNL2, SIGIRR, PRPF6, HNRPDL, RT1-A1, GTF2I, RGD1566093, NCOA6, MYBBP1A, TNFAIP1, FUS, TRAF2, KDM1, MTDH, BLM, TRIB3, CALR, ZFP110, TRIB1, TSC22D1, MSX2, CHD8, TSC22D3, KRAS, NR1D1, NKX1-1, ATN1, XBP1, ZFP191, LOC365081, TADA2L, L…	537	1608	12092	1.21831	1	0.551397	45.5868
GOTERM_BP_FAT	GO:0008299~isoprenoid biosynthetic process	5	0.0179662	0.0336039	ALDH1A1, HMGCS1, H2AFX, FDFT1	537	28	12092	4.02102	1	0.54888	45.6368
GOTERM_BP_FAT	GO:0019395~fatty acid oxidation	6	0.0215595	0.0337891	ALOX15, CPT2, EHHADH, CRAT, DCI, HADHA	537	41	12092	3.29527	1	0.547858	45.8222
GOTERM_BP_FAT	GO:0034440~lipid oxidation	6	0.0215595	0.0337891	ALOX15, CPT2, EHHADH, CRAT, DCI, HADHA	537	41	12092	3.29527	1	0.547858	45.8222
GOTERM_BP_FAT	GO:0034622~cellular macromolecular complex assembly	18	0.0646784	0.0347942	LOC684773, HIST2H2AA3, LOC306962, DIAPH1, LOC682560, FKBP4, FKBP1A, LOC684807, CALR, NDUFS7, FGB, HIST3H2A, LOC502125, KPNB1, LOC682543, MYH1, MYH2, TMEM70, SMAD2, CENPJ, MIS12, RT1-A1, CYBA, LOC684872, HIST1H2AI, LOC690131, HIST1H2AO, HIST1H2AN	537	237	12092	1.7102	1	0.555577	46.8184
GOTERM_BP_FAT	GO:0042178~xenobiotic catabolic process	3	0.0107797	0.0355117	GSTA3, ACSL1	537	7	12092	9.65044	1	0.560081	47.5189
GOTERM_BP_FAT	GO:0055065~metal ion homeostasis	15	0.0538987	0.0357462	PIK3CB, EDN1, OXTR, FKBP1A, ATP1A2, PYGM, GTF2I, ITGAV, AGT, PGM1, GIPR, PTHR1, RYR1, HRC	537	185	12092	1.82576	1	0.55953	47.746
GOTERM_BP_FAT	GO:0008361~regulation of cell size	15	0.0538987	0.0357462	CRYAB, TGFBR1, CREB1, P18, EDN1, ADIPOR2, MYLPF, CXCL12, RERG, ALOX15, CDKN1A, EI24, AKT1S1, ATP6V0E2, CDKN2C, AGT	537	185	12092	1.82576	1	0.55953	47.746
GOTERM_BP_FAT	GO:0055074~calcium ion homeostasis	14	0.0503054	0.0360864	PIK3CB, EDN1, OXTR, FKBP1A, ATP1A2, PYGM, GTF2I, ITGAV, PGM1, GIPR, PTHR1, RYR1, HRC	537	168	12092	1.87647	1	0.560066	48.0738
GOTERM_BP_FAT	GO:0019318~hexose metabolic process	16	0.0574919	0.0365051	LDHB, LDHA, PFKFB1, PGAM2, LOC503477, RGD1563601, HIBADH, LOC365605, LOC502220, TPI1, LOC366627, CRYAB, LOC366355, GALT, PFKM, PMM2, MAN2A1, LOC500959, ATF3, PYGM, PYGL, LOC365156, LOC502627, PGM1, LOC364462	537	203	12092	1.77479	1	0.561386	48.4744
GOTERM_BP_FAT	GO:0035265~organ growth	4	0.014373	0.0370525	RT1-A1, LY6E, SMAD2, PTPN11	537	17	12092	5.29828	1	0.563967	48.9939
GOTERM_BP_FAT	GO:0006044~N-acetylglucosamine metabolic process	4	0.014373	0.0370525	AMDHD2, GNE, GNPNAT1, H2AFX	537	17	12092	5.29828	1	0.563967	48.9939
GOTERM_BP_FAT	GO:0045453~bone resorption	4	0.014373	0.0370525	CTSK, TPP1, PTHR1	537	17	12092	5.29828	1	0.563967	48.9939
GOTERM_BP_FAT	GO:0006041~glucosamine metabolic process	4	0.014373	0.0370525	AMDHD2, GNE, GNPNAT1, H2AFX	537	17	12092	5.29828	1	0.563967	48.9939
GOTERM_BP_FAT	GO:0048169~regulation of long-term neuronal synaptic plasticity	5	0.0179662	0.0376607	RT1-A1, RAB8A, KRAS, AGT, RAB5A	537	29	12092	3.88236	1	0.567091	49.5653
GOTERM_BP_FAT	GO:0051291~protein heterooligomerization	9	0.0323392	0.0387131	TNNT3, TRAF2, PRKAR2A, MAP2K1, IDE, PRKAA2, BIRC3, CTNNA1, TNFAIP1	537	87	12092	2.32942	1	0.574424	50.5398
GOTERM_BP_FAT	GO:0045792~negative regulation of cell size	9	0.0323392	0.0387131	RERG, CDKN1A, EI24, AKT1S1, CDKN2C, CRYAB, AGT, P18, ADIPOR2, MYLPF	537	87	12092	2.32942	1	0.574424	50.5398
GOTERM_BP_FAT	GO:0043603~cellular amide metabolic process	7	0.0251527	0.0396202	LDHB, LDHA, LOC366355, LOC503477, RGD1563601, HIBADH, IDH3A, LOC365605, LOC502220, LOC500959, TPI1, LOC366627, LOC365156, LOC502627, QPRT, NAPRT1, LOC364462	537	57	12092	2.76533	1	0.58017	51.3654
GOTERM_BP_FAT	GO:0044275~cellular carbohydrate catabolic process	8	0.028746	0.0398136	LDHB, LDHA, LOC366355, PGAM2, PFKM, LOC503477, RGD1563601, HIBADH, LOC365605, LOC502220, LOC500959, TPI1, PYGM, LOC366627, PYGL, LOC365156, LOC502627, LOC364462	537	72	12092	2.50197	1	0.579146	51.5397
GOTERM_BP_FAT	GO:0040012~regulation of locomotion	15	0.0538987	0.0400975	PLD1, MAP2K1, DIAPH1, ENPP2, LOC691768, CXCL12, FURIN, PTEN, TRIB1, PLCG1, RBPSUH, CLIC4, AGT, PTP4A1, TMSB4X, RBPJ, CHRD	537	188	12092	1.79662	1	0.578974	51.7946
GOTERM_BP_FAT	GO:0048661~positive regulation of smooth muscle cell proliferation	6	0.0215595	0.040414	CYBA, MNAT1, MYD88, GNAQ, RBPSUH, EDN1, RBPJ	537	43	12092	3.142	1	0.579106	52.0772
GOTERM_BP_FAT	GO:0009063~cellular amino acid catabolic process	7	0.0251527	0.0426081	MTHFD1, GOT2, BCKDHA, LOC296593, HDC, LOC314123, CDO1, PCCA, HPD	537	58	12092	2.71765	1	0.596054	53.9938
GOTERM_BP_FAT	GO:0042058~regulation of epidermal growth factor receptor signaling pathway	4	0.014373	0.0430407	ZGPAT, AGT, PSEN2, LIME1, CABC1, PDE6H	537	18	12092	5.00393	1	0.597072	54.3631
GOTERM_BP_FAT	GO:0046887~positive regulation of hormone secretion	6	0.0215595	0.0440012	CREB1, EDN1, GIPR, PFKM, AACS, PTPN11	537	44	12092	3.07059	1	0.602599	55.1731
GOTERM_BP_FAT	GO:0006090~pyruvate metabolic process	6	0.0215595	0.0440012	LDHB, LDHA, LOC366355, PGAM2, RGD1563601, LOC503477, LOC365605, LOC502220, LOC500959, TPI1, ATF3, LOC366627, LOC365156, LOC502627, SRR, LOC364462	537	44	12092	3.07059	1	0.602599	55.1731
GOTERM_BP_FAT	GO:0051098~regulation of binding	12	0.0431189	0.0447289	TRAF2, KDM1, MTDH, MYD88, KRAS, BLM, NME1, FKBP1A, SMAD2, IKBKB, TRIB1, SIGIRR	537	139	12092	1.94397	1	0.606027	55.7776
GOTERM_BP_FAT	GO:0051336~regulation of hydrolase activity	19	0.0682716	0.0449827	VAV3, TBC1D10C, MAP2K1, TNNC1, TBC1D10A, EDN1, FKBP1A, TPM2, FURIN, TNNT3, WDR67, TBC1D17, GNAQ, AGT, ACAP2, PTHR1, PPP2R4, HSPA5	537	263	12092	1.62675	1	0.605443	55.9866
GOTERM_BP_FAT	GO:0044057~regulation of system process	22	0.0790514	0.0461099	RAB8A, NTF3, MAP2K1, TNNC1, EDN1, OXTR, PINK1, PXK, ATP1A2, SDC4, TNNI2, PTPN11, RT1-A1, TNNT3, KRAS, AGT, PSEN2, RAB5A, CABC1, CASQ1, NKX2-5, HRC	537	319	12092	1.55294	1	0.612055	56.9037
GOTERM_BP_FAT	GO:0051187~cofactor catabolic process	5	0.0179662	0.04658	UGT1A6, RGD1307929, UGT1A9, UGT1A8, UGT1A3, UGT1A7C, SUCLG2, UGT1A2, UGT1A5, SUCLA2, UGT1A1, IDH3A	537	31	12092	3.63189	1	0.6132	57.2809
GOTERM_BP_FAT	GO:0034621~cellular macromolecular complex subunit organization	19	0.0682716	0.0474729	LOC684773, HIST2H2AA3, LOC306962, DIAPH1, LOC682560, FKBP4, FKBP1A, LOC684807, CALR, NDUFS7, FGB, HIST3H2A, LOC502125, KPNB1, LOC682543, MYH1, MYH2, TMEM70, SMAD2, ETF1, CENPJ, MIS12, RT1-A1, CYBA, LOC684872, HIST1H2AI, LOC690131, LOC367842, HIST1H2AO, HIST1H2AN	537	265	12092	1.61448	1	0.617695	57.9886
GOTERM_BP_FAT	GO:0048285~organelle fission	10	0.0359324	0.0477717	PEX11A, MAP2K1, RRS1, AKAP8, PES1, USP16, NEK6, SMC3, MIS12, LOC688415, PINX1	537	107	12092	2.10446	1	0.617424	58.223
GOTERM_BP_FAT	GO:0033554~cellular response to stress	28	0.100611	0.0489011	DERL1, BLM, WRNIP1, SIPA1, ASNS, LOC364091, INTS3, XRCC1, XAB2, DERL3, TRIB1, MUTYH, MYD88, LOC689741, XBP1, INSIG1, H2AFX, HSPA5, LOC688922, EIF2B4, LOC689892, CRYAB, FADS1, CTNNA1, SMC3, PTPN11, MNAT1, CDKN1A, RPAIN, NEDD4, RUVBL2, TNFAIP1	537	436	12092	1.44609	1	0.623615	59.0978
GOTERM_BP_FAT	GO:0060048~cardiac muscle contraction	4	0.014373	0.04948	TNNT3, TNNC1, MYL1, PSEN2, CABC1	537	19	12092	4.74057	1	0.625455	59.5394
GOTERM_BP_FAT	GO:0009066~aspartate family amino acid metabolic process	4	0.014373	0.04948	MTHFD1, GOT2, LOC296593, LOC314123, THNSL2, ASNS	537	19	12092	4.74057	1	0.625455	59.5394
GOTERM_BP_FAT	GO:0006633~fatty acid biosynthetic process	8	0.028746	0.0509338	ALOX15, TPI1, LOC500959, ELOVL5, FADS1, LOC365156, EDN1, ACACB, PRKAA2, RGD1563601, SC5DL	537	76	12092	2.37028	1	0.633806	60.6288
GOTERM_BP_FAT	GO:0000165~MAPKKK cascade	12	0.0431189	0.052957	MYD88, MAP2K1, NDST1, CRYAB, EFNA1, TGFBR1, CSPG4, OXTR, PDE6H, FRS2, TRIB1, PTPN11	537	143	12092	1.8896	1	0.645958	62.0987
GOTERM_BP_FAT	GO:0006875~cellular metal ion homeostasis	14	0.0503054	0.0531106	PIK3CB, EDN1, OXTR, FKBP1A, ATP1A2, PYGM, GTF2I, AGT, ITGAV, PGM1, GIPR, PTHR1, RYR1	537	178	12092	1.77105	1	0.644508	62.2082
GOTERM_BP_FAT	GO:0051188~cofactor biosynthetic process	9	0.0323392	0.0538307	MTHFD1, TST, PANK4, ISCU, FECH, IREB2, QPRT, COQ6, NAPRT1	537	93	12092	2.17913	1	0.64707	62.7174
GOTERM_BP_FAT	GO:0008380~RNA splicing	14	0.0503054	0.0550706	POLR2H, FUS, TSEN54, LOC689973, SIAHBP1, RBMXRTL, TRA2A, RGD1565904, POLR2HL, XAB2, HNRPM, PRPF6, SF4, DDX39, SFRS12IP1, RGD1566093, RBMXRT, LOC683689, CPSF2, TM6SF2, HNRPH1	537	179	12092	1.76116	1	0.653169	63.579
GOTERM_BP_FAT	GO:0048660~regulation of smooth muscle cell proliferation	7	0.0251527	0.0559485	CYBA, MNAT1, MYD88, GNAQ, RBPSUH, EDN1, RBPJ, TRIB1	537	62	12092	2.54232	1	0.656655	64.1776
GOTERM_BP_FAT	GO:0060711~labyrinthine layer development	5	0.0179662	0.05657	MAP2K1, SOCS3, NCOA6, SPINT1, NSDHL	537	33	12092	3.41177	1	0.658357	64.5958
GOTERM_BP_FAT	GO:0007033~vacuole organization	5	0.0179662	0.05657	MAN2A1, TPP1, HEXA, HPS4, CLN5	537	33	12092	3.41177	1	0.658357	64.5958
GOTERM_BP_FAT	GO:0006984~ER-nuclear signaling pathway	5	0.0179662	0.05657	DERL1, LOC689741, XBP1, INSIG1, HSPA5, LOC688922, DERL3	537	33	12092	3.41177	1	0.658357	64.5958
GOTERM_BP_FAT	GO:0048568~embryonic organ development	16	0.0574919	0.0571774	MAP2K1, NDST1, EFNA1, SOCS3, MAFB, TGFBR1, EDN1, SPINT1, SMAD2, ALDH1A1, NCOA6, INSIG1, KRT8, LRP6, LOC688922, FRS2, NSDHL	537	216	12092	1.66798	1	0.659938	65.0001
GOTERM_BP_FAT	GO:0033605~positive regulation of catecholamine secretion	3	0.0107797	0.0574172	PINK1, OXTR, CXCL12	537	9	12092	7.5059	1	0.659083	65.1585
GOTERM_BP_FAT	GO:0048545~response to steroid hormone stimulus	20	0.0718649	0.059285	LDHA, LDLR, PFKFB1, OXTR, LOC503477, PTEN, ALDH1A1, LOC365605, UGT1A6, UGT1A9, LOC502220, KRAS, UGT1A8, LOC366627, UGT1A7C, UGT1A3, UGT1A2, UGT1A5, INSIG1, LOC688922, NKX2-5, CCNA2, BCKDHA, MAP2K1, CRYAB, SOCS3, TGFBR1, LOC366355, CDO1, PTPRN, CTNNA1, UGT1A1, CDKN1A, LOC502627, LOC364462	537	291	12092	1.54761	1	0.668754	66.3692
GOTERM_BP_FAT	GO:0030308~negative regulation of cell growth	8	0.028746	0.0604425	RERG, CDKN1A, EI24, CDKN2C, CRYAB, AGT, P18, ADIPOR2, MYLPF	537	79	12092	2.28027	1	0.673651	67.0995
GOTERM_BP_FAT	GO:0030323~respiratory tube development	10	0.0359324	0.060545	MAN2A1, FGFR4, LIPA, TGFBR1, DHCR7, PSEN2, DAG1, SMAD2, CABC1, FGF1, TRAF4	537	112	12092	2.01051	1	0.671908	67.1634
GOTERM_BP_FAT	GO:0006874~cellular calcium ion homeostasis	13	0.0467122	0.060785	PYGM, PIK3CB, GTF2I, ITGAV, GIPR, PGM1, EDN1, RYR1, PTHR1, OXTR, FKBP1A, ATP1A2	537	164	12092	1.78494	1	0.671035	67.3127
GOTERM_BP_FAT	GO:0008284~positive regulation of cell proliferation	25	0.0898311	0.0620051	FGFR4, BLM, RGD1563606, EDN1, CALR, CXCL12, RGS10, MYD88, KRAS, ITGAV, AGT, PTHR1, FGF1, NKX2-5, CCNA2, SHMT2, CRIP2, TGFBR1, MNAT1, CYBA, ALOX15, CDKN1A, ATF3, GNAQ, NME1, RBPSUH, TIAL1, RBPJ	537	388	12092	1.45088	1	0.676182	68.0616
GOTERM_BP_FAT	GO:0019221~cytokine-mediated signaling pathway	7	0.0251527	0.0634626	TRAF2, IL1R1, MYD88, KRAS, KRT8, FKBP1A, PTPRN	537	64	12092	2.46287	1	0.682606	68.935
GOTERM_BP_FAT	GO:0006040~amino sugar metabolic process	4	0.014373	0.0636652	AMDHD2, GNE, GNPNAT1, H2AFX	537	21	12092	4.28908	1	0.681493	69.0546
GOTERM_BP_FAT	GO:0042127~regulation of cell proliferation	39	0.140137	0.0647246	FGFR4, LOC499475, BLM, RGD1563606, EDN1, JAG2, CALR, PTEN, CXCL12, TRIB1, MSX2, RGS10, KRAS, MYD88, CDKN2C, AGT, DHCR7, ITGAV, PTHR1, FGF1, FRS2, NKX2-5, CCNA2, GNL3, SHMT2, CRIP2, TGFBR1, P18, SMAD2, RB1, CTNNA1, RERG, CYBA, MNAT1, ALOX15, CDKN1A, ATF3, GNAQ, RBPSUH, NME1, DBP, TIAL1, RBPJ, PLAU	537	665	12092	1.32059	1	0.685408	69.673
GOTERM_BP_FAT	GO:0031668~cellular response to extracellular stimulus	7	0.0251527	0.0674317	LDHA, FADS1, LOC366355, SIPA1, ASNS, LOC503477, LOC365605, LOC502220, CDKN1A, ITGA6, LOC366627, LOC502627, HSPA5, LOC364462	537	65	12092	2.42498	1	0.698515	71.2007
GOTERM_BP_FAT	GO:0070482~response to oxygen levels	15	0.0538987	0.0675526	LDHA, SOCS3, TGFBR1, EDN1, LOC366355, JAG2, OXTR, LOC503477, XRCC1, CXCL12, LOC365605, SCFD1, LOC502220, CDKN1A, TFRC, PYGM, LOC366627, PSEN2, LOC502627, CABC1, PLAU, MB, LOC364462	537	203	12092	1.66387	1	0.696933	71.2672
GOTERM_BP_FAT	GO:0051092~positive regulation of NF-kappaB transcription factor activity	5	0.0179662	0.067615	TRAF2, MTDH, MYD88, KRAS, IKBKB	537	35	12092	3.21681	1	0.695038	71.3014
GOTERM_BP_FAT	GO:0016052~carbohydrate catabolic process	9	0.0323392	0.0689713	LDHB, HYAL2, LDHA, LOC366355, PGAM2, PFKM, LOC503477, RGD1563601, HIBADH, LOC365605, LOC502220, LOC500959, TPI1, PYGM, LOC366627, PYGL, LOC365156, LOC502627, LOC364462	537	98	12092	2.06795	1	0.700255	72.0367
GOTERM_BP_FAT	GO:0043405~regulation of MAP kinase activity	10	0.0359324	0.0691663	KRAS, MAP2K1, EFNA1, EDN1, CSPG4, TRIB3, PDE6H, FRS2, TRIB1, PTPN11	537	115	12092	1.95806	1	0.699103	72.141
GOTERM_BP_FAT	GO:0048596~embryonic camera-type eye morphogenesis	3	0.0107797	0.0697143	ALDH1A1, LRP6, FRS2	537	10	12092	6.75531	1	0.699863	72.432
GOTERM_BP_FAT	GO:0033762~response to glucagon stimulus	3	0.0107797	0.0697143	PFKFB1, CDO1, CCNA2	537	10	12092	6.75531	1	0.699863	72.432
GOTERM_BP_FAT	GO:0032414~positive regulation of ion transmembrane transporter activity	3	0.0107797	0.0697143	PLCG1, NKX2-5, CXCL12	537	10	12092	6.75531	1	0.699863	72.432
GOTERM_BP_FAT	GO:0043550~regulation of lipid kinase activity	3	0.0107797	0.0697143	VAV3, RB1, VAV2	537	10	12092	6.75531	1	0.699863	72.432
GOTERM_BP_FAT	GO:0006563~L-serine metabolic process	3	0.0107797	0.0697143	SHMT2, SRR, PSAT1	537	10	12092	6.75531	1	0.699863	72.432
GOTERM_BP_FAT	GO:0043406~positive regulation of MAP kinase activity	8	0.028746	0.0709707	KRAS, MAP2K1, EFNA1, EDN1, CSPG4, PDE6H, FRS2, PTPN11	537	82	12092	2.19685	1	0.704368	73.0884
GOTERM_BP_FAT	GO:0006955~immune response	26	0.0934244	0.0712027	IL1R1, CCL9, RT1-DMA, RT1-DMB, RT1-DOB, CXCL12, MYD88, RT1-CL, CFH, CABC1, CFD, RT1-T24-1, RT1-T24-4, RT1-CE16, SIT1, RT1-CE11, RT1-CE7, RT1-CE14, MYLPF, LOC683761, RT1-S3, C4BPA, RT1-A3, PSMB8, SIGIRR, RT1-A2, RT1-A1, CYBA, C1QBP, NEDD4, PSEN2, OAS1A, TNFAIP1	537	414	12092	1.41415	1	0.703424	73.2079
GOTERM_BP_FAT	GO:0007040~lysosome organization	4	0.014373	0.0713837	TPP1, HEXA, HPS4, CLN5	537	22	12092	4.09413	1	0.702221	73.3009
GOTERM_BP_FAT	GO:0006099~tricarboxylic acid cycle	4	0.014373	0.0713837	RGD1307929, SUCLG2, SUCLA2, IDH3A	537	22	12092	4.09413	1	0.702221	73.3009
GOTERM_BP_FAT	GO:0042733~embryonic digit morphogenesis	4	0.014373	0.0713837	GNAQ, GNA12, LRP6, LRP5	537	22	12092	4.09413	1	0.702221	73.3009
GOTERM_BP_FAT	GO:0009310~amine catabolic process	7	0.0251527	0.0715421	MTHFD1, GOT2, BCKDHA, LOC296593, HDC, LOC314123, CDO1, PCCA, HPD	537	66	12092	2.38824	1	0.70091	73.382
GOTERM_BP_FAT	GO:0016071~mRNA metabolic process	17	0.0610852	0.0742391	POLR2H, FUS, LOC689973, SIAHBP1, RBMXRTL, TRA2A, RGD1565904, POLR2HL, XAB2, HNRPM, PRPF6, SF4, DDX39, SFRS12IP1, DNAJB11, ROD1, PNRC2, RGD1566093, RBMXRT, RBM39, LOC683689, CPSF2, HNRPH1, TM6SF2	537	243	12092	1.57531	1	0.712615	74.7275
GOTERM_BP_FAT	GO:0030326~embryonic limb morphogenesis	8	0.028746	0.0747077	MSX2, GNAQ, GNA12, PSEN2, LRP6, JAG2, DYNC2H1, CABC1, LRP5	537	83	12092	2.17038	1	0.712858	74.9546
GOTERM_BP_FAT	GO:0035113~embryonic appendage morphogenesis	8	0.028746	0.0747077	MSX2, GNAQ, GNA12, PSEN2, LRP6, JAG2, DYNC2H1, CABC1, LRP5	537	83	12092	2.17038	1	0.712858	74.9546
GOTERM_BP_FAT	GO:0032355~response to estradiol stimulus	8	0.028746	0.0747077	ALDH1A1, SOCS3, CRYAB, INSIG1, OXTR, LOC688922, NKX2-5, PTEN, CCNA2	537	83	12092	2.17038	1	0.712858	74.9546
GOTERM_BP_FAT	GO:0051272~positive regulation of cell motion	9	0.0323392	0.0756898	PLD1, PLCG1, MAP2K1, DIAPH1, PTP4A1, AGT, TGFBR1, FURIN, CXCL12	537	100	12092	2.02659	1	0.715633	75.4244
GOTERM_BP_FAT	GO:0032970~regulation of actin filament-based process	7	0.0251527	0.0757935	LOC685843, TNNT3, TNNC1, EDN1, LOC691768, TMSB4X, TMSB10, ARPC5, SDC4, LOC680271, LOC683660	537	67	12092	2.35259	1	0.714069	75.4735
GOTERM_BP_FAT	GO:0019637~organophosphate metabolic process	13	0.0467122	0.0778437	PLD1, PIK3CB, GALT, RGD1563601, PTEN, LPCAT3, FDFT1, ISYNA1, LOC500959, TPI1, PLCG1, SMPDL3A, LOC365156, GK, PPAP2B, PIP4K2B	537	171	12092	1.71187	1	0.72193	76.4257
GOTERM_BP_FAT	GO:0042981~regulation of apoptosis	39	0.140137	0.0786992	LDHA, JAG2, LOC503477, PTEN, CRADD, LOC365605, MYD88, LOC366627, CDKN2C, CRYAB, P18, LOC366355, CTNNA1, DAPK1, RT1-A1, ALOX15, GNAQ, UBE2M, PSEN2, CHMP2A, SIVA1, TRAF2, ASNS, ALDH1A1, MSX2, LOC502220, CHD8, TSC22D3, AKT1S1, KRAS, AGT, HSPA5, CABC1, NKX2-5, TRAF4, NTF3, CREB1, TGFBR1, BIRC3, CIDEC, MNAT1, ATF5, EI24, CDKN1A, RBPSUH, LOC502627, IKBKB, RBPJ, PERP, LOC364462	537	677	12092	1.29718	1	0.723941	76.8127
GOTERM_BP_FAT	GO:0007067~mitosis	9	0.0323392	0.0791918	MAP2K1, RRS1, AKAP8, PES1, USP16, NEK6, SMC3, MIS12, LOC688415, PINX1	537	101	12092	2.00653	1	0.724228	77.0328
GOTERM_BP_FAT	GO:0000280~nuclear division	9	0.0323392	0.0791918	MAP2K1, RRS1, AKAP8, PES1, USP16, NEK6, SMC3, MIS12, LOC688415, PINX1	537	101	12092	2.00653	1	0.724228	77.0328
GOTERM_BP_FAT	GO:0001708~cell fate specification	6	0.0215595	0.0793641	FGFR4, RBPSUH, PSEN2, MYLPF, CABC1, FGF1, RBPJ, FRS2	537	52	12092	2.5982	1	0.72302	77.1093
GOTERM_BP_FAT	GO:0032412~regulation of ion transmembrane transporter activity	4	0.014373	0.0794992	PLCG1, FKBP1A, NKX2-5, CXCL12	537	23	12092	3.91612	1	0.721646	77.1691
GOTERM_BP_FAT	GO:0002474~antigen processing and presentation of peptide antigen via MHC class I	4	0.014373	0.0794992	RT1-A2, RT1-CE16, RT1-A1, RT1-CL, RT1-CE11, RT1-CE7, RT1-CE14, LOC683761, RT1-S3, CALR, RT1-T24-4, RT1-A3	537	23	12092	3.91612	1	0.721646	77.1691
GOTERM_BP_FAT	GO:0046356~acetyl-CoA catabolic process	4	0.014373	0.0794992	RGD1307929, SUCLG2, SUCLA2, IDH3A	537	23	12092	3.91612	1	0.721646	77.1691
GOTERM_BP_FAT	GO:0048729~tissue morphogenesis	16	0.0574919	0.0801077	FRAS1, TNNC1, LMO4, JAG2, DAG1, CTNND1, MYLPF, FKBP1A, SMAD2, ALDH1A1, TNNT3, LY6E, AGT, CHRD, NKX2-5, FRS2	537	227	12092	1.58715	1	0.722482	77.4367
GOTERM_BP_FAT	GO:0045860~positive regulation of protein kinase activity	14	0.0503054	0.0824751	TRAF2, ADCY2, MAP2K1, EFNA1, TGFBR1, EDN1, CSPG4, SDC4, PDE6H, PTPN11, DGKA, PRKAR2A, KRAS, FRS2	537	191	12092	1.65051	1	0.73128	78.45
GOTERM_BP_FAT	GO:0032411~positive regulation of transporter activity	3	0.0107797	0.0827739	PLCG1, NKX2-5, CXCL12	537	11	12092	6.14119	1	0.730658	78.5748
GOTERM_BP_FAT	GO:0045540~regulation of cholesterol biosynthetic process	3	0.0107797	0.0827739	CYP51, DHCR7, ABCG1	537	11	12092	6.14119	1	0.730658	78.5748
GOTERM_BP_FAT	GO:0045926~negative regulation of growth	9	0.0323392	0.0827889	RERG, CDKN1A, EI24, CDKN2C, CRYAB, AGT, P18, LGMN, ADIPOR2, MYLPF	537	102	12092	1.98686	1	0.728776	78.581
GOTERM_BP_FAT	GO:0006397~mRNA processing	15	0.0538987	0.0838425	POLR2H, FUS, LOC689973, SIAHBP1, RBMXRTL, TRA2A, RGD1565904, POLR2HL, XAB2, HNRPM, PRPF6, SF4, DDX39, SFRS12IP1, ROD1, RGD1566093, RBMXRT, RBM39, LOC683689, CPSF2, TM6SF2, HNRPH1	537	210	12092	1.60841	1	0.731509	79.0155
GOTERM_BP_FAT	GO:0007059~chromosome segregation	6	0.0215595	0.0846086	RRS1, ARL8B, AKAP8, NEK6, MIS12, PINX1	537	53	12092	2.54917	1	0.732942	79.3262
GOTERM_BP_FAT	GO:0015718~monocarboxylic acid transport	6	0.0215595	0.0846086	GOT2, ADFP, ACSL1, CPT2, LOC296593, LOC314123, ABCD3, ACSL4	537	53	12092	2.54917	1	0.732942	79.3262
GOTERM_BP_FAT	GO:0007369~gastrulation	7	0.0251527	0.0847165	LDB1, LRP6, SMAD2, CHRD, PPAP2B, FRS2, LRP5	537	69	12092	2.2844	1	0.731499	79.3696
GOTERM_BP_FAT	GO:0006084~acetyl-CoA metabolic process	5	0.0179662	0.0860987	RGD1307929, SUCLG2, ACACB, SUCLA2, IDH3A	537	38	12092	2.96285	1	0.735565	79.9181
GOTERM_BP_FAT	GO:0019218~regulation of steroid metabolic process	5	0.0179662	0.0860987	CYP51, AGT, DHCR7, INSIG1, LOC688922, ABCG1	537	38	12092	2.96285	1	0.735565	79.9181
GOTERM_BP_FAT	GO:0055072~iron ion homeostasis	5	0.0179662	0.0860987	RGD1306939, FECH, LOC686496, IREB2, LOC688591, LOC364392, LOC686673, RGD1561055, TFRC, LOC367190, LOC364842, LOC365803, LOC685941, LOC690464, RGD1566189, FTL	537	38	12092	2.96285	1	0.735565	79.9181
GOTERM_BP_FAT	GO:0060690~epithelial cell differentiation involved in salivary gland development	2	0.00718649	0.0866923	XBP1, CTNND1	537	2	12092	22.5177	1	0.736208	80.1494
GOTERM_BP_FAT	GO:0032972~regulation of muscle filament sliding speed	2	0.00718649	0.0866923	TNNT3, TNNC1	537	2	12092	22.5177	1	0.736208	80.1494
GOTERM_BP_FAT	GO:0010035~response to inorganic substance	18	0.0646784	0.0876484	LDHA, TNNC1, PGAM2, FKBP1A, LOC503477, PTEN, ALDH3A2, LOC365605, LOC502220, LOC366627, FGB, CAP1, MB, GSTA3, CRYAB, LOC366355, GART, TNNT3, MNAT1, CDKN1A, TFRC, PLCG1, LOC502627, GIPR, LOC364462	537	268	12092	1.51238	1	0.738368	80.5167
GOTERM_BP_FAT	GO:0009165~nucleotide biosynthetic process	14	0.0503054	0.0877569	TCIRG1, ADCY2, RBM3, ATP6V1B2, ATP1A2, ATP13A3, GART, MTHFD1, ATP6V0E2, NME1, DHODH, QPRT, LOC678704, ATP6V0D2, NAPRT1	537	193	12092	1.63341	1	0.736961	80.558
GOTERM_BP_FAT	GO:0034765~regulation of ion transmembrane transport	4	0.014373	0.087995	PLCG1, FKBP1A, NKX2-5, CXCL12	537	24	12092	3.75295	1	0.736104	80.6483
GOTERM_BP_FAT	GO:0045596~negative regulation of cell differentiation	15	0.0538987	0.0889201	MAFB, TGFBR1, LDB1, CSPG4, CTNNA1, CALR, ATF5, RT1-A1, ISL2, RBPSUH, NME1, ITGAV, INSIG1, LOC688922, RBPJ, CHRD, NKX2-5	537	212	12092	1.59323	1	0.738108	80.9953
GOTERM_BP_FAT	GO:0006350~transcription	39	0.140137	0.0892809	POLR2H, SIAHBP1, LMO4, TRIB3, ZKSCAN1, POLR2HL, XAB2, CNOT6, ZFP110, TSC22D1, CHD8, NR1D1, ZFP191, XBP1, TADA2L, USP16, CREBL2, POLR3K, MAFB, CREB1, TAF7, CCNL1, RGD1565904, SMAD2, RB1, ZFP709, CCNL2, IRF9, HNRPDL, MNAT1, ATF5, RT1-A1, ATF3, GTF2I, DBP, PNRC2, DR1, NCOA6, PAPOLG, MYBBP1A, TCF12	537	684	12092	1.2839	1	0.737765	81.129
GOTERM_BP_FAT	GO:0051099~positive regulation of binding	7	0.0251527	0.0893865	TRAF2, MTDH, MYD88, KRAS, NME1, FKBP1A, IKBKB	537	70	12092	2.25177	1	0.736376	81.168
GOTERM_BP_FAT	GO:0003007~heart morphogenesis	7	0.0251527	0.0893865	MSX2, TNNT3, LY6E, TNNC1, MYLPF, FKBP1A, NKX2-5	537	70	12092	2.25177	1	0.736376	81.168
GOTERM_BP_FAT	GO:0043067~regulation of programmed cell death	39	0.140137	0.0908273	LDHA, JAG2, LOC503477, PTEN, CRADD, LOC365605, MYD88, LOC366627, CDKN2C, CRYAB, P18, LOC366355, CTNNA1, DAPK1, RT1-A1, ALOX15, GNAQ, UBE2M, PSEN2, CHMP2A, SIVA1, TRAF2, ASNS, ALDH1A1, MSX2, LOC502220, CHD8, TSC22D3, AKT1S1, KRAS, AGT, HSPA5, CABC1, NKX2-5, TRAF4, NTF3, CREB1, TGFBR1, BIRC3, CIDEC, MNAT1, ATF5, EI24, CDKN1A, RBPSUH, LOC502627, IKBKB, RBPJ, PERP, LOC364462	537	686	12092	1.28016	1	0.740446	81.6923
GOTERM_BP_FAT	GO:0006006~glucose metabolic process	13	0.0467122	0.0917244	LDHB, LDHA, CRYAB, LOC366355, GALT, PGAM2, PFKM, RGD1563601, LOC503477, HIBADH, LOC365605, TPI1, LOC500959, LOC502220, ATF3, PYGM, LOC366627, PYGL, LOC365156, PGM1, LOC502627, LOC364462	537	176	12092	1.66324	1	0.742255	82.0118
GOTERM_BP_FAT	GO:0051050~positive regulation of transport	16	0.0574919	0.0922439	TGFBR1, CREB1, EDN1, ADIPOR2, PINK1, OXTR, PFKM, CD209B, CALR, CXCL12, CD209C, PTPN11, LOC683037, PLCG1, NEDD4, GIPR, AACS, NKX2-5	537	232	12092	1.55294	1	0.74254	82.1943
GOTERM_BP_FAT	GO:0000087~M phase of mitotic cell cycle	9	0.0323392	0.094149	MAP2K1, RRS1, AKAP8, PES1, USP16, NEK6, SMC3, MIS12, LOC688415, PINX1	537	105	12092	1.93009	1	0.748247	82.849
GOTERM_BP_FAT	GO:0010941~regulation of cell death	39	0.140137	0.0950767	LDHA, JAG2, LOC503477, PTEN, CRADD, LOC365605, MYD88, LOC366627, CDKN2C, CRYAB, P18, LOC366355, CTNNA1, DAPK1, RT1-A1, ALOX15, GNAQ, UBE2M, PSEN2, CHMP2A, SIVA1, TRAF2, ASNS, ALDH1A1, MSX2, LOC502220, CHD8, TSC22D3, AKT1S1, KRAS, AGT, HSPA5, CABC1, NKX2-5, TRAF4, NTF3, CREB1, TGFBR1, BIRC3, CIDEC, MNAT1, ATF5, EI24, CDKN1A, RBPSUH, LOC502627, IKBKB, RBPJ, PERP, LOC364462	537	689	12092	1.27459	1	0.750067	83.1595
GOTERM_BP_FAT	GO:0001525~angiogenesis	10	0.0359324	0.0957348	EFNA1, RBPSUH, ITGAV, EDN1, CSPG4, ANPEP, FGF1, RBPJ, CXCL12, PTEN, PLAU	537	123	12092	1.83071	1	0.750835	83.3765
GOTERM_BP_FAT	GO:0001759~induction of an organ	3	0.0107797	0.0965045	FGFR4, FGF1, FRS2	537	12	12092	5.62942	1	0.752016	83.6271
GOTERM_BP_FAT	GO:0030282~bone mineralization	3	0.0107797	0.0965045	ALOX15, PTHR1, GPNMB	537	12	12092	5.62942	1	0.752016	83.6271
GOTERM_BP_FAT	GO:0009225~nucleotide-sugar metabolic process	3	0.0107797	0.0965045	GNE, GALT, H2AFX	537	12	12092	5.62942	1	0.752016	83.6271
GOTERM_BP_FAT	GO:0046849~bone remodeling	4	0.014373	0.0968539	CTSK, TPP1, PTHR1	537	25	12092	3.60283	1	0.751607	83.7396
GOTERM_BP_FAT	GO:0022898~regulation of transmembrane transporter activity	4	0.014373	0.0968539	PLCG1, FKBP1A, NKX2-5, CXCL12	537	25	12092	3.60283	1	0.751607	83.7396
GOTERM_BP_FAT	GO:0050433~regulation of catecholamine secretion	4	0.014373	0.0968539	AGT, PINK1, OXTR, CXCL12	537	25	12092	3.60283	1	0.751607	83.7396
GOTERM_BP_FAT	GO:0009069~serine family amino acid metabolic process	4	0.014373	0.0968539	SHMT2, SRR, CDO1, PSAT1	537	25	12092	3.60283	1	0.751607	83.7396
GOTERM_BP_FAT	GO:0008543~fibroblast growth factor receptor signaling pathway	4	0.014373	0.0968539	FGFR4, NDST1, FGF1, FRS2	537	25	12092	3.60283	1	0.751607	83.7396
GOTERM_BP_FAT	GO:0006469~negative regulation of protein kinase activity	7	0.0251527	0.0991376	ZGPAT, CDKN1A, AKT1S1, TAF7, TRIB3, LIME1, RB1, TRIB1	537	72	12092	2.18922	1	0.758356	84.4573
GOTERM_BP_FAT	GO:0051090~regulation of transcription factor activity	8	0.028746	0.099506	TRAF2, KDM1, MTDH, MYD88, KRAS, IKBKB, TRIB1, SIGIRR	537	89	12092	2.02406	1	0.758003	84.5703
