# Supplementary material for: Transcriptomic Analysis of Insulin-Sensitive Tissues from Anti-Diabetic Drug Treated ZDF Rats, a T2DM Animal Model
Source: PLoS One. 2013 Jul 26;8(7):e69624. doi: 10.1371/journal.pone.0069624 (PMC3724940; doi:10.1371/journal.pone.0069624)
Supplement: Table S4 — GSA results from total intersect. (ZIP) [file pone.0069624.s005.zip › Metformin-Pancreas.xlsx]

## Sheet: M-Pancreas
Category	Term	Count	%	PValue	Genes	List Total	Pop Hits	Pop Total	Fold Enrichment	Bonferroni	Benjamini	FDR
KEGG_PATHWAY	rno05322:Systemic lupus erythematosus	12	0.134484	4.006703893070149E-7	LOC684773, RGD1564767, LOC682543, HIST1H2AA, LOC306962, LOC684807, H2AFJ, RT1-DMB, RT1-BB, C1QA, RT1-A1, LOC684872, H2AFZ, HIST1H2AI, H2AFX, HIST3H2A, HIST1H2AN, LOC688090	100	90	5590	7.45333	4.567539037969581E-5	4.567539037969581E-5	4.556669394917279E-4
KEGG_PATHWAY	rno04612:Antigen processing and presentation	8	0.0896559	8.682971917042153E-4	RT1-CE16, LGMN, RT1-CE14, RT1-DMB, CD74, RT1-A3, RT1-BB, TAPBP, RT1-A2, RT1-A1, RT1-CL, WDR46, LOC688090	100	88	5590	5.08182	0.0942834	0.0483086	0.983048
KEGG_PATHWAY	rno04940:Type I diabetes mellitus	6	0.067242	0.00397955	RT1-A2, RT1-CE16, RT1-A1, RT1-CL, RT1-CE14, RT1-DMB, PTPRN, RT1-A3, LOC688090, RT1-BB	100	60	5590	5.59	0.365282	0.140603	4.43354
KEGG_PATHWAY	rno00410:beta-Alanine metabolism	4	0.044828	0.00649896	ALDH7A1, ACADM, SRM, AOC3	100	22	5590	10.1636	0.524458	0.169581	7.14691
KEGG_PATHWAY	rno05310:Asthma	4	0.044828	0.00737888	RT1-A1, RT1-DMB, LOC688090, RT1-BB	100	23	5590	9.72174	0.570146	0.155375	8.07787
KEGG_PATHWAY	rno04672:Intestinal immune network for IgA production	5	0.056035	0.00791045	RT1-A1, LTBR, RT1-DMB, LOC688090, RT1-BB	100	45	5590	6.21111	0.595611	0.140063	8.63616
KEGG_PATHWAY	rno00480:Glutathione metabolism	5	0.056035	0.0114336	GSTM2, SRM, GGCT, GGCTL1, GSTO1, GSTP1	100	50	5590	5.59	0.730434	0.170786	12.2589
KEGG_PATHWAY	rno05332:Graft-versus-host disease	5	0.056035	0.0122416	RT1-A2, RT1-CE16, RT1-A1, RT1-CL, RT1-CE14, RT1-DMB, RT1-A3, LOC688090, RT1-BB	100	51	5590	5.48039	0.754425	0.160979	13.071
KEGG_PATHWAY	rno05330:Allograft rejection	5	0.056035	0.0139654	RT1-A2, RT1-CE16, RT1-A1, RT1-CL, RT1-CE14, RT1-DMB, RT1-A3, LOC688090, RT1-BB	100	53	5590	5.27358	0.798763	0.163176	14.7807
KEGG_PATHWAY	rno05320:Autoimmune thyroid disease	5	0.056035	0.0223672	RT1-A2, RT1-CE16, RT1-A1, RT1-CL, RT1-CE14, RT1-DMB, RT1-A3, LOC688090, RT1-BB	100	61	5590	4.58197	0.924136	0.227313	22.6835
KEGG_PATHWAY	rno05416:Viral myocarditis	5	0.056035	0.0676585	RT1-A2, RT1-CE16, RT1-A1, RT1-CL, RT1-CE14, RT1-DMB, RT1-A3, LOC688090, RT1-BB	100	87	5590	3.21264	0.99966	0.516177	54.9196
Category	Term	Count	%	PValue	Genes	List Total	Pop Hits	Pop Total	Fold Enrichment	Bonferroni	Benjamini	FDR
GOTERM_BP_FAT	GO:0002478~antigen processing and presentation of exogenous peptide antigen	5	0.056035	1.9504246597025666E-4	RT1-A1, RT1-DMB, WDR46, CD74, TAPBP, LOC688090, RT1-BB	182	20	12092	16.6099	0.273354	0.273354	0.326992
GOTERM_BP_FAT	GO:0048002~antigen processing and presentation of peptide antigen	6	0.067242	2.709599603040702E-4	RT1-A2, RT1-CE16, RT1-A1, RT1-CL, RT1-CE14, RT1-DMB, WDR46, RT1-A3, CD74, TAPBP, LOC688090, RT1-BB	182	39	12092	10.2215	0.358292	0.198933	0.453996
GOTERM_BP_FAT	GO:0019884~antigen processing and presentation of exogenous antigen	5	0.056035	4.8033202616341365E-4	RT1-A1, RT1-DMB, WDR46, CD74, TAPBP, LOC688090, RT1-BB	182	25	12092	13.2879	0.544561	0.230615	0.803473
GOTERM_BP_FAT	GO:0002495~antigen processing and presentation of peptide antigen via MHC class II	4	0.044828	0.00106329	RT1-A1, RT1-DMB, CD74, LOC688090, RT1-BB	182	14	12092	18.9827	0.824749	0.352984	1.77046
GOTERM_BP_FAT	GO:0019886~antigen processing and presentation of exogenous peptide antigen via MHC class II	4	0.044828	0.00106329	RT1-A1, RT1-DMB, CD74, LOC688090, RT1-BB	182	14	12092	18.9827	0.824749	0.352984	1.77046
GOTERM_BP_FAT	GO:0048545~response to steroid hormone stimulus	13	0.145691	0.0014444	TXNIP, ACADM, CYP11A1, CTNNA1, PTPRN, PTEN, CDKN1A, CAR9, RARA, COL1A1, CD24, NKX2-5, AGL	182	291	12092	2.96809	0.906162	0.377018	2.39782
GOTERM_BP_FAT	GO:0019882~antigen processing and presentation	7	0.078449	0.00150593	RT1-A2, RT1-CE16, RT1-A1, RT1-CL, RT1-CE14, RT1-DMB, WDR46, RT1-A3, CD74, TAPBP, LOC688090, RT1-BB	182	83	12092	5.60334	0.915167	0.337131	2.49876
GOTERM_BP_FAT	GO:0045619~regulation of lymphocyte differentiation	6	0.067242	0.00158626	RT1-A1, VNN1, RARA, ITPKB, CD24, CD74	182	57	12092	6.99364	0.925634	0.31013	2.63038
GOTERM_BP_FAT	GO:0002504~antigen processing and presentation of peptide or polysaccharide antigen via MHC class II	4	0.044828	0.00160019	RT1-A1, RT1-DMB, CD74, LOC688090, RT1-BB	182	16	12092	16.6099	0.927314	0.279421	2.65319
GOTERM_BP_FAT	GO:0048738~cardiac muscle tissue development	6	0.067242	0.00171517	RT1-A1, ACADM, RARA, NKX2-5, PTEN, PITX2	182	58	12092	6.87306	0.939804	0.268193	2.84127
GOTERM_BP_FAT	GO:0006334~nucleosome assembly	6	0.067242	0.00265576	LOC684773, LOC682543, RGD1564767, LOC306962, HIST1H2AA, LOC684872, HIST1H2AI, H2AFZ, LOC684807, HIST3H2A, H2AFJ, HIST1H2AN	182	64	12092	6.22871	0.987135	0.352947	4.36699
GOTERM_BP_FAT	GO:0006323~DNA packaging	7	0.078449	0.00269019	LOC684773, RGD1564767, LOC682543, HIST1H2AA, LOC306962, LOC684807, H2AFJ, LOC688284, LOC684872, SEP15, H2AFZ, HIST1H2AI, HIST3H2A, HIST1H2AN	182	93	12092	5.00083	0.987842	0.330275	4.42241
GOTERM_BP_FAT	GO:0010033~response to organic substance	26	0.291382	0.00292643	PTEN, TRIB1, GSTM2, XBP1, CREB3L1, RARA, CD24, DNAJC3, NKX2-5, AGL, ACSL5, TXNIP, ACADM, CYP11A1, CTNNA1, PTPRN, ABCG1, EPHA3, RERG, CDKN1A, NME1, CAR9, COL1A1, LRP5, SERP1	182	928	12092	1.86145	0.99175	0.329545	4.80185
GOTERM_BP_FAT	GO:0016051~carbohydrate biosynthetic process	7	0.078449	0.00315384	MGAT2, ISYNA1, NDST1, PYGL, MPDU1, H2AFX, AGL	182	96	12092	4.84455	0.994321	0.328183	5.16577
GOTERM_BP_FAT	GO:0031497~chromatin assembly	6	0.067242	0.00324519	LOC684773, LOC682543, RGD1564767, LOC306962, HIST1H2AA, LOC684872, HIST1H2AI, H2AFZ, LOC684807, HIST3H2A, H2AFJ, HIST1H2AN	182	67	12092	5.94981	0.995112	0.316188	5.31159
GOTERM_BP_FAT	GO:0008610~lipid biosynthetic process	12	0.134484	0.00337033	ACBD3, ISYNA1, CYP11A1, UGCG, ACLY, H2AFX, PRKAA1, AKR1D1, CD74, FDFT1, TMEM195, ACSL5	182	281	12092	2.83728	0.99602	0.308185	5.51101
GOTERM_BP_FAT	GO:0034728~nucleosome organization	6	0.067242	0.00368707	LOC684773, LOC682543, RGD1564767, LOC306962, HIST1H2AA, LOC684872, HIST1H2AI, H2AFZ, LOC684807, HIST3H2A, H2AFJ, HIST1H2AN	182	69	12092	5.77735	0.997635	0.314722	6.01396
GOTERM_BP_FAT	GO:0009725~response to hormone stimulus	17	0.190519	0.00415553	TXNIP, ACADM, CYP11A1, PTPRN, CTNNA1, PTEN, RERG, CDKN1A, CAR9, RARA, COL1A1, CD24, NKX2-5, AGL, ACSL5, LRP5	182	510	12092	2.21465	0.998905	0.330341	6.75324
GOTERM_BP_FAT	GO:0065004~protein-DNA complex assembly	6	0.067242	0.00417053	LOC684773, LOC682543, RGD1564767, LOC306962, HIST1H2AA, LOC684872, HIST1H2AI, H2AFZ, LOC684807, HIST3H2A, H2AFJ, HIST1H2AN	182	71	12092	5.61461	0.998931	0.316193	6.77682
GOTERM_BP_FAT	GO:0045580~regulation of T cell differentiation	5	0.056035	0.0056565	RT1-A1, VNN1, RARA, ITPKB, CD74	182	48	12092	6.92079	0.999907	0.386599	9.08525
GOTERM_BP_FAT	GO:0042981~regulation of apoptosis	20	0.22414	0.00613493	TXNIP, ARHGEF7, RGD1561176, CTNNA1, PTEN, CD74, CIDEC, RT1-A1, TSC22D3, EI24, CDKN1A, HTRA2, BLOC1S2, RRN3, RBPSUH, AGT, VNN1, CD24, PDCD6IP, RBPJ, NKX2-5, AGL	182	677	12092	1.96276	0.999958	0.395704	9.81696
GOTERM_BP_FAT	GO:0016125~sterol metabolic process	6	0.067242	0.00622003	EBPL, CYP11A1, PRKAA1, AKR1D1, ABCG1, FDFT1	182	78	12092	5.11074	0.999963	0.385152	9.94653
GOTERM_BP_FAT	GO:0043627~response to estrogen stimulus	8	0.0896559	0.006839	TXNIP, CYP11A1, RARA, CD24, PTPRN, CTNNA1, NKX2-5, PTEN	182	148	12092	3.59133	0.999987	0.399884	10.8837
GOTERM_BP_FAT	GO:0043067~regulation of programmed cell death	20	0.22414	0.00703552	TXNIP, ARHGEF7, RGD1561176, CTNNA1, PTEN, CD74, CIDEC, RT1-A1, TSC22D3, EI24, CDKN1A, HTRA2, BLOC1S2, RRN3, RBPSUH, AGT, VNN1, CD24, PDCD6IP, RBPJ, NKX2-5, AGL	182	686	12092	1.93701	0.99999	0.394993	11.1793
GOTERM_BP_FAT	GO:0010941~regulation of cell death	20	0.22414	0.00735869	TXNIP, ARHGEF7, RGD1561176, CTNNA1, PTEN, CD74, CIDEC, RT1-A1, TSC22D3, EI24, CDKN1A, HTRA2, BLOC1S2, RRN3, RBPSUH, AGT, VNN1, CD24, PDCD6IP, RBPJ, NKX2-5, AGL	182	689	12092	1.92858	0.999994	0.395758	11.6635
GOTERM_BP_FAT	GO:0055007~cardiac muscle cell differentiation	4	0.044828	0.00740847	RT1-A1, ACADM, RARA, NKX2-5	182	27	12092	9.8429	0.999995	0.385479	11.7378
GOTERM_BP_FAT	GO:0001568~blood vessel development	10	0.11207	0.00777296	RBPSUH, AGT, ELN, COL1A2, COL1A1, FGF1, RBPJ, NKX2-5, PPAP2B, PTEN, PITX2	182	230	12092	2.88868	0.999997	0.388175	12.2805
GOTERM_BP_FAT	GO:0009312~oligosaccharide biosynthetic process	3	0.033621	0.00926582	MGAT2, MPDU1, H2AFX	182	10	12092	19.9319	1	0.4313	14.4704
GOTERM_BP_FAT	GO:0001944~vasculature development	10	0.11207	0.00943964	RBPSUH, AGT, ELN, COL1A2, COL1A1, FGF1, RBPJ, NKX2-5, PPAP2B, PTEN, PITX2	182	237	12092	2.80336	1	0.425643	14.722
GOTERM_BP_FAT	GO:0042127~regulation of cell proliferation	19	0.212933	0.0107971	TXNIP, MARCKSL1, CTNNA1, TENC1, LOC292178, PTEN, FTH1, TRIB1, RERG, CDKN1A, CSNK2A1, DBP, NME1, RBPSUH, AGT, RARA, CD24, FGF1, RBPJ, NKX2-5, PITX2	182	665	12092	1.89827	1	0.458164	16.6632
GOTERM_BP_FAT	GO:0035051~cardiac cell differentiation	4	0.044828	0.0108991	RT1-A1, ACADM, RARA, NKX2-5	182	31	12092	8.57285	1	0.450085	16.8073
GOTERM_BP_FAT	GO:0055012~ventricular cardiac muscle cell differentiation	3	0.033621	0.0112142	RT1-A1, RARA, NKX2-5	182	11	12092	18.1199	1	0.448728	17.2512
GOTERM_BP_FAT	GO:0043066~negative regulation of apoptosis	12	0.134484	0.0115744	CTNNA1, PTEN, CD74, RT1-A1, CDKN1A, TSC22D3, RRN3, RBPSUH, AGT, VNN1, RBPJ, NKX2-5, AGL	182	333	12092	2.39422	1	0.448743	17.7559
GOTERM_BP_FAT	GO:0009719~response to endogenous stimulus	17	0.190519	0.0121403	TXNIP, ACADM, CYP11A1, PTPRN, CTNNA1, PTEN, RERG, CDKN1A, CAR9, RARA, COL1A1, CD24, NKX2-5, AGL, ACSL5, LRP5	182	573	12092	1.97116	1	0.454425	18.5429
GOTERM_BP_FAT	GO:0043069~negative regulation of programmed cell death	12	0.134484	0.0128258	CTNNA1, PTEN, CD74, RT1-A1, CDKN1A, TSC22D3, RRN3, RBPSUH, AGT, VNN1, RBPJ, NKX2-5, AGL	182	338	12092	2.3588	1	0.462872	19.487
GOTERM_BP_FAT	GO:0060548~negative regulation of cell death	12	0.134484	0.013088	CTNNA1, PTEN, CD74, RT1-A1, CDKN1A, TSC22D3, RRN3, RBPSUH, AGT, VNN1, RBPJ, NKX2-5, AGL	182	339	12092	2.35184	1	0.46	19.8453
GOTERM_BP_FAT	GO:0007517~muscle organ development	8	0.0896559	0.0135694	RT1-A1, ACADM, ELN, RARA, NKX2-5, PTEN, PITX2, SERP1	182	169	12092	3.14507	1	0.462731	20.4993
GOTERM_BP_FAT	GO:0014706~striated muscle tissue development	7	0.078449	0.0138826	RT1-A1, ACADM, ELN, RARA, NKX2-5, PTEN, PITX2	182	131	12092	3.55021	1	0.461256	20.922
GOTERM_BP_FAT	GO:0045582~positive regulation of T cell differentiation	4	0.044828	0.0140437	VNN1, RARA, ITPKB, CD74	182	34	12092	7.81642	1	0.456257	21.1387
GOTERM_BP_FAT	GO:0006350~transcription	19	0.212933	0.0140928	TXNIP, IKBKAP, ELF3, LITAF, ZKSCAN1, HES6, CNOT6, DPF1, RT1-A1, PAX9, RRN3, NR1D1, DBP, XBP1, CREB3L1, RARA, USP16, MYBBP1A, AGL	182	684	12092	1.84554	1	0.448847	21.2046
GOTERM_BP_FAT	GO:0051251~positive regulation of lymphocyte activation	6	0.067242	0.0151502	CDKN1A, VNN1, RARA, ITPKB, CD24, CD74	182	97	12092	4.10966	1	0.464615	22.6117
GOTERM_BP_FAT	GO:0006333~chromatin assembly or disassembly	6	0.067242	0.0157769	LOC684773, LOC682543, RGD1564767, LOC306962, HIST1H2AA, LOC684872, HIST1H2AI, H2AFZ, LOC684807, HIST3H2A, H2AFJ, HIST1H2AN	182	98	12092	4.06773	1	0.470035	23.4344
GOTERM_BP_FAT	GO:0006986~response to unfolded protein	4	0.044828	0.0163969	XBP1, CREB3L1, DNAJC3, SERP1	182	36	12092	7.38217	1	0.475015	24.2402
GOTERM_BP_FAT	GO:0045621~positive regulation of lymphocyte differentiation	4	0.044828	0.0163969	VNN1, RARA, ITPKB, CD74	182	36	12092	7.38217	1	0.475015	24.2402
GOTERM_BP_FAT	GO:0060537~muscle tissue development	7	0.078449	0.0175353	RT1-A1, ACADM, ELN, RARA, NKX2-5, PTEN, PITX2	182	138	12092	3.37012	1	0.490073	25.6991
GOTERM_BP_FAT	GO:0008285~negative regulation of cell proliferation	10	0.11207	0.0178513	RERG, CDKN1A, RBPSUH, AGT, CD24, CTNNA1, RBPJ, TENC1, LOC292178, PTEN, FTH1, TRIB1	182	264	12092	2.51665	1	0.488367	26.0993
GOTERM_BP_FAT	GO:0007242~intracellular signaling cascade	23	0.257761	0.0204142	NDST1, ITPKB, CD74, RGD1564956, TRIB1, LOC365081, LOC365082, RARA, H2AFX, CHP, FGF1, IKBKAP, CAMK1G, ARHGEF7, RGD1561176, PTPRN, ARHGEF11, RT1-A1, SGSM3, RAB1, MT2A, RAB14, COL1A2, PDCD6IP, IGFBP4	182	925	12092	1.65201	1	0.527779	29.2715
GOTERM_BP_FAT	GO:0051249~regulation of lymphocyte activation	7	0.078449	0.0211522	RT1-A1, CDKN1A, VNN1, RARA, ITPKB, CD24, CD74	182	144	12092	3.2297	1	0.532716	30.1609
GOTERM_BP_FAT	GO:0002696~positive regulation of leukocyte activation	6	0.067242	0.0214196	CDKN1A, VNN1, RARA, ITPKB, CD24, CD74	182	106	12092	3.76073	1	0.529588	30.4806
GOTERM_BP_FAT	GO:0015980~energy derivation by oxidation of organic compounds	6	0.067242	0.0222061	DBP, PYGL, SUCLG2, PPP1CC, MYBBP1A, AGL, NDUFS1	182	107	12092	3.72558	1	0.535064	31.4128
GOTERM_BP_FAT	GO:0008203~cholesterol metabolic process	5	0.056035	0.0227065	CYP11A1, PRKAA1, AKR1D1, ABCG1, FDFT1	182	72	12092	4.61386	1	0.535749	31.9999
GOTERM_BP_FAT	GO:0002684~positive regulation of immune system process	9	0.100863	0.0234693	RT1-CE16, RT1-CE14, ITPKB, CD74, RT1-A3, RT1-A2, C1QA, RT1-A1, CDKN1A, RT1-CL, VNN1, RARA, CD24, CFD	182	232	12092	2.5774	1	0.540467	32.8855
GOTERM_BP_FAT	GO:0050870~positive regulation of T cell activation	5	0.056035	0.0237505	VNN1, RARA, ITPKB, CD24, CD74	182	73	12092	4.55065	1	0.537702	33.2094
GOTERM_BP_FAT	GO:0050867~positive regulation of cell activation	6	0.067242	0.0246775	CDKN1A, VNN1, RARA, ITPKB, CD24, CD74	182	110	12092	3.62398	1	0.544615	34.2662
GOTERM_BP_FAT	GO:0006694~steroid biosynthetic process	5	0.056035	0.0248232	ACBD3, CYP11A1, PRKAA1, AKR1D1, FDFT1	182	74	12092	4.48916	1	0.539935	34.431
GOTERM_BP_FAT	GO:0007167~enzyme linked receptor protein signaling pathway	10	0.11207	0.0250675	TXNIP, RT1-A1, RGD69425, UBE2D3, UBE2D2, NDST1, LTBP4, COL1A2, BAMBI, FGF1, PTEN, EPHA3	182	280	12092	2.37284	1	0.536803	34.7062
GOTERM_BP_FAT	GO:0050863~regulation of T cell activation	6	0.067242	0.0264195	RT1-A1, VNN1, RARA, ITPKB, CD24, CD74	182	112	12092	3.55926	1	0.549283	36.2101
GOTERM_BP_FAT	GO:0006766~vitamin metabolic process	5	0.056035	0.028215	CBR1, ACADM, TTPA, GSTO1, SLC19A2	182	77	12092	4.31426	1	0.566839	38.1569
GOTERM_BP_FAT	GO:0051084~'de novo' posttranslational protein folding	3	0.033621	0.0291324	SEP15, RT1-DMB, LOC688284, CD74	182	18	12092	11.0733	1	0.572197	39.13
GOTERM_BP_FAT	GO:0006458~'de novo' protein folding	3	0.033621	0.0291324	SEP15, RT1-DMB, LOC688284, CD74	182	18	12092	11.0733	1	0.572197	39.13
GOTERM_BP_FAT	GO:0009311~oligosaccharide metabolic process	3	0.033621	0.0322446	MGAT2, MPDU1, H2AFX	182	19	12092	10.4905	1	0.603497	42.3246
GOTERM_BP_FAT	GO:0045834~positive regulation of lipid metabolic process	4	0.044828	0.0330662	AGT, PRKAA1, ABCG1, ACSL5	182	47	12092	5.65443	1	0.606612	43.1413
GOTERM_BP_FAT	GO:0002694~regulation of leukocyte activation	7	0.078449	0.033947	RT1-A1, CDKN1A, VNN1, RARA, ITPKB, CD24, CD74	182	161	12092	2.88868	1	0.610259	44.0047
GOTERM_BP_FAT	GO:0006325~chromatin organization	9	0.100863	0.0351512	LOC684773, RGD1564767, LOC682543, LOC689892, HIST1H2AA, LOC306962, LOC684807, LOC364091, H2AFJ, LOC688284, LOC684872, SEP15, H2AFZ, HIST1H2AI, RUVBL2, HIST3H2A, USP16, HIST1H2AN	182	251	12092	2.38229	1	0.617221	45.1652
GOTERM_BP_FAT	GO:0007584~response to nutrient	8	0.0896559	0.0351861	ACADM, CYP11A1, TTPA, RARA, COL1A1, PTEN, AGL, ACSL5	182	206	12092	2.58018	1	0.611618	45.1986
GOTERM_BP_FAT	GO:0040008~regulation of growth	10	0.11207	0.0353758	RERG, CDKN1A, EI24, CSNK2A1, HTRA2, AGT, LGMN, IGFBP4, GAS6, SERP1	182	298	12092	2.22952	1	0.607752	45.3792
GOTERM_BP_FAT	GO:0006952~defense response	12	0.134484	0.0375981	ELF3, NDST1, CD74, LEAP2, EPHA3, TAPBP, C1QA, RBPSUH, VNN1, CD24, RBPJ, CFD, IGFBP4, WDR46	182	399	12092	1.99818	1	0.624777	47.4541
GOTERM_BP_FAT	GO:0009991~response to extracellular stimulus	10	0.11207	0.0379613	CDKN1A, ACADM, CYP11A1, TTPA, RARA, COL1A1, PTEN, AGL, SLC34A3, ACSL5	182	302	12092	2.19999	1	0.622679	47.786
GOTERM_BP_FAT	GO:0050865~regulation of cell activation	7	0.078449	0.0404671	RT1-A1, CDKN1A, VNN1, RARA, ITPKB, CD24, CD74	182	168	12092	2.76832	1	0.641053	50.0233
GOTERM_BP_FAT	GO:0008202~steroid metabolic process	7	0.078449	0.0404671	EBPL, ACBD3, CYP11A1, PRKAA1, AKR1D1, ABCG1, FDFT1	182	168	12092	2.76832	1	0.641053	50.0233
GOTERM_BP_FAT	GO:0006518~peptide metabolic process	4	0.044828	0.040682	TXNRD3, SPCS2, WDR46, GSTP1, TAPBP	182	51	12092	5.21095	1	0.637511	50.2109
GOTERM_BP_FAT	GO:0046889~positive regulation of lipid biosynthetic process	3	0.033621	0.0423089	AGT, ABCG1, ACSL5	182	22	12092	9.05994	1	0.646792	51.6098
GOTERM_BP_FAT	GO:0030198~extracellular matrix organization	5	0.056035	0.0429181	ELF3, AGT, ELN, COL1A2, COL1A1	182	88	12092	3.77498	1	0.646797	52.1241
GOTERM_BP_FAT	GO:0006954~inflammatory response	8	0.0896559	0.0445517	C1QA, ELF3, NDST1, VNN1, CD24, CFD, IGFBP4, EPHA3	182	217	12092	2.44938	1	0.655546	53.4779
GOTERM_BP_FAT	GO:0034621~cellular macromolecular complex subunit organization	9	0.100863	0.0458667	LOC684773, RGD1564767, LOC682543, HIST1H2AA, LOC306962, LOC684807, H2AFJ, ETF1, TAPBP, RT1-A1, LOC684872, H2AFZ, HIST1H2AI, HIST3H2A, LOC367842, WDR46, HIST1H2AN	182	265	12092	2.25644	1	0.661266	54.5414
GOTERM_BP_FAT	GO:0042476~odontogenesis	4	0.044828	0.0469235	SOSTDC1, COL1A1, CTNNA1, PITX2	182	54	12092	4.92145	1	0.66469	55.3795
GOTERM_BP_FAT	GO:0045923~positive regulation of fatty acid metabolic process	3	0.033621	0.0533761	AGT, PRKAA1, ACSL5	182	25	12092	7.97275	1	0.707728	60.1897
GOTERM_BP_FAT	GO:0046635~positive regulation of alpha-beta T cell activation	3	0.033621	0.0572694	RARA, ITPKB, CD24	182	26	12092	7.6661	1	0.728723	62.8514
GOTERM_BP_FAT	GO:0005996~monosaccharide metabolic process	8	0.0896559	0.0577338	GALK2, SERPINA9, SERPINA11, SERPINA12, PYGL, H2AFX, PRKAA1, PPP1CC, AGL, SERP1	182	230	12092	2.31094	1	0.726916	63.1575
GOTERM_BP_FAT	GO:0031667~response to nutrient levels	9	0.100863	0.0616937	ACADM, CYP11A1, TTPA, RARA, COL1A1, PTEN, AGL, SLC34A3, ACSL5	182	282	12092	2.12041	1	0.746302	65.6728
GOTERM_BP_FAT	GO:0043068~positive regulation of programmed cell death	10	0.11207	0.0619828	TXNIP, CDKN1A, EI24, HTRA2, ARHGEF7, AGT, RGD1561176, PDCD6IP, CD24, PTEN, CIDEC	182	332	12092	2.00119	1	0.743428	65.8499
GOTERM_BP_FAT	GO:0010942~positive regulation of cell death	10	0.11207	0.0648211	TXNIP, CDKN1A, EI24, HTRA2, ARHGEF7, AGT, RGD1561176, PDCD6IP, CD24, PTEN, CIDEC	182	335	12092	1.98327	1	0.755003	67.5441
GOTERM_BP_FAT	GO:0034622~cellular macromolecular complex assembly	8	0.0896559	0.0662658	LOC684773, RGD1564767, LOC682543, HIST1H2AA, LOC306962, LOC684807, H2AFJ, TAPBP, RT1-A1, LOC684872, H2AFZ, HIST1H2AI, HIST3H2A, WDR46, HIST1H2AN	182	237	12092	2.24269	1	0.758464	68.3758
GOTERM_BP_FAT	GO:0006091~generation of precursor metabolites and energy	8	0.0896559	0.0667454	DBP, PYGL, SUCLG2, ATP6V1B2, PPP1CC, MYBBP1A, AGL, GLRX1, NDUFS1	182	238	12092	2.23326	1	0.756708	68.6474
GOTERM_BP_FAT	GO:0045926~negative regulation of growth	5	0.056035	0.0668099	RERG, CDKN1A, EI24, AGT, LGMN	182	102	12092	3.25684	1	0.752771	68.6838
GOTERM_BP_FAT	GO:0015031~protein transport	14	0.156898	0.0686825	TXNIP, RGD1561176, SELENBP1, ABCG1, CD74, RABEP2, TMED2, TMED3, RAB1, LOC365081, RAB14, LOC365082, COL1A1, PDCD6IP, CD24, SERP1, SSR3	182	549	12092	1.69427	1	0.758406	69.7224
GOTERM_BP_FAT	GO:0051591~response to cAMP	4	0.044828	0.0708569	CYP11A1, NME1, COL1A1, PTPRN	182	64	12092	4.15247	1	0.765309	70.8878
GOTERM_BP_FAT	GO:0045184~establishment of protein localization	14	0.156898	0.0726107	TXNIP, RGD1561176, SELENBP1, ABCG1, CD74, RABEP2, TMED2, TMED3, RAB1, LOC365081, RAB14, LOC365082, COL1A1, PDCD6IP, CD24, SERP1, SSR3	182	554	12092	1.67898	1	0.769856	71.7968
GOTERM_BP_FAT	GO:0014912~negative regulation of smooth muscle cell migration	2	0.022414	0.0726472	RBPSUH, RBPJ, TRIB1	182	5	12092	26.5758	1	0.766021	71.8155
GOTERM_BP_FAT	GO:0010656~negative regulation of muscle cell apoptosis	2	0.022414	0.0726472	RBPSUH, RBPJ, NKX2-5	182	5	12092	26.5758	1	0.766021	71.8155
GOTERM_BP_FAT	GO:0043589~skin morphogenesis	2	0.022414	0.0726472	COL1A2, COL1A1	182	5	12092	26.5758	1	0.766021	71.8155
GOTERM_BP_FAT	GO:0007568~aging	6	0.067242	0.0747681	GSTM2, MSRA, CTNNA1, PTEN, PRELP, SERP1	182	150	12092	2.65758	1	0.772184	72.8785
GOTERM_BP_FAT	GO:0009628~response to abiotic stimulus	11	0.123277	0.0770572	TXNIP, RT1-A1, TSC22D3, CUL5, CDKN1A, ACADM, IMMT, AGT, TTPA, COL1A1, AGL	182	399	12092	1.83167	1	0.77883	73.9834
GOTERM_BP_FAT	GO:0009409~response to cold	3	0.033621	0.0780976	ACADM, IMMT, AGT	182	31	12092	6.42963	1	0.779677	74.4715
GOTERM_BP_FAT	GO:0030855~epithelial cell differentiation	5	0.056035	0.0808763	TXNIP, ELF3, XBP1, RBPSUH, AGT, RBPJ	182	109	12092	3.04769	1	0.788004	75.7332
GOTERM_BP_FAT	GO:0048732~gland development	7	0.078449	0.0809482	ELF3, NME1, XBP1, RBPSUH, RBPJ, NKX2-5, PTEN, PITX2	182	201	12092	2.31382	1	0.784625	75.765
GOTERM_BP_FAT	GO:0019318~hexose metabolic process	7	0.078449	0.0845488	GALK2, SERPINA9, SERPINA11, SERPINA12, PYGL, PRKAA1, PPP1CC, AGL, SERP1	182	203	12092	2.29102	1	0.795894	77.3109
GOTERM_BP_FAT	GO:0033002~muscle cell proliferation	2	0.022414	0.0865341	RT1-A1, AGT	182	6	12092	22.1465	1	0.800207	78.1231
GOTERM_BP_FAT	GO:0007162~negative regulation of cell adhesion	3	0.033621	0.0869992	CD24, COL1A1, PTEN	182	33	12092	6.03996	1	0.798531	78.3094
GOTERM_BP_FAT	GO:0048511~rhythmic process	6	0.067242	0.0884339	CBR1, NR1D1, DBP, AGT, PROKR2, CTNNA1	182	158	12092	2.52302	1	0.800605	78.8747
GOTERM_BP_FAT	GO:0043254~regulation of protein complex assembly	4	0.044828	0.090268	ELN, TMSB4X, LOC691768, CD24, NKX2-5	182	71	12092	3.74307	1	0.804109	79.5771
GOTERM_BP_FAT	GO:0043933~macromolecular complex subunit organization	14	0.156898	0.0916247	LOC684773, RGD1564767, LOC682543, HIST1H2AA, LOC306962, LOC684807, H2AFJ, CTNNA1, ETF1, CD74, TAPBP, RT1-A1, RRN3, LOC684872, H2AFZ, HIST1H2AI, PRKAA1, HIST3H2A, USP16, LOC367842, WDR46, HIST1H2AN	182	576	12092	1.61485	1	0.805761	80.0826
GOTERM_BP_FAT	GO:0006644~phospholipid metabolic process	6	0.067242	0.0920874	ISYNA1, SMPDL3A, PPAP2B, PTEN, FDFT1, ACSL5	182	160	12092	2.49148	1	0.804143	80.2522
GOTERM_BP_FAT	GO:0006955~immune response	11	0.123277	0.0928567	RT1-CE16, RT1-CE14, RT1-DMB, LOC292178, CD74, FTH1, RT1-A3, RT1-BB, C1QA, RT1-A2, RT1-A1, RT1-CL, VNN1, CD24, CFD, LOC688090	182	414	12092	1.7653	1	0.803657	80.5313
GOTERM_BP_FAT	GO:0009749~response to glucose stimulus	4	0.044828	0.0932054	TXNIP, PTPRN, PTEN, ACSL5	182	72	12092	3.69109	1	0.801667	80.6566
GOTERM_BP_FAT	GO:0044087~regulation of cellular component biogenesis	5	0.056035	0.0940052	ELN, TMSB4X, LOC691768, CD24, NKX2-5, PTEN	182	115	12092	2.88868	1	0.801323	80.9411
GOTERM_BP_FAT	GO:0045596~negative regulation of cell differentiation	7	0.078449	0.0988803	RT1-A1, NME1, RBPSUH, CD24, CTNNA1, RBPJ, NKX2-5, CD74	182	212	12092	2.19376	1	0.815023	82.5918
