# Supplementary material for: Transcriptomic Analysis of Insulin-Sensitive Tissues from Anti-Diabetic Drug Treated ZDF Rats, a T2DM Animal Model
Source: PLoS One. 2013 Jul 26;8(7):e69624. doi: 10.1371/journal.pone.0069624 (PMC3724940; doi:10.1371/journal.pone.0069624)
Supplement: Table S4 — GSA results from total intersect. (ZIP) [file pone.0069624.s005.zip › Rosiglitazone-Liver.xlsx]

## Sheet: R-Liver
Category	Term	Count	%	PValue	Genes	List Total	Pop Hits	Pop Total	Fold Enrichment	Bonferroni	Benjamini	FDR
KEGG_PATHWAY	rno03010:Ribosome	32	0.0580457	1.1493652570950973E-12	RPL17, RPL36A-PS2, RPL36A-PS1, LOC683961, RGD1562839, LOC501769, RGD1562971, LOC683497, RPL10, RPL11, LOC685058, LOC680441, RGD1565732, RGD1561987, LOC679607, RGD1566136, LOC680395, LOC691392, RGD1559574, RPS16, LOC691195, RGD1565215, RPS12, RPS13, RGD1563903, RGD1562542, RGD1561587, RPL26-PS1, LOC687187, LOC683899, RGD1562851, RGD1565272, LOC298509, RPS25, RPS26, RGD1563705, RGD1562171, RPS29, L…	505	83	5590	4.26768	2.0919332932578527E-10	2.0919332932578527E-10	1.4183987318006075E-9
KEGG_PATHWAY	rno00190:Oxidative phosphorylation	29	0.0526039	2.5335900773161163E-5	COX6C1, ATP5E, RGD1560088, ATP6V0E1, LOC691736, ATP5B, NDUFAB1, NDUFV3-PS1, RGD1563463, NDUFS5, LOC685322, ATP5O, ATP6V0D2, LOC687864, ATP6V1F, RGD1560413, LOC687381, UQCRH, LOC684509, LOC687571, LOC689961, NDUFB4, NDUFB5, NDUFB6, ATP5G1, LOC688386, LOC686947, COX6B1, LOC691853, NDUFB4-PS1, LOC683884, LOC688963, TCIRG1, LOC688869, NDUFA5, ATP5J2, NDUFA3, COX7A2, LOC690550, COX8B, LOC365654, NDUFV…	505	137	5590	2.34314	0.00460058	0.00230294	0.0312605
KEGG_PATHWAY	rno05010:Alzheimer's disease	35	0.0634875	1.3814062636104685E-4	COX6C1, ATP5E, RGD1560088, LOC691736, ATP5B, IDE, NDUFAB1, RGD1563463, NDUFV3-PS1, CALM-PS2, NDUFS5, LOC685322, ATP5O, LOC687864, RGD1560413, GNAQ, UQCRH, LOC684509, PSEN2, ERN1, LOC687571, EIF2AK3, LOC689961, NDUFB4, NDUFB5, NDUFB6, APH1A, ATP5G1, LOC688386, LOC686947, COX6B1, PPP3CC, CABC1, NDUFB4-PS1, LOC683884, LOC688963, LOC688869, NDUFA5, NDUFA3, COX7A2, LOC690550, COX8B, LOC365654, ITPR1, …	505	197	5590	1.96663	0.0248299	0.00834609	0.170335
KEGG_PATHWAY	rno05016:Huntington's disease	34	0.0616735	1.5284336889209835E-4	COX6C1, ATP5E, RGD1560088, LOC691736, ATP5B, NDUFAB1, RGD1563463, NDUFV3-PS1, ACOT6, NDUFS5, LOC681314, LOC685322, ATP5O, LOC295142, LOC687864, LOC289172, RGD1560413, EP300, LOC681193, GNAQ, UQCRH, LOC684509, RGD1563563, LOC687571, LOC689961, NDUFB4, NDUFB5, POLR2F, NDUFB6, POLR2L, ATP5G1, POLR2B, POLR2A, POLR2L-PS1, LOC688386, LOC688201, LOC686947, COX6B1, LOC501602, NDUFB4-PS1, LOC683884, LOC68…	505	190	5590	1.98082	0.0274362	0.00693078	0.188449
KEGG_PATHWAY	rno05012:Parkinson's disease	26	0.0471621	7.759595320423062E-4	COX6C1, ATP5E, RGD1560088, LOC691736, ATP5B, UBE2G1, NDUFAB1, NDUFV3-PS1, RGD1563463, NDUFS5, LOC685322, ATP5O, LOC295142, LOC687864, RGD1560413, LOC289172, UQCRH, LOC684509, RGD1563563, LOC687571, LOC689961, NDUFB4, NDUFB5, NDUFB6, ATP5G1, LOC688386, LOC686947, COX6B1, LOC501602, NDUFB4-PS1, LOC683884, LOC688963, LOC688869, NDUFA5, COX7A2, LOC690550, NDUFA3, COX8B, UBE2L6, LOC365654, NDUFV3, UBA…	505	142	5590	2.02677	0.131753	0.0278604	0.953349
KEGG_PATHWAY	rno04520:Adherens junction	16	0.0290228	0.00209901	PTPRB, EGFR, TGFBR1, TGFBR2, MET, CREBBP, LMO7, CTNND1, CDH1, ACTN2, ACP1, MAP3K7, CSNK2A1, EP300, SORBS1, SSX2IP, RGD1565965	505	74	5590	2.39336	0.317793	0.0617482	2.55962
KEGG_PATHWAY	rno03050:Proteasome	12	0.0217671	0.00416073	PSMB10, LOC503156, PSMA7, PSMA2, PSMB5, PSMB4, PSMC6, PSMB6, RGD1560350, PSME1, RGD1559647, PSMB2, PSMD6	505	50	5590	2.65663	0.531787	0.102736	5.01502
KEGG_PATHWAY	rno05020:Prion diseases	9	0.0163253	0.0109339	C8A, C8B, C1QB, LOC688201, BAX, LOC681314, CASP12, ELK1, LAMC1, PRKACB, PRKX	505	35	5590	2.84639	0.86479	0.221289	12.6869
KEGG_PATHWAY	rno03018:RNA degradation	12	0.0217671	0.0115681	EXOSC8, LOC688456, ENO1-PS1, LOC501727, LSM6, LOC290721, CNOT6, RGD1564560, RGD1308009, LOC297826, WDR61, DCP2, ENO2, RQCD1, RGD1564781, LSM1, POLS, ENO1	505	57	5590	2.33038	0.879689	0.209664	13.3753
KEGG_PATHWAY	rno03320:PPAR signaling pathway	13	0.0235811	0.0235808	SCD1, PPARA, CPT1B, FADS2, PDPK1, LOC681458, SORBS1, FABP4, SCD4, ACSL4, ACSL3, PLTP, ANGPTL4, NR1H3	505	71	5590	2.02677	0.987004	0.35229	25.508
KEGG_PATHWAY	rno00071:Fatty acid metabolism	9	0.0163253	0.0314814	ACADVL, CPT1B, ACADSB, ACADS, ECHS1, ACSL4, ACSL3, HADHA, ALDH3A2	505	42	5590	2.37199	0.997038	0.410953	32.6141
KEGG_PATHWAY	rno04120:Ubiquitin mediated proteolysis	19	0.0344646	0.0326165	ANAPC2, UBE4A, UBE3A, UBE2G1, UBE4B, ANAPC4, UBE2L6, BIRC6, TTC27, CUL2, UBE2O, UBE2E3, CUL5, FBXW8, UBA1, NEDD4, UBR5, SMURF2, RCHY1, LOC685029	505	126	5590	1.66918	0.997607	0.395244	33.5821
KEGG_PATHWAY	rno04260:Cardiac muscle contraction	13	0.0235811	0.0451989	LOC688869, COX6C1, COX7A2, ATP1B3, COX8B, MYL3, TNNC1, ATP1A1, LOC688386, UQCRH, LOC686947, LOC687571, COX6B1, COX6A2, LOC681754, COX6A1, LOC685322, CACNA1D	505	78	5590	1.84488	0.999779	0.476664	43.4906
KEGG_PATHWAY	rno00280:Valine, leucine and isoleucine degradation	9	0.0163253	0.050832	ACADSB, BCAT2, ACADS, MCEE, BCKDHB, ECHS1, PCCA, HADHA, ALDH3A2	505	46	5590	2.16573	0.999925	0.492472	47.4698
KEGG_PATHWAY	rno00030:Pentose phosphate pathway	6	0.0108836	0.0590706	TALDO1, H6PD, DERA, TKT, RPIA, PRPS2	505	24	5590	2.76733	0.999985	0.522296	52.8276
KEGG_PATHWAY	rno01040:Biosynthesis of unsaturated fatty acids	6	0.0108836	0.0590706	SCD1, LOC681458, FADS1, HSD17B12, FADS2, SCD4, HADHA	505	24	5590	2.76733	0.999985	0.522296	52.8276
KEGG_PATHWAY	rno00240:Pyrimidine metabolism	14	0.025395	0.0677902	POLR3F, POLR2F, NME2-PS1, POLR2L, DTYMK, UPP2, CMPK1, POLR2B, POLR2A, POLR2L-PS1, NME2, LOC681193, POLE3, TXNRD2, ENTPD4, DUT	505	92	5590	1.68446	0.999997	0.549994	57.9474
KEGG_PATHWAY	rno04510:Focal adhesion	25	0.0453482	0.070452	BCAR1, COL3A1, ELK1, PTEN, PDPK1, PAK2, DNAJC4, RAPGEF1, EGFR, VAV3, FLT1, BRAF, ROCK2, MET, ITGA1, MRLC2, ACTN2, VAV2, FLNB, VEGFB, LOC501280, LAMA2, CCND2, COL1A2, GRLF1, LAMC2, LAMC1	505	195	5590	1.41914	0.999998	0.542573	59.4055
KEGG_PATHWAY	rno00310:Lysine degradation	8	0.0145114	0.0711719	LOC686060, EHMT1, PLOD1, TMLHE, ECHS1, NSD1, HADHA, ALDH3A2, SUV420H1	505	41	5590	2.15986	0.999999	0.525986	59.7917
KEGG_PATHWAY	rno04720:Long-term potentiation	11	0.0199532	0.0757171	BRAF, CREBBP, ITPR1, PRKX, CALM-PS2, ATF4, EP300, GNAQ, PPP3CC, CALM3, CAMK2B, PRKACB, CALM2, CALM1	505	67	5590	1.81735	0.999999	0.529622	62.1535
KEGG_PATHWAY	rno00480:Glutathione metabolism	9	0.0163253	0.0765622	RGD1559938, LOC683008, ODC1, TXNDC12, LOC501110, LOC503456, GSTA3, LOC690027, GSTO1, SMS, GSTP1	505	50	5590	1.99248	0.999999	0.515594	62.5783
KEGG_PATHWAY	rno03020:RNA polymerase	6	0.0108836	0.0789338	POLR3F, POLR2F, LOC681193, POLR2L, POLR2B, POLR2A, POLR2L-PS1	505	26	5590	2.55446	1	0.509634	63.7472
KEGG_PATHWAY	rno04910:Insulin signaling pathway	18	0.0326507	0.0833658	BRAF, PHKB, ELK1, FOXO1, CALM-PS2, RPTOR, PRKX, PDPK1, PPP1R3C, GCK, TSC1, SORBS1, GYS2, CALM3, PRKAA1, PRKACB, PRKAA2, RAPGEF1, CALM2, PYGB, CALM1	505	132	5590	1.50945	1	0.513304	65.8421
KEGG_PATHWAY	rno00270:Cysteine and methionine metabolism	7	0.0126975	0.0899348	RGD1559938, LOC683008, CTH, GOT1, MAT2A, RGD1560523, LOC690027, AMD1, CDO1, APIP, SMS	505	35	5590	2.21386	1	0.525606	68.7431
Category	Term	Count	%	PValue	Genes	List Total	Pop Hits	Pop Total	Fold Enrichment	Bonferroni	Benjamini	FDR
GOTERM_BP_FAT	GO:0006414~translational elongation	32	0.0580457	1.0939509918750204E-12	RPL17, LOC683961, RGD1562839, LOC501769, RGD1562971, LOC683497, RPL10, RPL11, LOC685058, LOC680441, RGD1565732, RGD1561987, LOC679607, RGD1566136, LOC691392, RGD1559574, RPS16, RGD1565215, LOC691195, RPS12, RPS13, RGD1563903, RGD1562542, RGD1561587, RPL26-PS1, LOC687187, LOC683899, RGD1562851, RGD1565272, LOC298509, RPS25, RGD1563705, RPS28, RGD1562171, RPS29, LOC680393, LOC681330, LOC499522, RPS…	920	95	12092	4.42728	3.641602241977182E-9	3.641602241977182E-9	1.992583875676246E-9
GOTERM_BP_FAT	GO:0006412~translation	67	0.121533	2.0021745074441723E-8	RPL36A-PS2, RPL17, LOC683961, RPL36A-PS1, RGD1562839, LOC501769, RGD1562971, LOC683497, RPL10, RPL11, LOC685058, LOC680441, RGD1565732, RGD1561987, LOC679607, RGD1566136, LOC680395, RGD1559574, LOC691392, RPS16, RGD1565215, LOC691195, LOC287569, RPS12, RPS13, RGD1563903, RGD1562542, MTFMT, EIF2AK3, RGD1561587, RPL26-PS1, LOC687187, LOC683899, FARS2, RGD1562851, RGD1565272, LOC298509, RPS25, RPS26…	920	428	12092	2.05751	6.665016868312446E-5	3.332563964064672E-5	3.64703686361878E-5
GOTERM_BP_FAT	GO:0010033~response to organic substance	117	0.212229	3.330700335732856E-8	IL6ST, MMP9, ARMET, FOXO1, XRCC1, CXCL12, APOB, GOT1, MYD88, FNTA, EIF4EBP2, LOC681314, PRKACB, DNAJC3, DDOST, DDAH1, EGFR, BCL10, PDXK, LIFR, CDO1, SLC34A2, C1QB, EP300, HNF4A, SLC25A36, AKAP1, EIF2AK3, LOC689961, LOC302786, RBP4, DERL2, IL1R1, PFKFB1, DERL3, SRF, PSMB2, GYS2, TCF4, NKX2-5, NR1H3, PLAT, TGFBR1, TGFBR2, CYP2C7, HERPUD2, LOC291871, HDAC4, CDKN1A, CDKN1B, TSC1, FABP4, GHSR, BMP7, L…	920	928	12092	1.6571	1.108728692394978E-4	3.6958989029889366E-5	6.066996407483316E-5
GOTERM_BP_FAT	GO:0044265~cellular macromolecule catabolic process	63	0.114277	5.0283030604627745E-8	NCBP1, LOC687738, UBE2G1, IDE, HNRPD, MAN1B1, RBM8, OS9, APOB, CUL5, USP54, RBAF600, LOC681314, PSMD6, MYC, VCPIP1, LOC690303, ANAPC2, ZCCHC11, LOC503156, MAGOH, ANAPC4, MYH9, PSMA2, UHRF2, XPC, PSME1, UBR5, PSEN2, UBD, USP24, RNF20, PSMB10, DERL2, USP3, APH1A, USP2, PSMA7, FEM1B, EDEM1, RPA3, PSMB5, PSMB4, PSMB6, LOC688201, PSMB2, FBXO6, RNF167, CABC1, FBXO8, FBXO46, FBXO7, RNF144B, UPF2, UBE4A,…	920	401	12092	2.06494	1.6737820387480173E-4	4.184717767485857E-5	9.159242521095123E-5
GOTERM_BP_FAT	GO:0009057~macromolecule catabolic process	68	0.123347	1.4608676431679722E-7	NCBP1, LOC687738, UBE2G1, IDE, HNRPD, MAN1B1, RBM8, OS9, CUL2, APOB, CUL5, USP54, RBAF600, LOC681314, PSMD6, MYC, CTBS, VCPIP1, LOC690303, ANAPC2, ZCCHC11, LOC503156, LOC363188, MAGOH, ANAPC4, MYH9, PSMA2, UHRF2, XPC, PSME1, UBR5, PSEN2, UBD, USP24, RNF20, PSMB10, DERL2, USP3, APH1A, USP2, PSMA7, FEM1B, EDEM1, RPA3, PSMB5, NGLY1, PSMB4, PSMB6, LOC688201, PSMB2, FBXO6, RNF167, CABC1, FBXO8, FBXO46…	920	460	12092	1.94295	4.862046382496654E-4	9.725984476482985E-5	2.661022980743333E-4
GOTERM_BP_FAT	GO:0006511~ubiquitin-dependent protein catabolic process	31	0.0562317	6.854167481406774E-6	PSMB10, DERL2, LOC687738, USP3, USP2, UBE2G1, MAN1B1, PSMA7, EDEM1, OS9, PSMB5, PSMB4, CUL5, PSMB6, USP54, PSMB2, FBXO6, PSMD6, FBXO8, RNF144B, ANAPC2, UBE4A, UBE4B, ANAPC4, PSMA2, PSMC6, UHRF2, PSME1, NEDD4, RGD1559647, SMURF2, RNF20, USP24	920	166	12092	2.4545	0.0225592	0.00379571	0.0124844
GOTERM_BP_FAT	GO:0051603~proteolysis involved in cellular protein catabolic process	47	0.0852546	8.381491146862045E-6	LOC687738, UBE2G1, IDE, MAN1B1, OS9, CUL5, USP54, RBAF600, PSMD6, VCPIP1, ANAPC2, LOC503156, ANAPC4, MYH9, PSMA2, UHRF2, PSME1, UBR5, PSEN2, UBD, RNF20, USP24, PSMB10, DERL2, USP3, APH1A, USP2, FEM1B, PSMA7, EDEM1, PSMB5, PSMB4, PSMB6, PSMB2, FBXO6, RNF167, CABC1, FBXO8, FBXO7, FBXO46, RNF144B, UBE4A, UBE4B, UBE2L6, UBE2E3, PSMC6, UBA1, NEDD4, RGD1559647, LOC500918, SMURF2	920	310	12092	1.99272	0.0275164	0.00397808	0.0152661
GOTERM_BP_FAT	GO:0046395~carboxylic acid catabolic process	22	0.0399064	9.620356513821424E-6	HACL1, ACADSB, BCAT2, ACADS, GLUD1, BCKDHB, HGD, ECHS1, CDO1, PHYH, HADHA, PEX7, GLDC, ACADVL, GOT1, AKR1A1, ASRGL1, PEX13, BDH2, HSD17B4, AKR1D1, PCCA	920	97	12092	2.981	0.0315189	0.00399529	0.0175224
GOTERM_BP_FAT	GO:0016054~organic acid catabolic process	22	0.0399064	9.620356513821424E-6	HACL1, ACADSB, BCAT2, ACADS, GLUD1, BCKDHB, HGD, ECHS1, CDO1, PHYH, HADHA, PEX7, GLDC, ACADVL, GOT1, AKR1A1, ASRGL1, PEX13, BDH2, HSD17B4, AKR1D1, PCCA	920	97	12092	2.981	0.0315189	0.00399529	0.0175224
GOTERM_BP_FAT	GO:0044257~cellular protein catabolic process	47	0.0852546	1.0759832296563256E-5	LOC687738, UBE2G1, IDE, MAN1B1, OS9, CUL5, USP54, RBAF600, PSMD6, VCPIP1, ANAPC2, LOC503156, ANAPC4, MYH9, PSMA2, UHRF2, PSME1, UBR5, PSEN2, UBD, RNF20, USP24, PSMB10, DERL2, USP3, APH1A, USP2, FEM1B, PSMA7, EDEM1, PSMB5, PSMB4, PSMB6, PSMB2, FBXO6, RNF167, CABC1, FBXO8, FBXO7, FBXO46, RNF144B, UBE4A, UBE4B, UBE2L6, UBE2E3, PSMC6, UBA1, NEDD4, RGD1559647, LOC500918, SMURF2	920	313	12092	1.97362	0.0351857	0.00397205	0.0195976
GOTERM_BP_FAT	GO:0030163~protein catabolic process	49	0.0888824	1.1929525076690534E-5	LOC687738, UBE2G1, IDE, MAN1B1, OS9, CUL2, CUL5, USP54, RBAF600, PSMD6, VCPIP1, ANAPC2, LOC503156, LOC363188, ANAPC4, MYH9, PSMA2, UHRF2, PSME1, UBR5, PSEN2, UBD, RNF20, USP24, PSMB10, DERL2, APH1A, USP3, USP2, PSMA7, FEM1B, EDEM1, PSMB5, PSMB4, PSMB6, PSMB2, FBXO6, CABC1, RNF167, FBXO8, FBXO7, FBXO46, RNF144B, UBE4A, UBE4B, UBE2L6, UBE2E3, PSMC6, NEDD4, UBA1, RGD1559647, LOC500918, SMURF2	920	333	12092	1.93403	0.0389354	0.00396349	0.0217279
GOTERM_BP_FAT	GO:0006631~fatty acid metabolic process	33	0.0598596	1.247285810826212E-5	HACL1, PPARA, ACADSB, NDUFAB1, ECHS1, LOC686661, HADHA, PEX7, CRYL1, AGPAT6, LOC681458, ACOT12, PLA1A, SCD4, PEX13, BDH2, PRKAA1, HSD17B4, PRKAA2, ACSL4, ACSL3, LOC683884, SCD1, CPT1B, ACADS, FADS1, FADS3, FADS2, PHYH, QK, ACADVL, LOC691221, ANKRD23, FABP4, GPAM, PCCA	920	188	12092	2.3071	0.0406722	0.00376765	0.0227173
GOTERM_BP_FAT	GO:0051789~response to protein stimulus	21	0.0380925	2.408525766488853E-5	HSP90AB1, LOC302786, DERL2, LOC687738, ARMET, NR3C1, LOC500607, DERL3, FNTA, XBP1, LOC499706, RGD1566085, DNAJC3, PDXK, LYN, MAP1B, HERPUD2, LOC361966, LOC291871, EP300, ID2, EIF4A2, CASP12, GIPR, ERN1, EIF2AK3, UBXN4, SERP1	920	95	12092	2.9054	0.0770505	0.00665946	0.0438631
GOTERM_BP_FAT	GO:0009062~fatty acid catabolic process	12	0.0217671	4.712225759083546E-5	ACADVL, HACL1, ACADSB, ACADS, ECHS1, PEX13, BDH2, HSD17B4, PHYH, PCCA, HADHA, PEX7	920	36	12092	4.38116	0.145188	0.0119947	0.0858002
GOTERM_BP_FAT	GO:0006986~response to unfolded protein	12	0.0217671	4.712225759083546E-5	HSP90AB1, LOC302786, DERL2, LOC687738, ARMET, HERPUD2, LOC291871, LOC361966, DERL3, XBP1, CASP12, LOC499706, ERN1, DNAJC3, EIF2AK3, UBXN4, SERP1	920	36	12092	4.38116	0.145188	0.0119947	0.0858002
GOTERM_BP_FAT	GO:0019941~modification-dependent protein catabolic process	42	0.0761849	4.883593972914644E-5	PSMB10, DERL2, LOC687738, USP3, USP2, UBE2G1, MAN1B1, PSMA7, FEM1B, EDEM1, OS9, PSMB5, PSMB4, CUL5, PSMB6, USP54, RBAF600, PSMB2, FBXO6, RNF167, PSMD6, FBXO8, VCPIP1, FBXO46, FBXO7, ANAPC2, RNF144B, UBE4A, ANAPC4, UBE4B, UBE2L6, PSMA2, UBE2E3, PSMC6, UHRF2, PSME1, RGD1559647, NEDD4, UBA1, UBR5, UBD, SMURF2, RNF20, USP24	920	284	12092	1.94375	0.150051	0.0115456	0.0889191
GOTERM_BP_FAT	GO:0043632~modification-dependent macromolecule catabolic process	42	0.0761849	4.883593972914644E-5	PSMB10, DERL2, LOC687738, USP3, USP2, UBE2G1, MAN1B1, PSMA7, FEM1B, EDEM1, OS9, PSMB5, PSMB4, CUL5, PSMB6, USP54, RBAF600, PSMB2, FBXO6, RNF167, PSMD6, FBXO8, VCPIP1, FBXO46, FBXO7, ANAPC2, RNF144B, UBE4A, ANAPC4, UBE4B, UBE2L6, PSMA2, UBE2E3, PSMC6, UHRF2, PSME1, RGD1559647, NEDD4, UBA1, UBR5, UBD, SMURF2, RNF20, USP24	920	284	12092	1.94375	0.150051	0.0115456	0.0889191
GOTERM_BP_FAT	GO:0032269~negative regulation of cellular protein metabolic process	29	0.0526039	5.6591123042758356E-5	PSMB10, HSP90AB1, RGD1561620, LOC302786, LOC683324, IDE, PSMA7, CALR, PSMB5, PSMB4, PSMB6, EIF4EBP2, LOC687618, LOC688201, PSMB2, LOC499706, LOC681314, PRKAA1, LOC689842, CABC1, TCF4, PSMD6, LOC299312, RGD1560805, ANAPC2, GTPBP4, NF2, PTPN3, LOC295122, ANAPC4, SERPING1, LOC291276, LOC361966, LOC291871, PSMA2, PSMC6, TSC1, PSME1, HNF4A, RGD1559647, BAX, PSEN2, PEBP1, AKAP1, VPS28, EIF2AK3	920	167	12092	2.2824	0.171714	0.0124813	0.103033
GOTERM_BP_FAT	GO:0006461~protein complex assembly	55	0.099766	6.369171509328372E-5	TUBB2B, TUBB2A, TUBB2C, IDE, MED24, NDUFAF3, NDUFS5, LOC681144, RRN3, GTF2A1, GTF2A2, LOC681314, LOC682160, COX18, KPNB1, MYC, DDAH1, TUBA1C, TUBB4, BCL10, ATPAF2, HSP90AA1, BRAF, LOC498264, TMEM70, ACTN2, MBD2, THEM2, TBCA, UQCRH, LOC363933, TUBA4A, LAMC1, EIF2AK3, RGD1565017, NUP98, POLR2F, POLR2L, CDH1, CALR, POLR2B, POLR2A, POLR2L-PS1, MTMR2, FGA, LOC688201, PRKAA1, PEX13, PRKAA2, GCHFR, SCO1…	920	415	12092	1.74191	0.191065	0.0131649	0.115953
GOTERM_BP_FAT	GO:0070271~protein complex biogenesis	55	0.099766	6.369171509328372E-5	TUBB2B, TUBB2A, TUBB2C, IDE, MED24, NDUFAF3, NDUFS5, LOC681144, RRN3, GTF2A1, GTF2A2, LOC681314, LOC682160, COX18, KPNB1, MYC, DDAH1, TUBA1C, TUBB4, BCL10, ATPAF2, HSP90AA1, BRAF, LOC498264, TMEM70, ACTN2, MBD2, THEM2, TBCA, UQCRH, LOC363933, TUBA4A, LAMC1, EIF2AK3, RGD1565017, NUP98, POLR2F, POLR2L, CDH1, CALR, POLR2B, POLR2A, POLR2L-PS1, MTMR2, FGA, LOC688201, PRKAA1, PEX13, PRKAA2, GCHFR, SCO1…	920	415	12092	1.74191	0.191065	0.0131649	0.115953
GOTERM_BP_FAT	GO:0032268~regulation of cellular protein metabolic process	55	0.099766	6.842822886112327E-5	HSP90AB1, NCBP1, IL6ST, IDE, RBM8, EIF4EBP2, LOC681314, LOC499706, LOC689842, PSMD6, DDAH1, LOC690303, EGFR, BCL10, ANAPC2, GTPBP4, LYN, LOC689824, LOC295122, MAGOH, ANAPC4, SERPING1, RPS4X, QK, EIF4G1, PSMA2, EP300, ARRB2, HNF4A, PSME1, CCND2, HIPK3, PSEN2, RNF139, PEBP1, AKAP1, EIF2AK3, SERP1, PSMB10, RGD1561620, LOC302786, LOC683324, PSMA7, CALR, FEM1B, RGD1562125, PSMB5, PSMB4, LOC687618, PSM…	920	416	12092	1.73772	0.203721	0.0133109	0.124571
GOTERM_BP_FAT	GO:0051248~negative regulation of protein metabolic process	29	0.0526039	9.645615548337528E-5	PSMB10, HSP90AB1, RGD1561620, LOC302786, LOC683324, IDE, PSMA7, CALR, PSMB5, PSMB4, PSMB6, EIF4EBP2, LOC687618, LOC688201, PSMB2, LOC499706, LOC681314, PRKAA1, LOC689842, CABC1, TCF4, PSMD6, LOC299312, RGD1560805, ANAPC2, GTPBP4, NF2, PTPN3, LOC295122, ANAPC4, SERPING1, LOC291276, LOC361966, LOC291871, PSMA2, PSMC6, TSC1, PSME1, HNF4A, RGD1559647, BAX, PSEN2, PEBP1, AKAP1, VPS28, EIF2AK3	920	172	12092	2.21605	0.274662	0.0176817	0.175553
GOTERM_BP_FAT	GO:0031400~negative regulation of protein modification process	21	0.0380925	1.2311186272158668E-4	PSMB10, RGD1561620, LOC683324, PSMA7, PSMB5, PSMB4, PSMB6, LOC687618, LOC688201, LOC681314, PSMB2, LOC689842, CABC1, PSMD6, TCF4, LOC299312, RGD1560805, ANAPC2, GTPBP4, NF2, LOC295122, ANAPC4, LOC291276, PSMA2, PSMC6, TSC1, PSME1, HNF4A, RGD1559647, BAX, PSEN2, PEBP1, AKAP1, VPS28	920	106	12092	2.6039	0.33626	0.0213408	0.224015
GOTERM_BP_FAT	GO:0055085~transmembrane transport	24	0.0435343	1.2480646448920156E-4	RGD1562500, LOC689961, RBP4, ATP5E, ATP6V0E1, NUP98, RGD1307279, ATP5B, RGD1563463, ATP5G1, SLC19A2, SLC2A5, SLC23A2, ATP5O, NUP54, ATP6V0D2, TCIRG1, CPT1B, NUP88, ATP1A1, TCN2, NPAP60, LOC365654, ATP6V1F, ATP6V1E1, PDZK1, SERP1	920	131	12092	2.40797	0.339994	0.020561	0.227096
GOTERM_BP_FAT	GO:0014706~striated muscle tissue development	24	0.0435343	1.2480646448920156E-4	RBP4, NEURL, TNNC1, MYL3, ELN, MET, SIX4, DCN, CSRP3, FLNB, PTEN, TNNI1, DVL1, P2RX5, EP300, MEOX2, XIRP1, TSC1, DMD, PTCD2, SVIL, NR2F2, NKX2-5, LRP4	920	131	12092	2.40797	0.339994	0.020561	0.227096
GOTERM_BP_FAT	GO:0043623~cellular protein complex assembly	22	0.0399064	1.3684257288590546E-4	NUP98, TUBB2B, TUBB2A, TUBB2C, CALR, NDUFAF3, NDUFS5, LOC681144, FGA, LOC682160, PEX13, COX18, KPNB1, TUBA1C, TUBB4, SCO1, ATPAF2, HSP90AA1, LOC498264, TMEM70, MBD2, DVL1, PSMG1, TBCA, RGD1559512, LOC315370, LOC363933, TUBA4A, LRP4	920	115	12092	2.5144	0.36592	0.0214607	0.248971
GOTERM_BP_FAT	GO:0043434~response to peptide hormone stimulus	34	0.0616735	1.4844850958401515E-4	RBP4, PPARA, BCAR1, PFKFB1, FOXO1, CXCL12, PDPK1, GOT1, EIF4EBP2, SORBS1, NR1H3, PLAT, STS, LYN, FADS1, CYP2C7, MAP1B, CDO1, IL6RA, CDKN1B, SERPINA3M, TSC1, CCND2, GSK3A, BTG1, GFPT1, LRP6, SORT1, IGFBP1, AKAP1, BMP7, GHSR, ABCC8, LRP5	920	222	12092	2.01297	0.389955	0.0222142	0.270059
GOTERM_BP_FAT	GO:0034976~response to endoplasmic reticulum stress	11	0.0199532	1.4888743142930794E-4	DERL2, LOC687738, CCDC47, DERL3, OS9, ATF4, XBP1, LOC366391, CASP12, ERN1, PPP1R15B, EIF2AK3, SERP1	920	34	12092	4.2523	0.390845	0.0213209	0.270857
GOTERM_BP_FAT	GO:0019395~fatty acid oxidation	12	0.0217671	1.7431439447263122E-4	ACADVL, HACL1, ACADSB, ACADS, ECHS1, PEX13, PRKAA1, BDH2, HSD17B4, PHYH, HADHA, PEX7	920	41	12092	3.84687	0.440294	0.0238909	0.317044
GOTERM_BP_FAT	GO:0034440~lipid oxidation	12	0.0217671	1.7431439447263122E-4	ACADVL, HACL1, ACADSB, ACADS, ECHS1, PEX13, PRKAA1, BDH2, HSD17B4, PHYH, HADHA, PEX7	920	41	12092	3.84687	0.440294	0.0238909	0.317044
GOTERM_BP_FAT	GO:0031397~negative regulation of protein ubiquitination	15	0.0272089	1.7992589030301924E-4	RGD1561620, RGD1560805, PSMB10, ANAPC2, GTPBP4, LOC683324, LOC295122, ANAPC4, LOC291276, PSMA7, PSMA2, PSMB5, PSMB4, PSMC6, PSMB6, LOC687618, PSME1, TSC1, RGD1559647, PSMB2, LOC689842, PSMD6, VPS28, LOC299312	920	62	12092	3.17987	0.450654	0.0236763	0.327235
GOTERM_BP_FAT	GO:0060537~muscle tissue development	24	0.0435343	2.772060052175571E-4	RBP4, NEURL, TNNC1, MYL3, ELN, MET, SIX4, DCN, CSRP3, FLNB, PTEN, TNNI1, DVL1, P2RX5, EP300, MEOX2, XIRP1, TSC1, DMD, PTCD2, SVIL, NR2F2, NKX2-5, LRP4	920	138	12092	2.28582	0.602654	0.0348753	0.503738
GOTERM_BP_FAT	GO:0031396~regulation of protein ubiquitination	18	0.0326507	2.901153892554799E-4	PSMB10, RGD1561620, LOC683324, FEM1B, PSMA7, PSMB5, PSMB4, PSMB6, LOC687618, PSMB2, LOC689842, PSMD6, DDAH1, LOC299312, RGD1560805, BCL10, ANAPC2, GTPBP4, LOC295122, ANAPC4, LOC291276, PSMA2, PSMC6, TSC1, PSME1, RGD1559647, RNF139, VPS28	920	88	12092	2.68844	0.619373	0.035143	0.527139
GOTERM_BP_FAT	GO:0030258~lipid modification	15	0.0272089	3.602443625215783E-4	HACL1, SOAT2, ACADSB, ACADS, ECHS1, PHYH, PTEN, HADHA, PEX7, SACM1L, ACADVL, PRKAA1, BDH2, PEX13, HSD17B4	920	66	12092	2.98715	0.698646	0.0419336	0.654168
GOTERM_BP_FAT	GO:0043161~proteasomal ubiquitin-dependent protein catabolic process	17	0.0308368	3.8533282409588827E-4	PSMB10, ANAPC2, DERL2, LOC687738, ANAPC4, MAN1B1, PSMA7, EDEM1, OS9, PSMA2, PSMB5, PSMB4, PSMC6, PSMB6, PSME1, RGD1559647, PSMB2, FBXO6, PSMD6	920	82	12092	2.72487	0.722801	0.0432777	0.699575
GOTERM_BP_FAT	GO:0010498~proteasomal protein catabolic process	17	0.0308368	3.8533282409588827E-4	PSMB10, ANAPC2, DERL2, LOC687738, ANAPC4, MAN1B1, PSMA7, EDEM1, OS9, PSMA2, PSMB5, PSMB4, PSMC6, PSMB6, PSME1, RGD1559647, PSMB2, FBXO6, PSMD6	920	82	12092	2.72487	0.722801	0.0432777	0.699575
GOTERM_BP_FAT	GO:0046394~carboxylic acid biosynthetic process	25	0.0453482	3.862972112823505E-4	BCAT2, RGD1560523, GLUD1, NDUFAB1, ASNS, PSPH, LOC686661, GOT1, SLC35D1, AKR1A1, LOC681458, PXMP3, PRKAA1, SCD4, PRKAA2, GSTO1, ACSL3, AGPAT1, LOC683884, SCD1, MAT2A, FADS1, FADS3, FADS2, QK, LOC691221, CTH, PSAT1, AKR1D1	920	150	12092	2.19058	0.72369	0.0419683	0.70132
GOTERM_BP_FAT	GO:0016053~organic acid biosynthetic process	25	0.0453482	3.862972112823505E-4	BCAT2, RGD1560523, GLUD1, NDUFAB1, ASNS, PSPH, LOC686661, GOT1, SLC35D1, AKR1A1, LOC681458, PXMP3, PRKAA1, SCD4, PRKAA2, GSTO1, ACSL3, AGPAT1, LOC683884, SCD1, MAT2A, FADS1, FADS3, FADS2, QK, LOC691221, CTH, PSAT1, AKR1D1	920	150	12092	2.19058	0.72369	0.0419683	0.70132
GOTERM_BP_FAT	GO:0009719~response to endogenous stimulus	67	0.121533	4.123764056039466E-4	PPARA, ATP6V0E1, BCAR1, IGFBP7, FOXO1, HP, PSPH, PTEN, CXCL12, LATS2, PDPK1, GOT1, EIF4EBP2, LOC681314, PRKACB, STS, PDXK, LYN, ACADS, CDO1, SLC34A2, C1QB, EP300, SERPINA3M, BTG1, GNB1, CCND2, NCOA4, SLC25A36, PEBP1, SORT1, GNB4, AKAP1, RBP4, RGD1560523, PFKFB1, ASNS, GNG12, SRF, SORBS1, LOC688201, PSMB2, ENO2, RGD1566085, NKX2-5, NR1H3, PLAT, TXNIP, GSTA3, MAT2A, FLT3, TGFBR1, FADS1, CYP2C7, BCK…	920	573	12092	1.53685	0.746676	0.0433264	0.748499
GOTERM_BP_FAT	GO:0009725~response to hormone stimulus	61	0.11065	4.256846484760535E-4	PPARA, BCAR1, IGFBP7, FOXO1, HP, PSPH, PTEN, CXCL12, LATS2, PDPK1, GOT1, EIF4EBP2, LOC681314, PRKACB, STS, PDXK, LYN, ACADS, CDO1, SLC34A2, C1QB, EP300, SERPINA3M, BTG1, CCND2, NCOA4, GNB1, SLC25A36, PEBP1, SORT1, GNB4, AKAP1, RBP4, RGD1560523, PFKFB1, GNG12, SRF, SORBS1, LOC688201, ENO2, RGD1566085, NKX2-5, NR1H3, PLAT, TXNIP, MAT2A, TGFBR1, FADS1, CYP2C7, BCKDHB, MAP1B, TGFBR2, IL6RA, CDKN1A, C…	920	510	12092	1.57206	0.757658	0.0433273	0.772566
GOTERM_BP_FAT	GO:0044271~nitrogen compound biosynthetic process	43	0.0779989	6.035844749745411E-4	RGD1562500, ATP5E, NAMPT, ATP6V0E1, ATP1B3, ATP5B, DTYMK, RGD1563463, PPOX, PSPH, ATP2B1, LOC683008, GOT1, ATP5S, GUCY1A3, LOC690027, ATP5O, ATP6V0D2, RGD1559938, QDPR, ATP6V1F, LOC687381, NME2, CTH, RFK, ATP9B, ADK, RGD1560961, SMS, PRPS2, LOC689961, BCAT2, NME2-PS1, RGD1560523, GLUD1, RGD1563242, ASNS, ATP5G1, CMPK1, LOC503456, ATIC, ETNK1, LOC691853, AMD1, TCIRG1, ODC1, RGD1559750, MAT2A, IREB…	920	329	12092	1.71784	0.866003	0.0590895	1.09376
GOTERM_BP_FAT	GO:0030518~steroid hormone receptor signaling pathway	10	0.0181393	9.44900446089118E-4	MED30, LOC683435, KLF9, LOC689162, NEDD4, UBR5, THRAP3, DNAJA1, MED24, NR3C1, RBM9, CALCOCO1	920	35	12092	3.75528	0.957022	0.088406	1.70724
GOTERM_BP_FAT	GO:0007517~muscle organ development	26	0.0471621	9.718573875884741E-4	RBP4, NEURL, MYL3, TNNC1, CHKB, ELN, DCN, PTEN, DMD, NR2F2, NKX2-5, MET, SIX4, CSRP3, FLNB, TNNI1, DVL1, P2RX5, EP300, TSC1, XIRP1, MEOX2, PTCD2, SVIL, LRP4, SERP1	920	169	12092	2.02207	0.960714	0.0883348	1.75554
GOTERM_BP_FAT	GO:0031399~regulation of protein modification process	37	0.0671153	0.00119579	IL6ST, LOC681314, LOC689842, PSMD6, DDAH1, EGFR, ANAPC2, BCL10, GTPBP4, LYN, LOC295122, ANAPC4, PSMA2, EP300, HNF4A, PSME1, ARRB2, CCND2, HIPK3, PSEN2, RNF139, PEBP1, AKAP1, RGD1561620, PSMB10, LOC683324, FEM1B, PSMA7, PSMB5, PSMB4, PSMB6, LOC687618, LOC688201, PSMB2, CABC1, TCF4, FGD4, LOC299312, RGD1560805, NF2, TGFBR1, MAP2K4, LOC291276, IL6RA, HDAC4, PSMC6, TSC1, RGD1559647, BAX, VPS28, BMP7	920	279	12092	1.74304	0.981373	0.104742	2.1559
GOTERM_BP_FAT	GO:0005996~monosaccharide metabolic process	32	0.0580457	0.00126611	RBP4, TALDO1, ENO1-PS1, LOC688456, IL6ST, PHKB, LOC501727, GNPNAT1, PFKFB1, LOC290721, ACN9, GALM, PPP1R3C, SLC35D1, AKR1A1, ENO2, GYS2, RGD1564781, PRKAA1, RPIA, MYC, ENO1, PDK1, PDK4, GALT, DPAGT1, TKT, FUCA1, LOC297826, MAN2A1, ATF4, GCK, H6PD, GFPT1, IGFBP1, PRPS2, PYGB, SERP1	920	230	12092	1.82866	0.985265	0.107731	2.2813
GOTERM_BP_FAT	GO:0007167~enzyme linked receptor protein signaling pathway	37	0.0671153	0.00127683	NDST1, IL6ST, BCAR1, COL3A1, FOXO1, PTEN, DDR2, MAP3K7, EIF4EBP2, SORBS1, MAGEH1, GIGYF1, NR1H3, EGFR, PLAT, TXNIP, CAMLG, FLT1, FLT3, TGFBR1, MET, TGFBR2, LIFR, EPHA2, DVL1, ARRB2, GSK3A, HIPK2, ARF4, COL1A2, SORT1, PPM1L, SMURF2, IGFBP1, BMP7, EIF2AK3, LRP4	920	280	12092	1.73682	0.985782	0.105892	2.30041
GOTERM_BP_FAT	GO:0043933~macromolecular complex subunit organization	64	0.116091	0.0019981	TUBB2B, TUBB2A, TUBB2C, IDE, MED24, NDUFAF3, NDUFS5, APOB, LOC681144, RRN3, GTF2A1, GTF2A2, LOC681314, LOC682160, COX18, KPNB1, DDAH1, MYC, TUBA1C, TUBB4, BCL10, ATPAF2, HSP90AA1, BRAF, LOC498264, TMEM70, ACTN2, LOC367535, MBD2, THEM2, EP300, LOC691532, TBCA, UQCRH, LOC363933, TUBA4A, LAMC1, EIF2AK3, RGD1565017, NUP98, POLR2F, HIST1H2AA, POLR2L, CDH1, CALR, POLR2B, POLR2A, POLR2L-PS1, MTMR2, RPS2…	920	576	12092	1.46039	0.998717	0.156947	3.57768
GOTERM_BP_FAT	GO:0060538~skeletal muscle organ development	15	0.0272089	0.00203341	NEURL, MYL3, ELN, MET, DCN, SIX4, FLNB, DVL1, P2RX5, EP300, MEOX2, DMD, SVIL, NR2F2, LRP4	920	78	12092	2.52759	0.998859	0.155831	3.63981
GOTERM_BP_FAT	GO:0007519~skeletal muscle tissue development	15	0.0272089	0.00203341	NEURL, MYL3, ELN, MET, DCN, SIX4, FLNB, DVL1, P2RX5, EP300, MEOX2, DMD, SVIL, NR2F2, LRP4	920	78	12092	2.52759	0.998859	0.155831	3.63981
GOTERM_BP_FAT	GO:0065003~macromolecular complex assembly	61	0.11065	0.0021056	TUBB2B, TUBB2A, TUBB2C, IDE, MED24, NDUFAF3, NDUFS5, LOC681144, RRN3, GTF2A1, GTF2A2, LOC681314, LOC682160, COX18, KPNB1, DDAH1, MYC, TUBA1C, TUBB4, BCL10, ATPAF2, HSP90AA1, BRAF, LOC498264, TMEM70, ACTN2, LOC367535, MBD2, THEM2, EP300, LOC691532, TBCA, UQCRH, LOC363933, TUBA4A, LAMC1, EIF2AK3, RGD1565017, NUP98, POLR2F, HIST1H2AA, POLR2L, CDH1, CALR, POLR2B, POLR2A, POLR2L-PS1, MTMR2, RPS25, FGA…	920	544	12092	1.47381	0.999103	0.1573	3.7667
GOTERM_BP_FAT	GO:0051436~negative regulation of ubiquitin-protein ligase activity during mitotic cell cycle	12	0.0217671	0.00212778	PSMB10, ANAPC2, ANAPC4, PSMA7, PSMA2, PSMB5, PSMB4, PSMC6, PSMB6, PSME1, RGD1559647, PSMB2, PSMD6	920	54	12092	2.92077	0.999167	0.155349	3.80565
GOTERM_BP_FAT	GO:0031145~anaphase-promoting complex-dependent proteasomal ubiquitin-dependent protein catabolic process	12	0.0217671	0.00212778	PSMB10, ANAPC2, ANAPC4, PSMA7, PSMA2, PSMB5, PSMB4, PSMC6, PSMB6, PSME1, RGD1559647, PSMB2, PSMD6	920	54	12092	2.92077	0.999167	0.155349	3.80565
GOTERM_BP_FAT	GO:0033554~cellular response to stress	51	0.0925103	0.00217229	HLF, LOC687738, FOXO3, PRDX3, XRCC1, OS9, MYD88, LOC366391, NSMCE1, LOC681314, LYN, CCDC47, POLB, GTF2H5, RGD1310686, EEPD1, RFC3, EP300, XPC, RPAIN, RFC4, HIPK1, UBR5, HIPK2, ERN1, RBM38, PPP1R15B, MCTS2, EIF2AK3, MCTS1, SERP1, DERL2, LOC689056, ASNS, DERL3, RPA3, XBP1, LOC688201, DNAJA1, AATF, PHLDA3, CHD4, FGD4, EPAS1, FADS1, MAP1B, MAP2K4, ATM, MNAT1, ATF4, CDKN1A, NREP, GCK, NUPR1, NEDD4, BA…	920	436	12092	1.53743	0.999282	0.154949	3.88378
GOTERM_BP_FAT	GO:0006091~generation of precursor metabolites and energy	32	0.0580457	0.00219308	LOC689961, RGD1562500, ATP5E, ATP6V0E1, ENO1-PS1, LOC688456, FDX1, IL6ST, PHKB, LOC501727, ATP5B, LOC290721, RGD1563463, NDUFV3-PS1, ATP5G1, PPP1R3C, GOT1, LOC688201, LOC686947, LOC681314, ENO2, GYS2, RGD1564781, LOC685322, ATP5O, NFATC3, ATP6V0D2, ENO1, TCIRG1, NDUFA5, COX8B, FADS1, FADS3, IDH3B, FADS2, LOC365654, ATP6V1F, NDUFV3, LOC297826, GCK, UQCRH, ATP6V1E1, BAX, SDHD, LOC682566, PYGB	920	238	12092	1.76719	0.99933	0.153046	3.92025
GOTERM_BP_FAT	GO:0006732~coenzyme metabolic process	24	0.0435343	0.00223276	MOCOS, NAMPT, TALDO1, ACOT6, ALDH1L2, AGPAT6, NUDT7, SEC16A, ACOT12, RPIA, TCF4, RGD1566085, GSTA3, PDXK, PDK4, IDH3B, ACLY, TKT, COQ6, CTH, HNF4A, GCK, H6PD, SDHD, DNAL1, GSTP1	920	160	12092	1.97152	0.999413	0.152411	3.98983
GOTERM_BP_FAT	GO:0032868~response to insulin stimulus	21	0.0380925	0.00246563	PPARA, RBP4, LYN, BCAR1, FADS1, PFKFB1, FOXO1, PDPK1, GOT1, EIF4EBP2, SORBS1, TSC1, CCND2, GSK3A, GFPT1, SORT1, IGFBP1, AKAP1, GHSR, ABCC8, NR1H3	920	133	12092	2.07529	0.99973	0.163607	4.39718
GOTERM_BP_FAT	GO:0051444~negative regulation of ubiquitin-protein ligase activity	12	0.0217671	0.00248097	PSMB10, ANAPC2, ANAPC4, PSMA7, PSMA2, PSMB5, PSMB4, PSMC6, PSMB6, PSME1, RGD1559647, PSMB2, PSMD6	920	55	12092	2.86767	0.999744	0.161336	4.42395
GOTERM_BP_FAT	GO:0051352~negative regulation of ligase activity	12	0.0217671	0.00248097	PSMB10, ANAPC2, ANAPC4, PSMA7, PSMA2, PSMB5, PSMB4, PSMC6, PSMB6, PSME1, RGD1559647, PSMB2, PSMD6	920	55	12092	2.86767	0.999744	0.161336	4.42395
GOTERM_BP_FAT	GO:0014070~response to organic cyclic substance	29	0.0526039	0.00267368	TF, NAMPT, MMP9, IGFBP7, HP, PTEN, ANXA7, LONP2, FNTA, BAG1, LOC688201, PSMB2, LOC681314, LOC310579, ENO2, ACSL3, STS, LYN, TGFBR1, FADS1, CYP2C7, TGFBR2, SLC22A8, SRPRB, ADFP, CDKN1A, EP300, CDKN1B, CCND2, BAX, CASP12, PEBP1, NFIA	920	211	12092	1.80645	0.999865	0.16946	4.75973
GOTERM_BP_FAT	GO:0006984~ER-nuclear signaling pathway	9	0.0163253	0.00270526	DERL2, LOC687738, LOC366391, XBP1, CASP12, ERN1, CCDC47, PPP1R15B, DERL3, EIF2AK3, SERP1	920	33	12092	3.58458	0.999879	0.168098	4.81464
GOTERM_BP_FAT	GO:0045927~positive regulation of growth	16	0.0290228	0.00272333	DERL2, LOC687738, IL6ST, TGFBR1, CUGBP1, TGFBR2, MAP1B, RAG2, CXCL12, N6AMT1, CHD7, EP300, HSF1, IGFBP1, GHSR, GPAM, SERP1	920	89	12092	2.36287	0.999886	0.166038	4.84606
GOTERM_BP_FAT	GO:0044242~cellular lipid catabolic process	14	0.025395	0.00274561	HACL1, ACADSB, ACADS, ECHS1, PHYH, HADHA, PEX7, ACADVL, APOB, SMPDL3A, BDH2, PEX13, HSD17B4, PCCA	920	72	12092	2.55568	0.999894	0.164283	4.88478
GOTERM_BP_FAT	GO:0044093~positive regulation of molecular function	57	0.103394	0.00282135	PRDX3, SDC4, CXCL12, CALM-PS2, MAP3K7, PDPK1, CASP4, MYD88, GTF2A2, LOC681314, PRKACB, PSMD6, MYC, DDAH1, EGFR, BCL10, ANAPC2, SSBP1, ANAPC4, PSMA2, CRHR1, EP300, GNAQ, PSME1, CCND2, GNB1, PSEN2, GIPR, HIPK2, ERN1, GNB4, EIF2AK3, ADD1, PSMB10, APH1A, PFKFB1, PSMA7, PSMB5, PSMB4, PSMB6, LOC688201, PSMB2, CABC1, NKX2-5, FGD4, NR1H3, VAV3, FLT1, TGFBR1, MAP2K4, MET, TGFBR2, ITGA1, VAV2, HDAC4, PSMC6…	920	507	12092	1.47767	0.999918	0.165461	5.01627
GOTERM_BP_FAT	GO:0050657~nucleic acid transport	13	0.0235811	0.00284718	NXT1, NCBP1, NUP98, NUP88, SKIIP, MAGOH, RBM8, NPAP60, QK, TSC1, THOC7, NUP54, LRPPRC, LOC690303	920	64	12092	2.66977	0.999925	0.163969	5.06107
GOTERM_BP_FAT	GO:0050658~RNA transport	13	0.0235811	0.00284718	NXT1, NCBP1, NUP98, NUP88, SKIIP, MAGOH, RBM8, NPAP60, QK, TSC1, THOC7, NUP54, LRPPRC, LOC690303	920	64	12092	2.66977	0.999925	0.163969	5.06107
GOTERM_BP_FAT	GO:0051236~establishment of RNA localization	13	0.0235811	0.00284718	NXT1, NCBP1, NUP98, NUP88, SKIIP, MAGOH, RBM8, NPAP60, QK, TSC1, THOC7, NUP54, LRPPRC, LOC690303	920	64	12092	2.66977	0.999925	0.163969	5.06107
GOTERM_BP_FAT	GO:0051186~cofactor metabolic process	28	0.05079	0.00284801	MOCOS, NAMPT, TALDO1, PPOX, ACOT6, ALDH1L2, AGPAT6, NUDT7, SEC16A, ACOT12, LOC691853, RPIA, TCF4, RGD1566085, GSTA3, PDXK, PDK4, IREB2, IDH3B, TKT, ACLY, LOC687381, COQ6, NFU1, CTH, HNF4A, GCK, H6PD, SDHD, DNAL1, GSTP1	920	202	12092	1.82187	0.999925	0.161235	5.06252
GOTERM_BP_FAT	GO:0009145~purine nucleoside triphosphate biosynthetic process	18	0.0326507	0.00311068	LOC689961, TCIRG1, RGD1562500, ATP5E, ATP6V0E1, NME2-PS1, ATP1B3, ATP5B, RGD1563463, ATP1A1, ATP5G1, LOC365654, ATP6V1F, ATP2B1, NME2, ATP9B, ATP6V1E1, ATP5S, ADK, ATP5O, ATP6V0D2, ATP8A1	920	108	12092	2.19058	0.999969	0.171861	5.51702
GOTERM_BP_FAT	GO:0051438~regulation of ubiquitin-protein ligase activity	13	0.0235811	0.00325607	PSMB10, ANAPC2, ANAPC4, FEM1B, PSMA7, PSMA2, PSMB5, PSMB4, PSMC6, PSMB6, PSME1, RGD1559647, PSMB2, PSMD6	920	65	12092	2.6287	0.999981	0.176241	5.76772
GOTERM_BP_FAT	GO:0006635~fatty acid beta-oxidation	8	0.0145114	0.0032978	ACADVL, ACADSB, ACADS, ECHS1, BDH2, HSD17B4, HADHA, PEX7	920	27	12092	3.89436	0.999983	0.175453	5.83956
GOTERM_BP_FAT	GO:0051437~positive regulation of ubiquitin-protein ligase activity during mitotic cell cycle	12	0.0217671	0.0033293	PSMB10, ANAPC2, ANAPC4, PSMA7, PSMA2, PSMB5, PSMB4, PSMC6, PSMB6, PSME1, RGD1559647, PSMB2, PSMD6	920	57	12092	2.76705	0.999985	0.174205	5.89374
GOTERM_BP_FAT	GO:0009141~nucleoside triphosphate metabolic process	21	0.0380925	0.00350327	RGD1562500, LOC689961, ATP5E, ATP6V0E1, NME2-PS1, ATP1B3, ATP5B, RGD1563463, ATP5G1, ATP2B1, ATP5S, ATP5O, ATP6V0D2, TCIRG1, ATP5J2, ATP1A1, DGUOK, LOC365654, ATP6V1F, NME2, LOC684567, ATP9B, ADK, ATP6V1E1, DUT, ATP8A1	920	137	12092	2.01469	0.999992	0.179642	6.1925
GOTERM_BP_FAT	GO:0010608~posttranscriptional regulation of gene expression	22	0.0399064	0.0036594	RGD1561620, NCBP1, LOC683324, HNRPD, RBM8, CALR, PTEN, RGD1562125, LOC687618, EIF4EBP2, A1CF, LOC689842, PRKAA1, HNRNPC, FBXO7, LOC299312, LOC690303, RGD1560805, GTPBP4, ZCCHC11, LOC689824, LOC295122, MAGOH, IREB2, LOC291276, RPS4X, QK, EIF4G1, EP300, TSC1, RBM38, EIF2AK3, SERP1	920	147	12092	1.96705	0.999995	0.184055	6.45986
GOTERM_BP_FAT	GO:0006403~RNA localization	13	0.0235811	0.00371115	NXT1, NCBP1, NUP98, NUP88, SKIIP, MAGOH, RBM8, NPAP60, QK, TSC1, THOC7, NUP54, LRPPRC, LOC690303	920	66	12092	2.58887	0.999996	0.183647	6.54832
GOTERM_BP_FAT	GO:0019216~regulation of lipid metabolic process	19	0.0344646	0.00371485	CPT1B, PPARA, VAV3, IGFBP7, APOC1, CIDEA, ATP1A1, NR3C1, VAV2, APOB, HNF4A, SORBS1, PXMP3, PRKAA1, PRKAA2, GHSR, TCF4, EIF2AK3, NR1H3, ANGPTL4	920	119	12092	2.09854	0.999996	0.181134	6.55464
GOTERM_BP_FAT	GO:0009142~nucleoside triphosphate biosynthetic process	18	0.0326507	0.00377977	LOC689961, TCIRG1, RGD1562500, ATP5E, ATP6V0E1, NME2-PS1, ATP1B3, ATP5B, RGD1563463, ATP1A1, ATP5G1, LOC365654, ATP6V1F, ATP2B1, NME2, ATP9B, ATP6V1E1, ATP5S, ADK, ATP5O, ATP6V0D2, ATP8A1	920	110	12092	2.15075	0.999997	0.181356	6.6655
GOTERM_BP_FAT	GO:0034620~cellular response to unfolded protein	7	0.0126975	0.0038138	DERL2, LOC687738, XBP1, CASP12, ERN1, DERL3, EIF2AK3, SERP1	920	21	12092	4.38116	0.999997	0.18025	6.72356
GOTERM_BP_FAT	GO:0030968~endoplasmic reticulum unfolded protein response	7	0.0126975	0.0038138	DERL2, LOC687738, XBP1, CASP12, ERN1, DERL3, EIF2AK3, SERP1	920	21	12092	4.38116	0.999997	0.18025	6.72356
GOTERM_BP_FAT	GO:0030522~intracellular receptor-mediated signaling pathway	11	0.0199532	0.00384566	FLT1, LOC683435, KLF9, LOC689162, MED24, NR3C1, RBM9, CALCOCO1, MED30, NEDD4, UBR5, THRAP3, DNAJA1	920	50	12092	2.89157	0.999997	0.179086	6.77789
GOTERM_BP_FAT	GO:0009132~nucleoside diphosphate metabolic process	6	0.0108836	0.00395474	ATP5E, NME2, NME2-PS1, ATP5B, DTYMK, ENTPD4, ENTPD2, LOC365654	920	15	12092	5.25739	0.999998	0.181163	6.96366
GOTERM_BP_FAT	GO:0015931~nucleobase, nucleoside, nucleotide and nucleic acid transport	14	0.025395	0.0039707	NXT1, NCBP1, NUP98, NUP88, SKIIP, MAGOH, RBM8, NPAP60, QK, SLC29A1, TSC1, THOC7, NUP54, LRPPRC, LOC690303	920	75	12092	2.45345	0.999998	0.17937	6.99081
GOTERM_BP_FAT	GO:0043393~regulation of protein binding	8	0.0145114	0.00411364	RGD1560805, RGD1561620, GTPBP4, LOC683324, LOC295122, LOC291276, HDAC4, LOC687618, ARRB2, LOC688201, BAX, EPB4.1, LOC681314, LOC689842, MYC, EIF2AK3, LOC299312, ADD1	920	28	12092	3.75528	0.999999	0.182744	7.23364
GOTERM_BP_FAT	GO:0051340~regulation of ligase activity	13	0.0235811	0.00421605	PSMB10, ANAPC2, ANAPC4, FEM1B, PSMA7, PSMA2, PSMB5, PSMB4, PSMC6, PSMB6, PSME1, RGD1559647, PSMB2, PSMD6	920	67	12092	2.55023	0.999999	0.184406	7.40724
GOTERM_BP_FAT	GO:0044092~negative regulation of molecular function	36	0.0653014	0.00426325	PSMB10, RGD1561620, THRA, LOC683324, APOC1, PRDX3, PSMA7, LATS2, PSMB5, S1PR3, PSMB4, PDPK1, PSMB6, LOC687618, PSMB2, LOC689842, TCF4, PSMD6, MYC, GCHFR, ANGPTL4, LOC299312, DEPDC6, RGD1560805, ANAPC2, GTPBP4, ZCCHC11, NF2, LOC295122, ANAPC4, LOC291276, DVL1, PSMA2, HDAC4, PSMC6, CDKN1A, CDKN1B, ID2, PSME1, HNF4A, ARRB2, RGD1559647, GSK3A, HIPK3, FABP4, SORT1	920	290	12092	1.6316	0.999999	0.18387	7.48715
GOTERM_BP_FAT	GO:0009144~purine nucleoside triphosphate metabolic process	20	0.0362785	0.00430826	RGD1562500, LOC689961, ATP5E, ATP6V0E1, NME2-PS1, ATP1B3, ATP5B, RGD1563463, ATP5G1, ATP2B1, ATP5S, ATP5O, ATP6V0D2, TCIRG1, ATP5J2, ATP1A1, DGUOK, LOC365654, ATP6V1F, NME2, LOC684567, ATP9B, ADK, ATP6V1E1, ATP8A1	920	130	12092	2.02207	0.999999	0.183264	7.5633
GOTERM_BP_FAT	GO:0051443~positive regulation of ubiquitin-protein ligase activity	12	0.0217671	0.0043957	PSMB10, ANAPC2, ANAPC4, PSMA7, PSMA2, PSMB5, PSMB4, PSMC6, PSMB6, PSME1, RGD1559647, PSMB2, PSMD6	920	59	12092	2.67325	1	0.184283	7.71105
GOTERM_BP_FAT	GO:0051439~regulation of ubiquitin-protein ligase activity during mitotic cell cycle	12	0.0217671	0.0043957	PSMB10, ANAPC2, ANAPC4, PSMA7, PSMA2, PSMB5, PSMB4, PSMC6, PSMB6, PSME1, RGD1559647, PSMB2, PSMD6	920	59	12092	2.67325	1	0.184283	7.71105
GOTERM_BP_FAT	GO:0043066~negative regulation of apoptosis	40	0.0725571	0.00452213	SNCB, FOXO1, TTC27, PRDX3, PTEN, MAP3K7, FNTA, MYD88, CASP4, BAG1, RRN3, LOC681314, DDAH1, MYC, EGFR, BCL10, ZC3HC1, LOC295142, POLB, LOC289172, NME2, GNAQ, HIPK3, RGD1563563, PSEN2, HIPK2, HSPB1, SORT1, NME2-PS1, ELK1, ASNS, NR3C1, CHD8, LOC688201, AATF, LOC501602, CABC1, NKX2-5, ANGPTL4, TGFBR1, BIRC6, CIDEA, ATM, MNAT1, ATF5, CDKN1A, CDKN1B, BAX, PPID, APIP	920	333	12092	1.5788	1	0.186728	7.92431
GOTERM_BP_FAT	GO:0009259~ribonucleotide metabolic process	22	0.0399064	0.00465156	RGD1562500, LOC689961, ATP5E, ATP6V0E1, NME2-PS1, ATP1B3, ATP5B, RGD1563463, ATP5G1, ATP2B1, ATIC, ATP5S, ATP5O, ENTPD4, ENTPD2, ATP6V0D2, TCIRG1, RGD1559750, ATP5J2, ATP1A1, LOC365654, ATP6V1F, NME2, LOC684567, ATP9B, ATP6V1E1, PRPS2, ATP8A1	920	150	12092	1.92771	1	0.18921	8.14213
GOTERM_BP_FAT	GO:0001568~blood vessel development	30	0.0544178	0.0047927	HLF, ATP5B, COL3A1, ELN, FOXO1, PTEN, CXCL12, SRF, MAP3K7, APOB, CHD7, FBXW8, LOC688201, LOC681314, CHM, DNAJC4, NR2F2, NKX2-5, ANGPTL4, PLAT, FLT1, EPAS1, TGFBR1, TGFBR2, MYH9, NCL, CSRP3, EPHA2, LOC365654, QK, ANXA2, VEGFB, MEOX2, BAX, COL1A2	920	230	12092	1.71437	1	0.192041	8.3791
GOTERM_BP_FAT	GO:0006754~ATP biosynthetic process	16	0.0290228	0.00515043	LOC689961, RGD1562500, TCIRG1, ATP5E, ATP6V0E1, ATP1B3, ATP5B, RGD1563463, ATP1A1, ATP5G1, LOC365654, ATP6V1F, ATP2B1, ATP9B, ATP6V1E1, ATP5S, ATP5O, ATP6V0D2, ATP8A1	920	95	12092	2.21364	1	0.20243	8.97713
GOTERM_BP_FAT	GO:0051351~positive regulation of ligase activity	12	0.0217671	0.00571709	PSMB10, ANAPC2, ANAPC4, PSMA7, PSMA2, PSMB5, PSMB4, PSMC6, PSMB6, PSME1, RGD1559647, PSMB2, PSMD6	920	61	12092	2.5856	1	0.219547	9.91692
GOTERM_BP_FAT	GO:0043069~negative regulation of programmed cell death	40	0.0725571	0.00572668	SNCB, FOXO1, TTC27, PRDX3, PTEN, MAP3K7, FNTA, MYD88, CASP4, BAG1, RRN3, LOC681314, DDAH1, MYC, EGFR, BCL10, ZC3HC1, LOC295142, POLB, LOC289172, NME2, GNAQ, HIPK3, RGD1563563, PSEN2, HIPK2, HSPB1, SORT1, NME2-PS1, ELK1, ASNS, NR3C1, CHD8, LOC688201, AATF, LOC501602, CABC1, NKX2-5, ANGPTL4, TGFBR1, BIRC6, CIDEA, ATM, MNAT1, ATF5, CDKN1A, CDKN1B, BAX, PPID, APIP	920	338	12092	1.55544	1	0.217385	9.93275
GOTERM_BP_FAT	GO:0009152~purine ribonucleotide biosynthetic process	19	0.0344646	0.00577514	LOC689961, TCIRG1, RGD1562500, ATP5E, RGD1559750, ATP6V0E1, ATP1B3, NME2-PS1, ATP5B, RGD1563463, ATP1A1, ATP5G1, LOC365654, ATP6V1F, ATP2B1, NME2, ATIC, ATP9B, ATP6V1E1, ATP5S, ATP5O, ATP6V0D2, PRPS2, ATP8A1	920	124	12092	2.01392	1	0.216564	10.0127
GOTERM_BP_FAT	GO:0019318~hexose metabolic process	27	0.048976	0.00597108	RBP4, TALDO1, ENO1-PS1, LOC688456, IL6ST, PHKB, LOC501727, PFKFB1, LOC290721, ACN9, PPP1R3C, GALM, ENO2, GYS2, RGD1564781, PRKAA1, RPIA, MYC, ENO1, PDK1, PDK4, GALT, TKT, FUCA1, LOC297826, MAN2A1, ATF4, GCK, H6PD, GFPT1, IGFBP1, PYGB, SERP1	920	203	12092	1.74815	1	0.220589	10.3352
GOTERM_BP_FAT	GO:0016042~lipid catabolic process	20	0.0362785	0.00601014	HACL1, PLA2G16, ACADSB, ACADS, PLBD1, ECHS1, PHYH, HADHA, PEX7, ACADVL, APOB, SMPDL3A, PLA2G12A, LIPG, PLA1A, BDH2, PEX13, HSD17B4, AKR1D1, PCCA	920	134	12092	1.96171	1	0.219449	10.3993
GOTERM_BP_FAT	GO:0060548~negative regulation of cell death	40	0.0725571	0.00601388	SNCB, FOXO1, TTC27, PRDX3, PTEN, MAP3K7, FNTA, MYD88, CASP4, BAG1, RRN3, LOC681314, DDAH1, MYC, EGFR, BCL10, ZC3HC1, LOC295142, POLB, LOC289172, NME2, GNAQ, HIPK3, RGD1563563, PSEN2, HIPK2, HSPB1, SORT1, NME2-PS1, ELK1, ASNS, NR3C1, CHD8, LOC688201, AATF, LOC501602, CABC1, NKX2-5, ANGPTL4, TGFBR1, BIRC6, CIDEA, ATM, MNAT1, ATF5, CDKN1A, CDKN1B, BAX, PPID, APIP	920	339	12092	1.55085	1	0.217206	10.4055
GOTERM_BP_FAT	GO:0006818~hydrogen transport	13	0.0235811	0.00606819	RGD1562500, TCIRG1, LOC689961, ATP5E, ATP6V0E1, ADHFE1, ATP5B, RGD1563463, ATP1A1, ATP5G1, LOC365654, ATP6V1F, ATP6V1E1, ATP5S, ATP5O, ATP6V0D2	920	70	12092	2.44093	1	0.216612	10.4946
GOTERM_BP_FAT	GO:0031398~positive regulation of protein ubiquitination	13	0.0235811	0.00606819	PSMB10, BCL10, ANAPC2, ANAPC4, PSMA7, PSMA2, PSMB5, PSMB4, PSMC6, PSMB6, PSME1, RGD1559647, PSMB2, PSMD6, DDAH1	920	70	12092	2.44093	1	0.216612	10.4946
GOTERM_BP_FAT	GO:0046777~protein amino acid autophosphorylation	14	0.025395	0.00625422	EGFR, LYN, TRPM7, FLT3, TGFBR1, MET, MOBKL1A, LOC680562, MOBKL1B, STK4, CSNK2A1, PAK2, MAP3K3, ERN1, LOC684729, CAMK2B, LOC690779, EIF2AK3	920	79	12092	2.32922	1	0.220138	10.7992
GOTERM_BP_FAT	GO:0000278~mitotic cell cycle	29	0.0526039	0.0065931	PSMB10, PSMA7, LATS2, PSMB5, PSMB4, NDE1, PSMB6, PSMB2, CDC123, CAMK2B, PSMD6, BUB3, VCPIP1, EGFR, TAF1, ANAPC2, TXNL4B, RAN, ANAPC4, RPL24, LOC367535, RGS14, PSMA2, MNAT1, CDKN1A, PSMC6, CDKN1B, RGD1564855, PSME1, CCND2, RGD1559647, RUVBL1	920	225	12092	1.69405	1	0.228233	11.3517
GOTERM_BP_FAT	GO:0009150~purine ribonucleotide metabolic process	21	0.0380925	0.00668042	RGD1562500, LOC689961, ATP5E, ATP6V0E1, NME2-PS1, ATP1B3, ATP5B, RGD1563463, ATP5G1, ATP2B1, ATIC, ATP5S, ATP5O, ENTPD2, ATP6V0D2, TCIRG1, RGD1559750, ATP5J2, ATP1A1, LOC365654, ATP6V1F, NME2, LOC684567, ATP9B, ATP6V1E1, PRPS2, ATP8A1	920	145	12092	1.90354	1	0.228533	11.4935
GOTERM_BP_FAT	GO:0009206~purine ribonucleoside triphosphate biosynthetic process	17	0.0308368	0.00674064	LOC689961, TCIRG1, RGD1562500, ATP5E, ATP6V0E1, NME2-PS1, ATP1B3, ATP5B, RGD1563463, ATP1A1, ATP5G1, LOC365654, ATP6V1F, ATP2B1, NME2, ATP9B, ATP6V1E1, ATP5S, ATP5O, ATP6V0D2, ATP8A1	920	107	12092	2.08822	1	0.228022	11.5912
GOTERM_BP_FAT	GO:0006119~oxidative phosphorylation	13	0.0235811	0.00681145	RGD1562500, TCIRG1, LOC689961, ATP5E, ATP6V0E1, COX8B, ATP5B, RGD1563463, ATP5G1, LOC365654, ATP6V1F, UQCRH, ATP6V1E1, LOC686947, LOC685322, ATP5O, ATP6V0D2	920	71	12092	2.40655	1	0.227834	11.706
GOTERM_BP_FAT	GO:0015985~energy coupled proton transport, down electrochemical gradient	10	0.0181393	0.00694872	RGD1562500, TCIRG1, LOC689961, ATP5E, ATP6V0E1, ATP5B, RGD1563463, ATP5G1, LOC365654, ATP6V1F, ATP6V1E1, ATP5O, ATP6V0D2	920	46	12092	2.85728	1	0.229581	11.928
GOTERM_BP_FAT	GO:0015986~ATP synthesis coupled proton transport	10	0.0181393	0.00694872	RGD1562500, TCIRG1, LOC689961, ATP5E, ATP6V0E1, ATP5B, RGD1563463, ATP5G1, LOC365654, ATP6V1F, ATP6V1E1, ATP5O, ATP6V0D2	920	46	12092	2.85728	1	0.229581	11.928
GOTERM_BP_FAT	GO:0001944~vasculature development	30	0.0544178	0.0072742	HLF, ATP5B, COL3A1, ELN, FOXO1, PTEN, CXCL12, SRF, MAP3K7, APOB, CHD7, FBXW8, LOC688201, LOC681314, CHM, DNAJC4, NR2F2, NKX2-5, ANGPTL4, PLAT, FLT1, EPAS1, TGFBR1, TGFBR2, MYH9, NCL, CSRP3, EPHA2, LOC365654, QK, ANXA2, VEGFB, MEOX2, BAX, COL1A2	920	237	12092	1.66373	1	0.236657	12.4523
GOTERM_BP_FAT	GO:0009201~ribonucleoside triphosphate biosynthetic process	17	0.0308368	0.00737194	LOC689961, TCIRG1, RGD1562500, ATP5E, ATP6V0E1, NME2-PS1, ATP1B3, ATP5B, RGD1563463, ATP1A1, ATP5G1, LOC365654, ATP6V1F, ATP2B1, NME2, ATP9B, ATP6V1E1, ATP5S, ATP5O, ATP6V0D2, ATP8A1	920	108	12092	2.06888	1	0.237141	12.6092
GOTERM_BP_FAT	GO:0009743~response to carbohydrate stimulus	15	0.0272089	0.00770605	TXNIP, LYN, FADS1, TGFBR2, MAP1B, PTEN, SLC34A2, APOB, EP300, CDKN1B, GCK, HNF4A, GFPT1, GIPR, GYS2, TCF4	920	90	12092	2.19058	1	0.244157	13.1434
GOTERM_BP_FAT	GO:0010038~response to metal ion	24	0.0435343	0.00788674	XDH, TNNC1, HP, PTEN, CALM-PS2, ANXA7, APOB, FGA, BAG1, LOC688201, LOC310579, LOC681314, SLC30A5, TXNIP, EGFR, SEPW1, GSTA3, MNAT1, EP300, CDKN1B, BAX, CASP12, GIPR, PEBP1, TXNRD2, CALM3, ABCC8, PDCD6, CALM2, CALM1	920	177	12092	1.78217	1	0.246805	13.4311
GOTERM_BP_FAT	GO:0009260~ribonucleotide biosynthetic process	19	0.0344646	0.00802455	LOC689961, TCIRG1, RGD1562500, ATP5E, RGD1559750, ATP6V0E1, ATP1B3, NME2-PS1, ATP5B, RGD1563463, ATP1A1, ATP5G1, LOC365654, ATP6V1F, ATP2B1, NME2, ATIC, ATP9B, ATP6V1E1, ATP5S, ATP5O, ATP6V0D2, PRPS2, ATP8A1	920	128	12092	1.95099	1	0.248238	13.6499
GOTERM_BP_FAT	GO:0046034~ATP metabolic process	17	0.0308368	0.00877663	LOC689961, TCIRG1, RGD1562500, ATP5E, ATP5J2, ATP6V0E1, ATP1B3, ATP5B, RGD1563463, ATP1A1, ATP5G1, LOC365654, ATP6V1F, ATP2B1, LOC684567, ATP9B, ATP6V1E1, ATP5S, ATP5O, ATP6V0D2, ATP8A1	920	110	12092	2.03126	1	0.265753	14.8346
GOTERM_BP_FAT	GO:0046907~intracellular transport	53	0.0961381	0.00926075	NCBP1, LOC687738, AP1G1, HNRPD, AP3S1, PEX7, HOOK1, NDE1, GBF1, RGD1566215, ATG2A, LOC681314, RPL11, ATP5O, KPNB1, ARL1, RAN, SRP54A, RGD1561341, MYH9, ERGIC1, NPAP60, LOC502984, RPAIN, RAB14, THOC7, TRAPPC4, SORT1, ERC1, DYNLRB1, PMPCB, NXT1, DERL2, NUP98, MTX2, SKIIP, CALR, LOC367275, LOC688201, EXOC4, CHM, RGD1560231, AP3D1, MLXIP, PEX13, NUP54, EHD1, TNPO1, TXNIP, CPT1B, LOC362306, AP4S1, ARF…	920	492	12092	1.41586	1	0.27576	15.5891
GOTERM_BP_FAT	GO:0006352~transcription initiation	12	0.0217671	0.00928378	POLR2F, LOC683435, POLR2L, LOC689162, MED24, POLR2B, POLR2L-PS1, POLR2A, MNAT1, MED30, GTF2A1, RRN3, THRAP3, GTF2A2, MYC	920	65	12092	2.42649	1	0.273926	15.6249
GOTERM_BP_FAT	GO:0042493~response to drug	38	0.0689292	0.00952835	RGD1560523, MMP9, RGD1559843, HP, CDH1, XRCC1, PTEN, HADHA, DGCR2, BAG1, LOC688201, LOC681314, ENO2, RGD1566085, TCF4, POLS, TXNIP, TAF1, GSTA3, PDXK, EMX1, LYN, MAT2A, COX8B, SRP54A, SNX27, CYP2C7, MAP1B, TGFBR2, ATP1A1, CYP4B1, HDAC4, ADFP, CDKN1A, EP300, ABCG5, CDKN1B, HNF4A, BAX, CASP12, PEBP1, FABP4, ABCC8	920	327	12092	1.52738	1	0.277635	16.0035
GOTERM_BP_FAT	GO:0051028~mRNA transport	11	0.0199532	0.00999813	NCBP1, NUP98, NUP88, MAGOH, SKIIP, THOC7, NUP54, RBM8, NPAP60, LRPPRC, LOC690303, QK	920	57	12092	2.53646	1	0.286727	16.7262
GOTERM_BP_FAT	GO:0030433~ER-associated protein catabolic process	5	0.00906964	0.0100076	DERL2, LOC687738, FBXO6, MAN1B1, EDEM1, OS9	920	12	12092	5.47645	1	0.28454	16.7407
GOTERM_BP_FAT	GO:0042981~regulation of apoptosis	69	0.125161	0.0103047	SNCB, MMP9, FOXO1, TTC27, FOXO3, PRDX3, PTEN, CTNNBL1, MAP3K7, FNTA, MYD88, CASP4, RRN3, BAG1, LOC681314, MYC, DDAH1, EGFR, DEPDC6, BCL10, ZC3HC1, ARHGEF7, LOC295142, POLB, STK4, RGD1310686, BCL2L11, LOC289172, CRHR1, NME2, HIPK1, GNAQ, BTG1, IGF2R, HIPK3, RGD1563563, PSEN2, HIPK2, RIPK3, ERN1, HSPB1, SORT1, EIF2AK3, NME2-PS1, APH1A, ELK1, ASNS, CDH1, NR3C1, FEM1B, CHD8, LOC688201, PPP3CC, AATF, …	920	677	12092	1.33959	1	0.289231	17.1946
GOTERM_BP_FAT	GO:0010605~negative regulation of macromolecule metabolic process	66	0.119719	0.0103986	HSP90AB1, PPARA, LOC683961, THRA, IDE, RBM9, CDT1, FNTA, EIF4EBP2, LOC681314, LOC499706, LOC689842, PSMD6, NR2F2, MYC, ANAPC2, CTBP1, GTPBP4, ZCCHC11, LDB1, LOC295122, ANAPC4, SERPING1, MBD2, PSMA2, LOC502984, PSME1, HNF4A, PSEN2, HIPK2, RPS13, PEBP1, AKAP1, NSD1, EIF2AK3, PSMB10, LOC686060, RGD1561620, LOC302786, P42POP, LOC683324, PSMA7, CALR, PSMB5, PSMB4, SORBS3, LOC687618, PSMB6, LOC688201, …	920	643	12092	1.3491	1	0.289053	17.3376
GOTERM_BP_FAT	GO:0040008~regulation of growth	35	0.0634875	0.010876	RBP4, DERL2, LOC687738, ENO1-PS1, LOC688456, IL6ST, LOC501727, IGFBP7, LOC290721, RAG2, CXCL12, N6AMT1, AGPAT6, CSNK2A1, CHD7, HSF1, RGD1564781, TCF4, CRIM1, ENO1, SERTAD2, ANAPC2, NF2, TGFBR1, CUGBP1, MAP1B, TGFBR2, TKT, PRKCDBP, BCL2L11, P2RX5, LOC297826, CTH, CDKN1A, EP300, RGD1564855, CDKN1B, HNF4A, IGFBP1, RUVBL1, MCTS2, GHSR, MCTS1, GPAM, SERP1	920	298	12092	1.5437	1	0.297732	18.061
GOTERM_BP_FAT	GO:0009165~nucleotide biosynthetic process	25	0.0453482	0.0114229	LOC689961, RGD1562500, ATP5E, NAMPT, ATP6V0E1, NME2-PS1, ATP1B3, ATP5B, DTYMK, RGD1563463, ATP5G1, CMPK1, ATP2B1, ATIC, ATP5S, GUCY1A3, ATP5O, ATP6V0D2, TCIRG1, RGD1559750, ATP1A1, LOC365654, ATP6V1F, NME2, ATP9B, ADK, ATP6V1E1, PRPS2, ATP8A1, DUT	920	193	12092	1.70252	1	0.307708	18.8824
GOTERM_BP_FAT	GO:0055114~oxidation reduction	63	0.114277	0.0115567	GFER, NDUFV3-PS1, PPOX, PRDX3, ALDH1L2, LOC686661, RDH8, LOC681458, PLOD1, SCD4, LOC685322, ACAD9, CYP3A9, NQO2, SQRDL, CTBP1, ACADS, QDPR, CBR4, CDO1, POR, COQ6, ACADVL, UQCRH, H6PD, TXNRD2, PCYOX1, AKR1D1, XDH, ME3, ACADSB, ADHFE1, FDX1, GLUD1, HSD17B12, HADHA, ALDH3A2, FMO4, AKR1A1, FMO1, LOC686947, SEC16A, BDH2, HSD17B4, HSD17B8, SCD1, NDUFA5, CHDH, COX8B, FADS1, BCKDHB, CYP2C7, FADS3, HGD, F…	920	612	12092	1.35301	1	0.308254	19.0822
GOTERM_BP_FAT	GO:0051180~vitamin transport	6	0.0108836	0.0118762	RBP4, CPT1B, SLC23A2, TCN2, PDZK1, SLC19A2	920	19	12092	4.15057	1	0.312856	19.5572
GOTERM_BP_FAT	GO:0018210~peptidyl-threonine modification	6	0.0108836	0.0118762	GALNT2, TAF1, PDPK1, HIPK3, TGFBR1, TGFBR2	920	19	12092	4.15057	1	0.312856	19.5572
GOTERM_BP_FAT	GO:0007169~transmembrane receptor protein tyrosine kinase signaling pathway	25	0.0453482	0.0121301	NDST1, BCAR1, FOXO1, DDR2, PTEN, EIF4EBP2, SORBS1, MAGEH1, GIGYF1, NR1H3, PLAT, TXNIP, EGFR, FLT1, CAMLG, FLT3, MET, EPHA2, DVL1, GSK3A, ARF4, SORT1, IGFBP1, EIF2AK3, LRP4	920	194	12092	1.69375	1	0.315934	19.9329
GOTERM_BP_FAT	GO:0009628~response to abiotic stimulus	44	0.0798128	0.0123166	MMP9, IGFBP7, HP, PSPH, CXCL12, CUL5, PDPK1, HSF1, LOC681314, MYC, EGFR, STS, PDXK, LYN, CRHR1, XPC, RPAIN, ANKRD23, HSPB7, PEBP1, HSPB1, DYNLRB1, RBP4, RGD1560523, COL3A1, DCN, ANXA7, LOC688201, LOC310579, PCYT1A, RGD1566085, IVL, CHD4, TXNIP, MAT2A, SLC12A2, TGFBR1, MAP1B, UBE4B, TGFBR2, ATM, IL6RA, CDKN1A, ABCG5, NEDD4, BAX, CASP12, CLCN7, ABCC8	920	399	12092	1.44941	1	0.317508	20.2078
GOTERM_BP_FAT	GO:0042475~odontogenesis of dentine-containing tooth	9	0.0163253	0.0125494	LOC678883, NF2, EDAR, BCL2L11, LOC688201, BAX, LOC681314, LOC691874, LOC678867, DSP, BMP7, LHX8, NFIC, LRP4	920	42	12092	2.81646	1	0.320025	20.5497
GOTERM_BP_FAT	GO:0034220~ion transmembrane transport	11	0.0199532	0.012688	RGD1562500, TCIRG1, LOC689961, ATP5E, ATP6V0E1, ATP5B, RGD1563463, ATP1A1, ATP5G1, LOC365654, ATP6V1F, ATP6V1E1, ATP5O, ATP6V0D2	920	59	12092	2.45048	1	0.32053	20.7526
GOTERM_BP_FAT	GO:0032869~cellular response to insulin stimulus	13	0.0235811	0.012892	BCAR1, FOXO1, PDPK1, EIF4EBP2, GOT1, SORBS1, CCND2, GSK3A, GFPT1, IGFBP1, GHSR, AKAP1, NR1H3	920	77	12092	2.21903	1	0.322373	21.0504
GOTERM_BP_FAT	GO:0044270~nitrogen compound catabolic process	13	0.0235811	0.012892	ATP5E, FHIT, ATP5B, PDE4D, ATP1A1, PHF11, ALDH1L2, LOC365654, NUDT7, DERA, ATP5O, ENTPD4, ENTPD2, DUT	920	77	12092	2.21903	1	0.322373	21.0504
GOTERM_BP_FAT	GO:0016051~carbohydrate biosynthetic process	15	0.0272089	0.0133976	RBP4, NDST1, DPAGT1, TKT, ACN9, ISYNA1, PPP1R3C, ATF4, GOT1, SLC35D1, GCK, GFPT1, ENO2, CHST13, GYS2	920	96	12092	2.05367	1	0.33029	21.7837
GOTERM_BP_FAT	GO:0009205~purine ribonucleoside triphosphate metabolic process	18	0.0326507	0.013483	LOC689961, TCIRG1, RGD1562500, ATP5E, ATP5J2, ATP6V0E1, ATP1B3, NME2-PS1, ATP5B, RGD1563463, ATP1A1, ATP5G1, LOC365654, ATP6V1F, ATP2B1, NME2, LOC684567, ATP9B, ATP6V1E1, ATP5S, ATP5O, ATP6V0D2, ATP8A1	920	125	12092	1.89266	1	0.329623	21.907
GOTERM_BP_FAT	GO:0043067~regulation of programmed cell death	69	0.125161	0.0135257	SNCB, MMP9, FOXO1, TTC27, FOXO3, PRDX3, PTEN, CTNNBL1, MAP3K7, FNTA, MYD88, CASP4, RRN3, BAG1, LOC681314, MYC, DDAH1, EGFR, DEPDC6, BCL10, ZC3HC1, ARHGEF7, LOC295142, POLB, STK4, RGD1310686, BCL2L11, LOC289172, CRHR1, NME2, HIPK1, GNAQ, BTG1, IGF2R, HIPK3, RGD1563563, PSEN2, HIPK2, RIPK3, ERN1, HSPB1, SORT1, EIF2AK3, NME2-PS1, APH1A, ELK1, ASNS, CDH1, NR3C1, FEM1B, CHD8, LOC688201, PPP3CC, AATF, …	920	686	12092	1.32201	1	0.328116	21.9685
GOTERM_BP_FAT	GO:0006367~transcription initiation from RNA polymerase II promoter	10	0.0181393	0.013671	POLR2F, LOC683435, POLR2L, LOC689162, MED24, POLR2B, POLR2L-PS1, POLR2A, MNAT1, MED30, GTF2A1, GTF2A2, THRAP3	920	51	12092	2.57715	1	0.328657	22.1776
GOTERM_BP_FAT	GO:0048514~blood vessel morphogenesis	24	0.0435343	0.0139326	HLF, ATP5B, ELN, PTEN, CXCL12, SRF, MAP3K7, APOB, LOC688201, LOC681314, DNAJC4, NR2F2, NKX2-5, ANGPTL4, PLAT, FLT1, EPAS1, TGFBR1, TGFBR2, MYH9, CSRP3, NCL, LOC365654, EPHA2, ANXA2, QK, VEGFB, MEOX2, BAX	920	186	12092	1.69593	1	0.331457	22.5527
GOTERM_BP_FAT	GO:0015031~protein transport	57	0.103394	0.0141135	LOC687738, RGD1307279, AP1G1, AP3S1, RAB1B, PEX7, APOB, RGD1566215, NECAP1, RPL11, KPNB1, LYN, RAN, NUP88, SRP54A, RGD1561341, MYH9, NPAP60, LOC502984, RPAIN, IGF2R, PSEN2, RAB5A, RAB14, SORT1, ERC1, PMPCB, SERP1, NXT1, VPS29, DERL2, RAB1B-PS1, NUP98, EXOC8, MTX2, CALR, LOC367275, SFT2D2, TMED3, EXOC4, CHM, RGD1560231, AP3D1, PEX13, NUP54, SNX24, CABC1, TNPO1, LOC298175, LOC691645, TXNIP, LOC3623…	920	549	12092	1.36462	1	0.332644	22.8111
GOTERM_BP_FAT	GO:0015992~proton transport	12	0.0217671	0.0143626	RGD1562500, TCIRG1, LOC689961, ATP5E, ATP6V0E1, ATP5B, RGD1563463, ATP1A1, ATP5G1, LOC365654, ATP6V1F, ATP6V1E1, ATP5S, ATP5O, ATP6V0D2	920	69	12092	2.28582	1	0.335111	23.1656
GOTERM_BP_FAT	GO:0010906~regulation of glucose metabolic process	9	0.0163253	0.0144205	HDAC4, PPP1R3C, GCK, HNF4A, SORBS1, GFPT1, PFKFB1, PRKAA1, NR3C1, TCF4	920	43	12092	2.75096	1	0.333922	23.2478
GOTERM_BP_FAT	GO:0009199~ribonucleoside triphosphate metabolic process	18	0.0326507	0.0145214	LOC689961, TCIRG1, RGD1562500, ATP5E, ATP5J2, ATP6V0E1, ATP1B3, NME2-PS1, ATP5B, RGD1563463, ATP1A1, ATP5G1, LOC365654, ATP6V1F, ATP2B1, NME2, LOC684567, ATP9B, ATP6V1E1, ATP5S, ATP5O, ATP6V0D2, ATP8A1	920	126	12092	1.87764	1	0.333558	23.3908
GOTERM_BP_FAT	GO:0009792~embryonic development ending in birth or egg hatching	42	0.0761849	0.0146463	HLF, TAPT1, RBP4, NDST1, COPS3, CDH1, TTC27, MED21, SRF, MAP3K7, CHD8, APOB, ECE1, CHD7, FBXW8, HSF1, RRN3, ANKRD11, CABC1, AMD1, ACSL4, NKX2-5, DDAH1, EGFR, BCL10, EPAS1, TGFBR1, TGFBR2, BIRC6, SIX4, MYH9, NPAP60, EPHA2, ATM, BCL2L11, DVL1, SLC34A2, MAN2A1, EP300, MEOX2, TSC1, ENDOG, PSEN2, GRLF1, ADD1	920	381	12092	1.44889	1	0.333646	23.5674
GOTERM_BP_FAT	GO:0007031~peroxisome organization	6	0.0108836	0.0148654	PEX11A, PEX11B, LONP2, PXMP3, PEX13, PEX7	920	20	12092	3.94304	1	0.33547	23.8763
GOTERM_BP_FAT	GO:0010941~regulation of cell death	69	0.125161	0.0148669	SNCB, MMP9, FOXO1, TTC27, FOXO3, PRDX3, PTEN, CTNNBL1, MAP3K7, FNTA, MYD88, CASP4, RRN3, BAG1, LOC681314, MYC, DDAH1, EGFR, DEPDC6, BCL10, ZC3HC1, ARHGEF7, LOC295142, POLB, STK4, RGD1310686, BCL2L11, LOC289172, CRHR1, NME2, HIPK1, GNAQ, BTG1, IGF2R, HIPK3, RGD1563563, PSEN2, HIPK2, RIPK3, ERN1, HSPB1, SORT1, EIF2AK3, NME2-PS1, APH1A, ELK1, ASNS, CDH1, NR3C1, FEM1B, CHD8, LOC688201, PPP3CC, AATF, …	920	689	12092	1.31626	1	0.333286	23.8785
GOTERM_BP_FAT	GO:0001561~fatty acid alpha-oxidation	3	0.00544178	0.0164355	HACL1, PEX13, PHYH	920	3	12092	13.1435	1	0.359117	26.0564
GOTERM_BP_FAT	GO:0046165~alcohol biosynthetic process	9	0.0163253	0.0164866	RBP4, ISYNA1, ATF4, GOT1, GFPT1, ENO2, DPAGT1, TKT, ACN9	920	44	12092	2.68844	1	0.357719	26.1262
GOTERM_BP_FAT	GO:0006164~purine nucleotide biosynthetic process	21	0.0380925	0.0165373	RGD1562500, LOC689961, ATP5E, ATP6V0E1, NME2-PS1, ATP1B3, ATP5B, RGD1563463, ATP5G1, ATP2B1, ATIC, ATP5S, GUCY1A3, ATP5O, ATP6V0D2, TCIRG1, RGD1559750, ATP1A1, LOC365654, ATP6V1F, NME2, ATP9B, ADK, ATP6V1E1, PRPS2, ATP8A1	920	158	12092	1.74692	1	0.356337	26.1956
GOTERM_BP_FAT	GO:0045184~establishment of protein localization	57	0.103394	0.0166664	LOC687738, RGD1307279, AP1G1, AP3S1, RAB1B, PEX7, APOB, RGD1566215, NECAP1, RPL11, KPNB1, LYN, RAN, NUP88, SRP54A, RGD1561341, MYH9, NPAP60, LOC502984, RPAIN, IGF2R, PSEN2, RAB5A, RAB14, SORT1, ERC1, PMPCB, SERP1, NXT1, VPS29, DERL2, RAB1B-PS1, NUP98, EXOC8, MTX2, CALR, LOC367275, SFT2D2, TMED3, EXOC4, CHM, RGD1560231, AP3D1, PEX13, NUP54, SNX24, CABC1, TNPO1, LOC298175, LOC691645, TXNIP, LOC3623…	920	554	12092	1.35231	1	0.356319	26.3719
GOTERM_BP_FAT	GO:0008629~induction of apoptosis by intracellular signals	8	0.0145114	0.0170796	NUPR1, HIPK1, BAX, LOC688201, HIPK2, LOC681314, RGD1310686, PHLDA3, MYC, ATM	920	36	12092	2.92077	1	0.361121	26.9334
GOTERM_BP_FAT	GO:0034404~nucleobase, nucleoside and nucleotide biosynthetic process	25	0.0453482	0.0171445	LOC689961, RGD1562500, ATP5E, NAMPT, ATP6V0E1, NME2-PS1, ATP1B3, ATP5B, DTYMK, RGD1563463, ATP5G1, CMPK1, ATP2B1, ATIC, ATP5S, GUCY1A3, ATP5O, ATP6V0D2, TCIRG1, RGD1559750, ATP1A1, LOC365654, ATP6V1F, NME2, ATP9B, ADK, ATP6V1E1, PRPS2, ATP8A1, DUT	920	200	12092	1.64293	1	0.35999	27.0213
GOTERM_BP_FAT	GO:0034654~nucleobase, nucleoside, nucleotide and nucleic acid biosynthetic process	25	0.0453482	0.0171445	LOC689961, RGD1562500, ATP5E, NAMPT, ATP6V0E1, NME2-PS1, ATP1B3, ATP5B, DTYMK, RGD1563463, ATP5G1, CMPK1, ATP2B1, ATIC, ATP5S, GUCY1A3, ATP5O, ATP6V0D2, TCIRG1, RGD1559750, ATP1A1, LOC365654, ATP6V1F, NME2, ATP9B, ADK, ATP6V1E1, PRPS2, ATP8A1, DUT	920	200	12092	1.64293	1	0.35999	27.0213
GOTERM_BP_FAT	GO:0042771~DNA damage response, signal transduction by p53 class mediator resulting in induction of apoptosis	5	0.00906964	0.0179148	NUPR1, HIPK1, HIPK2, RGD1310686, PHLDA3	920	14	12092	4.6941	1	0.370554	28.0561
GOTERM_BP_FAT	GO:0051098~regulation of binding	19	0.0344646	0.0179761	RGD1561620, THRA, LOC683324, PRDX3, CALM-PS2, MYD88, LOC687618, LOC688201, GTF2A2, LOC681314, LOC689842, TCF4, DDAH1, MYC, LOC299312, RGD1560805, BCL10, GTPBP4, ZCCHC11, LOC295122, LOC291276, HDAC4, EP300, ARRB2, ID2, HNF4A, EPB4.1, BAX, HIPK2, CALM3, EIF2AK3, CALM2, ADD1, CALM1	920	139	12092	1.79659	1	0.369327	28.1378
GOTERM_BP_FAT	GO:0042254~ribosome biogenesis	14	0.025395	0.0180875	RGD1561620, LOC683324, RGD1564574, LOC364390, LOC367275, LOC293712, RPS25, RPS28, LOC687618, RPL7, LOC680393, RRN3, RGD1560729, RGD1560231, LOC690475, LOC689842, RPL11, DDX21, AATF, RPS24, LOC299312, LOC365287, RGD1560805, RGD1559610, RGD1563459, GTPBP4, LOC295122, RPL26, LOC686418, RPL24, LOC291276, LOC367535, LOC366782, RGD1559574, LOC691983, RPS16, TSC1, LOC691532, RGD1565215, RPS28-PS1, RGD15…	920	90	12092	2.04454	1	0.36893	28.2862
GOTERM_BP_FAT	GO:0006163~purine nucleotide metabolic process	25	0.0453482	0.0181199	LOC689961, RGD1562500, ATP5E, ATP6V0E1, ATP1B3, NME2-PS1, ATP5B, RGD1563463, ATP5G1, ATP2B1, ATIC, ATP5S, GUCY1A3, ATP5O, ENTPD2, ATP6V0D2, TCIRG1, RGD1559750, ATP5J2, ATP1A1, PDE4D, DGUOK, LOC365654, ATP6V1F, NME2, LOC684567, ATP9B, ADK, ATP6V1E1, PRPS2, ATP8A1	920	201	12092	1.63476	1	0.367265	28.3293
GOTERM_BP_FAT	GO:0030330~DNA damage response, signal transduction by p53 class mediator	6	0.0108836	0.018319	NUPR1, HIPK1, HIPK2, RBM38, RGD1310686, PHLDA3	920	21	12092	3.75528	1	0.368289	28.5935
GOTERM_BP_FAT	GO:0002902~regulation of B cell apoptosis	4	0.00725571	0.0183371	BCL10, BAX, LOC688201, LOC681314, DDAH1, PTEN, MYC	920	8	12092	6.57174	1	0.366424	28.6175
GOTERM_BP_FAT	GO:0042273~ribosomal large subunit biogenesis	4	0.00725571	0.0183371	LOC365287, RGD1563459, RPL26, RPL24, LOC367535, LOC366782, RGD1559574, LOC364390, LOC367275, LOC293712, RPL7, RGD1565215, RGD1560231, RPL11, RPL26-PS1	920	8	12092	6.57174	1	0.366424	28.6175
GOTERM_BP_FAT	GO:0043009~chordate embryonic development	41	0.074371	0.0188778	HLF, TAPT1, RBP4, NDST1, COPS3, CDH1, TTC27, MED21, SRF, MAP3K7, CHD8, APOB, ECE1, CHD7, FBXW8, HSF1, RRN3, ANKRD11, CABC1, AMD1, NKX2-5, DDAH1, EGFR, BCL10, EPAS1, TGFBR1, TGFBR2, BIRC6, SIX4, MYH9, NPAP60, EPHA2, ATM, BCL2L11, DVL1, SLC34A2, MAN2A1, EP300, MEOX2, TSC1, ENDOG, PSEN2, GRLF1, ADD1	920	376	12092	1.4332	1	0.372811	29.3303
GOTERM_BP_FAT	GO:0042325~regulation of phosphorylation	43	0.0779989	0.0190839	IL6ST, PRDX3, SDC4, LATS2, MAP3K7, PDPK1, LOC681314, LOC689842, PRKACB, PPP1R14B, DDAH1, DEPDC6, EGFR, BCL10, GTPBP4, LYN, LOC295122, RPTOR, EP300, HNF4A, ARRB2, CCND2, HIPK3, PSEN2, ERN1, PEBP1, LOC684894, RGD1561620, LOC683324, PFKFB1, LOC687618, LOC688201, CABC1, TCF4, FGD4, LOC299312, RGD1560805, VAV3, FLT1, NF2, TGFBR1, TGFBR2, MET, MAP2K4, ITGA1, LOC291276, VAV2, DVL1, IL6RA, CDKN1A, CDKN1B…	920	399	12092	1.41647	1	0.373876	29.6002
GOTERM_BP_FAT	GO:0043086~negative regulation of catalytic activity	28	0.05079	0.0192559	PSMB10, APOC1, PRDX3, PSMA7, LATS2, PSMB5, PSMB4, S1PR3, PDPK1, PSMB6, PSMB2, PSMD6, GCHFR, ANGPTL4, DEPDC6, ANAPC2, NF2, ANAPC4, DVL1, PSMA2, CDKN1A, PSMC6, CDKN1B, PSME1, GSK3A, RGD1559647, HIPK3, FABP4, SORT1	920	234	12092	1.57272	1	0.374399	29.8247
GOTERM_BP_FAT	GO:0007242~intracellular signaling cascade	88	0.159626	0.0205903	NDST1, IL6ST, TIRAP, RAB1B, MED24, RBM9, LATS2, MAP3K7, S1PR3, PDPK1, MYD88, EIF4EBP2, GUCY1A3, PRKACB, RAPGEF1, DDAH1, EGFR, DEPDC6, RGD1564801, MINPP1, ARL1, BCL10, LYN, BRAF, ROCK2, ARHGEF7, TIFA, ARHGEF12, STK4, RGD1310686, TANK, CRHR1, LOC502984, EP300, XPC, HIPK1, GNAQ, GNB1, UBR5, PSEN2, GIPR, HIPK2, RAB5A, RAB14, RIPK3, COL1A2, PEBP1, PPM1L, GNB4, RBM38, ERC1, EIF2AK3, LRRK1, IRAK1BP1, GR…	920	925	12092	1.25041	1	0.392424	31.5437
GOTERM_BP_FAT	GO:0010035~response to inorganic substance	31	0.0562317	0.0208104	XDH, TNNC1, HP, NR3C1, PRDX3, PTEN, CALM-PS2, ALDH3A2, ANXA7, APOB, FNTA, FGA, BAG1, LOC688201, LOC310579, LOC681314, SLC30A5, TXNIP, EGFR, SEPW1, GSTA3, MAP1B, MNAT1, CDKN1A, EP300, CDKN1B, BAX, GIPR, CASP12, CALM3, TXNRD2, PEBP1, PPP1R15B, ABCC8, PDCD6, CALM2, CALM1	920	268	12092	1.52033	1	0.393507	31.8234
GOTERM_BP_FAT	GO:0010565~regulation of cellular ketone metabolic process	11	0.0199532	0.0217615	CPT1B, PPARA, GCK, HNF4A, APOC1, PRKAA1, PRKAA2, NR3C1, GHSR, TCF4, EIF2AK3, NR1H3	920	64	12092	2.25904	1	0.405158	33.0196
GOTERM_BP_FAT	GO:0000079~regulation of cyclin-dependent protein kinase activity	6	0.0108836	0.0222622	EGFR, RGD1560805, RGD1561620, GTPBP4, LOC683324, LOC295122, LOC291276, LATS2, CDKN1A, CDKN1B, LOC687618, CCND2, LOC689842, LOC299312	920	22	12092	3.58458	1	0.410101	33.6413
GOTERM_BP_FAT	GO:0034622~cellular macromolecular complex assembly	28	0.05079	0.0223323	NUP98, HIST1H2AA, TUBB2B, TUBB2A, TUBB2C, CALR, NDUFAF3, RPS25, NDUFS5, LOC681144, FGA, LOC682160, GTF2A2, PEX13, COX18, KPNB1, TUBA1C, SCO1, TUBB4, ATPAF2, HSP90AA1, LOC498264, CUGBP1, TMEM70, RPL24, MBD2, LOC367535, DVL1, PSMG1, EP300, LOC691532, TBCA, RGD1559512, LOC363933, LOC315370, TUBA4A, LRP4	920	237	12092	1.55282	1	0.408907	33.728
GOTERM_BP_FAT	GO:0051174~regulation of phosphorus metabolic process	44	0.0798128	0.0226831	IL6ST, PRDX3, SDC4, LATS2, MAP3K7, PDPK1, LOC681314, LOC689842, PRKACB, PPP1R14B, DDAH1, DEPDC6, EGFR, BCL10, GTPBP4, LYN, LOC295122, RPTOR, EP300, HNF4A, ARRB2, CCND2, HIPK3, PSEN2, ERN1, PEBP1, LOC684894, AKAP1, RGD1561620, LOC683324, PFKFB1, LOC687618, LOC688201, CABC1, TCF4, FGD4, LOC299312, RGD1560805, VAV3, FLT1, NF2, TGFBR1, TGFBR2, MET, MAP2K4, ITGA1, LOC291276, VAV2, DVL1, IL6RA, CDKN1A,…	920	415	12092	1.39353	1	0.411646	34.1598
GOTERM_BP_FAT	GO:0019220~regulation of phosphate metabolic process	44	0.0798128	0.0226831	IL6ST, PRDX3, SDC4, LATS2, MAP3K7, PDPK1, LOC681314, LOC689842, PRKACB, PPP1R14B, DDAH1, DEPDC6, EGFR, BCL10, GTPBP4, LYN, LOC295122, RPTOR, EP300, HNF4A, ARRB2, CCND2, HIPK3, PSEN2, ERN1, PEBP1, LOC684894, AKAP1, RGD1561620, LOC683324, PFKFB1, LOC687618, LOC688201, CABC1, TCF4, FGD4, LOC299312, RGD1560805, VAV3, FLT1, NF2, TGFBR1, TGFBR2, MET, MAP2K4, ITGA1, LOC291276, VAV2, DVL1, IL6RA, CDKN1A,…	920	415	12092	1.39353	1	0.411646	34.1598
GOTERM_BP_FAT	GO:0006739~NADP metabolic process	5	0.00906964	0.0229912	TALDO1, GCK, H6PD, TKT, RPIA	920	15	12092	4.38116	1	0.41375	34.5368
GOTERM_BP_FAT	GO:0008361~regulation of cell size	23	0.0417203	0.0239222	DERL2, ATP6V0E1, LOC687738, IL6ST, LOC688456, ENO1-PS1, LOC501727, MMP9, LOC290721, CXCL12, N6AMT1, TMEM123, RGD1564781, TCF4, ENO1, SERTAD2, DEPDC6, ANAPC2, NF2, TGFBR1, MAP1B, RPTOR, LOC297826, CDKN1A, CTH, EP300, CDKN1B, NUPR1, TSC1, HNF4A, IGFBP1	920	185	12092	1.63405	1	0.424254	35.6639
GOTERM_BP_FAT	GO:0034637~cellular carbohydrate biosynthetic process	11	0.0199532	0.0240301	RBP4, ISYNA1, ATF4, PPP1R3C, GOT1, GCK, GFPT1, ENO2, GYS2, TKT, ACN9	920	65	12092	2.22428	1	0.423533	35.7933
GOTERM_BP_FAT	GO:0006417~regulation of translation	14	0.025395	0.0251242	NCBP1, LOC689824, MAGOH, IREB2, RBM8, CALR, RPS4X, QK, RGD1562125, EIF4G1, EP300, EIF4EBP2, TSC1, PRKAA1, EIF2AK3, SERP1, LOC690303	920	94	12092	1.95754	1	0.4358	37.0919
GOTERM_BP_FAT	GO:0006767~water-soluble vitamin metabolic process	8	0.0145114	0.025847	NAMPT, PDXK, AKR1A1, SLC23A2, RFK, RGD1560961, RGD1563242, TMLHE, GSTO1, RGD1566085, SLC19A2	920	39	12092	2.6961	1	0.442936	37.936
GOTERM_BP_FAT	GO:0009185~ribonucleoside diphosphate metabolic process	4	0.00725571	0.0259742	ATP5E, ATP5B, ENTPD4, ENTPD2, LOC365654	920	9	12092	5.84155	1	0.442378	38.0835
GOTERM_BP_FAT	GO:0006006~glucose metabolic process	22	0.0399064	0.0260348	RBP4, TALDO1, IL6ST, PHKB, LOC688456, ENO1-PS1, LOC501727, LOC290721, ACN9, PPP1R3C, ENO2, GYS2, PRKAA1, RGD1564781, RPIA, MYC, ENO1, PDK1, PDK4, GALT, TKT, LOC297826, ATF4, GCK, H6PD, IGFBP1, SERP1, PYGB	920	176	12092	1.64293	1	0.440984	38.1536
GOTERM_BP_FAT	GO:0009636~response to toxin	11	0.0199532	0.0264644	PDXK, LYN, TGFBR1, MAP1B, SLC22A8, CDH1, CDKN1A, RFC3, NUPR1, LOC688201, BAX, LOC681314, PEBP1, RGD1566085	920	66	12092	2.19058	1	0.444236	38.6486
GOTERM_BP_FAT	GO:0006937~regulation of muscle contraction	11	0.0199532	0.0264644	HDAC4, FLT1, TNNC1, MYL3, GUCY1A3, ATP1A1, GHSR, SDC4, NKX2-5, SRF, TNNI1	920	66	12092	2.19058	1	0.444236	38.6486
GOTERM_BP_FAT	GO:0009309~amine biosynthetic process	13	0.0235811	0.0265735	RGD1559938, ODC1, BCAT2, MAT2A, RGD1560523, GLUD1, ASNS, PSPH, LOC683008, LOC503456, CTH, GOT1, TMLHE, ETNK1, LOC690027, AMD1, PSAT1, SMS	920	85	12092	2.01018	1	0.443458	38.7738
GOTERM_BP_FAT	GO:0010675~regulation of cellular carbohydrate metabolic process	9	0.0163253	0.0268984	HDAC4, PPP1R3C, GCK, HNF4A, SORBS1, GFPT1, PFKFB1, PRKAA1, NR3C1, TCF4	920	48	12092	2.4644	1	0.445352	39.1449
GOTERM_BP_FAT	GO:0044087~regulation of cellular component biogenesis	16	0.0290228	0.0274328	NF2, TGFBR1, MAP1B, ELN, LOC691768, SDC4, SRF, PTEN, SORBS3, CDKN1B, EP300, HNF4A, TSC1, TMSB4X, GHSR, TCF4, NKX2-5, ADD1	920	115	12092	1.82866	1	0.44977	39.7508
GOTERM_BP_FAT	GO:0018107~peptidyl-threonine phosphorylation	5	0.00906964	0.0288559	TAF1, PDPK1, HIPK3, TGFBR1, TGFBR2	920	16	12092	4.10734	1	0.464651	41.3366
GOTERM_BP_FAT	GO:0031401~positive regulation of protein modification process	22	0.0399064	0.0290484	PSMB10, BCL10, ANAPC2, LYN, IL6ST, TGFBR1, ANAPC4, MAP2K4, PSMA7, IL6RA, PSMA2, PSMB5, HDAC4, PSMB4, PSMC6, PSMB6, EP300, PSME1, CCND2, RGD1559647, PSMB2, PSMD6, BMP7, DDAH1	920	178	12092	1.62447	1	0.464771	41.548
GOTERM_BP_FAT	GO:0034656~nucleobase, nucleoside and nucleotide catabolic process	11	0.0199532	0.0290699	FHIT, ATP5E, ATP5B, NUDT7, DERA, ATP1A1, PDE4D, ATP5O, ENTPD4, ENTPD2, LOC365654, DUT	920	67	12092	2.15788	1	0.4629	41.5717
GOTERM_BP_FAT	GO:0034655~nucleobase, nucleoside, nucleotide and nucleic acid catabolic process	11	0.0199532	0.0290699	FHIT, ATP5E, ATP5B, NUDT7, DERA, ATP1A1, PDE4D, ATP5O, ENTPD4, ENTPD2, LOC365654, DUT	920	67	12092	2.15788	1	0.4629	41.5717
GOTERM_BP_FAT	GO:0007249~I-kappaB kinase/NF-kappaB cascade	8	0.0145114	0.0293465	MAP3K7, BCL10, RIPK3, TIRAP, TIFA, ERC1, DDAH1, IRAK1BP1, TANK	920	40	12092	2.6287	1	0.464003	41.8741
GOTERM_BP_FAT	GO:0016310~phosphorylation	69	0.125161	0.0296474	RGD1562500, ATP5E, ATP6V0E1, TOLLIP, ATP5B, RGD1563463, DDR2, LATS2, PRKX, MAP3K7, PDPK1, CSNK2A1, PSKH1, PAK2, HSF1, CLK4, EEF2K, LOC685322, ATP5O, PRKACB, ATP6V0D2, EGFR, LYN, BRAF, ROCK2, TRPM7, DGUOK, STK4, ATP6V1F, RGD1312026, TMEM134, NME2, UQCRH, HIPK3, HIPK2, RIPK3, ERN1, ERC1, EIF2AK3, LRRK1, LOC689961, NME2-PS1, MAPKAPK5, PFKFB1, ATP5G1, PCTK1, MAP3K3, STK40, LOC686947, CAMK2B, PRKAA1, …	920	715	12092	1.26839	1	0.46537	42.2014
GOTERM_BP_FAT	GO:0031100~organ regeneration	10	0.0181393	0.0298688	RGD1559750, CDKN1A, ATIC, FLT3, TGFBR1, IGF2R, TGFBR2, PFKFB1, LIFR, HP, CXCL12	920	58	12092	2.26612	1	0.465813	42.4411
GOTERM_BP_FAT	GO:0048738~cardiac muscle tissue development	10	0.0181393	0.0298688	RBP4, TSC1, XIRP1, TNNC1, MYL3, PTCD2, NKX2-5, CSRP3, PTEN, TNNI1	920	58	12092	2.26612	1	0.465813	42.4411
GOTERM_BP_FAT	GO:0043068~positive regulation of programmed cell death	36	0.0653014	0.0300152	APH1A, MMP9, FOXO3, NR3C1, PTEN, CTNNBL1, LOC688201, LOC681314, PPP3CC, AATF, CABC1, PHLDA3, MYC, DDAH1, TXNIP, BCL10, NACC1, ARHGEF7, TGFBR1, MAP2K4, ITGA1, RGD1310686, STK4, ATM, BCL2L11, CDKN1A, CDKN1B, GNAQ, NUPR1, HIPK1, IGF2R, BAX, ENDOG, HIPK2, PSEN2, CASP12, LOC500918, RIPK3, ERN1, SORT1, BMP7	920	332	12092	1.4252	1	0.465401	42.5991
GOTERM_BP_FAT	GO:0046890~regulation of lipid biosynthetic process	9	0.0163253	0.0300843	APOB, HNF4A, SORBS1, PXMP3, IGFBP7, APOC1, ATP1A1, NR3C1, TCF4, NR1H3	920	49	12092	2.41411	1	0.464124	42.6736
GOTERM_BP_FAT	GO:0032270~positive regulation of cellular protein metabolic process	26	0.0471621	0.0307118	PSMB10, IL6ST, PSMA7, PSMB5, PSMB4, PSMB6, PSMB2, PSMD6, DDAH1, NR1H3, TAF1, ANAPC2, BCL10, LYN, TGFBR1, ANAPC4, MAP2K4, RPS4X, IL6RA, PSMA2, HDAC4, PSMC6, EP300, PSME1, CCND2, RGD1559647, BMP7, SERP1	920	222	12092	1.53933	1	0.469102	43.3454
GOTERM_BP_FAT	GO:0051247~positive regulation of protein metabolic process	27	0.048976	0.0308928	PSMB10, IL6ST, PSMA7, PSMB5, PSMB4, PSMB6, PSMB2, PSMD6, DDAH1, NR1H3, TAF1, ANAPC2, BCL10, LYN, TGFBR1, ANAPC4, MAP2K4, RPS4X, IL6RA, PSMA2, HDAC4, PSMC6, EP300, PSME1, NEDD4, CCND2, RGD1559647, BMP7, SERP1	920	233	12092	1.52306	1	0.469065	43.5379
GOTERM_BP_FAT	GO:0009052~pentose-phosphate shunt, non-oxidative branch	3	0.00544178	0.0312199	TALDO1, TKT, RPIA	920	4	12092	9.85761	1	0.470633	43.884
GOTERM_BP_FAT	GO:0006474~N-terminal protein amino acid acetylation	3	0.00544178	0.0312199	EP300, NARG1, CREBBP	920	4	12092	9.85761	1	0.470633	43.884
GOTERM_BP_FAT	GO:0050847~progesterone receptor signaling pathway	3	0.00544178	0.0312199	KLF9, NEDD4, UBR5	920	4	12092	9.85761	1	0.470633	43.884
GOTERM_BP_FAT	GO:0043255~regulation of carbohydrate biosynthetic process	7	0.0126975	0.0312342	PPP1R3C, GCK, HNF4A, SORBS1, GFPT1, PRKAA1, NR3C1, TCF4	920	32	12092	2.87514	1	0.468769	43.899
GOTERM_BP_FAT	GO:0008286~insulin receptor signaling pathway	7	0.0126975	0.0312342	EIF4EBP2, SORBS1, GSK3A, BCAR1, FOXO1, IGFBP1, NR1H3	920	32	12092	2.87514	1	0.468769	43.899
GOTERM_BP_FAT	GO:0015980~energy derivation by oxidation of organic compounds	15	0.0272089	0.0316391	NDUFA5, COX8B, PHKB, IL6ST, IDH3B, PPP1R3C, GOT1, GCK, UQCRH, LOC688201, BAX, LOC686947, SDHD, LOC681314, GYS2, LOC685322, NFATC3, PYGB	920	107	12092	1.84254	1	0.471163	44.3246
GOTERM_BP_FAT	GO:0008630~DNA damage response, signal transduction resulting in induction of apoptosis	6	0.0108836	0.0317006	NUPR1, HIPK1, HIPK2, RGD1310686, PHLDA3, ATM	920	24	12092	3.28587	1	0.46983	44.389
GOTERM_BP_FAT	GO:0000956~nuclear-transcribed mRNA catabolic process	6	0.0108836	0.0317006	NCBP1, UPF2, MAGOH, PNRC2, HNRPD, RBM8, LOC690303	920	24	12092	3.28587	1	0.46983	44.389
GOTERM_BP_FAT	GO:0008104~protein localization	64	0.116091	0.0322236	LOC687738, RGD1307279, AP1G1, AP3S1, RAB1B, OS9, PEX7, APOB, RGD1566215, LOC681314, NECAP1, RPL11, COX18, KPNB1, LYN, RAN, NUP88, SRP54A, LOC691768, RGD1561341, MYH9, NPAP60, LOC502984, RPAIN, IGF2R, PSEN2, RAB5A, RAB14, SORT1, TMSB4X, ERC1, PMPCB, SERP1, NXT1, VPS29, DERL2, NUP98, RAB1B-PS1, EXOC8, MTX2, RDX, CALR, LOC367275, SFT2D2, TMED3, LOC688201, CHM, EXOC4, AP3D1, RGD1560231, PEX13, NUP54,…	920	658	12092	1.27839	1	0.473448	44.9336
GOTERM_BP_FAT	GO:0051254~positive regulation of RNA metabolic process	47	0.0852546	0.032358	HLF, PPARA, NCBP1, THRA, FOXO1, FOXO3, MED21, ZBTB38, MYD88, GTF2A2, NR2F2, MYC, DDAH1, SERTAD2, BCL10, SIX4, TCFAP2E, EP300, HNF4A, ZMIZ2, HIPK2, NSD1, LOC686060, ELK1, NR3C1, SRF, CALCOCO1, CHD8, TEF, AATF, TCF4, NKX2-5, NFATC3, NR1H3, ZBTB7B, TAF1, KLF7, LOC683435, EPAS1, LOC689162, CREBBP, ESRRG, HDAC4, MNAT1, ATF4, NARG1, ETS2, THRAP3, BMP7, NFIC, NFIA, NFIB	920	460	12092	1.34292	1	0.472896	45.0728
GOTERM_BP_FAT	GO:0006109~regulation of carbohydrate metabolic process	9	0.0163253	0.0335201	HDAC4, PPP1R3C, GCK, HNF4A, SORBS1, GFPT1, PFKFB1, PRKAA1, NR3C1, TCF4	920	50	12092	2.36583	1	0.483093	46.262
GOTERM_BP_FAT	GO:0010942~positive regulation of cell death	36	0.0653014	0.0336719	APH1A, MMP9, FOXO3, NR3C1, PTEN, CTNNBL1, LOC688201, LOC681314, PPP3CC, AATF, CABC1, PHLDA3, MYC, DDAH1, TXNIP, BCL10, NACC1, ARHGEF7, TGFBR1, MAP2K4, ITGA1, RGD1310686, STK4, ATM, BCL2L11, CDKN1A, CDKN1B, GNAQ, NUPR1, HIPK1, IGF2R, BAX, ENDOG, HIPK2, PSEN2, CASP12, LOC500918, RIPK3, ERN1, SORT1, BMP7	920	335	12092	1.41243	1	0.482684	46.4155
GOTERM_BP_FAT	GO:0046700~heterocycle catabolic process	13	0.0235811	0.0337569	ATP5E, FHIT, ATP5B, PDE4D, ATP1A1, PHF11, ALDH1L2, LOC365654, NUDT7, DERA, ATP5O, ENTPD4, ENTPD2, DUT	920	88	12092	1.94165	1	0.481594	46.5013
GOTERM_BP_FAT	GO:0000184~nuclear-transcribed mRNA catabolic process, nonsense-mediated decay	5	0.00906964	0.0355271	NCBP1, UPF2, MAGOH, PNRC2, RBM8, LOC690303	920	17	12092	3.86573	1	0.497482	48.2587
GOTERM_BP_FAT	GO:0008610~lipid biosynthetic process	31	0.0562317	0.0365359	RGD1561620, LOC683324, CHKB, HSD17B12, NDUFAB1, PMVK, LOC686661, PEX7, CDS2, RDH8, CEPT1, AGPAT6, ISYNA1, LOC687618, LOC681458, PXMP3, ETNK1, SCD4, PCYT1A, LOC689842, PRKAA1, PRKAA2, ACSL3, HSD17B8, LOC299312, AGPAT1, SCD1, RGD1560805, LOC683884, CRLS1, GTPBP4, FADS1, LOC295122, FADS3, FADS2, DPAGT1, ACLY, LOC291276, QK, LOC691221, AKR1D1, GPAM	920	281	12092	1.44999	1	0.505401	49.2357
GOTERM_BP_FAT	GO:0006518~peptide metabolic process	9	0.0163253	0.037213	GSTA3, CTH, ECE1, TPP1, DMD, IDE, SPCS2, GSTP1	920	51	12092	2.31944	1	0.509952	49.8816
GOTERM_BP_FAT	GO:0006605~protein targeting	19	0.0344646	0.0376209	TXNIP, NXT1, NUP98, SRP54A, RAN, MTX2, RGD1561341, CALR, LOC367275, PEX7, LOC502984, RPAIN, NEDD4, EXOC4, YWHAQ, RGD1560231, PEX13, RPL11, NUP54, KPNB1, PMPCB, SSR3	920	151	12092	1.65382	1	0.511869	50.267
GOTERM_BP_FAT	GO:0051099~positive regulation of binding	11	0.0199532	0.0379679	BCL10, PRDX3, CALM-PS2, HDAC4, EP300, MYD88, EPB4.1, GTF2A2, HIPK2, CALM3, DDAH1, EIF2AK3, CALM2, ADD1, CALM1	920	70	12092	2.0654	1	0.513185	50.5926
GOTERM_BP_FAT	GO:0042127~regulation of cell proliferation	64	0.116091	0.0379939	NAMPT, LOC499475, LOC687738, IL6ST, FOXO1, TTC27, PRDX3, JAG1, SKAP2, CXCL12, DDR2, PTEN, LOC687680, FNTA, MYD88, CSNK2A1, HSF1, LOC691065, LOC681314, LOC689842, MYC, GNL3, EGFR, STS, GTPBP4, LYN, LOC295122, RGD1563097, LIFR, RGD1566136, RPS4X, MBD2, RPTOR, NME2, CTH, XIRP1, HNF4A, HIPK1, GNAQ, BTG1, CCND2, ADK, HIPK2, BAT3, SMARCA2, RGD1561620, LOC691716, RBP4, DERL2, NME2-PS1, LOC683324, RPS15A…	920	665	12092	1.26494	1	0.511479	50.617
GOTERM_BP_FAT	GO:0032870~cellular response to hormone stimulus	18	0.0326507	0.0387335	IGFBP7, BCAR1, FOXO1, GNG12, LATS2, PDPK1, EIF4EBP2, GOT1, SORBS1, CCND2, GSK3A, GNB1, GFPT1, GNB4, IGFBP1, PRKACB, AKAP1, GHSR, NR1H3	920	141	12092	1.67789	1	0.51643	51.304
GOTERM_BP_FAT	GO:0045786~negative regulation of cell cycle	10	0.0181393	0.0397957	EGFR, PLA2G16, CDKN1A, CDKN1B, HNF4A, RNF167, PRKACB, BMP7, TCF4, LATS2, ATM	920	61	12092	2.15467	1	0.524216	52.2749
GOTERM_BP_FAT	GO:0007431~salivary gland development	7	0.0126975	0.0407903	EGFR, LOC678883, XBP1, DAG1, LOC691874, CTNND1, LOC678867, CDH1, EDAR, BMP7	920	34	12092	2.70601	1	0.531203	53.1673
GOTERM_BP_FAT	GO:0043085~positive regulation of catalytic activity	45	0.0816267	0.041291	SDC4, MAP3K7, PDPK1, CASP4, LOC681314, PRKACB, PSMD6, MYC, EGFR, ANAPC2, SSBP1, ANAPC4, PSMA2, CRHR1, PSME1, GNAQ, GNB1, CCND2, PSEN2, GIPR, ERN1, GNB4, EIF2AK3, PSMB10, APH1A, PFKFB1, PSMA7, PSMB5, PSMB4, PSMB6, LOC688201, PSMB2, CABC1, FGD4, NR1H3, VAV3, FLT1, TGFBR1, TGFBR2, MET, MAP2K4, ITGA1, VAV2, PSMC6, LRP1, TSC1, RGD1559647, BAX, CASP12, LOC500918, PDCD6	920	444	12092	1.33211	1	0.533695	53.6107
GOTERM_BP_FAT	GO:0048661~positive regulation of smooth muscle cell proliferation	8	0.0145114	0.041716	EGFR, MNAT1, NAMPT, FLT1, MYD88, GNAQ, TGFBR2, IL6RA	920	43	12092	2.4453	1	0.535489	53.9839
GOTERM_BP_FAT	GO:0006368~RNA elongation from RNA polymerase II promoter	8	0.0145114	0.041716	MNAT1, TAF1, POLR2F, POLR2L, GTF2A1, GTF2A2, POLR2B, POLR2A, POLR2L-PS1	920	43	12092	2.4453	1	0.535489	53.9839
GOTERM_BP_FAT	GO:0045893~positive regulation of transcription, DNA-dependent	46	0.0834407	0.0418502	PPARA, HLF, THRA, FOXO1, FOXO3, MED21, ZBTB38, MYD88, GTF2A2, NR2F2, MYC, DDAH1, SERTAD2, BCL10, SIX4, TCFAP2E, EP300, HNF4A, ZMIZ2, HIPK2, NSD1, LOC686060, ELK1, NR3C1, SRF, CALCOCO1, CHD8, TEF, AATF, TCF4, NKX2-5, NFATC3, NR1H3, ZBTB7B, TAF1, KLF7, LOC683435, EPAS1, LOC689162, CREBBP, ESRRG, HDAC4, MNAT1, ATF4, NARG1, ETS2, THRAP3, BMP7, NFIC, NFIA, NFIB	920	456	12092	1.32588	1	0.534738	54.1011
GOTERM_BP_FAT	GO:0009791~post-embryonic development	12	0.0217671	0.0420513	TAPT1, EMX1, TGFBR1, IREB2, CCDC47, ITPR1, BCL2L11, APOB, GNAQ, LOC366391, IGF2R, LOC688201, BAX, LOC681314, SERP1	920	81	12092	1.94718	1	0.534572	54.2762
GOTERM_BP_FAT	GO:0009100~glycoprotein metabolic process	17	0.0308368	0.0422018	GALNT2, SPTLC2, APH1A, FUT11, IDE, DPAGT1, DCN, NGLY1, ST3GAL1, MAN2A1, POMT2, ST3GAL6, PSEN2, FBXO6, LOC500918, CHST13, CABC1, B3GNT2, DDOST, SERP1	920	132	12092	1.69272	1	0.533974	54.4069
GOTERM_BP_FAT	GO:0043065~positive regulation of apoptosis	35	0.0634875	0.0424774	APH1A, MMP9, FOXO3, NR3C1, PTEN, CTNNBL1, LOC688201, LOC681314, PPP3CC, AATF, CABC1, PHLDA3, MYC, DDAH1, TXNIP, BCL10, NACC1, ARHGEF7, TGFBR1, MAP2K4, ITGA1, RGD1310686, STK4, ATM, BCL2L11, CDKN1B, GNAQ, NUPR1, HIPK1, IGF2R, BAX, ENDOG, HIPK2, PSEN2, CASP12, LOC500918, RIPK3, ERN1, SORT1, BMP7	920	330	12092	1.39401	1	0.534453	54.6453
GOTERM_BP_FAT	GO:0006796~phosphate metabolic process	79	0.1433	0.0431867	RGD1562500, ATP5E, ATP6V0E1, TOLLIP, ATP5B, RGD1563463, DDR2, PTEN, LATS2, PRKX, MAP3K7, PDPK1, CSNK2A1, PSKH1, PAK2, HSF1, CLK4, EEF2K, LOC685322, ATP5O, PRKACB, ATP6V0D2, EGFR, LOC298139, LYN, BRAF, ROCK2, TRPM7, DGUOK, STK4, ATP6V1F, SACM1L, RGD1312026, TMEM134, NME2, UQCRH, HIPK3, HIPK2, RIPK3, ERN1, ERC1, EIF2AK3, LRRK1, LOC689961, NME2-PS1, MAPKAPK5, PFKFB1, SSH2, ATP5G1, PTPMT1, ACP1, MTMR…	920	849	12092	1.22301	1	0.538606	55.2534
GOTERM_BP_FAT	GO:0009261~ribonucleotide catabolic process	6	0.0108836	0.0433106	ATP5E, ATP5B, ATP1A1, ATP5O, ENTPD4, ENTPD2, LOC365654	920	26	12092	3.03311	1	0.537778	55.3588
GOTERM_BP_FAT	GO:0006793~phosphorus metabolic process	79	0.1433	0.0453193	RGD1562500, ATP5E, ATP6V0E1, TOLLIP, ATP5B, RGD1563463, DDR2, PTEN, LATS2, PRKX, MAP3K7, PDPK1, CSNK2A1, PSKH1, PAK2, HSF1, CLK4, EEF2K, LOC685322, ATP5O, PRKACB, ATP6V0D2, EGFR, LOC298139, LYN, BRAF, ROCK2, TRPM7, DGUOK, STK4, ATP6V1F, SACM1L, RGD1312026, TMEM134, NME2, UQCRH, HIPK3, HIPK2, RIPK3, ERN1, ERC1, EIF2AK3, LRRK1, LOC689961, NME2-PS1, MAPKAPK5, PFKFB1, SSH2, ATP5G1, PTPMT1, ACP1, MTMR…	920	851	12092	1.22013	1	0.552524	57.0356
GOTERM_BP_FAT	GO:0016567~protein ubiquitination	12	0.0217671	0.0453788	RNF144B, CUL5, UHRF2, UBE4A, NEDD4, UBR5, UBE2G1, UBE4B, RNF167, RNF20, VCPIP1, OS9	920	82	12092	1.92344	1	0.551139	57.0844
GOTERM_BP_FAT	GO:0035148~tube lumen formation	9	0.0163253	0.0453955	LOC678883, BCL10, CDH1, EDAR, SRF, NPAP60, BCL2L11, MAP3K7, TSC1, LOC691874, GRLF1, LOC678867, DDAH1	920	53	12092	2.23191	1	0.549417	57.0981
GOTERM_BP_FAT	GO:0006098~pentose-phosphate shunt	4	0.00725571	0.0455325	TALDO1, H6PD, TKT, RPIA	920	11	12092	4.77945	1	0.548678	57.2101
GOTERM_BP_FAT	GO:0006111~regulation of gluconeogenesis	4	0.00725571	0.0455325	GCK, HNF4A, PRKAA1, NR3C1, TCF4	920	11	12092	4.77945	1	0.548678	57.2101
GOTERM_BP_FAT	GO:0032535~regulation of cellular component size	26	0.0471621	0.0461107	ATP6V0E1, DERL2, LOC687738, ENO1-PS1, LOC688456, IL6ST, LOC501727, MMP9, ELN, LOC290721, CXCL12, N6AMT1, TMEM123, RGD1564781, TCF4, ENO1, SERTAD2, DEPDC6, ANAPC2, NF2, TGFBR1, MAP1B, LOC691768, RPTOR, LOC297826, CDKN1A, CTH, CDKN1B, EP300, NUPR1, TSC1, HNF4A, TMSB4X, IGFBP1, ADD1	920	231	12092	1.47935	1	0.551482	57.6798
GOTERM_BP_FAT	GO:0034621~cellular macromolecular complex subunit organization	29	0.0526039	0.0471723	NUP98, HIST1H2AA, TUBB2B, TUBB2A, TUBB2C, CALR, NDUFAF3, RPS25, NDUFS5, LOC681144, FGA, LOC682160, GTF2A2, PEX13, COX18, KPNB1, TUBA1C, SCO1, TUBB4, ATPAF2, HSP90AA1, LOC498264, CUGBP1, TMEM70, RPL24, MBD2, LOC367535, DVL1, PSMG1, EP300, LOC691532, TBCA, RGD1559512, LOC363933, LOC315370, TUBA4A, GHSR, LRP4	920	265	12092	1.43834	1	0.558048	58.5296
GOTERM_BP_FAT	GO:0009265~2'-deoxyribonucleotide biosynthetic process	3	0.00544178	0.049437	ADK, DTYMK, DUT	920	5	12092	7.88609	1	0.573627	60.2888
GOTERM_BP_FAT	GO:0051005~negative regulation of lipoprotein lipase activity	3	0.00544178	0.049437	APOC1, SORT1, ANGPTL4	920	5	12092	7.88609	1	0.573627	60.2888
GOTERM_BP_FAT	GO:0019852~L-ascorbic acid metabolic process	3	0.00544178	0.049437	AKR1A1, SLC23A2, GSTO1	920	5	12092	7.88609	1	0.573627	60.2888
GOTERM_BP_FAT	GO:0001783~B cell apoptosis	3	0.00544178	0.049437	BAX, LOC688201, LOC681314, MYC, BCL2L11	920	5	12092	7.88609	1	0.573627	60.2888
GOTERM_BP_FAT	GO:0070120~ciliary neurotrophic factor-mediated signaling pathway	3	0.00544178	0.049437	IL6ST, LIFR, IL6RA	920	5	12092	7.88609	1	0.573627	60.2888
GOTERM_BP_FAT	GO:0042476~odontogenesis	9	0.0163253	0.0498962	LOC678883, NF2, EDAR, BCL2L11, LOC688201, BAX, LOC681314, LOC691874, LOC678867, DSP, BMP7, LHX8, NFIC, LRP4	920	54	12092	2.19058	1	0.575243	60.6367
GOTERM_BP_FAT	GO:0045793~positive regulation of cell size	9	0.0163253	0.0498962	DERL2, EP300, LOC687738, IL6ST, TGFBR1, MAP1B, TMEM123, IGFBP1, CXCL12, N6AMT1	920	54	12092	2.19058	1	0.575243	60.6367
GOTERM_BP_FAT	GO:0007005~mitochondrion organization	15	0.0272089	0.0500993	HLF, HSP90AA1, EPAS1, SSBP1, LOC498264, MTX2, TMEM70, PRDX3, NDUFAF3, MAN2A1, NDUFS5, LOC681144, GFM1, PTCD2, LOC688201, BAX, LOC682160, LOC681314, LOC363933, LOC315370, COX18, MYC, PMPCB	920	114	12092	1.72941	1	0.574937	60.7897
GOTERM_BP_FAT	GO:0045936~negative regulation of phosphate metabolic process	8	0.0145114	0.0515976	CDKN1A, CDKN1B, NF2, HNF4A, BAX, LOC688201, LOC681314, PSEN2, PEBP1, CABC1, AKAP1, TCF4	920	45	12092	2.33662	1	0.584139	61.9011
GOTERM_BP_FAT	GO:0010563~negative regulation of phosphorus metabolic process	8	0.0145114	0.0515976	CDKN1A, CDKN1B, NF2, HNF4A, BAX, LOC688201, LOC681314, PSEN2, PEBP1, CABC1, AKAP1, TCF4	920	45	12092	2.33662	1	0.584139	61.9011
GOTERM_BP_FAT	GO:0051592~response to calcium ion	10	0.0181393	0.0517478	TXNIP, EGFR, CALM-PS2, MNAT1, ANXA7, EP300, FGA, GIPR, LOC310579, PEBP1, CALM3, PDCD6, CALM2, CALM1	920	64	12092	2.05367	1	0.583418	62.0108
GOTERM_BP_FAT	GO:0009991~response to extracellular stimulus	32	0.0580457	0.0521584	RPL36A-PS2, RBP4, PPARA, RPL36A, RPL36A-PS1, RGD1566373, IL6ST, IGFBP7, MMP9, PFKFB1, HP, ASNS, PSPH, PTEN, ACSL4, RGD1566085, ACSL3, RPL36AL, RGD1561267, SOAT2, PDXK, LYN, ACADS, FADS1, CYP2C7, BCKDHB, MAP1B, TGFBR2, LOC680395, LOC682326, RPTOR, RGD1562886, CRHR1, CDKN1A, EP300, ABCG5, GCK, IGF2R, LIPG, LOC685642, BMP7, GHSR	920	302	12092	1.39269	1	0.584578	62.3094
GOTERM_BP_FAT	GO:0006508~proteolysis	72	0.130603	0.0540747	DPP3, LOC687738, MASP1, UBE2G1, MMP9, IDE, MAN1B1, HP, MIPEP, OS9, CUL5, USP54, LONP2, CASP4, RBAF600, TPP1, CFH, CPA3, PSMD6, LOC678760, VCPIP1, ANAPC2, LOC503156, ANAPC4, MCPT4, F9, SERPING1, CTSS, MYH9, PSMA2, C1QB, C8B, UHRF2, PSME1, UBR5, PSEN2, UBD, CPD, USP24, RNF20, PMPCB, PSMB10, DERL2, APH1A, USP3, USP2, PSMA7, FEM1B, EDEM1, PSMB5, PSMB4, ECE1, PSMB6, DPP3L, SEC16A, PSMB2, FBXO6, RNF167…	920	775	12092	1.22107	1	0.596339	63.6735
GOTERM_BP_FAT	GO:0006396~RNA processing	37	0.0671153	0.0542903	NCBP1, SYNCRIP, RBM8, RBM9, INTS4, SERPINA6, RPL11, DDX21, LOC690303, LOC365287, MRPL1, RGD1563459, ZCCHC11, MAGOH, LOC366782, RGD1559574, QK, PAPD4, RPS16, RGD1565215, RPS28-PS1, ERN1, CPSF3, RGD1565056, RPL26-PS1, LOC366928, POLR2F, POLR2L, FARS2, LOC364390, POLR2B, RGD1564574, LOC367275, POLR2L-PS1, POLR2A, LOC293712, RPS28, RPL7, LOC680393, A1CF, PRPF8, RGD1560729, RGD1560231, LOC690475, HNRN…	920	360	12092	1.35086	1	0.596047	63.8241
GOTERM_BP_FAT	GO:0001558~regulation of cell growth	20	0.0362785	0.0550561	DERL2, LOC687738, IL6ST, LOC688456, ENO1-PS1, IGFBP7, LOC501727, LOC290721, CXCL12, N6AMT1, CSNK2A1, RGD1564781, TCF4, CRIM1, ENO1, SERTAD2, ANAPC2, NF2, TGFBR1, MAP1B, PRKCDBP, LOC297826, CDKN1A, CTH, EP300, CDKN1B, HNF4A, IGFBP1	920	169	12092	1.55544	1	0.599543	64.354
GOTERM_BP_FAT	GO:0007507~heart development	24	0.0435343	0.0551587	RBP4, TNNC1, MYL3, TGFBR1, TGFBR2, COL3A1, CSRP3, SRF, PTEN, ATM, TNNI1, MNAT1, ECE1, EP300, CHD7, ID2, XIRP1, GNAQ, TSC1, PTCD2, TXNRD2, PBRM1, NFATC3, NKX2-5	920	213	12092	1.48096	1	0.59847	64.4244
GOTERM_BP_FAT	GO:0010604~positive regulation of macromolecule metabolic process	76	0.137858	0.0560344	HLF, PPARA, NCBP1, THRA, IL6ST, FOXO1, FOXO3, MED21, ZBTB38, FNTA, MYD88, GTF2A2, PSMD6, NR2F2, DDAH1, MYC, SERTAD1, SERTAD2, BCL10, ANAPC2, LYN, ANAPC4, TCFAP2E, SIX4, RPS4X, PSMA2, EP300, HNF4A, PSME1, ZMIZ2, CCND2, HIPK2, NSD1, RNF20, SERP1, PSMB10, LOC686060, ING2, ELK1, NR3C1, PSMA7, CALR, SRF, CALCOCO1, PSMB5, PSMB4, CHD8, ECE1, PSMB6, SORBS1, PSMB2, TEF, AATF, TCF4, NFATC3, NKX2-5, NR1H3, …	920	825	12092	1.21079	1	0.602645	65.0202
GOTERM_BP_FAT	GO:0051726~regulation of cell cycle	27	0.048976	0.0562824	LOC691716, RGD1561620, LOC683324, RPS15A, ASNS, CALR, PTEN, LOC687680, LATS2, CDT1, FNTA, LOC687618, LOC681330, LOC691065, LOC688201, LOC681314, RPS15A-PS1, AATF, LOC689842, PRKACB, RNF167, TCF4, MYC, LOC299312, EGFR, RGD1560805, PLA2G16, GTPBP4, ROCK2, RGD1563097, LOC295122, RPL24, LOC367535, LOC291276, ATM, CDKN1A, CDKN1B, XPC, ID2, HNF4A, CCND2, BAX, PEBP1, RBM38, BMP7	920	247	12092	1.43674	1	0.602553	65.1872
GOTERM_BP_FAT	GO:0055088~lipid homeostasis	8	0.0145114	0.0570457	APOB, ABCG5, GOT1, HNF4A, PXMP3, PLSCR3, LIPG, FABP4, TCF4	920	46	12092	2.28582	1	0.605892	65.6966
GOTERM_BP_FAT	GO:0007595~lactation	7	0.0126975	0.0582603	XDH, AGPAT6, NEURL, BCAT2, MET, CDO1, EIF2AK3	920	37	12092	2.4866	1	0.612117	66.4926
GOTERM_BP_FAT	GO:0000082~G1/S transition of mitotic cell cycle	7	0.0126975	0.0582603	EGFR, MNAT1, CDKN1A, CDKN1B, CCND2, CAMK2B, LATS2	920	37	12092	2.4866	1	0.612117	66.4926
GOTERM_BP_FAT	GO:0031667~response to nutrient levels	30	0.0544178	0.0589195	RPL36A-PS2, RBP4, PPARA, RPL36A, RPL36A-PS1, RGD1566373, IL6ST, IGFBP7, MMP9, PFKFB1, HP, ASNS, PSPH, PTEN, ACSL4, RGD1566085, ACSL3, RPL36AL, RGD1561267, SOAT2, PDXK, ACADS, FADS1, CYP2C7, BCKDHB, MAP1B, TGFBR2, LOC680395, LOC682326, RPTOR, RGD1562886, CRHR1, EP300, ABCG5, GCK, IGF2R, LIPG, LOC685642, BMP7, GHSR	920	282	12092	1.39824	1	0.614641	66.9172
GOTERM_BP_FAT	GO:0043062~extracellular structure organization	17	0.0308368	0.0590698	LGALS3, TGFBR1, MMP9, HSD17B12, ELN, COL3A1, MAP1B, CDH1, DCN, ANXA2, DVL1, LAMA2, TSC1, SMOC1, COL1A2, LAMC1, LRP4	920	138	12092	1.61912	1	0.613877	67.0134
GOTERM_BP_FAT	GO:0006366~transcription from RNA polymerase II promoter	13	0.0235811	0.0594424	TAF1, POLR2F, LOC683435, POLR2L, LOC689162, MED24, NR3C1, POLR2B, POLR2A, POLR2L-PS1, MNAT1, MED30, GTF2A1, GTF2A2, THRAP3, MYC	920	96	12092	1.77985	1	0.614538	67.2505
GOTERM_BP_FAT	GO:0006633~fatty acid biosynthetic process	11	0.0199532	0.0610335	LOC683884, SCD1, FADS1, NDUFAB1, FADS3, FADS2, LOC686661, QK, LOC691221, LOC681458, PRKAA1, SCD4, PRKAA2, ACSL3	920	76	12092	1.90235	1	0.622843	68.2451
GOTERM_BP_FAT	GO:0006354~RNA elongation	8	0.0145114	0.0628367	MNAT1, TAF1, POLR2F, POLR2L, GTF2A1, GTF2A2, POLR2B, POLR2A, POLR2L-PS1	920	47	12092	2.23719	1	0.632197	69.3377
GOTERM_BP_FAT	GO:0007435~salivary gland morphogenesis	6	0.0108836	0.0649347	EGFR, LOC678883, DAG1, LOC691874, CTNND1, LOC678867, CDH1, EDAR, BMP7	920	29	12092	2.71934	1	0.642986	70.5643
GOTERM_BP_FAT	GO:0019217~regulation of fatty acid metabolic process	9	0.0163253	0.0650855	CPT1B, PPARA, HNF4A, APOC1, PRKAA1, PRKAA2, GHSR, TCF4, EIF2AK3, NR1H3	920	57	12092	2.07529	1	0.642177	70.6506
GOTERM_BP_FAT	GO:0051173~positive regulation of nitrogen compound metabolic process	59	0.107022	0.0651591	HLF, PPARA, NCBP1, THRA, FOXO1, FOXO3, MED21, ZBTB38, LOC681144, MYD88, GTF2A2, LOC682160, GUCY1A3, NR2F2, DDAH1, MYC, SERTAD1, SERTAD2, EGFR, BCL10, HSP90AA1, LOC498264, TCFAP2E, SIX4, NME2, EP300, HNF4A, ZMIZ2, GIPR, HIPK2, LOC363933, PEBP1, NSD1, RNF20, LOC686060, ING2, NME2-PS1, ELK1, NR3C1, CALR, SRF, CALCOCO1, CHD8, TEF, AATF, TCF4, NFATC3, NKX2-5, NR1H3, ZBTB7B, TAF1, KLF7, LOC683435, EPAS…	920	626	12092	1.23876	1	0.640924	70.6927
GOTERM_BP_FAT	GO:0043549~regulation of kinase activity	30	0.0544178	0.0653065	RGD1561620, LOC683324, PFKFB1, PRDX3, SDC4, LATS2, MAP3K7, PDPK1, LOC687618, LOC689842, PRKACB, CABC1, FGD4, LOC299312, EGFR, RGD1560805, DEPDC6, GTPBP4, VAV3, FLT1, NF2, TGFBR1, LOC295122, MAP2K4, TGFBR2, MET, ITGA1, VAV2, LOC291276, DVL1, CDKN1A, CDKN1B, LRP1, TSC1, CCND2, HIPK3, PSEN2, ERN1, FABP4	920	285	12092	1.38352	1	0.640108	70.7767
GOTERM_BP_FAT	GO:0006766~vitamin metabolic process	11	0.0199532	0.0656017	GC, NAMPT, RBP4, PDXK, RGD1563242, SLC19A2, RDH8, AKR1A1, RFK, SLC23A2, TMLHE, RGD1560961, GSTO1, RGD1566085	920	77	12092	1.87764	1	0.640157	70.9444
GOTERM_BP_FAT	GO:0009891~positive regulation of biosynthetic process	63	0.114277	0.0664236	HLF, PPARA, THRA, FOXO1, FOXO3, MED21, ZBTB38, FNTA, MYD88, LOC681144, GTF2A2, LOC682160, GUCY1A3, NR2F2, DDAH1, MYC, SERTAD1, SERTAD2, EGFR, BCL10, HSP90AA1, LOC498264, TCFAP2E, SIX4, RPS4X, NME2, EP300, HNF4A, ZMIZ2, GIPR, HIPK2, LOC363933, NSD1, RNF20, SERP1, LOC686060, ING2, NME2-PS1, ELK1, NR3C1, CALR, SRF, CALCOCO1, CHD8, SORBS1, TEF, PRKAA1, AATF, TCF4, NFATC3, NKX2-5, NR1H3, ZBTB7B, TAF1,…	920	675	12092	1.22672	1	0.643235	71.4064
GOTERM_BP_FAT	GO:0031328~positive regulation of cellular biosynthetic process	62	0.112463	0.0669212	HLF, PPARA, THRA, FOXO1, FOXO3, MED21, ZBTB38, MYD88, LOC681144, GTF2A2, LOC682160, GUCY1A3, NR2F2, DDAH1, MYC, SERTAD1, SERTAD2, EGFR, BCL10, HSP90AA1, LOC498264, TCFAP2E, SIX4, RPS4X, NME2, EP300, HNF4A, ZMIZ2, GIPR, HIPK2, LOC363933, NSD1, RNF20, SERP1, LOC686060, ING2, NME2-PS1, ELK1, NR3C1, CALR, SRF, CALCOCO1, CHD8, SORBS1, TEF, PRKAA1, AATF, TCF4, NFATC3, NKX2-5, NR1H3, ZBTB7B, TAF1, KLF7,…	920	663	12092	1.2291	1	0.644423	71.6828
GOTERM_BP_FAT	GO:0030198~extracellular matrix organization	12	0.0217671	0.0691301	LAMA2, LGALS3, TGFBR1, MMP9, SMOC1, COL3A1, ELN, HSD17B12, COL1A2, LAMC1, DCN, ANXA2	920	88	12092	1.79229	1	0.655142	72.8793
GOTERM_BP_FAT	GO:0014812~muscle cell migration	3	0.00544178	0.0704808	PLAT, MET, SIX4	920	6	12092	6.57174	1	0.660871	73.5872
GOTERM_BP_FAT	GO:0006824~cobalt ion transport	3	0.00544178	0.0704808	TMEM32, SLC30A5, TCN2	920	6	12092	6.57174	1	0.660871	73.5872
GOTERM_BP_FAT	GO:0006825~copper ion transport	4	0.00725571	0.0705066	TMEM32, ATOX1, SLC31A1, SCO1	920	13	12092	4.04415	1	0.659384	73.6006
GOTERM_BP_FAT	GO:0042274~ribosomal small subunit biogenesis	4	0.00725571	0.0705066	LOC686418, RGD1564574, RPS25, LOC691983, RPS28, LOC691532, RPS16, LOC680393, RPS28-PS1, RGD1560729, LOC690475, RGD1565056, RPS24, LOC366928	920	13	12092	4.04415	1	0.659384	73.6006
GOTERM_BP_FAT	GO:0070228~regulation of lymphocyte apoptosis	4	0.00725571	0.0705066	BCL10, BAX, LOC688201, LOC681314, DDAH1, PTEN, MYC	920	13	12092	4.04415	1	0.659384	73.6006
GOTERM_BP_FAT	GO:0009063~cellular amino acid catabolic process	9	0.0163253	0.0707202	BCAT2, GOT1, GLUD1, BCKDHB, HGD, ASRGL1, CDO1, PCCA, GLDC	920	58	12092	2.03951	1	0.658915	73.7109
GOTERM_BP_FAT	GO:0001764~neuron migration	9	0.0163253	0.0707202	NDE1, PXMP3, MDGA1, BAX, LOC688201, MET, LOC681314, PEX13, NR2F2, CXCL12, PEX7	920	58	12092	2.03951	1	0.658915	73.7109
GOTERM_BP_FAT	GO:0051338~regulation of transferase activity	31	0.0562317	0.0712935	RGD1561620, LOC683324, PFKFB1, PRDX3, SDC4, LATS2, MAP3K7, PDPK1, LOC687618, LOC689842, PRKACB, CABC1, FGD4, LOC299312, EGFR, RGD1560805, DEPDC6, GTPBP4, VAV3, FLT1, NF2, TGFBR1, LOC295122, MAP2K4, TGFBR2, MET, ITGA1, VAV2, LOC291276, DVL1, CDKN1A, CDKN1B, LRP1, TSC1, GSK3A, CCND2, HIPK3, PSEN2, ERN1, FABP4	920	299	12092	1.3627	1	0.660377	74.0047
GOTERM_BP_FAT	GO:0016485~protein processing	13	0.0235811	0.0717407	MASP1, APH1A, SERPING1, C8B, C1QB, ECE1, LONP2, CASP12, PSEN2, CFH, LOC500918, CABC1, SPCS2, MYC, PMPCB	920	99	12092	1.72591	1	0.661152	74.2318
GOTERM_BP_FAT	GO:0043112~receptor metabolic process	7	0.0126975	0.0720459	FNTA, CAMLG, ARRB2, NEDD4, DMD, LRP4, DVL1	920	39	12092	2.35909	1	0.661171	74.3857
GOTERM_BP_FAT	GO:0018209~peptidyl-serine modification	7	0.0126975	0.0720459	GALNT2, TAF1, HIPK3, TGFBR1, TGFBR2, DCN, STK4	920	39	12092	2.35909	1	0.661171	74.3857
GOTERM_BP_FAT	GO:0006402~mRNA catabolic process	6	0.0108836	0.0732676	NCBP1, UPF2, MAGOH, PNRC2, HNRPD, RBM8, LOC690303	920	30	12092	2.6287	1	0.665981	74.993
GOTERM_BP_FAT	GO:0051258~protein polymerization	6	0.0108836	0.0732676	FGA, TUBB2B, TUBB2A, RGD1559512, TUBB2C, TUBA4A, TUBA1C, TUBB4	920	30	12092	2.6287	1	0.665981	74.993
GOTERM_BP_FAT	GO:0016071~mRNA metabolic process	26	0.0471621	0.0745312	NCBP1, POLR2F, POLR2L, HNRPD, SYNCRIP, RBM8, RBM9, POLR2B, POLR2A, POLR2L-PS1, DNAJB11, A1CF, PRPF8, HNRNPC, RBM25, LOC690303, UPF2, RGD1565486, CUGBP1, MAGOH, SF3A3, QK, PAPD4, HNRNPUL1, PNRC2, SYF2, ERN1, RGD1559794, CPSF3, CSTF1	920	243	12092	1.4063	1	0.670906	75.6069
GOTERM_BP_FAT	GO:0030307~positive regulation of cell growth	8	0.0145114	0.0754539	DERL2, EP300, LOC687738, IL6ST, TGFBR1, MAP1B, IGFBP1, CXCL12, N6AMT1	920	49	12092	2.14587	1	0.674011	76.0461
GOTERM_BP_FAT	GO:0008652~cellular amino acid biosynthetic process	8	0.0145114	0.0754539	CTH, BCAT2, GOT1, MAT2A, RGD1560523, GLUD1, ASNS, PSAT1, PSPH	920	49	12092	2.14587	1	0.674011	76.0461
GOTERM_BP_FAT	GO:0009166~nucleotide catabolic process	9	0.0163253	0.0766431	ATP5E, ATP5B, DERA, ATP1A1, PDE4D, ATP5O, ENTPD4, ENTPD2, LOC365654, DUT	920	59	12092	2.00494	1	0.678389	76.6012
GOTERM_BP_FAT	GO:0010627~regulation of protein kinase cascade	26	0.0471621	0.0773453	LITAF, IL6ST, PTEN, MAP3K7, SORBS3, MYD88, TMEM9B, MAP3K3, MIER1, TCF4, DDAH1, PHLDA3, FGD4, BCL10, LTBR, LYN, NF2, TGFBR1, MAP2K4, PDE4D, LGALS9, IL6RA, HNF4A, NEDD4, HIPK3, HIPK2, PEBP1, AKAP1	920	244	12092	1.40053	1	0.680297	76.9232
GOTERM_BP_FAT	GO:0006401~RNA catabolic process	7	0.0126975	0.0795811	NCBP1, UPF2, ZCCHC11, MAGOH, PNRC2, HNRPD, RBM8, LOC690303	920	40	12092	2.30011	1	0.689557	77.9208
GOTERM_BP_FAT	GO:0006970~response to osmotic stress	7	0.0126975	0.0795811	EGFR, ANXA7, CUL5, PDPK1, SLC12A2, BAX, LOC688201, LOC310579, LOC681314, CHD4	920	40	12092	2.30011	1	0.689557	77.9208
GOTERM_BP_FAT	GO:0048545~response to steroid hormone stimulus	30	0.0544178	0.0806324	IGFBP7, PFKFB1, HP, PSPH, PTEN, GOT1, LOC688201, LOC681314, ENO2, RGD1566085, NKX2-5, PLAT, TXNIP, STS, PDXK, ACADS, TGFBR1, BCKDHB, MAP1B, TGFBR2, CDO1, SLC34A2, IL6RA, C1QB, CDKN1A, EP300, CDKN1B, CCND2, SLC25A36, BAX, FABP4, PEBP1, BMP7, LOC686689	920	291	12092	1.355	1	0.692989	78.3757
GOTERM_BP_FAT	GO:0042733~embryonic digit morphogenesis	5	0.00906964	0.0810227	ECE1, GNAQ, LRP6, LRP4, LRP5	920	22	12092	2.98715	1	0.693289	78.5423
GOTERM_BP_FAT	GO:0006898~receptor-mediated endocytosis	6	0.0108836	0.0821538	CTTN, LRP1, ARRB2, NEDD4, ATP5B, TGFBR2, LOC365654	920	31	12092	2.5439	1	0.697011	79.0184
GOTERM_BP_FAT	GO:0006916~anti-apoptosis	17	0.0308368	0.0839818	ZC3HC1, TGFBR1, LOC295142, FOXO1, BIRC6, POLB, TTC27, NR3C1, LOC289172, ATF5, MYD88, BAG1, GNAQ, HIPK3, BAX, LOC688201, PPID, LOC681314, RGD1563563, HSPB1, AATF, LOC501602, NKX2-5, MYC	920	145	12092	1.54096	1	0.703805	79.7666
GOTERM_BP_FAT	GO:0018205~peptidyl-lysine modification	4	0.00725571	0.0848499	HDAC4, EP300, PLOD1, CREBBP	920	14	12092	3.75528	1	0.706179	80.113
GOTERM_BP_FAT	GO:0019321~pentose metabolic process	4	0.00725571	0.0848499	TALDO1, TKT, RPIA, PRPS2	920	14	12092	3.75528	1	0.706179	80.113
GOTERM_BP_FAT	GO:0051348~negative regulation of transferase activity	11	0.0199532	0.0860195	DEPDC6, CDKN1A, PDPK1, CDKN1B, NF2, GSK3A, HIPK3, FABP4, PRDX3, LATS2, DVL1	920	81	12092	1.78492	1	0.709838	80.571
GOTERM_BP_FAT	GO:0008284~positive regulation of cell proliferation	38	0.0689292	0.0871499	NAMPT, LOC687738, IL6ST, TTC27, PRDX3, DDR2, CXCL12, LOC687680, MYD88, FNTA, LOC691065, MYC, EGFR, STS, LYN, RGD1563097, LIFR, RGD1566136, RPS4X, RPTOR, NME2, HIPK1, GNAQ, CCND2, ADK, HIPK2, LOC691716, DERL2, NME2-PS1, RPS15A, CALR, LOC503456, LOC681330, RPS15A-PS1, NKX2-5, ODC1, NACC1, FLT1, TGFBR1, TGFBR2, BIRC6, RPS9, LOC501835, IL6RA, MNAT1, HDAC4, CDKN1A, CDKN1B, ID2, LOC681065, FABP4	920	388	12092	1.28725	1	0.713259	81.004
GOTERM_BP_FAT	GO:0006575~cellular amino acid derivative metabolic process	19	0.0344646	0.0872396	RGD1559938, HLF, ODC1, GSTA3, EPAS1, SNCB, MAT2A, RGD1560523, CHKB, LOC683008, LOC503456, AGPAT6, CTH, CKM, P4HA2, CSAD, TMLHE, LOC690027, ETNK1, PCYT1A, PCYOX1, AMD1, SMS, GSTP1	920	168	12092	1.48646	1	0.712174	81.038
GOTERM_BP_FAT	GO:0046496~nicotinamide nucleotide metabolic process	7	0.0126975	0.0875404	NAMPT, TALDO1, GCK, H6PD, IDH3B, TKT, RPIA	920	41	12092	2.24401	1	0.712	81.1515
GOTERM_BP_FAT	GO:0042326~negative regulation of phosphorylation	7	0.0126975	0.0875404	CDKN1A, CDKN1B, NF2, HNF4A, BAX, LOC688201, LOC681314, PSEN2, PEBP1, CABC1, TCF4	920	41	12092	2.24401	1	0.712	81.1515
GOTERM_BP_FAT	GO:0051384~response to glucocorticoid stimulus	15	0.0272089	0.0876798	PLAT, ACADS, IGFBP7, PFKFB1, BCKDHB, HP, CDO1, IL6RA, C1QB, CDKN1A, EP300, GOT1, LOC688201, BAX, LOC681314, PEBP1, FABP4	920	124	12092	1.58994	1	0.711137	81.2039
GOTERM_BP_FAT	GO:0016477~cell migration	27	0.048976	0.0877501	BCAR1, ATP5B, PTEN, CXCL12, SRF, PEX7, NDE1, LOC688201, PXMP3, LOC681314, CSF3R, PEX13, NR2F2, PLAT, EGFR, VAV3, FLT1, ARHGEF7, TGFBR1, MDGA1, MET, ITGA1, SIX4, MYH9, VAV2, LOC365654, BAX, LRP6, LAMC1, LRP5	920	259	12092	1.37017	1	0.709982	81.2303
GOTERM_BP_FAT	GO:0009116~nucleoside metabolic process	10	0.0181393	0.0880545	FHIT, NME2, MAT2A, NME2-PS1, RGD1560523, ADK, NUDT7, SEC16A, DERA, ENTPD4, PRPS2, DUT	920	71	12092	1.85119	1	0.709834	81.344
GOTERM_BP_FAT	GO:0009314~response to radiation	21	0.0380925	0.0892778	RBP4, RGD1560523, MMP9, COL3A1, HP, CXCL12, LOC688201, LOC681314, RGD1566085, IVL, MYC, EGFR, PDXK, MAT2A, UBE4B, ATM, IL6RA, CRHR1, CDKN1A, ABCG5, XPC, RPAIN, NEDD4, BAX, DYNLRB1	920	191	12092	1.44509	1	0.713575	81.7947
GOTERM_BP_FAT	GO:0009411~response to UV	8	0.0145114	0.0894502	EGFR, CDKN1A, RPAIN, XPC, NEDD4, BAX, LOC688201, LOC681314, UBE4B, IVL	920	51	12092	2.06172	1	0.712864	81.8573
GOTERM_BP_FAT	GO:0051604~protein maturation	13	0.0235811	0.0905253	MASP1, APH1A, SERPING1, C8B, C1QB, ECE1, LONP2, CASP12, PSEN2, CFH, LOC500918, CABC1, SPCS2, MYC, PMPCB	920	103	12092	1.65889	1	0.715919	82.2436
GOTERM_BP_FAT	GO:0043200~response to amino acid stimulus	6	0.0108836	0.0915834	GSTA3, ATP6V0E1, CDKN1B, LYN, ASNS, CDO1	920	32	12092	2.4644	1	0.718854	82.6161
GOTERM_BP_FAT	GO:0030301~cholesterol transport	6	0.0108836	0.0915834	SOAT2, APOB, ABCG5, APOC1, LIPG, PDZK1	920	32	12092	2.4644	1	0.718854	82.6161
GOTERM_BP_FAT	GO:0070482~response to oxygen levels	22	0.0399064	0.0917071	TF, PPARA, HLF, MMP9, HP, XRCC1, CXCL12, ECE1, PLOD1, CABC1, ANGPTL4, PLAT, FLT1, EPAS1, TGFBR1, TGFBR2, SRPRB, ATM, ITPR1, CRHR1, CDKN1A, EP300, CDKN1B, CASP12, PSEN2	920	203	12092	1.42442	1	0.717946	82.6592
GOTERM_BP_FAT	GO:0042364~water-soluble vitamin biosynthetic process	5	0.00906964	0.0924556	NAMPT, PDXK, AKR1A1, RFK, RGD1560961, RGD1563242, GSTO1, RGD1566085	920	23	12092	2.85728	1	0.719583	82.9177
GOTERM_BP_FAT	GO:0000209~protein polyubiquitination	5	0.00906964	0.0924556	CUL5, UBE4A, UBE4B, RNF167, RNF20	920	23	12092	2.85728	1	0.719583	82.9177
GOTERM_BP_FAT	GO:0032388~positive regulation of intracellular transport	5	0.00906964	0.0924556	LOC678883, EP300, NEDD4, TGFBR1, LOC691874, LOC678867, CDH1, EDAR	920	23	12092	2.85728	1	0.719583	82.9177
GOTERM_BP_FAT	GO:0012502~induction of programmed cell death	21	0.0380925	0.0929208	APH1A, FOXO3, PTEN, LOC688201, LOC681314, AATF, CABC1, DDAH1, PHLDA3, MYC, BCL10, NACC1, TGFBR1, RGD1310686, BCL2L11, ATM, CDKN1B, NUPR1, HIPK1, BAX, PSEN2, HIPK2, LOC500918, RIPK3, ERN1, SORT1	920	192	12092	1.43757	1	0.720062	83.0764
GOTERM_BP_FAT	GO:0006917~induction of apoptosis	21	0.0380925	0.0929208	APH1A, FOXO3, PTEN, LOC688201, LOC681314, AATF, CABC1, DDAH1, PHLDA3, MYC, BCL10, NACC1, TGFBR1, RGD1310686, BCL2L11, ATM, CDKN1B, NUPR1, HIPK1, BAX, PSEN2, HIPK2, LOC500918, RIPK3, ERN1, SORT1	920	192	12092	1.43757	1	0.720062	83.0764
GOTERM_BP_FAT	GO:0034613~cellular protein localization	32	0.0580457	0.0934333	NXT1, DERL2, NUP98, LOC687738, AP1G1, MTX2, AP3S1, CALR, PEX7, LOC367275, RGD1566215, LOC688201, LOC681314, EXOC4, CHM, AP3D1, RGD1560231, PEX13, RPL11, NUP54, COX18, TNPO1, KPNB1, TXNIP, RAN, SRP54A, RGD1561341, AP4S1, DVL1, LOC502984, RPAIN, TOM1L2, NEDD4, BAX, YWHAQ, SORT1, PMPCB, SSR3	920	319	12092	1.31847	1	0.720726	83.2498
GOTERM_BP_FAT	GO:0043171~peptide catabolic process	3	0.00544178	0.0938174	ECE1, TPP1, IDE	920	7	12092	5.63292	1	0.720873	83.3786
GOTERM_BP_FAT	GO:0009133~nucleoside diphosphate biosynthetic process	3	0.00544178	0.0938174	ATP5E, ATP5B, DTYMK, LOC365654	920	7	12092	5.63292	1	0.720873	83.3786
GOTERM_BP_FAT	GO:0060037~pharyngeal system development	3	0.00544178	0.0938174	ECE1, TGFBR1, NKX2-5	920	7	12092	5.63292	1	0.720873	83.3786
GOTERM_BP_FAT	GO:0051893~regulation of focal adhesion formation	3	0.00544178	0.0938174	TSC1, SDC4, PTEN	920	7	12092	5.63292	1	0.720873	83.3786
GOTERM_BP_FAT	GO:0019693~ribose phosphate metabolic process	3	0.00544178	0.0938174	TKT, RPIA, PRPS2	920	7	12092	5.63292	1	0.720873	83.3786
GOTERM_BP_FAT	GO:0060192~negative regulation of lipase activity	3	0.00544178	0.0938174	APOC1, SORT1, ANGPTL4	920	7	12092	5.63292	1	0.720873	83.3786
GOTERM_BP_FAT	GO:0006014~D-ribose metabolic process	3	0.00544178	0.0938174	TKT, RPIA, PRPS2	920	7	12092	5.63292	1	0.720873	83.3786
GOTERM_BP_FAT	GO:0009164~nucleoside catabolic process	3	0.00544178	0.0938174	FHIT, NUDT7, DERA	920	7	12092	5.63292	1	0.720873	83.3786
GOTERM_BP_FAT	GO:0022900~electron transport chain	10	0.0181393	0.0942267	NDUFA5, COX8B, FDX1, FADS1, FADS3, NDUFV3-PS1, FADS2, NDUFV3, UQCRH, LOC686947, SDHD, LOC685322, LOC682566	920	72	12092	1.82548	1	0.721119	83.5148
GOTERM_BP_FAT	GO:0045941~positive regulation of transcription	50	0.0906964	0.0955483	HLF, PPARA, THRA, FOXO1, FOXO3, MED21, ZBTB38, MYD88, GTF2A2, NR2F2, DDAH1, MYC, SERTAD1, SERTAD2, BCL10, TCFAP2E, SIX4, EP300, HNF4A, ZMIZ2, HIPK2, RNF20, NSD1, LOC686060, ING2, ELK1, NR3C1, SRF, CALCOCO1, CHD8, TEF, AATF, TCF4, NFATC3, NKX2-5, NR1H3, ZBTB7B, TAF1, KLF7, LOC683435, EPAS1, LOC689162, TGFBR1, CREBBP, ESRRG, MNAT1, HDAC4, ATF4, NARG1, ETS2, THRAP3, BMP7, NFIC, NFIA, NFIB	920	534	12092	1.23066	1	0.724952	83.9475
GOTERM_BP_FAT	GO:0035272~exocrine system development	7	0.0126975	0.0959184	EGFR, LOC678883, XBP1, DAG1, LOC691874, CTNND1, LOC678867, CDH1, EDAR, BMP7	920	42	12092	2.19058	1	0.725027	84.0667
GOTERM_BP_FAT	GO:0006769~nicotinamide metabolic process	7	0.0126975	0.0959184	NAMPT, TALDO1, GCK, H6PD, IDH3B, TKT, RPIA	920	42	12092	2.19058	1	0.725027	84.0667
GOTERM_BP_FAT	GO:0006733~oxidoreduction coenzyme metabolic process	8	0.0145114	0.0969605	NAMPT, TALDO1, GCK, H6PD, IDH3B, TKT, RPIA, COQ6	920	52	12092	2.02207	1	0.727699	84.398
GOTERM_BP_FAT	GO:0045935~positive regulation of nucleobase, nucleoside, nucleotide and nucleic acid metabolic process	56	0.10158	0.0984843	HLF, PPARA, NCBP1, THRA, FOXO1, FOXO3, MED21, ZBTB38, MYD88, GTF2A2, GUCY1A3, NR2F2, DDAH1, MYC, SERTAD1, SERTAD2, BCL10, TCFAP2E, SIX4, NME2, EP300, HNF4A, ZMIZ2, GIPR, HIPK2, RNF20, NSD1, LOC686060, ING2, NME2-PS1, ELK1, NR3C1, CALR, SRF, CALCOCO1, CHD8, TEF, AATF, TCF4, NFATC3, NKX2-5, NR1H3, ZBTB7B, TAF1, KLF7, LOC683435, EPAS1, LOC689162, TGFBR1, CREBBP, MAP2K4, ESRRG, MNAT1, HDAC4, ATF4, NA…	920	608	12092	1.21058	1	0.732154	84.8706
GOTERM_BP_FAT	GO:0070727~cellular macromolecule localization	32	0.0580457	0.0993805	NXT1, DERL2, NUP98, LOC687738, AP1G1, MTX2, AP3S1, CALR, PEX7, LOC367275, RGD1566215, LOC688201, LOC681314, EXOC4, CHM, AP3D1, RGD1560231, PEX13, RPL11, NUP54, COX18, TNPO1, KPNB1, TXNIP, RAN, SRP54A, RGD1561341, AP4S1, DVL1, LOC502984, RPAIN, TOM1L2, NEDD4, BAX, YWHAQ, SORT1, PMPCB, SSR3	920	321	12092	1.31025	1	0.734176	85.1422
GOTERM_BP_FAT	GO:0006886~intracellular protein transport	29	0.0526039	0.0995481	NXT1, DERL2, NUP98, LOC687738, AP1G1, MTX2, AP3S1, CALR, PEX7, LOC367275, RGD1566215, EXOC4, CHM, AP3D1, RGD1560231, PEX13, RPL11, NUP54, TNPO1, KPNB1, TXNIP, RAN, SRP54A, RGD1561341, AP4S1, LOC502984, RPAIN, TOM1L2, NEDD4, YWHAQ, SORT1, PMPCB, SSR3	920	286	12092	1.33273	1	0.733465	85.1925
